# Supplementary material for: Commissioning of a motion management system for a 1.5T Elekta Unity MR‐Linac: A single institution experience
Source: J Appl Clin Med Phys. 2025 Feb 16;26(4):e70005. doi: 10.1002/acm2.70005 (PMC11969090; doi:10.1002/acm2.70005)
Supplement: Supplementary file 1 — Supporting Information [file ACM2-26-e70005-s004.qrm]

% Quasar Respiratory Motion File
60000
1.500000
-1.000000
-1.000000
-1.000000
-1.000000
-1.000000
-1.000000
-1.000000
-1.000000
-1.000000
-0.999999
-0.999999
-0.999998
-0.999996
-0.999993
-0.999990
-0.999984
-0.999977
-0.999967
-0.999954
-0.999936
-0.999913
-0.999884
-0.999848
-0.999802
-0.999745
-0.999676
-0.999592
-0.999491
-0.999370
-0.999226
-0.999057
-0.998858
-0.998626
-0.998357
-0.998047
-0.997690
-0.997282
-0.996817
-0.996289
-0.995693
-0.995022
-0.994269
-0.993426
-0.992487
-0.991443
-0.990286
-0.989007
-0.987597
-0.986047
-0.984346
-0.982487
-0.980456
-0.978244
-0.975841
-0.973234
-0.970412
-0.967364
-0.964077
-0.960540
-0.956739
-0.952663
-0.948300
-0.943635
-0.938658
-0.933354
-0.927713
-0.921719
-0.915360
-0.908624
-0.901501
-0.893978
-0.886039
-0.877674
-0.868876
-0.859629
-0.849923
-0.839755
-0.829100
-0.817963
-0.806332
-0.794191
-0.781544
-0.768372
-0.754675
-0.740453
-0.725684
-0.710385
-0.694541
-0.678150
-0.661208
-0.643723
-0.625682
-0.607105
-0.587980
-0.568312
-0.548106
-0.527368
-0.506108
-0.484320
-0.462030
-0.439239
-0.415958
-0.392198
-0.367969
-0.343293
-0.318178
-0.292645
-0.266708
-0.240384
-0.213699
-0.186667
-0.159305
-0.131644
-0.103707
-0.075510
-0.047088
-0.018456
0.010336
0.039327
0.068418
0.097573
0.126767
0.156061
0.185282
0.214548
0.243742
0.272773
0.301761
0.330548
0.359145
0.387530
0.415621
0.443400
0.470973
0.498039
0.524791
0.551142
0.576973
0.602309
0.627118
0.651415
0.675100
0.698142
0.720533
0.742245
0.763279
0.783558
0.803064
0.821758
0.839688
0.856700
0.872894
0.888230
0.902627
0.916067
0.928588
0.940191
0.950700
0.960342
0.968909
0.976436
0.982958
0.988445
0.992821
0.996173
0.998500
0.999803
0.999894
0.999055
0.997091
0.994118
0.990009
0.984897
0.978742
0.971491
0.963321
0.954033
0.943791
0.932564
0.920318
0.907255
0.893073
0.878073
0.862255
0.845418
0.827824
0.809355
0.790133
0.770130
0.749309
0.727845
0.705670
0.682800
0.659382
0.635270
0.610645
0.585503
0.559758
0.533600
0.507030
0.480055
0.452673
0.424885
0.396891
0.368591
0.340085
0.311397
0.282482
0.253391
0.224300
0.195073
0.165779
0.136527
0.107291
0.078097
0.048955
0.019964
-0.008870
-0.037561
-0.066063
-0.094333
-0.122359
-0.150123
-0.177583
-0.204728
-0.231530
-0.257975
-0.284044
-0.309715
-0.334968
-0.359793
-0.384180
-0.408096
-0.431532
-0.454489
-0.476946
-0.498902
-0.520337
-0.541250
-0.561635
-0.581479
-0.600790
-0.619550
-0.637769
-0.655437
-0.672559
-0.689135
-0.705161
-0.720646
-0.735590
-0.749989
-0.763867
-0.777209
-0.790033
-0.802341
-0.814138
-0.825443
-0.836258
-0.846591
-0.856447
-0.865842
-0.874796
-0.883303
-0.891381
-0.899040
-0.906295
-0.913157
-0.919638
-0.925753
-0.931510
-0.936926
-0.942011
-0.946778
-0.951240
-0.955411
-0.959302
-0.962926
-0.966295
-0.969421
-0.972317
-0.974995
-0.977465
-0.979740
-0.981829
-0.983745
-0.985498
-0.987096
-0.988552
-0.989874
-0.991070
-0.992151
-0.993125
-0.993998
-0.994781
-0.995478
-0.996099
-0.996648
-0.997133
-0.997560
-0.997933
-0.998258
-0.998541
-0.998784
-0.998994
-0.999173
-0.999325
-0.999453
-0.999560
-0.999650
-0.999724
-0.999784
-0.999833
-0.999873
-0.999904
-0.999929
-0.999948
-0.999963
-0.999974
-0.999982
-0.999988
-0.999992
-0.999995
-0.999997
-0.999998
-0.999999
-1.000000
-1.000000
-1.000000
-1.000000
-1.000000
-1.000000
-1.000000
-1.000000
-1.000000
-1.000000
-1.000000
-1.000000
-1.000000
-1.000000
-1.000000
-1.000000
-1.000000
-0.999999
-0.999999
-0.999998
-0.999996
-0.999994
-0.999991
-0.999986
-0.999980
-0.999971
-0.999959
-0.999942
-0.999922
-0.999895
-0.999861
-0.999818
-0.999766
-0.999701
-0.999622
-0.999527
-0.999413
-0.999277
-0.999116
-0.998928
-0.998707
-0.998451
-0.998155
-0.997814
-0.997423
-0.996978
-0.996472
-0.995900
-0.995254
-0.994529
-0.993717
-0.992811
-0.991803
-0.990684
-0.989447
-0.988082
-0.986580
-0.984931
-0.983126
-0.981153
-0.979003
-0.976664
-0.974126
-0.971378
-0.968406
-0.965200
-0.961748
-0.958036
-0.954055
-0.949788
-0.945226
-0.940354
-0.935160
-0.929631
-0.923755
-0.917519
-0.910911
-0.903917
-0.896525
-0.888728
-0.880509
-0.871859
-0.862760
-0.853212
-0.843195
-0.832704
-0.821728
-0.810264
-0.798294
-0.785819
-0.772818
-0.759298
-0.745253
-0.730670
-0.715546
-0.699882
-0.683674
-0.666918
-0.649611
-0.631763
-0.613364
-0.594415
-0.574924
-0.554902
-0.534340
-0.513255
-0.491641
-0.469516
-0.446892
-0.423769
-0.400167
-0.376097
-0.351567
-0.326601
-0.301206
-0.275397
-0.249203
-0.222632
-0.195713
-0.168456
-0.140898
-0.113045
-0.084936
-0.056584
-0.028023
0.000735
0.029633
0.058691
0.087782
0.117048
0.146264
0.175555
0.204830
0.234024
0.263127
0.292118
0.321012
0.349600
0.378082
0.406264
0.434227
0.461803
0.489048
0.515900
0.542424
0.568361
0.593891
0.618885
0.643367
0.667236
0.690494
0.713139
0.735073
0.756345
0.776852
0.796591
0.815612
0.833776
0.851164
0.867633
0.883185
0.897918
0.911733
0.924530
0.936409
0.947370
0.957224
0.966145
0.974048
0.980933
0.986700
0.991442
0.995161
0.997864
0.999436
1.000000
0.999427
0.997852
0.995233
0.991491
0.986685
0.980900
0.974027
0.966097
0.957185
0.947309
0.936406
0.924539
0.911700
0.897894
0.883230
0.867627
0.851133
0.833788
0.815591
0.796652
0.776900
0.756355
0.735076
0.713097
0.690491
0.667267
0.643342
0.618900
0.593945
0.568385
0.542409
0.515933
0.489052
0.461845
0.434248
0.406270
0.378064
0.349652
0.320933
0.292109
0.263118
0.234027
0.204791
0.175545
0.146303
0.117009
0.087815
0.058682
0.029655
0.000740
-0.028023
-0.056586
-0.084938
-0.113050
-0.140896
-0.168459
-0.195715
-0.222636
-0.249202
-0.275399
-0.301210
-0.326601
-0.351573
-0.376097
-0.400172
-0.423775
-0.446889
-0.469513
-0.491635
-0.513247
-0.534339
-0.554897
-0.574921
-0.594408
-0.613353
-0.631758
-0.649612
-0.666915
-0.683667
-0.699878
-0.715545
-0.730665
-0.745253
-0.759298
-0.772823
-0.785817
-0.798293
-0.810265
-0.821736
-0.832708
-0.843200
-0.853213
-0.862766
-0.871860
-0.880514
-0.888729
-0.896526
-0.903919
-0.910911
-0.917518
-0.923753
-0.929629
-0.935157
-0.940351
-0.945223
-0.949786
-0.954052
-0.958035
-0.961746
-0.965199
-0.968405
-0.971377
-0.974126
-0.976664
-0.979003
-0.981153
-0.983125
-0.984931
-0.986580
-0.988083
-0.989448
-0.990685
-0.991804
-0.992812
-0.993718
-0.994530
-0.995255
-0.995900
-0.996473
-0.996978
-0.997424
-0.997814
-0.998155
-0.998451
-0.998707
-0.998927
-0.999116
-0.999277
-0.999413
-0.999527
-0.999622
-0.999701
-0.999766
-0.999818
-0.999861
-0.999895
-0.999922
-0.999942
-0.999959
-0.999971
-0.999980
-0.999986
-0.999991
-0.999994
-0.999997
-0.999998
-0.999999
-0.999999
-1.000000
-1.000000
-1.000000
-1.000000
-1.000000
-1.000000
-1.000000
-1.000000
-1.000000
-1.000000
-1.000000
-1.000000
-1.000000
-1.000000
-1.000000
-1.000000
-1.000000
-0.999999
-0.999998
-0.999997
-0.999995
-0.999992
-0.999988
-0.999982
-0.999974
-0.999963
-0.999948
-0.999929
-0.999904
-0.999873
-0.999834
-0.999784
-0.999724
-0.999650
-0.999561
-0.999453
-0.999325
-0.999173
-0.998994
-0.998784
-0.998541
-0.998258
-0.997933
-0.997559
-0.997133
-0.996648
-0.996098
-0.995478
-0.994780
-0.993998
-0.993124
-0.992151
-0.991070
-0.989874
-0.988552
-0.987096
-0.985497
-0.983745
-0.981830
-0.979740
-0.977466
-0.974996
-0.972319
-0.969423
-0.966296
-0.962928
-0.959304
-0.955414
-0.951243
-0.946780
-0.942012
-0.936926
-0.931511
-0.925752
-0.919637
-0.913155
-0.906291
-0.899032
-0.891373
-0.883294
-0.874785
-0.865845
-0.856445
-0.846585
-0.836252
-0.825445
-0.814142
-0.802344
-0.790035
-0.777207
-0.763868
-0.749998
-0.735591
-0.720651
-0.705162
-0.689142
-0.672562
-0.655440
-0.637777
-0.619554
-0.600790
-0.581483
-0.561636
-0.541249
-0.520340
-0.498902
-0.476945
-0.454487
-0.431531
-0.408085
-0.384172
-0.359790
-0.334973
-0.309717
-0.284047
-0.257979
-0.231528
-0.204725
-0.177575
-0.150115
-0.122364
-0.094335
-0.066060
-0.037568
-0.008878
0.019997
0.048964
0.078055
0.107245
0.136524
0.165818
0.195018
0.224306
0.253400
0.282488
0.311376
0.340064
0.368639
0.396909
0.424955
0.452630
0.479982
0.507000
0.533636
0.559767
0.585455
0.610630
0.635294
0.659345
0.682833
0.705664
0.727827
0.749330
0.770121
0.790136
0.809400
0.827812
0.845445
0.862191
0.878118
0.893127
0.907218
0.920391
0.932545
0.943782
0.954003
0.963300
0.971476
0.978727
0.984864
0.989982
0.994067
0.997045
0.999085
0.999924
0.999745
0.998518
0.996200
0.992827
0.988430
0.982952
0.976455
0.968891
0.960355
0.950700
0.940170
0.928576
0.916064
0.902633
0.888185
0.872918
0.856733
0.839630
0.821791
0.803055
0.783588
0.763309
0.742224
0.720521
0.698100
0.675067
0.651415
0.627155
0.602294
0.576927
0.551118
0.524833
0.498042
0.470945
0.443442
0.415633
0.387518
0.359097
0.330570
0.301736
0.272794
0.243755
0.214564
0.185315
0.156021
0.126791
0.097533
0.068409
0.039318
0.010327
-0.018459
-0.047087
-0.075513
-0.103706
-0.131645
-0.159309
-0.186668
-0.213700
-0.240394
-0.266712
-0.292650
-0.318181
-0.343292
-0.367974
-0.392196
-0.415959
-0.439240
-0.462032
-0.484320
-0.506102
-0.527366
-0.548104
-0.568306
-0.587973
-0.607104
-0.625685
-0.643720
-0.661208
-0.678146
-0.694543
-0.710389
-0.725685
-0.740449
-0.754680
-0.768371
-0.781542
-0.794192
-0.806332
-0.817971
-0.829110
-0.839760
-0.849928
-0.859628
-0.868878
-0.877672
-0.886035
-0.893972
-0.901499
-0.908623
-0.915356
-0.921715
-0.927709
-0.933352
-0.938656
-0.943633
-0.948298
-0.952662
-0.956738
-0.960539
-0.964076
-0.967364
-0.970412
-0.973234
-0.975841
-0.978245
-0.980457
-0.982488
-0.984347
-0.986048
-0.987598
-0.989008
-0.990287
-0.991444
-0.992488
-0.993427
-0.994269
-0.995022
-0.995693
-0.996289
-0.996817
-0.997281
-0.997689
-0.998046
-0.998357
-0.998626
-0.998858
-0.999056
-0.999226
-0.999370
-0.999491
-0.999592
-0.999676
-0.999745
-0.999802
-0.999848
-0.999884
-0.999913
-0.999936
-0.999954
-0.999967
-0.999977
-0.999984
-0.999990
-0.999993
-0.999996
-0.999998
-0.999999
-0.999999
-1.000000
-1.000000
-1.000000
-1.000000
-1.000000
-1.000000
-1.000000
-1.000000
-1.000000
-1.000000
-1.000000
-1.000000
-1.000000
-1.000000
-1.000000
-1.000000
-1.000000
-0.999999
-0.999999
-0.999998
-0.999996
-0.999993
-0.999990
-0.999984
-0.999977
-0.999967
-0.999954
-0.999935
-0.999913
-0.999884
-0.999847
-0.999802
-0.999746
-0.999678
-0.999595
-0.999495
-0.999377
-0.999223
-0.999054
-0.998857
-0.998621
-0.998354
-0.998046
-0.997693
-0.997290
-0.996831
-0.996311
-0.995689
-0.995025
-0.994280
-0.993399
-0.992467
-0.991432
-0.990286
-0.989021
-0.987627
-0.986096
-0.984369
-0.982531
-0.980525
-0.978155
-0.975768
-0.973182
-0.970385
-0.967366
-0.964114
-0.960615
-0.956860
-0.952834
-0.948527
-0.943526
-0.938591
-0.933338
-0.927592
-0.921652
-0.915356
-0.908690
-0.901644
-0.894207
-0.886363
-0.877625
-0.868920
-0.859770
-0.849623
-0.839543
-0.828993
-0.817960
-0.806447
-0.794440
-0.781927
-0.768542
-0.754987
-0.740920
-0.725090
-0.709920
-0.694220
-0.677990
-0.661210
-0.643900
-0.626060
-0.607670
-0.588760
-0.569310
-0.547637
-0.527102
-0.506050
-0.483880
-0.461807
-0.439233
-0.416190
-0.392677
-0.368700
-0.344290
-0.318050
-0.292775
-0.267100
-0.239593
-0.213163
-0.186390
-0.159303
-0.131927
-0.104267
-0.076360
-0.047442
-0.019107
0.009425
0.040500
0.069300
0.098100
0.127100
0.156000
0.185000
0.214000
0.242800
0.271600
0.300300
0.331175
0.359450
0.387625
0.416167
0.443733
0.470900
0.497767
0.524233
0.550367
0.575933
0.602450
0.627000
0.651050
0.675733
0.698600
0.720767
0.742233
0.763033
0.783100
0.802500
0.821575
0.839250
0.856200
0.873600
0.888700
0.902900
0.916200
0.928600
0.940100
0.950500
0.960100
0.968600
0.976100
0.983075
0.988500
0.992825
0.996300
0.998500
0.999767
0.999933
0.999033
0.997133
0.994200
0.989950
0.984900
0.978800
0.971267
0.963067
0.953967
0.943767
0.932667
0.920600
0.907600
0.893300
0.878475
0.862750
0.844800
0.827300
0.809000
0.789900
0.770100
0.749600
0.728300
0.706300
0.683800
0.660500
0.634700
0.610325
0.585400
0.559233
0.533367
0.507033
0.480300
0.453167
0.425733
0.398000
0.368500
0.340250
0.311800
0.281600
0.252800
0.224000
0.195033
0.166100
0.137133
0.108133
0.078500
0.049600
0.020900
-0.010030
-0.038420
-0.066630
-0.094620
-0.122360
-0.149840
-0.177040
-0.203920
-0.230470
-0.256670
-0.284630
-0.310038
-0.335033
-0.360283
-0.384413
-0.408083
-0.431300
-0.454027
-0.476280
-0.498027
-0.520440
-0.541145
-0.561330
-0.582067
-0.601167
-0.619733
-0.637770
-0.655263
-0.672223
-0.688643
-0.704968
-0.720310
-0.736330
-0.750570
-0.764280
-0.777480
-0.790160
-0.802350
-0.814030
-0.825230
-0.835940
-0.846190
-0.855970
-0.866053
-0.874898
-0.883320
-0.891530
-0.899108
-0.906290
-0.913087
-0.919510
-0.925572
-0.931285
-0.936950
-0.941985
-0.946708
-0.951370
-0.955491
-0.959340
-0.962926
-0.966262
-0.969361
-0.972234
-0.974963
-0.977413
-0.979669
-0.981912
-0.983802
-0.985533
-0.987113
-0.988554
-0.989862
-0.991049
-0.992122
-0.993088
-0.993958
-0.994797
-0.995486
-0.996100
-0.996658
-0.997137
-0.997559
-0.997929
-0.998252
-0.998532
-0.998775
-0.998995
-0.999172
-0.999322
-0.999456
-0.999562
-0.999651
-0.999724
-0.999784
-0.999833
-0.999872
-0.999904
-0.999929
-0.999948
-0.999963
-0.999974
-0.999982
-0.999988
-0.999992
-0.999995
-0.999997
-0.999998
-0.999999
-1.000000
-1.000000
-1.000000
-1.000000
-1.000000
-1.000000
-1.000000
-1.000000
-1.000000
-1.000000
-1.000000
-1.000000
-1.000000
-1.000000
-1.000000
-1.000000
-1.000000
-0.999999
-0.999999
-0.999998
-0.999997
-0.999994
-0.999991
-0.999986
-0.999979
-0.999970
-0.999958
-0.999942
-0.999922
-0.999895
-0.999862
-0.999820
-0.999768
-0.999704
-0.999620
-0.999525
-0.999412
-0.999274
-0.999114
-0.998927
-0.998709
-0.998456
-0.998164
-0.997828
-0.997421
-0.996980
-0.996480
-0.995881
-0.995240
-0.994521
-0.993717
-0.992821
-0.991824
-0.990720
-0.989464
-0.988115
-0.986631
-0.984864
-0.983071
-0.981114
-0.978983
-0.976667
-0.974155
-0.971437
-0.968501
-0.965335
-0.961929
-0.957949
-0.954001
-0.949775
-0.945128
-0.940300
-0.935156
-0.929685
-0.923874
-0.917709
-0.911181
-0.903879
-0.896565
-0.888850
-0.880257
-0.871677
-0.862663
-0.853213
-0.843297
-0.832917
-0.822070
-0.810412
-0.798572
-0.786227
-0.772300
-0.758890
-0.744970
-0.730530
-0.715550
-0.700050
-0.684010
-0.667430
-0.650320
-0.632670
-0.612935
-0.594170
-0.574330
-0.554493
-0.534127
-0.513247
-0.491853
-0.469957
-0.447573
-0.424700
-0.400045
-0.376220
-0.351935
-0.325840
-0.300693
-0.275137
-0.249200
-0.222900
-0.196257
-0.169283
-0.141245
-0.113677
-0.085855
-0.055450
-0.027160
0.001300
0.029900
0.058700
0.087500
0.116400
0.145400
0.174400
0.203300
0.234700
0.263500
0.292175
0.321567
0.349933
0.378100
0.406000
0.433667
0.461000
0.487967
0.516100
0.542250
0.568000
0.594633
0.619400
0.643633
0.667200
0.690267
0.712667
0.734433
0.756075
0.776425
0.796000
0.816400
0.834300
0.851500
0.867800
0.883200
0.897800
0.911400
0.924200
0.936000
0.946800
0.957450
0.966275
0.974000
0.981000
0.986767
0.991467
0.995167
0.997833
0.999433
1.000000
0.999450
0.997850
0.995250
0.991367
0.986600
0.980800
0.974000
0.966233
0.957433
0.947633
0.936550
0.924825
0.912100
0.897400
0.882800
0.867300
0.851000
0.833800
0.815800
0.797000
0.777500
0.757200
0.736200
0.712650
0.690200
0.667150
0.642867
0.618667
0.593900
0.568667
0.542900
0.516767
0.490133
0.461650
0.434350
0.406700
0.377233
0.349033
0.320667
0.292100
0.263400
0.234600
0.205700
0.175925
0.146925
0.118000
0.086600
0.057800
0.029100
0.000400
-0.028020
-0.056300
-0.084370
-0.112210
-0.139790
-0.167090
-0.196323
-0.222965
-0.249265
-0.275917
-0.301453
-0.326597
-0.351320
-0.375610
-0.399450
-0.422830
-0.447005
-0.469400
-0.491310
-0.513890
-0.534750
-0.555097
-0.574923
-0.594220
-0.612983
-0.631210
-0.649395
-0.666530
-0.683135
-0.700530
-0.716010
-0.730970
-0.745400
-0.759310
-0.772690
-0.785570
-0.797930
-0.809800
-0.821180
-0.832950
-0.843323
-0.853235
-0.862943
-0.871943
-0.880507
-0.888647
-0.896373
-0.903700
-0.910636
-0.917548
-0.923722
-0.929542
-0.935317
-0.940451
-0.945270
-0.949786
-0.954011
-0.957958
-0.961738
-0.965159
-0.968336
-0.971285
-0.974234
-0.976740
-0.979050
-0.981176
-0.983127
-0.984916
-0.986550
-0.988041
-0.989397
-0.990627
-0.991827
-0.992823
-0.993720
-0.994544
-0.995261
-0.995900
-0.996467
-0.996968
-0.997411
-0.997799
-0.998156
-0.998449
-0.998703
-0.998934
-0.999120
-0.999278
-0.999413
-0.999526
-0.999620
-0.999699
-0.999765
-0.999817
-0.999860
-0.999896
-0.999922
-0.999943
-0.999959
-0.999971
-0.999980
-0.999986
-0.999991
-0.999994
-0.999996
-0.999998
-0.999999
-0.999999
-1.000000
-1.000000
-1.000000
-1.000000
-1.000000
-1.000000
-1.000000
-1.000000
-1.000000
-1.000000
-1.000000
-1.000000
-1.000000
-1.000000
-1.000000
-1.000000
-1.000000
-0.999999
-0.999998
-0.999997
-0.999995
-0.999992
-0.999988
-0.999982
-0.999974
-0.999963
-0.999949
-0.999930
-0.999906
-0.999875
-0.999833
-0.999784
-0.999724
-0.999648
-0.999559
-0.999453
-0.999326
-0.999176
-0.998999
-0.998793
-0.998539
-0.998259
-0.997938
-0.997547
-0.997124
-0.996642
-0.996098
-0.995484
-0.994795
-0.994023
-0.993136
-0.992174
-0.991107
-0.989825
-0.988512
-0.987068
-0.985483
-0.983747
-0.981852
-0.979786
-0.977539
-0.975100
-0.972459
-0.969354
-0.966255
-0.962918
-0.959227
-0.955371
-0.951240
-0.946823
-0.942108
-0.937082
-0.931732
-0.925720
-0.919666
-0.913253
-0.906078
-0.898887
-0.891293
-0.883297
-0.874877
-0.866023
-0.856733
-0.846710
-0.836497
-0.825807
-0.813680
-0.801980
-0.789790
-0.777080
-0.763870
-0.750140
-0.735890
-0.721110
-0.705800
-0.689960
-0.672185
-0.655220
-0.637725
-0.619180
-0.600593
-0.581483
-0.561833
-0.541657
-0.520970
-0.499763
-0.476835
-0.454595
-0.431875
-0.407373
-0.383687
-0.359543
-0.334970
-0.309967
-0.284563
-0.258763
-0.231865
-0.205332
-0.178470
-0.149020
-0.121530
-0.093770
-0.065780
-0.037570
-0.009160
0.019400
0.048100
0.076900
0.105800
0.137200
0.166200
0.195125
0.224900
0.253700
0.282467
0.311067
0.339533
0.367733
0.395800
0.425100
0.452550
0.479600
0.507833
0.534100
0.560033
0.585500
0.610367
0.634800
0.658667
0.682500
0.705150
0.727100
0.750200
0.770700
0.790500
0.809600
0.827800
0.845300
0.861900
0.877700
0.892600
0.906500
0.920650
0.932750
0.944100
0.954267
0.963367
0.971533
0.978633
0.984733
0.989900
0.993900
0.997100
0.999050
0.999950
0.999767
0.998500
0.996200
0.992833
0.988433
0.983067
0.976667
0.968975
0.960525
0.951025
0.939700
0.928300
0.915800
0.902500
0.888200
0.873100
0.857100
0.840200
0.822500
0.804000
0.783050
0.763000
0.742225
0.720067
0.697900
0.675033
0.651633
0.627600
0.603033
0.577967
0.551000
0.524950
0.498450
0.470100
0.442867
0.415367
0.387500
0.359433
0.331133
0.302600
0.273175
0.244400
0.215500
0.184100
0.155200
0.126200
0.097300
0.068400
0.039600
0.010900
-0.017600
-0.045950
-0.074100
-0.104335
-0.131993
-0.159378
-0.187210
-0.213963
-0.240383
-0.266443
-0.292130
-0.317417
-0.342297
-0.368090
-0.392070
-0.415600
-0.439927
-0.462477
-0.484543
-0.506100
-0.527157
-0.547693
-0.567710
-0.587735
-0.606680
-0.625093
-0.644440
-0.661730
-0.678490
-0.694710
-0.710390
-0.725540
-0.740170
-0.754260
-0.767840
-0.780900
-0.794470
-0.806478
-0.817995
-0.829317
-0.839853
-0.849920
-0.859530
-0.868690
-0.877413
-0.885707
-0.894015
-0.901461
-0.908517
-0.915552
-0.921838
-0.927767
-0.933351
-0.938604
-0.943537
-0.948163
-0.952610
-0.956650
-0.960420
-0.964216
-0.967461
-0.970473
-0.973264
-0.975844
-0.978224
-0.980416
-0.982431
-0.984278
-0.985968
-0.987631
-0.989024
-0.990289
-0.991465
-0.992497
-0.993426
-0.994261
-0.995007
-0.995674
-0.996266
-0.996819
-0.997279
-0.997683
-0.998056
-0.998362
-0.998628
-0.998858
-0.999055
-0.999223
-0.999366
-0.999489
-0.999590
-0.999674
-0.999748
-0.999804
-0.999849
-0.999885
-0.999913
-0.999936
-0.999953
-0.999967
-0.999977
-0.999984
-0.999990
-0.999993
-0.999996
-0.999998
-0.999999
-0.999999
-1.000000
-1.000000
-1.000000
-1.000000
-1.000000
-1.000000
-1.000000
-1.000000
-1.000000
-1.000000
-1.000000
-1.000000
-1.000000
-1.000000
-1.000000
-1.000000
-1.000000
-0.999999
-0.999999
-0.999998
-0.999996
-0.999993
-0.999990
-0.999984
-0.999977
-0.999967
-0.999954
-0.999936
-0.999913
-0.999884
-0.999847
-0.999801
-0.999745
-0.999677
-0.999594
-0.999494
-0.999375
-0.999225
-0.999057
-0.998861
-0.998618
-0.998351
-0.998043
-0.997689
-0.997285
-0.996826
-0.996306
-0.995701
-0.995038
-0.994294
-0.993392
-0.992458
-0.991422
-0.990275
-0.989008
-0.987614
-0.986081
-0.984402
-0.982567
-0.980564
-0.978193
-0.975810
-0.973228
-0.970353
-0.967332
-0.964076
-0.960575
-0.956817
-0.952788
-0.948478
-0.943608
-0.938680
-0.933433
-0.927534
-0.921591
-0.915291
-0.908621
-0.901571
-0.894127
-0.886280
-0.877782
-0.869080
-0.859937
-0.849530
-0.839440
-0.828890
-0.817860
-0.806340
-0.794320
-0.781810
-0.768780
-0.755240
-0.741180
-0.725355
-0.710190
-0.694497
-0.677813
-0.661033
-0.643723
-0.625863
-0.607483
-0.588557
-0.569107
-0.548000
-0.527465
-0.506420
-0.483653
-0.461577
-0.439003
-0.415953
-0.392437
-0.368457
-0.344037
-0.318495
-0.293227
-0.267560
-0.239330
-0.212900
-0.186120
-0.159030
-0.131650
-0.103990
-0.076080
-0.047940
-0.019610
0.008900
0.039975
0.068725
0.097625
0.127333
0.156333
0.185300
0.214233
0.243100
0.271900
0.300567
0.330650
0.359000
0.387050
0.416433
0.443967
0.471200
0.498033
0.524567
0.550600
0.576167
0.602025
0.626575
0.650625
0.676000
0.698800
0.721000
0.742500
0.763300
0.783300
0.802700
0.821200
0.839000
0.855900
0.873275
0.888425
0.902650
0.916333
0.928733
0.940133
0.950600
0.960100
0.968667
0.976167
0.983000
0.988400
0.992750
0.996300
0.998500
0.999733
0.999933
0.999067
0.997167
0.994167
0.990075
0.985050
0.978950
0.971200
0.963000
0.953900
0.943700
0.932600
0.920500
0.907500
0.893600
0.878700
0.863000
0.845075
0.827600
0.809325
0.789733
0.769867
0.749367
0.728100
0.706133
0.683533
0.660300
0.635150
0.610750
0.585800
0.558967
0.533100
0.506733
0.480000
0.452933
0.425467
0.397767
0.368950
0.340750
0.312275
0.281300
0.252600
0.223700
0.194800
0.165800
0.136800
0.107900
0.079000
0.050100
0.021400
-0.009522
-0.037920
-0.066130
-0.094897
-0.122637
-0.150117
-0.177303
-0.204187
-0.230730
-0.256927
-0.284170
-0.309585
-0.334595
-0.360533
-0.384653
-0.408323
-0.431527
-0.454257
-0.476503
-0.498845
-0.520070
-0.540782
-0.560975
-0.582270
-0.601360
-0.619930
-0.637950
-0.655450
-0.672400
-0.688820
-0.704700
-0.720040
-0.734860
-0.750312
-0.764037
-0.777245
-0.790287
-0.802463
-0.814140
-0.825333
-0.836040
-0.846280
-0.856057
-0.865885
-0.874740
-0.883170
-0.891613
-0.899183
-0.906361
-0.913154
-0.919573
-0.925631
-0.931341
-0.936859
-0.941899
-0.946627
-0.951416
-0.955535
-0.959380
-0.962964
-0.966298
-0.969394
-0.972265
-0.974920
-0.977373
-0.979633
-0.981875
-0.983769
-0.985502
-0.987127
-0.988566
-0.989874
-0.991059
-0.992130
-0.993096
-0.993965
-0.994784
-0.995474
-0.996089
-0.996663
-0.997142
-0.997563
-0.997932
-0.998255
-0.998535
-0.998777
-0.998991
-0.999169
-0.999320
-0.999458
-0.999564
-0.999652
-0.999725
-0.999784
-0.999833
-0.999872
-0.999904
-0.999928
-0.999948
-0.999963
-0.999974
-0.999982
-0.999988
-0.999992
-0.999995
-0.999997
-0.999998
-0.999999
-1.000000
-1.000000
-1.000000
-1.000000
-1.000000
-1.000000
-1.000000
-1.000000
-1.000000
-1.000000
-1.000000
-1.000000
-1.000000
-1.000000
-1.000000
-1.000000
-1.000000
-0.999999
-0.999999
-0.999998
-0.999997
-0.999994
-0.999991
-0.999987
-0.999980
-0.999971
-0.999958
-0.999942
-0.999921
-0.999895
-0.999861
-0.999819
-0.999767
-0.999704
-0.999621
-0.999527
-0.999414
-0.999272
-0.999113
-0.998925
-0.998707
-0.998454
-0.998161
-0.997825
-0.997428
-0.996989
-0.996490
-0.995876
-0.995235
-0.994515
-0.993710
-0.992813
-0.991815
-0.990710
-0.989488
-0.988141
-0.986660
-0.984892
-0.983102
-0.981148
-0.978958
-0.976640
-0.974126
-0.971406
-0.968467
-0.965299
-0.961890
-0.958016
-0.954072
-0.949852
-0.945081
-0.940250
-0.935103
-0.929628
-0.923813
-0.917645
-0.911112
-0.904007
-0.896695
-0.888988
-0.880180
-0.871590
-0.862580
-0.853120
-0.843200
-0.832820
-0.821960
-0.810620
-0.798790
-0.786460
-0.772523
-0.759130
-0.745215
-0.730370
-0.715393
-0.699883
-0.683833
-0.667253
-0.650137
-0.632483
-0.613260
-0.594510
-0.575220
-0.554290
-0.533920
-0.513033
-0.491633
-0.469737
-0.447343
-0.424467
-0.400463
-0.376643
-0.352370
-0.325590
-0.300440
-0.274880
-0.248940
-0.222640
-0.195990
-0.169010
-0.141730
-0.114170
-0.086350
-0.055940
-0.027665
0.000790
0.030200
0.059000
0.087800
0.116733
0.145700
0.174700
0.203633
0.234150
0.263000
0.291700
0.321833
0.350167
0.378367
0.406300
0.433933
0.461267
0.488233
0.515600
0.541825
0.569700
0.594900
0.619700
0.643900
0.667500
0.690500
0.712900
0.734700
0.755700
0.776100
0.795700
0.816025
0.834050
0.851175
0.867967
0.883367
0.897933
0.911567
0.924267
0.936067
0.946933
0.957250
0.966100
0.973900
0.981100
0.986800
0.991533
0.995233
0.997867
0.999467
1.000000
0.999475
0.997875
0.995275
0.991300
0.986600
0.980800
0.974000
0.966100
0.957300
0.947500
0.936800
0.925000
0.912400
0.897625
0.883050
0.867575
0.850833
0.833633
0.815633
0.796867
0.777267
0.757000
0.735933
0.713000
0.690600
0.667600
0.642667
0.618433
0.593667
0.568400
0.542667
0.516433
0.489867
0.462150
0.434800
0.407200
0.377000
0.348800
0.320400
0.291800
0.263100
0.234300
0.205400
0.176400
0.147500
0.118500
0.087175
0.058300
0.029600
0.000137
-0.028310
-0.056587
-0.084653
-0.112487
-0.140067
-0.167363
-0.195850
-0.222500
-0.248805
-0.276177
-0.301713
-0.326847
-0.351567
-0.375853
-0.399693
-0.423067
-0.446600
-0.469010
-0.490930
-0.514110
-0.534970
-0.555310
-0.575130
-0.594420
-0.613180
-0.631400
-0.649090
-0.666240
-0.682850
-0.700240
-0.715737
-0.730702
-0.745540
-0.759440
-0.772817
-0.785687
-0.798050
-0.809910
-0.821283
-0.832760
-0.843140
-0.853065
-0.863043
-0.872033
-0.880590
-0.888727
-0.896450
-0.903772
-0.910705
-0.917437
-0.923616
-0.929443
-0.935375
-0.940505
-0.945321
-0.949833
-0.954056
-0.958000
-0.961678
-0.965103
-0.968285
-0.971237
-0.974186
-0.976695
-0.979009
-0.981194
-0.983144
-0.984931
-0.986564
-0.988053
-0.989408
-0.990637
-0.991808
-0.992806
-0.993704
-0.994552
-0.995268
-0.995906
-0.996472
-0.996973
-0.997415
-0.997803
-0.998151
-0.998445
-0.998699
-0.998936
-0.999122
-0.999280
-0.999414
-0.999527
-0.999621
-0.999699
-0.999764
-0.999816
-0.999859
-0.999895
-0.999922
-0.999943
-0.999959
-0.999971
-0.999980
-0.999986
-0.999991
-0.999994
-0.999996
-0.999998
-0.999999
-0.999999
-1.000000
-1.000000
-1.000000
-1.000000
-1.000000
-1.000000
-1.000000
-1.000000
-1.000000
-1.000000
-1.000000
-1.000000
-1.000000
-1.000000
-1.000000
-1.000000
-1.000000
-0.999999
-0.999998
-0.999997
-0.999995
-0.999992
-0.999988
-0.999982
-0.999974
-0.999963
-0.999948
-0.999930
-0.999905
-0.999874
-0.999833
-0.999785
-0.999725
-0.999647
-0.999558
-0.999452
-0.999325
-0.999174
-0.998998
-0.998791
-0.998544
-0.998265
-0.997944
-0.997544
-0.997120
-0.996638
-0.996093
-0.995479
-0.994789
-0.994016
-0.993153
-0.992193
-0.991128
-0.989845
-0.988535
-0.987093
-0.985464
-0.983727
-0.981830
-0.979761
-0.977513
-0.975072
-0.972429
-0.969407
-0.966311
-0.962978
-0.959189
-0.955330
-0.951197
-0.946777
-0.942059
-0.937029
-0.931676
-0.925825
-0.919778
-0.913371
-0.906013
-0.898820
-0.891220
-0.883220
-0.874790
-0.865940
-0.856640
-0.846890
-0.836680
-0.826000
-0.813883
-0.802193
-0.790000
-0.776947
-0.763730
-0.749993
-0.735733
-0.720953
-0.705637
-0.689787
-0.672480
-0.655530
-0.638040
-0.618993
-0.600403
-0.581280
-0.561630
-0.541457
-0.520757
-0.499550
-0.477220
-0.454998
-0.432280
-0.407140
-0.383450
-0.359310
-0.334720
-0.309720
-0.284310
-0.258510
-0.232330
-0.205810
-0.178950
-0.149498
-0.122015
-0.094265
-0.065493
-0.037280
-0.008873
0.019700
0.048400
0.077200
0.106100
0.136700
0.165650
0.194600
0.225167
0.254000
0.282733
0.311333
0.339833
0.368067
0.396100
0.424600
0.452025
0.479150
0.508100
0.534400
0.560300
0.585700
0.610600
0.635000
0.658900
0.682100
0.704800
0.726800
0.749825
0.770375
0.790200
0.809767
0.828000
0.845467
0.862067
0.877800
0.892700
0.906700
0.920400
0.932500
0.943650
0.954333
0.963433
0.971567
0.978733
0.984867
0.989900
0.994000
0.997075
0.998975
0.999950
0.999700
0.998500
0.996200
0.992800
0.988400
0.983000
0.976600
0.969100
0.960700
0.951200
0.939875
0.928500
0.916025
0.902367
0.888067
0.872933
0.856867
0.840000
0.822300
0.803800
0.783450
0.763400
0.742550
0.719833
0.697700
0.674867
0.651433
0.627400
0.602767
0.577700
0.551450
0.525375
0.498925
0.469800
0.442600
0.415100
0.387200
0.359100
0.330800
0.302300
0.273700
0.244900
0.216000
0.184675
0.155675
0.126700
0.096967
0.068100
0.039300
0.010633
-0.017880
-0.046230
-0.074377
-0.103845
-0.131505
-0.158890
-0.187477
-0.214233
-0.240653
-0.266710
-0.292387
-0.317670
-0.342547
-0.367660
-0.391655
-0.415192
-0.440160
-0.462710
-0.484770
-0.506320
-0.527370
-0.547900
-0.567910
-0.587400
-0.606350
-0.624770
-0.644120
-0.661425
-0.678190
-0.694860
-0.710540
-0.725690
-0.740303
-0.754393
-0.767967
-0.781027
-0.794255
-0.806270
-0.817790
-0.829430
-0.839963
-0.850023
-0.859627
-0.868783
-0.877503
-0.885790
-0.893877
-0.901333
-0.908397
-0.915622
-0.921904
-0.927829
-0.933410
-0.938659
-0.943589
-0.948211
-0.952539
-0.956584
-0.960358
-0.964154
-0.967403
-0.970419
-0.973288
-0.975866
-0.978245
-0.980435
-0.982448
-0.984293
-0.985982
-0.987604
-0.989000
-0.990267
-0.991476
-0.992507
-0.993435
-0.994269
-0.995015
-0.995680
-0.996272
-0.996810
-0.997271
-0.997677
-0.998060
-0.998366
-0.998631
-0.998860
-0.999057
-0.999225
-0.999367
-0.999488
-0.999589
-0.999672
-0.999747
-0.999803
-0.999848
-0.999885
-0.999914
-0.999936
-0.999953
-0.999967
-0.999977
-0.999984
-0.999990
-0.999993
-0.999996
-0.999998
-0.999999
-0.999999
-1.000000
-1.000000
-1.000000
-1.000000
-1.000000
-1.000000
-1.000000
-1.000000
-1.000000
-1.000000
-1.000000
-1.000000
-1.000000
-1.000000
-1.000000
-1.000000
-1.000000
-0.999999
-0.999999
-0.999998
-0.999996
-0.999993
-0.999990
-0.999984
-0.999977
-0.999967
-0.999954
-0.999936
-0.999913
-0.999885
-0.999846
-0.999801
-0.999745
-0.999676
-0.999593
-0.999493
-0.999374
-0.999228
-0.999061
-0.998865
-0.998616
-0.998349
-0.998040
-0.997686
-0.997282
-0.996822
-0.996301
-0.995713
-0.995051
-0.994309
-0.993406
-0.992475
-0.991440
-0.990262
-0.988993
-0.987597
-0.986064
-0.984383
-0.982545
-0.980541
-0.978233
-0.975853
-0.973274
-0.970324
-0.967300
-0.964043
-0.960539
-0.956778
-0.952747
-0.948310
-0.943694
-0.938772
-0.933530
-0.927480
-0.921533
-0.915230
-0.908557
-0.901502
-0.894050
-0.886200
-0.877930
-0.869240
-0.860110
-0.849698
-0.839618
-0.829078
-0.817733
-0.806210
-0.794193
-0.781670
-0.768640
-0.755093
-0.741027
-0.725610
-0.710460
-0.694780
-0.677650
-0.660863
-0.643540
-0.625683
-0.607290
-0.588360
-0.568907
-0.548355
-0.527838
-0.506800
-0.483440
-0.461360
-0.438780
-0.415720
-0.392200
-0.368220
-0.343800
-0.318940
-0.293680
-0.268020
-0.239790
-0.213363
-0.186595
-0.158753
-0.131370
-0.103703
-0.075793
-0.047660
-0.019320
0.010750
0.039450
0.068200
0.097100
0.127667
0.156600
0.185600
0.214567
0.243400
0.272200
0.300900
0.330225
0.358525
0.386575
0.416700
0.444300
0.471500
0.498300
0.524800
0.550800
0.576400
0.601600
0.626100
0.650200
0.675625
0.698375
0.720600
0.742667
0.763467
0.783567
0.802900
0.821400
0.839133
0.856033
0.873000
0.888150
0.902400
0.916467
0.928867
0.940267
0.950700
0.960200
0.968700
0.976200
0.982900
0.988275
0.992675
0.996300
0.998600
0.999800
0.999900
0.999100
0.997100
0.994200
0.990200
0.985100
0.979100
0.971350
0.963175
0.954000
0.943600
0.932433
0.920400
0.907367
0.893400
0.878600
0.862900
0.845350
0.827900
0.809650
0.789567
0.769733
0.749133
0.727800
0.705867
0.683267
0.660100
0.635600
0.611150
0.586300
0.558700
0.532800
0.506500
0.479700
0.452600
0.425200
0.397500
0.369500
0.341200
0.312800
0.281800
0.253100
0.224200
0.194467
0.165500
0.136567
0.107600
0.078700
0.049900
0.019550
-0.009020
-0.037420
-0.067197
-0.095180
-0.122920
-0.150393
-0.177577
-0.204450
-0.230997
-0.257187
-0.283722
-0.309145
-0.334160
-0.360780
-0.384900
-0.408570
-0.431770
-0.454490
-0.476730
-0.498470
-0.519700
-0.540430
-0.560630
-0.581920
-0.601025
-0.619600
-0.638130
-0.655610
-0.672560
-0.688970
-0.704850
-0.720190
-0.735003
-0.750065
-0.763795
-0.777010
-0.790407
-0.802583
-0.814257
-0.825443
-0.836153
-0.846387
-0.856157
-0.865730
-0.874595
-0.883022
-0.891690
-0.899260
-0.906436
-0.913225
-0.919640
-0.925695
-0.931401
-0.936771
-0.941816
-0.946928
-0.951337
-0.955461
-0.959415
-0.962995
-0.966327
-0.969422
-0.972290
-0.974944
-0.977394
-0.979653
-0.981839
-0.983735
-0.985472
-0.987142
-0.988580
-0.989886
-0.991070
-0.992141
-0.993106
-0.993973
-0.994771
-0.995463
-0.996079
-0.996669
-0.997147
-0.997568
-0.997937
-0.998258
-0.998538
-0.998780
-0.998988
-0.999166
-0.999318
-0.999456
-0.999562
-0.999650
-0.999725
-0.999785
-0.999833
-0.999873
-0.999904
-0.999928
-0.999948
-0.999963
-0.999974
-0.999982
-0.999988
-0.999992
-0.999995
-0.999997
-0.999998
-0.999999
-1.000000
-1.000000
-1.000000
-1.000000
-1.000000
-1.000000
-1.000000
-1.000000
-1.000000
-1.000000
-1.000000
-1.000000
-1.000000
-1.000000
-1.000000
-1.000000
-1.000000
-0.999999
-0.999999
-0.999998
-0.999997
-0.999994
-0.999991
-0.999987
-0.999980
-0.999971
-0.999959
-0.999942
-0.999921
-0.999894
-0.999861
-0.999819
-0.999767
-0.999703
-0.999623
-0.999529
-0.999417
-0.999271
-0.999111
-0.998924
-0.998705
-0.998451
-0.998158
-0.997822
-0.997436
-0.996998
-0.996500
-0.995886
-0.995246
-0.994527
-0.993700
-0.992802
-0.991803
-0.990696
-0.989473
-0.988125
-0.986643
-0.984922
-0.983135
-0.981184
-0.978935
-0.976615
-0.974100
-0.971377
-0.968437
-0.965266
-0.961854
-0.958084
-0.954146
-0.949929
-0.945037
-0.940203
-0.935053
-0.929575
-0.923757
-0.917585
-0.911049
-0.904136
-0.896830
-0.889130
-0.880320
-0.871745
-0.862738
-0.853010
-0.843090
-0.832707
-0.821843
-0.810500
-0.798663
-0.786327
-0.772750
-0.759365
-0.745465
-0.730223
-0.715240
-0.699720
-0.683670
-0.667087
-0.649960
-0.632300
-0.613588
-0.594843
-0.575565
-0.554090
-0.533720
-0.512830
-0.491420
-0.469520
-0.447120
-0.424240
-0.400890
-0.377070
-0.352810
-0.326030
-0.300885
-0.274617
-0.248673
-0.222367
-0.195710
-0.168733
-0.141450
-0.113890
-0.086063
-0.056445
-0.028165
0.000320
0.030500
0.059300
0.088100
0.117000
0.146000
0.174967
0.203900
0.233600
0.262500
0.291200
0.322100
0.350500
0.378700
0.406600
0.434200
0.461500
0.488500
0.515100
0.541300
0.567100
0.594475
0.619225
0.643400
0.667700
0.690733
0.713133
0.734867
0.755900
0.776233
0.795833
0.815700
0.833700
0.850900
0.868133
0.883533
0.898033
0.911733
0.924433
0.936167
0.947033
0.957125
0.965975
0.973775
0.981100
0.986900
0.991600
0.995200
0.997900
0.999500
1.000000
0.999500
0.998000
0.995400
0.991350
0.986650
0.980875
0.973867
0.966067
0.957233
0.947433
0.936633
0.924933
0.912233
0.897850
0.883300
0.867850
0.850633
0.833433
0.815433
0.796633
0.777100
0.756767
0.735767
0.713425
0.691000
0.668025
0.642400
0.618200
0.593400
0.568100
0.542400
0.516200
0.489600
0.462600
0.435300
0.407700
0.377450
0.349250
0.320925
0.291533
0.262800
0.234000
0.205100
0.176167
0.147167
0.118200
0.087700
0.058800
0.030100
-0.000140
-0.028597
-0.056870
-0.084933
-0.112770
-0.140340
-0.167640
-0.195372
-0.222030
-0.248340
-0.276440
-0.301980
-0.327110
-0.351820
-0.376100
-0.399930
-0.423310
-0.446210
-0.468620
-0.490550
-0.513727
-0.534595
-0.554950
-0.575320
-0.594600
-0.613360
-0.631573
-0.649260
-0.666403
-0.683013
-0.699960
-0.715470
-0.730445
-0.745683
-0.759573
-0.772950
-0.785817
-0.798173
-0.810027
-0.821393
-0.832570
-0.842962
-0.852890
-0.863140
-0.872130
-0.880680
-0.888810
-0.896530
-0.903849
-0.910777
-0.917328
-0.923514
-0.929347
-0.935277
-0.940413
-0.945235
-0.949874
-0.954093
-0.958035
-0.961711
-0.965133
-0.968313
-0.971263
-0.974139
-0.976652
-0.978968
-0.981215
-0.983163
-0.984948
-0.986580
-0.988068
-0.989421
-0.990649
-0.991790
-0.992790
-0.993690
-0.994561
-0.995276
-0.995912
-0.996478
-0.996979
-0.997420
-0.997807
-0.998145
-0.998440
-0.998695
-0.998932
-0.999118
-0.999277
-0.999415
-0.999528
-0.999622
-0.999700
-0.999764
-0.999817
-0.999859
-0.999895
-0.999921
-0.999942
-0.999959
-0.999971
-0.999980
-0.999986
-0.999991
-0.999994
-0.999996
-0.999998
-0.999999
-0.999999
-1.000000
-1.000000
-1.000000
-1.000000
-1.000000
-1.000000
-1.000000
-1.000000
-1.000000
-1.000000
-1.000000
-1.000000
-1.000000
-1.000000
-1.000000
-1.000000
-1.000000
-0.999999
-0.999998
-0.999997
-0.999995
-0.999992
-0.999988
-0.999982
-0.999974
-0.999963
-0.999948
-0.999929
-0.999905
-0.999874
-0.999834
-0.999786
-0.999726
-0.999647
-0.999558
-0.999451
-0.999323
-0.999173
-0.998996
-0.998789
-0.998549
-0.998271
-0.997951
-0.997550
-0.997127
-0.996646
-0.996086
-0.995471
-0.994780
-0.994006
-0.993143
-0.992182
-0.991116
-0.989867
-0.988559
-0.987120
-0.985448
-0.983709
-0.981809
-0.979740
-0.977489
-0.975046
-0.972401
-0.969460
-0.966369
-0.963040
-0.959155
-0.955293
-0.951157
-0.946735
-0.942013
-0.936981
-0.931625
-0.925932
-0.919892
-0.913491
-0.906132
-0.898943
-0.891358
-0.883127
-0.874700
-0.865840
-0.856540
-0.846787
-0.836573
-0.825883
-0.814085
-0.802400
-0.790220
-0.776817
-0.763593
-0.749853
-0.735590
-0.720800
-0.705480
-0.689627
-0.672775
-0.655830
-0.638355
-0.618820
-0.600220
-0.581090
-0.561440
-0.541250
-0.520550
-0.499340
-0.477620
-0.455400
-0.432690
-0.407553
-0.383865
-0.359728
-0.334470
-0.309457
-0.284043
-0.258240
-0.232060
-0.205533
-0.178673
-0.149980
-0.122500
-0.094755
-0.065210
-0.036993
-0.008587
0.020000
0.048700
0.077500
0.106400
0.136175
0.165175
0.194100
0.225400
0.254300
0.283000
0.311700
0.340100
0.368300
0.396400
0.424100
0.451500
0.478700
0.507600
0.533975
0.559825
0.586000
0.610867
0.635267
0.659100
0.682333
0.704967
0.727000
0.749450
0.770000
0.789850
0.809933
0.828200
0.845600
0.862200
0.877967
0.892800
0.906800
0.920225
0.932325
0.943425
0.954400
0.963600
0.971700
0.978800
0.984900
0.990000
0.994000
0.997000
0.999000
0.999900
0.999725
0.998450
0.996175
0.992767
0.988367
0.982933
0.976500
0.969033
0.960600
0.951100
0.940100
0.928650
0.916250
0.902233
0.887933
0.872733
0.856733
0.839833
0.822100
0.803075
0.783825
0.763700
0.742950
0.719700
0.697400
0.674600
0.651200
0.627100
0.602600
0.577500
0.551900
0.525900
0.499400
0.470325
0.443100
0.415575
0.386967
0.358867
0.330533
0.302033
0.273400
0.244600
0.215700
0.185150
0.156200
0.127200
0.096700
0.067800
0.039000
0.010367
-0.018170
-0.046520
-0.074663
-0.103352
-0.131022
-0.158407
-0.187760
-0.214510
-0.240920
-0.266970
-0.292650
-0.317930
-0.342800
-0.367240
-0.391240
-0.414780
-0.439755
-0.462307
-0.484375
-0.506533
-0.527577
-0.548100
-0.568110
-0.587590
-0.606533
-0.625960
-0.643810
-0.661120
-0.677900
-0.695023
-0.710697
-0.725837
-0.740450
-0.754540
-0.768100
-0.781153
-0.794035
-0.806065
-0.817595
-0.829540
-0.840070
-0.850130
-0.859730
-0.868880
-0.877590
-0.885880
-0.893750
-0.901209
-0.908279
-0.915504
-0.921792
-0.927723
-0.933461
-0.938707
-0.943633
-0.948253
-0.952578
-0.956620
-0.960392
-0.964093
-0.967347
-0.970367
-0.973315
-0.975891
-0.978268
-0.980457
-0.982468
-0.984311
-0.985998
-0.987579
-0.988977
-0.990246
-0.991488
-0.992518
-0.993445
-0.994277
-0.995023
-0.995687
-0.996278
-0.996802
-0.997264
-0.997671
-0.998054
-0.998360
-0.998626
-0.998862
-0.999058
-0.999226
-0.999368
-0.999489
-0.999589
-0.999673
-0.999746
-0.999802
-0.999847
-0.999885
-0.999914
-0.999936
-0.999954
-0.999967
-0.999977
-0.999984
-0.999990
-0.999993
-0.999996
-0.999998
-0.999999
-0.999999
-1.000000
-1.000000
-1.000000
-1.000000
-1.000000
-1.000000
-1.000000
-1.000000
-1.000000
-1.000000
-1.000000
-1.000000
-1.000000
-1.000000
-1.000000
-1.000000
-1.000000
-0.999999
-0.999999
-0.999998
-0.999996
-0.999993
-0.999990
-0.999984
-0.999977
-0.999967
-0.999954
-0.999936
-0.999914
-0.999885
-0.999846
-0.999801
-0.999744
-0.999676
-0.999592
-0.999492
-0.999373
-0.999231
-0.999064
-0.998869
-0.998620
-0.998353
-0.998045
-0.997682
-0.997277
-0.996816
-0.996294
-0.995705
-0.995043
-0.994300
-0.993422
-0.992492
-0.991459
-0.990249
-0.988980
-0.987582
-0.986047
-0.984365
-0.982526
-0.980520
-0.978274
-0.975898
-0.973323
-0.970297
-0.967271
-0.964011
-0.960505
-0.956742
-0.952708
-0.948392
-0.943782
-0.938865
-0.933629
-0.927578
-0.921638
-0.915341
-0.908483
-0.901425
-0.893977
-0.886113
-0.877843
-0.869147
-0.860007
-0.849870
-0.839805
-0.829265
-0.817620
-0.806093
-0.794070
-0.781537
-0.768503
-0.754953
-0.740887
-0.725875
-0.710740
-0.695065
-0.677490
-0.660700
-0.643370
-0.625510
-0.607110
-0.588180
-0.568710
-0.548720
-0.528210
-0.507180
-0.483828
-0.461748
-0.439178
-0.415480
-0.391957
-0.367967
-0.343540
-0.318683
-0.293417
-0.267753
-0.240255
-0.213830
-0.187070
-0.158477
-0.131087
-0.103427
-0.075513
-0.047370
-0.019030
0.009500
0.038925
0.067700
0.096600
0.127900
0.156900
0.185900
0.214800
0.243700
0.272500
0.301200
0.329700
0.358000
0.386100
0.416225
0.443775
0.470975
0.498567
0.525033
0.551067
0.576700
0.601767
0.626400
0.650433
0.675150
0.698050
0.720200
0.742867
0.763633
0.783733
0.803067
0.821567
0.839300
0.856233
0.872700
0.887875
0.902150
0.916600
0.929000
0.940400
0.950800
0.960300
0.968800
0.976300
0.982800
0.988200
0.992600
0.996225
0.998525
0.999750
0.999933
0.999033
0.997100
0.994100
0.990100
0.985067
0.978967
0.971450
0.963350
0.954200
0.943467
0.932300
0.920200
0.907200
0.893300
0.878400
0.862700
0.845625
0.828200
0.809950
0.789400
0.769500
0.748900
0.727600
0.705700
0.683100
0.659800
0.636000
0.611600
0.586700
0.559175
0.533300
0.506975
0.479500
0.452367
0.424933
0.397200
0.369167
0.340967
0.312533
0.282300
0.253600
0.224700
0.194200
0.165233
0.136233
0.107300
0.078400
0.049600
0.020867
-0.008515
-0.036920
-0.065135
-0.095460
-0.123200
-0.150670
-0.177860
-0.204730
-0.231270
-0.257460
-0.283270
-0.308700
-0.333720
-0.360345
-0.384470
-0.408150
-0.431990
-0.454713
-0.476940
-0.498683
-0.519910
-0.540630
-0.560823
-0.581580
-0.600690
-0.619275
-0.638307
-0.655787
-0.672733
-0.689133
-0.705003
-0.720343
-0.735150
-0.749820
-0.763562
-0.776785
-0.790540
-0.802710
-0.814380
-0.825560
-0.836260
-0.846490
-0.856260
-0.865570
-0.874440
-0.882890
-0.891555
-0.899131
-0.906502
-0.913287
-0.919699
-0.925750
-0.931453
-0.936819
-0.941862
-0.946593
-0.951261
-0.955390
-0.959245
-0.963031
-0.966360
-0.969452
-0.972317
-0.974970
-0.977418
-0.979674
-0.981805
-0.983704
-0.985443
-0.987159
-0.988595
-0.989900
-0.991083
-0.992152
-0.993116
-0.993983
-0.994759
-0.995452
-0.996070
-0.996659
-0.997139
-0.997560
-0.997939
-0.998261
-0.998540
-0.998782
-0.998990
-0.999168
-0.999319
-0.999453
-0.999560
-0.999649
-0.999726
-0.999785
-0.999834
-0.999873
-0.999904
-0.999929
-0.999948
-0.999963
-0.999974
-0.999982
-0.999988
-0.999992
-0.999995
-0.999997
-0.999998
-0.999999
-1.000000
-1.000000
-1.000000
-1.000000
-1.000000
-1.000000
-1.000000
-1.000000
-1.000000
-1.000000
-1.000000
-1.000000
-1.000000
-1.000000
-1.000000
-1.000000
-1.000000
-0.999999
-0.999999
-0.999998
-0.999996
-0.999994
-0.999991
-0.999986
-0.999980
-0.999971
-0.999959
-0.999942
-0.999921
-0.999894
-0.999861
-0.999818
-0.999766
-0.999702
-0.999625
-0.999531
-0.999419
-0.999273
-0.999114
-0.998927
-0.998702
-0.998448
-0.998155
-0.997817
-0.997432
-0.996992
-0.996493
-0.995896
-0.995257
-0.994540
-0.993692
-0.992792
-0.991792
-0.990685
-0.989460
-0.988111
-0.986627
-0.984953
-0.983168
-0.981220
-0.978915
-0.976594
-0.974076
-0.971351
-0.968408
-0.965236
-0.961821
-0.958154
-0.954220
-0.950009
-0.945117
-0.940288
-0.935144
-0.929514
-0.923692
-0.917517
-0.910976
-0.904060
-0.896753
-0.889047
-0.880465
-0.871900
-0.862900
-0.852917
-0.842987
-0.832597
-0.821730
-0.810383
-0.798540
-0.786197
-0.772988
-0.759613
-0.745718
-0.730080
-0.715090
-0.699570
-0.683510
-0.666920
-0.649790
-0.632130
-0.613920
-0.595190
-0.575920
-0.554440
-0.534078
-0.513195
-0.491200
-0.469293
-0.446890
-0.424000
-0.400643
-0.376823
-0.352557
-0.326475
-0.301330
-0.275790
-0.248410
-0.222100
-0.195440
-0.168463
-0.141177
-0.113607
-0.085783
-0.056938
-0.028665
-0.000185
0.030800
0.059500
0.088400
0.117300
0.146300
0.175300
0.204200
0.233100
0.262000
0.290700
0.321575
0.349975
0.378150
0.406867
0.434467
0.461800
0.488767
0.515433
0.541600
0.567333
0.594050
0.618800
0.643000
0.667933
0.690967
0.713333
0.735100
0.756100
0.776467
0.796067
0.815375
0.833425
0.850600
0.868300
0.883700
0.898200
0.911800
0.924500
0.936300
0.947100
0.957000
0.965800
0.973700
0.981025
0.986750
0.991450
0.995233
0.997900
0.999433
1.000000
0.999467
0.997933
0.995333
0.991500
0.986750
0.980950
0.973800
0.965933
0.957133
0.947333
0.936533
0.924767
0.912067
0.898075
0.883550
0.868125
0.850500
0.833300
0.815300
0.796400
0.776900
0.756600
0.735500
0.713800
0.691400
0.668400
0.642800
0.618575
0.593825
0.567867
0.542100
0.515967
0.489333
0.462367
0.435033
0.407400
0.377950
0.349800
0.321350
0.291267
0.262500
0.233700
0.204800
0.175833
0.146900
0.117900
0.088200
0.059300
0.030600
-0.000430
-0.028880
-0.057160
-0.085220
-0.113050
-0.140620
-0.167910
-0.194900
-0.221570
-0.247890
-0.275982
-0.301520
-0.326665
-0.352060
-0.376340
-0.400170
-0.423537
-0.446433
-0.468840
-0.490763
-0.513350
-0.534230
-0.554590
-0.575517
-0.594793
-0.613543
-0.631753
-0.649433
-0.666573
-0.683180
-0.699682
-0.715205
-0.730190
-0.745830
-0.759720
-0.773090
-0.785950
-0.798300
-0.810150
-0.821510
-0.832390
-0.842790
-0.852730
-0.862975
-0.871967
-0.880532
-0.888887
-0.896603
-0.903916
-0.910841
-0.917389
-0.923571
-0.929400
-0.935183
-0.940324
-0.945151
-0.949918
-0.954134
-0.958074
-0.961747
-0.965166
-0.968344
-0.971291
-0.974093
-0.976610
-0.978930
-0.981237
-0.983184
-0.984967
-0.986597
-0.988084
-0.989436
-0.990662
-0.991772
-0.992774
-0.993675
-0.994547
-0.995263
-0.995901
-0.996483
-0.996983
-0.997423
-0.997810
-0.998148
-0.998442
-0.998697
-0.998928
-0.999115
-0.999274
-0.999416
-0.999529
-0.999623
-0.999701
-0.999765
-0.999817
-0.999860
-0.999894
-0.999921
-0.999942
-0.999959
-0.999971
-0.999980
-0.999986
-0.999991
-0.999994
-0.999996
-0.999998
-0.999999
-0.999999
-1.000000
-1.000000
-1.000000
-1.000000
-1.000000
-1.000000
-1.000000
-1.000000
-1.000000
-1.000000
-1.000000
-1.000000
-1.000000
-1.000000
-1.000000
-1.000000
-1.000000
-0.999999
-0.999998
-0.999997
-0.999995
-0.999992
-0.999988
-0.999982
-0.999974
-0.999963
-0.999948
-0.999929
-0.999905
-0.999874
-0.999835
-0.999787
-0.999727
-0.999648
-0.999559
-0.999453
-0.999322
-0.999171
-0.998994
-0.998786
-0.998546
-0.998267
-0.997946
-0.997557
-0.997135
-0.996655
-0.996081
-0.995465
-0.994773
-0.993998
-0.993133
-0.992171
-0.991104
-0.989890
-0.988583
-0.987147
-0.985432
-0.983692
-0.981792
-0.979720
-0.977468
-0.975023
-0.972376
-0.969515
-0.966428
-0.963103
-0.959218
-0.955361
-0.951230
-0.946685
-0.941960
-0.936925
-0.931565
-0.925869
-0.919825
-0.913053
-0.906255
-0.899071
-0.891490
-0.883050
-0.874617
-0.865747
-0.856447
-0.846687
-0.836467
-0.825773
-0.814288
-0.802610
-0.790443
-0.776690
-0.763460
-0.749720
-0.735450
-0.720650
-0.705330
-0.689470
-0.673070
-0.656140
-0.638670
-0.619138
-0.600548
-0.581430
-0.561230
-0.541043
-0.520337
-0.499113
-0.477387
-0.455170
-0.432457
-0.407970
-0.384290
-0.360160
-0.334213
-0.309200
-0.283783
-0.257977
-0.231797
-0.205263
-0.178400
-0.150465
-0.122990
-0.095250
-0.064930
-0.036710
-0.008300
0.020300
0.049000
0.077800
0.106700
0.135700
0.164600
0.196000
0.224925
0.253800
0.282500
0.311967
0.340367
0.368633
0.396600
0.424367
0.451833
0.478900
0.507150
0.533450
0.559400
0.586200
0.611133
0.635533
0.659367
0.682567
0.705200
0.727200
0.749050
0.769625
0.789475
0.810100
0.828400
0.845800
0.862400
0.878100
0.893000
0.906900
0.920000
0.932100
0.943300
0.954275
0.963400
0.971525
0.978833
0.984933
0.990000
0.994067
0.997067
0.998967
0.999933
0.999750
0.998500
0.996250
0.992733
0.988333
0.982867
0.976467
0.968967
0.960500
0.951000
0.940300
0.928875
0.916475
0.902100
0.887800
0.872600
0.856600
0.839700
0.822000
0.803400
0.784100
0.764100
0.743300
0.720075
0.697825
0.674975
0.650933
0.626900
0.602333
0.577200
0.551633
0.525600
0.499133
0.470800
0.443550
0.416050
0.386700
0.358533
0.330267
0.301767
0.273100
0.244300
0.215400
0.185700
0.156700
0.127725
0.096400
0.067500
0.038700
0.010100
-0.018460
-0.046800
-0.074950
-0.102870
-0.130540
-0.157930
-0.187280
-0.214032
-0.240455
-0.267230
-0.292900
-0.318183
-0.343047
-0.367480
-0.391477
-0.415017
-0.439350
-0.461910
-0.483990
-0.506743
-0.527787
-0.548307
-0.568303
-0.587783
-0.606723
-0.625133
-0.643500
-0.660825
-0.677610
-0.695190
-0.710860
-0.725990
-0.740600
-0.754680
-0.768240
-0.781290
-0.793830
-0.805860
-0.817400
-0.829345
-0.839885
-0.849947
-0.859817
-0.868960
-0.877670
-0.885953
-0.893820
-0.901277
-0.908344
-0.915388
-0.921683
-0.927620
-0.933515
-0.938758
-0.943681
-0.948298
-0.952620
-0.956660
-0.960429
-0.964034
-0.967293
-0.970317
-0.973345
-0.975919
-0.978293
-0.980480
-0.982489
-0.984331
-0.986016
-0.987554
-0.988955
-0.990226
-0.991468
-0.992499
-0.993428
-0.994284
-0.995029
-0.995693
-0.996283
-0.996806
-0.997268
-0.997674
-0.998048
-0.998355
-0.998622
-0.998864
-0.999060
-0.999228
-0.999370
-0.999490
-0.999590
-0.999674
-0.999745
-0.999801
-0.999846
-0.999886
-0.999914
-0.999937
-0.999954
-0.999967
-0.999977
-0.999984
-0.999989
-0.999993
-0.999996
-0.999998
-0.999999
-0.999999
-1.000000
-1.000000
-1.000000
-1.000000
-1.000000
-1.000000
-1.000000
-1.000000
-1.000000
-1.000000
-1.000000
-1.000000
-1.000000
-1.000000
-1.000000
-1.000000
-1.000000
-0.999999
-0.999999
-0.999998
-0.999996
-0.999993
-0.999990
-0.999984
-0.999977
-0.999967
-0.999954
-0.999937
-0.999914
-0.999886
-0.999847
-0.999801
-0.999745
-0.999675
-0.999591
-0.999491
-0.999371
-0.999229
-0.999062
-0.998866
-0.998624
-0.998358
-0.998051
-0.997678
-0.997272
-0.996811
-0.996289
-0.995699
-0.995036
-0.994292
-0.993437
-0.992509
-0.991479
-0.990239
-0.988968
-0.987569
-0.986033
-0.984349
-0.982508
-0.980501
-0.978316
-0.975943
-0.973372
-0.970346
-0.967324
-0.964069
-0.960465
-0.956699
-0.952662
-0.948343
-0.943730
-0.938810
-0.933570
-0.927679
-0.921745
-0.915454
-0.908413
-0.901351
-0.893897
-0.886033
-0.877760
-0.869057
-0.859910
-0.850048
-0.839985
-0.829455
-0.817510
-0.805980
-0.793950
-0.781420
-0.768380
-0.754820
-0.740750
-0.726140
-0.711010
-0.695350
-0.677770
-0.660995
-0.643190
-0.625320
-0.606913
-0.587973
-0.568503
-0.548507
-0.527997
-0.506960
-0.484205
-0.462140
-0.439580
-0.415247
-0.391717
-0.367727
-0.343293
-0.318433
-0.293160
-0.267490
-0.240715
-0.214303
-0.187550
-0.158210
-0.130810
-0.103150
-0.075230
-0.047090
-0.018750
0.009800
0.038400
0.067200
0.096100
0.127425
0.156425
0.185400
0.215133
0.244000
0.272800
0.301467
0.329967
0.358333
0.386400
0.415750
0.443300
0.470500
0.498833
0.525300
0.551333
0.576967
0.602033
0.626600
0.650667
0.674775
0.697625
0.719775
0.743100
0.763900
0.783900
0.803200
0.821800
0.839500
0.856400
0.872500
0.887600
0.901900
0.916375
0.928775
0.940200
0.950900
0.960400
0.968867
0.976367
0.982833
0.988233
0.992633
0.996200
0.998500
0.999750
0.999933
0.999033
0.997067
0.994067
0.990000
0.985000
0.978933
0.971625
0.963500
0.954375
0.943400
0.932200
0.920100
0.907100
0.893100
0.878300
0.862600
0.846000
0.828600
0.810300
0.789675
0.769825
0.749250
0.727400
0.705433
0.682833
0.659567
0.635733
0.611367
0.586500
0.559650
0.533750
0.507400
0.479200
0.452133
0.424667
0.396900
0.368933
0.340667
0.312267
0.282800
0.254100
0.225200
0.193900
0.164900
0.135900
0.107000
0.078100
0.049300
0.020600
-0.008010
-0.036420
-0.064640
-0.094970
-0.122710
-0.150187
-0.178123
-0.204993
-0.231527
-0.257717
-0.283523
-0.308950
-0.333963
-0.359915
-0.384045
-0.407730
-0.432227
-0.454940
-0.477167
-0.498900
-0.520127
-0.540833
-0.561030
-0.581232
-0.600355
-0.618950
-0.638490
-0.655970
-0.672900
-0.689310
-0.705170
-0.720500
-0.735300
-0.749580
-0.763330
-0.776560
-0.790312
-0.802490
-0.814170
-0.825663
-0.836360
-0.846587
-0.856347
-0.865657
-0.874527
-0.882963
-0.891410
-0.898998
-0.906183
-0.913353
-0.919762
-0.925810
-0.931509
-0.936871
-0.941911
-0.946639
-0.951187
-0.955320
-0.959180
-0.963068
-0.966395
-0.969485
-0.972348
-0.974998
-0.977444
-0.979698
-0.981772
-0.983674
-0.985416
-0.987131
-0.988569
-0.989877
-0.991093
-0.992161
-0.993124
-0.993990
-0.994765
-0.995458
-0.996075
-0.996650
-0.997130
-0.997553
-0.997943
-0.998264
-0.998543
-0.998784
-0.998992
-0.999169
-0.999320
-0.999451
-0.999558
-0.999647
-0.999727
-0.999786
-0.999834
-0.999873
-0.999905
-0.999929
-0.999948
-0.999963
-0.999974
-0.999982
-0.999988
-0.999992
-0.999995
-0.999997
-0.999998
-0.999999
-1.000000
-1.000000
-1.000000
-1.000000
-1.000000
-1.000000
-1.000000
-1.000000
-1.000000
-1.000000
-1.000000
-1.000000
-1.000000
-1.000000
-1.000000
-1.000000
-1.000000
-0.999999
-0.999999
-0.999998
-0.999996
-0.999994
-0.999991
-0.999986
-0.999980
-0.999971
-0.999959
-0.999942
-0.999921
-0.999895
-0.999860
-0.999818
-0.999766
-0.999701
-0.999624
-0.999530
-0.999417
-0.999276
-0.999117
-0.998930
-0.998700
-0.998445
-0.998151
-0.997814
-0.997427
-0.996987
-0.996488
-0.995907
-0.995270
-0.994554
-0.993684
-0.992784
-0.991783
-0.990674
-0.989449
-0.988098
-0.986613
-0.984985
-0.983203
-0.981258
-0.978953
-0.976635
-0.974120
-0.971320
-0.968375
-0.965199
-0.961783
-0.958112
-0.954176
-0.949962
-0.945199
-0.940375
-0.935237
-0.929457
-0.923631
-0.917452
-0.910909
-0.903988
-0.896680
-0.888967
-0.880613
-0.872058
-0.863065
-0.852820
-0.842890
-0.832500
-0.821620
-0.810270
-0.798420
-0.786080
-0.773220
-0.759860
-0.745970
-0.730333
-0.715355
-0.699843
-0.683343
-0.666743
-0.649613
-0.631933
-0.613733
-0.594987
-0.575713
-0.554790
-0.534435
-0.513565
-0.490983
-0.469070
-0.446663
-0.423767
-0.400407
-0.376580
-0.352310
-0.326915
-0.301780
-0.276243
-0.248150
-0.221830
-0.195170
-0.168190
-0.140900
-0.113330
-0.085500
-0.057440
-0.029170
-0.000720
0.030300
0.059000
0.087900
0.117600
0.146600
0.175533
0.204500
0.233400
0.262200
0.290967
0.321150
0.349500
0.377650
0.407100
0.434733
0.462067
0.489033
0.515667
0.541833
0.567633
0.593600
0.618350
0.642600
0.668200
0.691200
0.713600
0.735300
0.756300
0.776700
0.796300
0.815100
0.833100
0.850300
0.868000
0.883425
0.897975
0.911967
0.924667
0.936433
0.947233
0.957033
0.965900
0.973700
0.980950
0.986650
0.991400
0.995267
0.997867
0.999467
1.000000
0.999500
0.997900
0.995175
0.991550
0.986825
0.981100
0.973700
0.965900
0.957100
0.947200
0.936400
0.924700
0.912000
0.898400
0.883800
0.868400
0.850775
0.833550
0.815575
0.796267
0.776667
0.756300
0.735300
0.713567
0.691167
0.668200
0.643250
0.619050
0.594300
0.567633
0.541867
0.515633
0.489067
0.462100
0.434767
0.407100
0.378425
0.350250
0.321875
0.291000
0.262200
0.233400
0.204500
0.175600
0.146600
0.117600
0.088700
0.059800
0.031100
0.000113
-0.028382
-0.056657
-0.085503
-0.113327
-0.140897
-0.168183
-0.195170
-0.221830
-0.249595
-0.275530
-0.301075
-0.326220
-0.352307
-0.376583
-0.400407
-0.423767
-0.446660
-0.469067
-0.490980
-0.512982
-0.533867
-0.554240
-0.575720
-0.594990
-0.613740
-0.631940
-0.649620
-0.666750
-0.683350
-0.699410
-0.714940
-0.729930
-0.745575
-0.759472
-0.772850
-0.786067
-0.798420
-0.810267
-0.821620
-0.832490
-0.842887
-0.852817
-0.862805
-0.871810
-0.880380
-0.888967
-0.896673
-0.903988
-0.910909
-0.917452
-0.923631
-0.929457
-0.935090
-0.940238
-0.945070
-0.949965
-0.954179
-0.958115
-0.961786
-0.965202
-0.968378
-0.971323
-0.974050
-0.976569
-0.979076
-0.981199
-0.983149
-0.984935
-0.986611
-0.988097
-0.989447
-0.990673
-0.991782
-0.992783
-0.993683
-0.994533
-0.995251
-0.995890
-0.996488
-0.996987
-0.997427
-0.997814
-0.998151
-0.998445
-0.998700
-0.998925
-0.999112
-0.999272
-0.999418
-0.999530
-0.999624
-0.999702
-0.999766
-0.999818
-0.999860
-0.999894
-0.999921
-0.999942
-0.999959
-0.999971
-0.999980
-0.999986
-0.999991
-0.999994
-0.999996
-0.999998
-0.999999
-0.999999
-1.000000
-1.000000
-1.000000
-1.000000
-1.000000
-1.000000
-1.000000
-1.000000
-1.000000
-1.000000
-1.000000
-1.000000
-1.000000
-1.000000
-1.000000
-1.000000
-1.000000
-0.999999
-0.999998
-0.999997
-0.999995
-0.999992
-0.999988
-0.999982
-0.999974
-0.999963
-0.999948
-0.999929
-0.999904
-0.999873
-0.999834
-0.999786
-0.999726
-0.999649
-0.999561
-0.999455
-0.999320
-0.999169
-0.998992
-0.998784
-0.998543
-0.998264
-0.997943
-0.997564
-0.997143
-0.996665
-0.996076
-0.995459
-0.994766
-0.993991
-0.993125
-0.992163
-0.991094
-0.989913
-0.988609
-0.987174
-0.985461
-0.983723
-0.981825
-0.979697
-0.977442
-0.974995
-0.972346
-0.969482
-0.966392
-0.963065
-0.959283
-0.955431
-0.951305
-0.946639
-0.941911
-0.936872
-0.931509
-0.925809
-0.919762
-0.913353
-0.906379
-0.899202
-0.891625
-0.882970
-0.874530
-0.865660
-0.856350
-0.846590
-0.836370
-0.825670
-0.814490
-0.802830
-0.790670
-0.776915
-0.763695
-0.749960
-0.735293
-0.720493
-0.705163
-0.689297
-0.672897
-0.655963
-0.638487
-0.619460
-0.600880
-0.581770
-0.561030
-0.540830
-0.520127
-0.498893
-0.477170
-0.454943
-0.432227
-0.408380
-0.384718
-0.360595
-0.333970
-0.308950
-0.283530
-0.257720
-0.231530
-0.205000
-0.178130
-0.150950
-0.123480
-0.095740
-0.065425
-0.037208
-0.008805
0.020567
0.049300
0.078100
0.107000
0.135933
0.164933
0.193900
0.224400
0.253300
0.282000
0.312233
0.340667
0.368900
0.396900
0.424633
0.452067
0.479200
0.506675
0.533025
0.558950
0.586500
0.611400
0.635800
0.659600
0.682800
0.705400
0.727400
0.748700
0.769300
0.789200
0.809825
0.828075
0.845500
0.862567
0.878300
0.893100
0.907100
0.920100
0.932200
0.943367
0.954100
0.963250
0.971400
0.978867
0.984967
0.990067
0.994100
0.997033
0.999033
0.999933
0.999750
0.998550
0.996325
0.992700
0.988300
0.982800
0.976400
0.968900
0.960400
0.950900
0.940500
0.929100
0.916700
0.902325
0.888050
0.872900
0.856367
0.839467
0.821767
0.803200
0.783933
0.763900
0.743133
0.720450
0.698250
0.675450
0.650633
0.626600
0.602067
0.576933
0.551367
0.525333
0.498867
0.471250
0.444075
0.416500
0.386400
0.358300
0.330000
0.301500
0.272800
0.244000
0.215100
0.186200
0.157200
0.128200
0.096900
0.068000
0.039225
0.009733
-0.018747
-0.047087
-0.075223
-0.103147
-0.130810
-0.158207
-0.186800
-0.213565
-0.239985
-0.267493
-0.293157
-0.318433
-0.343290
-0.367727
-0.391717
-0.415247
-0.438945
-0.461525
-0.483605
-0.506970
-0.528000
-0.548520
-0.568510
-0.587980
-0.606920
-0.625320
-0.643190
-0.660530
-0.677320
-0.694905
-0.710580
-0.726140
-0.740740
-0.754813
-0.768373
-0.781410
-0.793943
-0.805973
-0.817510
-0.829155
-0.839700
-0.849770
-0.859907
-0.869057
-0.877757
-0.886033
-0.893897
-0.901350
-0.908413
-0.915275
-0.921576
-0.927520
-0.933574
-0.938813
-0.943734
-0.948347
-0.952666
-0.956702
-0.960469
-0.963977
-0.967240
-0.970268
-0.973295
-0.975873
-0.978251
-0.980499
-0.982507
-0.984347
-0.986031
-0.987567
-0.988966
-0.990237
-0.991448
-0.992482
-0.993413
-0.994292
-0.995036
-0.995699
-0.996289
-0.996811
-0.997272
-0.997678
-0.998042
-0.998350
-0.998618
-0.998867
-0.999062
-0.999230
-0.999371
-0.999491
-0.999591
-0.999675
-0.999744
-0.999800
-0.999846
-0.999885
-0.999914
-0.999936
-0.999954
-0.999967
-0.999977
-0.999984
-0.999990
-0.999993
-0.999996
-0.999998
-0.999999
-0.999999
-1.000000
-1.000000
-1.000000
-1.000000
-1.000000
-1.000000
-1.000000
-1.000000
-1.000000
-1.000000
-1.000000
-1.000000
-1.000000
-1.000000
-1.000000
-1.000000
-1.000000
-0.999999
-0.999999
-0.999998
-0.999996
-0.999993
-0.999990
-0.999984
-0.999977
-0.999967
-0.999954
-0.999936
-0.999914
-0.999886
-0.999847
-0.999802
-0.999746
-0.999674
-0.999590
-0.999490
-0.999370
-0.999228
-0.999060
-0.998864
-0.998629
-0.998363
-0.998057
-0.997675
-0.997269
-0.996807
-0.996284
-0.995694
-0.995030
-0.994286
-0.993454
-0.992528
-0.991499
-0.990259
-0.988990
-0.987594
-0.986014
-0.984329
-0.982487
-0.980478
-0.978291
-0.975916
-0.973342
-0.970397
-0.967379
-0.964127
-0.960429
-0.956660
-0.952620
-0.948298
-0.943682
-0.938758
-0.933516
-0.927782
-0.921854
-0.915569
-0.908349
-0.901282
-0.893820
-0.885960
-0.877680
-0.868970
-0.859820
-0.850230
-0.840170
-0.829650
-0.817708
-0.806185
-0.794163
-0.781283
-0.768237
-0.754680
-0.740593
-0.725987
-0.710853
-0.695187
-0.678060
-0.661290
-0.643985
-0.625133
-0.606723
-0.587780
-0.568310
-0.548307
-0.527787
-0.506743
-0.484595
-0.462535
-0.439985
-0.415020
-0.391480
-0.367490
-0.343050
-0.318180
-0.292910
-0.267240
-0.241190
-0.214780
-0.188030
-0.158688
-0.131295
-0.103633
-0.074943
-0.046800
-0.018460
0.010067
0.038700
0.067500
0.096400
0.126950
0.155900
0.184850
0.215400
0.244300
0.273100
0.301733
0.330233
0.358567
0.386667
0.415275
0.442825
0.470050
0.499100
0.525600
0.551600
0.577200
0.602300
0.626900
0.650900
0.674400
0.697200
0.719400
0.742750
0.763500
0.783625
0.803400
0.821933
0.839633
0.856533
0.872633
0.887733
0.902033
0.916150
0.928550
0.940000
0.951000
0.960500
0.969000
0.976433
0.982833
0.988333
0.992733
0.996150
0.998450
0.999725
0.999900
0.999000
0.997100
0.994100
0.990000
0.984900
0.978900
0.971800
0.963600
0.954500
0.943525
0.932425
0.920350
0.906900
0.893000
0.878100
0.862400
0.845800
0.828400
0.810133
0.790050
0.770200
0.749650
0.727200
0.705200
0.682567
0.659333
0.635500
0.611133
0.586200
0.560125
0.534175
0.507900
0.478900
0.451800
0.424400
0.396600
0.368600
0.340400
0.311900
0.283300
0.254600
0.225700
0.194400
0.165400
0.136475
0.106700
0.077800
0.049000
0.020300
-0.008297
-0.036707
-0.064923
-0.094475
-0.122220
-0.149705
-0.178397
-0.205263
-0.231797
-0.257977
-0.283783
-0.309203
-0.334220
-0.359487
-0.383625
-0.407320
-0.432460
-0.455170
-0.477390
-0.499120
-0.520340
-0.541050
-0.561230
-0.580900
-0.600030
-0.618630
-0.638175
-0.655660
-0.672605
-0.689460
-0.705320
-0.720650
-0.735440
-0.749713
-0.763457
-0.776687
-0.790095
-0.802280
-0.813965
-0.825773
-0.836467
-0.846687
-0.856447
-0.865750
-0.874617
-0.883043
-0.891277
-0.898870
-0.906062
-0.913425
-0.919829
-0.925873
-0.931569
-0.936928
-0.941964
-0.946689
-0.951114
-0.955253
-0.959117
-0.963005
-0.966336
-0.969430
-0.972373
-0.975021
-0.977466
-0.979718
-0.981789
-0.983690
-0.985431
-0.987103
-0.988545
-0.989855
-0.991104
-0.992171
-0.993133
-0.993998
-0.994773
-0.995465
-0.996081
-0.996641
-0.997123
-0.997546
-0.997947
-0.998268
-0.998546
-0.998787
-0.998994
-0.999171
-0.999322
-0.999450
-0.999557
-0.999646
-0.999725
-0.999785
-0.999834
-0.999874
-0.999905
-0.999929
-0.999948
-0.999963
-0.999974
-0.999982
-0.999988
-0.999992
-0.999995
-0.999997
-0.999998
-0.999999
-1.000000
-1.000000
-1.000000
-1.000000
-1.000000
-1.000000
-1.000000
-1.000000
-1.000000
-1.000000
-1.000000
-1.000000
-1.000000
-1.000000
-1.000000
-1.000000
-1.000000
-0.999999
-0.999999
-0.999998
-0.999996
-0.999994
-0.999991
-0.999986
-0.999980
-0.999971
-0.999959
-0.999942
-0.999922
-0.999895
-0.999860
-0.999817
-0.999765
-0.999701
-0.999623
-0.999529
-0.999416
-0.999279
-0.999120
-0.998934
-0.998698
-0.998443
-0.998149
-0.997811
-0.997424
-0.996983
-0.996484
-0.995919
-0.995282
-0.994568
-0.993698
-0.992799
-0.991801
-0.990661
-0.989434
-0.988082
-0.986596
-0.984966
-0.983182
-0.981122
-0.978991
-0.976676
-0.974166
-0.971292
-0.968344
-0.965166
-0.961746
-0.958074
-0.954134
-0.949918
-0.945282
-0.940464
-0.935331
-0.929404
-0.923575
-0.917393
-0.910845
-0.903921
-0.896610
-0.888890
-0.880770
-0.872220
-0.863230
-0.852990
-0.843070
-0.832680
-0.821503
-0.810147
-0.798293
-0.785947
-0.773080
-0.759713
-0.745035
-0.730590
-0.715620
-0.699243
-0.683180
-0.666573
-0.649433
-0.631760
-0.613540
-0.594797
-0.575517
-0.555150
-0.534803
-0.513938
-0.490770
-0.468850
-0.446440
-0.423540
-0.400170
-0.376340
-0.352070
-0.327360
-0.302230
-0.276700
-0.248610
-0.222300
-0.195643
-0.167913
-0.140620
-0.113050
-0.085213
-0.057157
-0.028877
0.001150
0.029800
0.058500
0.089000
0.117900
0.146867
0.175867
0.204800
0.233700
0.262500
0.291233
0.320625
0.348950
0.377150
0.407400
0.435000
0.462400
0.489300
0.515900
0.542100
0.567900
0.593200
0.617900
0.642200
0.667750
0.690800
0.713225
0.735500
0.756567
0.776900
0.796433
0.815233
0.833267
0.850467
0.867650
0.883100
0.897750
0.912133
0.924767
0.936533
0.947333
0.957167
0.965967
0.974000
0.980775
0.986550
0.991700
0.995300
0.997900
0.999500
1.000000
0.999500
0.997900
0.995300
0.991600
0.986900
0.981200
0.973875
0.966000
0.957225
0.947133
0.936333
0.924533
0.911833
0.898233
0.883633
0.868233
0.851050
0.833850
0.815900
0.796033
0.776433
0.756100
0.735067
0.713367
0.690933
0.667325
0.643675
0.619450
0.592600
0.567400
0.541600
0.515400
0.488800
0.461800
0.434500
0.406800
0.378900
0.350800
0.322400
0.291500
0.262800
0.233900
0.204200
0.175267
0.146267
0.117300
0.088400
0.059500
0.030800
0.000565
-0.027880
-0.056155
-0.085783
-0.113610
-0.141173
-0.168463
-0.195440
-0.222097
-0.248413
-0.275072
-0.300625
-0.325777
-0.352560
-0.376830
-0.400650
-0.424010
-0.446890
-0.469300
-0.491210
-0.512610
-0.533510
-0.553890
-0.575365
-0.594652
-0.613405
-0.632120
-0.649790
-0.666913
-0.683510
-0.699560
-0.715083
-0.730073
-0.745320
-0.759235
-0.772620
-0.786197
-0.798543
-0.810380
-0.821733
-0.832597
-0.842990
-0.852920
-0.862647
-0.871655
-0.880230
-0.889050
-0.896760
-0.904065
-0.910981
-0.917521
-0.923696
-0.929518
-0.935000
-0.940153
-0.944990
-0.949885
-0.954104
-0.958045
-0.961819
-0.965232
-0.968406
-0.971348
-0.974074
-0.976591
-0.978913
-0.981163
-0.983115
-0.984905
-0.986627
-0.988111
-0.989460
-0.990685
-0.991792
-0.992792
-0.993691
-0.994520
-0.995239
-0.995880
-0.996494
-0.996993
-0.997432
-0.997818
-0.998155
-0.998448
-0.998703
-0.998922
-0.999109
-0.999270
-0.999415
-0.999528
-0.999622
-0.999702
-0.999766
-0.999818
-0.999860
-0.999894
-0.999921
-0.999942
-0.999959
-0.999971
-0.999980
-0.999986
-0.999991
-0.999994
-0.999996
-0.999998
-0.999999
-0.999999
-1.000000
-1.000000
-1.000000
-1.000000
-1.000000
-1.000000
-1.000000
-1.000000
-1.000000
-1.000000
-1.000000
-1.000000
-1.000000
-1.000000
-1.000000
-1.000000
-1.000000
-0.999999
-0.999998
-0.999997
-0.999995
-0.999992
-0.999988
-0.999982
-0.999974
-0.999963
-0.999948
-0.999929
-0.999904
-0.999873
-0.999834
-0.999785
-0.999726
-0.999651
-0.999563
-0.999457
-0.999319
-0.999168
-0.998990
-0.998782
-0.998541
-0.998262
-0.997940
-0.997572
-0.997152
-0.996674
-0.996085
-0.995470
-0.994778
-0.993981
-0.993115
-0.992151
-0.991082
-0.989899
-0.988593
-0.987157
-0.985489
-0.983754
-0.981860
-0.979674
-0.977418
-0.974970
-0.972318
-0.969451
-0.966360
-0.963030
-0.959350
-0.955502
-0.951381
-0.946596
-0.941866
-0.936823
-0.931457
-0.925755
-0.919703
-0.913292
-0.906507
-0.899340
-0.891770
-0.883113
-0.874678
-0.865820
-0.856250
-0.846487
-0.836253
-0.825553
-0.814370
-0.802703
-0.790537
-0.777140
-0.763935
-0.750205
-0.735150
-0.720343
-0.705010
-0.689140
-0.672730
-0.655790
-0.638307
-0.619783
-0.601215
-0.582120
-0.560830
-0.540630
-0.519920
-0.498690
-0.476950
-0.454720
-0.432000
-0.408800
-0.385140
-0.361030
-0.334410
-0.309395
-0.283983
-0.257450
-0.231267
-0.204720
-0.177853
-0.150670
-0.123200
-0.095460
-0.065915
-0.037710
-0.009305
0.020833
0.049600
0.078400
0.107300
0.136267
0.165200
0.194167
0.223900
0.252800
0.281500
0.312500
0.341000
0.369200
0.397200
0.424900
0.452400
0.479500
0.506200
0.532600
0.558500
0.586000
0.610950
0.635325
0.659800
0.683033
0.705667
0.727600
0.748933
0.769467
0.789367
0.809500
0.827750
0.845150
0.862700
0.878400
0.893300
0.907200
0.920200
0.932300
0.943500
0.953900
0.963075
0.971250
0.979000
0.985100
0.990100
0.994100
0.997100
0.999000
0.999900
0.999800
0.998600
0.996400
0.992775
0.988375
0.982900
0.976300
0.968800
0.960300
0.950800
0.940367
0.928967
0.916567
0.902500
0.888250
0.873150
0.856233
0.839333
0.821600
0.803000
0.783767
0.763667
0.742867
0.720800
0.698650
0.675825
0.650400
0.626400
0.601800
0.576700
0.551100
0.525100
0.498600
0.471800
0.444600
0.417000
0.386875
0.358750
0.330450
0.301133
0.272500
0.243700
0.214800
0.185900
0.156900
0.127967
0.097400
0.068500
0.039700
0.009467
-0.019030
-0.047370
-0.075513
-0.103420
-0.131090
-0.158480
-0.186322
-0.213092
-0.239527
-0.267760
-0.293420
-0.318690
-0.343550
-0.367970
-0.391960
-0.415490
-0.438550
-0.461130
-0.483220
-0.506582
-0.527627
-0.548155
-0.568707
-0.588170
-0.607100
-0.625500
-0.643363
-0.660690
-0.677480
-0.694620
-0.710310
-0.725460
-0.740883
-0.754953
-0.768510
-0.781537
-0.794063
-0.806090
-0.817623
-0.828967
-0.839517
-0.849605
-0.860010
-0.869150
-0.877850
-0.886120
-0.893980
-0.901429
-0.908487
-0.915164
-0.921472
-0.927422
-0.933475
-0.938720
-0.943646
-0.948388
-0.952704
-0.956738
-0.960502
-0.964008
-0.967269
-0.970294
-0.973247
-0.975828
-0.978210
-0.980520
-0.982526
-0.984365
-0.986047
-0.987582
-0.988980
-0.990249
-0.991429
-0.992465
-0.993397
-0.994301
-0.995044
-0.995706
-0.996295
-0.996817
-0.997277
-0.997682
-0.998037
-0.998346
-0.998614
-0.998863
-0.999059
-0.999227
-0.999372
-0.999492
-0.999592
-0.999675
-0.999744
-0.999800
-0.999846
-0.999884
-0.999913
-0.999936
-0.999954
-0.999967
-0.999977
-0.999984
-0.999990
-0.999993
-0.999996
-0.999998
-0.999999
-0.999999
-1.000000
-1.000000
-1.000000
-1.000000
-1.000000
-1.000000
-1.000000
-1.000000
-1.000000
-1.000000
-1.000000
-1.000000
-1.000000
-1.000000
-1.000000
-1.000000
-1.000000
-0.999999
-0.999999
-0.999998
-0.999996
-0.999993
-0.999990
-0.999984
-0.999977
-0.999967
-0.999954
-0.999936
-0.999914
-0.999885
-0.999848
-0.999803
-0.999747
-0.999673
-0.999590
-0.999489
-0.999369
-0.999226
-0.999059
-0.998862
-0.998634
-0.998369
-0.998063
-0.997681
-0.997276
-0.996815
-0.996278
-0.995687
-0.995022
-0.994276
-0.993444
-0.992517
-0.991487
-0.990280
-0.989014
-0.987619
-0.985998
-0.984311
-0.982468
-0.980456
-0.978268
-0.975891
-0.973315
-0.970449
-0.967435
-0.964188
-0.960395
-0.956623
-0.952581
-0.948257
-0.943637
-0.938711
-0.933465
-0.927887
-0.921965
-0.915687
-0.908466
-0.901406
-0.893950
-0.885870
-0.877583
-0.868873
-0.859723
-0.850123
-0.840063
-0.829540
-0.817905
-0.806390
-0.794375
-0.781157
-0.768103
-0.754533
-0.740450
-0.725840
-0.710697
-0.694578
-0.678360
-0.661595
-0.644300
-0.624960
-0.606540
-0.587590
-0.568110
-0.548110
-0.527580
-0.506540
-0.484990
-0.462930
-0.440390
-0.415425
-0.391898
-0.367910
-0.342797
-0.317923
-0.292647
-0.266973
-0.240913
-0.214503
-0.187750
-0.159170
-0.131785
-0.104125
-0.074663
-0.046517
-0.018170
0.010333
0.039000
0.067800
0.096667
0.126400
0.155375
0.184375
0.215700
0.244600
0.273400
0.302000
0.330500
0.358900
0.386900
0.414800
0.442300
0.469600
0.498625
0.525100
0.551150
0.577433
0.602567
0.627100
0.651133
0.674567
0.697400
0.719633
0.742350
0.763200
0.783250
0.803600
0.822100
0.839867
0.856767
0.872767
0.887933
0.902167
0.915925
0.928300
0.939775
0.951100
0.960600
0.969100
0.976500
0.983000
0.988400
0.992800
0.996100
0.998400
0.999700
0.999950
0.998975
0.997075
0.994000
0.989967
0.984867
0.978767
0.971667
0.963533
0.954433
0.943750
0.932650
0.920550
0.906800
0.892800
0.878000
0.862200
0.845600
0.828167
0.809967
0.790400
0.770575
0.750025
0.727000
0.705000
0.682400
0.659100
0.635300
0.610900
0.586000
0.560600
0.534700
0.508400
0.479450
0.452325
0.424900
0.396300
0.368367
0.340067
0.311633
0.283033
0.254300
0.225467
0.194900
0.165950
0.136950
0.106400
0.077500
0.048700
0.020000
-0.008583
-0.036993
-0.065207
-0.093985
-0.121735
-0.149220
-0.178680
-0.205540
-0.232070
-0.258240
-0.284050
-0.309460
-0.334470
-0.359060
-0.383210
-0.406910
-0.432050
-0.454770
-0.477000
-0.499333
-0.520547
-0.541247
-0.561430
-0.581090
-0.600213
-0.618813
-0.637860
-0.655350
-0.672310
-0.689627
-0.705477
-0.720803
-0.735590
-0.749850
-0.763590
-0.776817
-0.789877
-0.802070
-0.813762
-0.825890
-0.836580
-0.846790
-0.856550
-0.865850
-0.874710
-0.883130
-0.891140
-0.898740
-0.905942
-0.913304
-0.919715
-0.925766
-0.931620
-0.936977
-0.942010
-0.946731
-0.951154
-0.955290
-0.959152
-0.962942
-0.966278
-0.969376
-0.972401
-0.975046
-0.977489
-0.979740
-0.981810
-0.983709
-0.985447
-0.987078
-0.988521
-0.989833
-0.991117
-0.992183
-0.993144
-0.994007
-0.994781
-0.995472
-0.996087
-0.996633
-0.997115
-0.997540
-0.997940
-0.998262
-0.998541
-0.998789
-0.998996
-0.999173
-0.999323
-0.999450
-0.999557
-0.999647
-0.999724
-0.999784
-0.999833
-0.999874
-0.999905
-0.999929
-0.999948
-0.999963
-0.999974
-0.999982
-0.999988
-0.999992
-0.999995
-0.999997
-0.999998
-0.999999
-1.000000
-1.000000
-1.000000
-1.000000
-1.000000
-1.000000
-1.000000
-1.000000
-1.000000
-1.000000
-1.000000
-1.000000
-1.000000
-1.000000
-1.000000
-1.000000
-1.000000
-0.999999
-0.999999
-0.999998
-0.999996
-0.999994
-0.999991
-0.999986
-0.999980
-0.999971
-0.999959
-0.999943
-0.999922
-0.999896
-0.999859
-0.999817
-0.999764
-0.999700
-0.999622
-0.999528
-0.999415
-0.999281
-0.999123
-0.998938
-0.998702
-0.998447
-0.998154
-0.997806
-0.997419
-0.996978
-0.996477
-0.995912
-0.995275
-0.994560
-0.993713
-0.992816
-0.991819
-0.990649
-0.989421
-0.988068
-0.986580
-0.984949
-0.983163
-0.981215
-0.979032
-0.976719
-0.974213
-0.971265
-0.968316
-0.965136
-0.961714
-0.958038
-0.954097
-0.949877
-0.945368
-0.940555
-0.935428
-0.929501
-0.923678
-0.917502
-0.910773
-0.903844
-0.896523
-0.888807
-0.880680
-0.872123
-0.863133
-0.853160
-0.843245
-0.832865
-0.821393
-0.810027
-0.798173
-0.785817
-0.772953
-0.759573
-0.745680
-0.730853
-0.715895
-0.700400
-0.683020
-0.666410
-0.649270
-0.631580
-0.613360
-0.594610
-0.575320
-0.555510
-0.535170
-0.514320
-0.491143
-0.469240
-0.446830
-0.423297
-0.399927
-0.376093
-0.351813
-0.327100
-0.301973
-0.276440
-0.249070
-0.222765
-0.196120
-0.167637
-0.140347
-0.112767
-0.084933
-0.056870
-0.028593
-0.000160
0.029300
0.058000
0.086875
0.118200
0.147200
0.176100
0.205100
0.234000
0.262800
0.291500
0.320100
0.348500
0.376700
0.406925
0.434575
0.461875
0.489567
0.516233
0.542367
0.568133
0.593400
0.618133
0.642367
0.667350
0.690400
0.712800
0.735733
0.756800
0.777067
0.796667
0.815433
0.833433
0.850633
0.867375
0.882850
0.897425
0.912200
0.924900
0.936700
0.947400
0.957200
0.966100
0.973900
0.980700
0.986500
0.991300
0.995250
0.997875
0.999500
1.000000
0.999467
0.997867
0.995233
0.991533
0.986833
0.981100
0.974000
0.966200
0.957350
0.947033
0.936167
0.924433
0.911667
0.898067
0.883533
0.868067
0.851375
0.834175
0.816225
0.795900
0.776300
0.755900
0.734900
0.713100
0.690700
0.667700
0.644100
0.619900
0.595200
0.567775
0.542050
0.515900
0.488533
0.461567
0.434233
0.406600
0.378667
0.350467
0.322133
0.291950
0.263300
0.234450
0.203933
0.175000
0.146000
0.117033
0.088100
0.059300
0.030500
0.001083
-0.027375
-0.055660
-0.086070
-0.113890
-0.141450
-0.168740
-0.195720
-0.222370
-0.248680
-0.274620
-0.300180
-0.325340
-0.352127
-0.376400
-0.400225
-0.424237
-0.447113
-0.469517
-0.491413
-0.512817
-0.533710
-0.554083
-0.575020
-0.594315
-0.613075
-0.632303
-0.649963
-0.667083
-0.683673
-0.699723
-0.715240
-0.730220
-0.745075
-0.758990
-0.772390
-0.786330
-0.798670
-0.810500
-0.821850
-0.832710
-0.843100
-0.853020
-0.862490
-0.871510
-0.880090
-0.888907
-0.896622
-0.903934
-0.911045
-0.917581
-0.923753
-0.929571
-0.935049
-0.940199
-0.945033
-0.949807
-0.954031
-0.957977
-0.961854
-0.965266
-0.968436
-0.971377
-0.974100
-0.976615
-0.978936
-0.981128
-0.983083
-0.984875
-0.986645
-0.988127
-0.989475
-0.990698
-0.991804
-0.992803
-0.993701
-0.994507
-0.995228
-0.995870
-0.996484
-0.996984
-0.997424
-0.997821
-0.998158
-0.998451
-0.998705
-0.998923
-0.999111
-0.999271
-0.999413
-0.999526
-0.999621
-0.999703
-0.999767
-0.999819
-0.999861
-0.999894
-0.999921
-0.999942
-0.999958
-0.999970
-0.999979
-0.999987
-0.999991
-0.999994
-0.999997
-0.999998
-0.999999
-0.999999
-1.000000
-1.000000
-1.000000
-1.000000
-1.000000
-1.000000
-1.000000
-1.000000
-1.000000
-1.000000
-1.000000
-1.000000
-1.000000
-1.000000
-1.000000
-1.000000
-1.000000
-0.999999
-0.999998
-0.999997
-0.999995
-0.999992
-0.999988
-0.999982
-0.999974
-0.999963
-0.999948
-0.999929
-0.999904
-0.999873
-0.999834
-0.999785
-0.999725
-0.999652
-0.999564
-0.999459
-0.999321
-0.999171
-0.998993
-0.998780
-0.998538
-0.998258
-0.997936
-0.997567
-0.997146
-0.996668
-0.996095
-0.995481
-0.994791
-0.993973
-0.993106
-0.992141
-0.991070
-0.989886
-0.988580
-0.987142
-0.985519
-0.983787
-0.981895
-0.979655
-0.977397
-0.974946
-0.972293
-0.969424
-0.966330
-0.962999
-0.959418
-0.955575
-0.951459
-0.946674
-0.941948
-0.936912
-0.931397
-0.925691
-0.919636
-0.913220
-0.906431
-0.899259
-0.891687
-0.883250
-0.874830
-0.865980
-0.856157
-0.846380
-0.836150
-0.825443
-0.814257
-0.802580
-0.790407
-0.777375
-0.764170
-0.750453
-0.735010
-0.720200
-0.704850
-0.688980
-0.672570
-0.655620
-0.638130
-0.620110
-0.601550
-0.582460
-0.561178
-0.540993
-0.520280
-0.498460
-0.476723
-0.454487
-0.431763
-0.408563
-0.384893
-0.360773
-0.334845
-0.309840
-0.284430
-0.257187
-0.230997
-0.204457
-0.177580
-0.150393
-0.122917
-0.095177
-0.066413
-0.038208
-0.009813
0.021100
0.049900
0.078700
0.107600
0.136500
0.165500
0.194500
0.223400
0.252300
0.281000
0.311975
0.340450
0.368725
0.397500
0.425167
0.452633
0.479767
0.506467
0.532800
0.558733
0.585600
0.610500
0.634900
0.660067
0.683267
0.705900
0.727867
0.749167
0.769667
0.789533
0.809150
0.827400
0.844875
0.862900
0.878600
0.893400
0.907400
0.920400
0.932500
0.943600
0.953800
0.962900
0.971100
0.978850
0.984950
0.989975
0.994167
0.997067
0.999033
0.999933
0.999733
0.998600
0.996300
0.992850
0.988400
0.983000
0.976200
0.968700
0.960200
0.950700
0.940300
0.928833
0.916500
0.902825
0.888525
0.873400
0.856100
0.839100
0.821400
0.802900
0.783500
0.763500
0.742700
0.721200
0.699000
0.676200
0.650825
0.626775
0.602225
0.576467
0.550833
0.524800
0.498333
0.471500
0.444267
0.416733
0.387350
0.359300
0.330950
0.300867
0.272200
0.243400
0.214533
0.185600
0.156633
0.127633
0.097900
0.069000
0.040275
0.009200
-0.019320
-0.047660
-0.075800
-0.103710
-0.131370
-0.158760
-0.185850
-0.212630
-0.239060
-0.267292
-0.292970
-0.318245
-0.343787
-0.368217
-0.392197
-0.415717
-0.438773
-0.461350
-0.483433
-0.506210
-0.527255
-0.547790
-0.568907
-0.588363
-0.607293
-0.625683
-0.643543
-0.660863
-0.678110
-0.694337
-0.710040
-0.725202
-0.741040
-0.755100
-0.768650
-0.781680
-0.794200
-0.806220
-0.817740
-0.828780
-0.839340
-0.849430
-0.859837
-0.868990
-0.877695
-0.886193
-0.894047
-0.901497
-0.908552
-0.915225
-0.921529
-0.927475
-0.933378
-0.938629
-0.943561
-0.948434
-0.952747
-0.956778
-0.960539
-0.964042
-0.967300
-0.970324
-0.973200
-0.975785
-0.978170
-0.980543
-0.982547
-0.984385
-0.986065
-0.987599
-0.988995
-0.990263
-0.991411
-0.992448
-0.993383
-0.994287
-0.995031
-0.995695
-0.996300
-0.996821
-0.997281
-0.997685
-0.998039
-0.998348
-0.998616
-0.998859
-0.999056
-0.999224
-0.999374
-0.999493
-0.999593
-0.999676
-0.999745
-0.999801
-0.999846
-0.999884
-0.999913
-0.999935
-0.999954
-0.999967
-0.999977
-0.999984
-0.999990
-0.999993
-0.999996
-0.999998
-0.999999
-0.999999
-1.000000
-1.000000
-1.000000
-1.000000
-1.000000
-1.000000
-1.000000
-1.000000
-1.000000
-1.000000
-1.000000
-1.000000
-1.000000
-1.000000
-1.000000
-1.000000
-1.000000
-0.999999
-0.999999
-0.999998
-0.999996
-0.999993
-0.999990
-0.999984
-0.999977
-0.999967
-0.999954
-0.999936
-0.999914
-0.999885
-0.999849
-0.999804
-0.999743
-0.999674
-0.999591
-0.999491
-0.999367
-0.999225
-0.999057
-0.998860
-0.998631
-0.998365
-0.998059
-0.997687
-0.997283
-0.996824
-0.996272
-0.995680
-0.995015
-0.994269
-0.993435
-0.992507
-0.991476
-0.990301
-0.989038
-0.987646
-0.985984
-0.984296
-0.982450
-0.980437
-0.978247
-0.975869
-0.973291
-0.970503
-0.967493
-0.964250
-0.960457
-0.956689
-0.952652
-0.948208
-0.943586
-0.938656
-0.933406
-0.927825
-0.921900
-0.915618
-0.908586
-0.901534
-0.894085
-0.885787
-0.877500
-0.868780
-0.859630
-0.850020
-0.839960
-0.829423
-0.818105
-0.806598
-0.794598
-0.781030
-0.767970
-0.754400
-0.740310
-0.725690
-0.710550
-0.694870
-0.678650
-0.661900
-0.644610
-0.625275
-0.606870
-0.587928
-0.567910
-0.547893
-0.527367
-0.506320
-0.484763
-0.462700
-0.440157
-0.415835
-0.392310
-0.368335
-0.342547
-0.317673
-0.292390
-0.266710
-0.240653
-0.214233
-0.187480
-0.159648
-0.132270
-0.104615
-0.074380
-0.046230
-0.017890
0.010600
0.039300
0.068100
0.097000
0.125900
0.154900
0.183800
0.215200
0.244100
0.272875
0.302367
0.330833
0.359133
0.387200
0.415067
0.442633
0.469800
0.498200
0.524650
0.550700
0.577700
0.602833
0.627400
0.651367
0.674833
0.697700
0.719867
0.742025
0.762800
0.782850
0.803800
0.822300
0.840000
0.856900
0.872900
0.888100
0.902300
0.915700
0.928100
0.939600
0.950925
0.960425
0.968875
0.976567
0.982967
0.988433
0.992800
0.996133
0.998467
0.999700
0.999950
0.999050
0.997100
0.993967
0.989900
0.984833
0.978733
0.971567
0.963467
0.954367
0.943975
0.932850
0.920750
0.906700
0.892700
0.877800
0.862100
0.845500
0.828000
0.809800
0.790700
0.770900
0.750400
0.727375
0.705350
0.682775
0.658867
0.635033
0.610633
0.585700
0.560267
0.534400
0.508067
0.479900
0.452750
0.425300
0.396100
0.368033
0.339833
0.311367
0.282767
0.254000
0.225133
0.195425
0.166425
0.137500
0.106100
0.077200
0.048400
0.019700
-0.008880
-0.037280
-0.065490
-0.093490
-0.121250
-0.148740
-0.178190
-0.205062
-0.231595
-0.258503
-0.284303
-0.309710
-0.334720
-0.359303
-0.383447
-0.407137
-0.431645
-0.454370
-0.476615
-0.499550
-0.520757
-0.541457
-0.561633
-0.581283
-0.600403
-0.619000
-0.637545
-0.655050
-0.672015
-0.689790
-0.705640
-0.720960
-0.735740
-0.750000
-0.763740
-0.776950
-0.789660
-0.801860
-0.813570
-0.825697
-0.836387
-0.846610
-0.856637
-0.865933
-0.874787
-0.883210
-0.891213
-0.898810
-0.906008
-0.913186
-0.919604
-0.925661
-0.931676
-0.937029
-0.942059
-0.946778
-0.951197
-0.955330
-0.959189
-0.962883
-0.966222
-0.969324
-0.972432
-0.975075
-0.977515
-0.979764
-0.981832
-0.983729
-0.985466
-0.987052
-0.988498
-0.989812
-0.991096
-0.992164
-0.993127
-0.994014
-0.994787
-0.995478
-0.996092
-0.996637
-0.997119
-0.997543
-0.997934
-0.998256
-0.998536
-0.998791
-0.998998
-0.999174
-0.999325
-0.999452
-0.999558
-0.999647
-0.999723
-0.999783
-0.999832
-0.999875
-0.999905
-0.999930
-0.999949
-0.999963
-0.999974
-0.999982
-0.999988
-0.999992
-0.999995
-0.999997
-0.999998
-0.999999
-1.000000
-1.000000
-1.000000
-1.000000
-1.000000
-1.000000
-1.000000
-1.000000
-1.000000
-1.000000
-1.000000
-1.000000
-1.000000
-1.000000
-1.000000
-1.000000
-1.000000
-0.999999
-0.999999
-0.999998
-0.999996
-0.999994
-0.999991
-0.999986
-0.999980
-0.999971
-0.999959
-0.999943
-0.999923
-0.999896
-0.999860
-0.999818
-0.999765
-0.999699
-0.999621
-0.999527
-0.999414
-0.999280
-0.999121
-0.998936
-0.998706
-0.998452
-0.998159
-0.997803
-0.997415
-0.996973
-0.996472
-0.995906
-0.995268
-0.994552
-0.993728
-0.992833
-0.991838
-0.990639
-0.989410
-0.988055
-0.986566
-0.984933
-0.983146
-0.981196
-0.979072
-0.976764
-0.974261
-0.971313
-0.968368
-0.965192
-0.961675
-0.957997
-0.954052
-0.949830
-0.945317
-0.940501
-0.935371
-0.929599
-0.923782
-0.917613
-0.910705
-0.903772
-0.896453
-0.888727
-0.880593
-0.872033
-0.863040
-0.853333
-0.843423
-0.833053
-0.821290
-0.809920
-0.798060
-0.785690
-0.772830
-0.759440
-0.745540
-0.731120
-0.716170
-0.700680
-0.683305
-0.666703
-0.649565
-0.631393
-0.613170
-0.594413
-0.575123
-0.555303
-0.534957
-0.514100
-0.491525
-0.469625
-0.447230
-0.423067
-0.399690
-0.375850
-0.351570
-0.326847
-0.301713
-0.276177
-0.249533
-0.223235
-0.196593
-0.167370
-0.140070
-0.112490
-0.084660
-0.056590
-0.028310
0.000100
0.028800
0.057500
0.086400
0.117700
0.146625
0.175625
0.205400
0.234300
0.263100
0.291800
0.320367
0.348767
0.376933
0.406450
0.434050
0.461400
0.489900
0.516467
0.542633
0.568367
0.593633
0.618400
0.642633
0.666950
0.690000
0.712450
0.736000
0.757000
0.777300
0.796800
0.815600
0.833600
0.850800
0.867100
0.882600
0.897200
0.912000
0.924700
0.936425
0.947533
0.957333
0.966133
0.973933
0.980767
0.986567
0.991267
0.995200
0.997850
0.999450
1.000000
0.999433
0.997833
0.995233
0.991533
0.986800
0.981067
0.974100
0.966300
0.957550
0.946900
0.936100
0.924300
0.911600
0.897900
0.883400
0.867900
0.851600
0.834500
0.816600
0.796200
0.776625
0.756275
0.734633
0.712933
0.690500
0.667500
0.643833
0.619667
0.594933
0.568250
0.542500
0.516300
0.488267
0.461233
0.433933
0.406300
0.378333
0.350233
0.321867
0.292475
0.263800
0.234925
0.203600
0.174700
0.145700
0.116700
0.087800
0.059000
0.030200
0.001600
-0.026880
-0.055160
-0.085567
-0.113397
-0.140965
-0.169003
-0.195987
-0.222630
-0.248940
-0.274880
-0.300433
-0.325590
-0.351690
-0.375970
-0.399805
-0.424470
-0.447343
-0.469737
-0.491640
-0.513030
-0.533917
-0.554283
-0.574675
-0.593980
-0.612752
-0.632490
-0.650140
-0.667260
-0.683840
-0.699890
-0.715400
-0.730380
-0.744830
-0.758750
-0.772160
-0.786105
-0.798445
-0.810292
-0.821960
-0.832817
-0.843193
-0.853113
-0.862573
-0.871587
-0.880167
-0.888770
-0.896485
-0.903807
-0.911112
-0.917645
-0.923812
-0.929628
-0.935103
-0.940250
-0.945081
-0.949731
-0.953959
-0.957910
-0.961893
-0.965302
-0.968470
-0.971409
-0.974129
-0.976642
-0.978960
-0.981093
-0.983052
-0.984846
-0.986615
-0.988100
-0.989450
-0.990708
-0.991814
-0.992811
-0.993709
-0.994514
-0.995234
-0.995875
-0.996475
-0.996975
-0.997417
-0.997825
-0.998161
-0.998453
-0.998707
-0.998925
-0.999113
-0.999272
-0.999411
-0.999524
-0.999619
-0.999704
-0.999767
-0.999819
-0.999861
-0.999895
-0.999921
-0.999942
-0.999958
-0.999970
-0.999979
-0.999986
-0.999991
-0.999994
-0.999997
-0.999998
-0.999999
-0.999999
-1.000000
-1.000000
-1.000000
-1.000000
-1.000000
-1.000000
-1.000000
-1.000000
-1.000000
-1.000000
-1.000000
-1.000000
-1.000000
-1.000000
-1.000000
-1.000000
-1.000000
-0.999999
-0.999998
-0.999997
-0.999995
-0.999992
-0.999988
-0.999982
-0.999974
-0.999964
-0.999948
-0.999929
-0.999904
-0.999872
-0.999833
-0.999784
-0.999724
-0.999651
-0.999563
-0.999458
-0.999324
-0.999173
-0.998997
-0.998777
-0.998535
-0.998255
-0.997933
-0.997563
-0.997142
-0.996663
-0.996106
-0.995493
-0.994804
-0.993966
-0.993098
-0.992132
-0.991060
-0.989875
-0.988567
-0.987129
-0.985550
-0.983820
-0.981931
-0.979692
-0.977436
-0.974989
-0.972262
-0.969391
-0.966295
-0.962960
-0.959377
-0.955531
-0.951413
-0.946754
-0.942034
-0.937003
-0.931341
-0.925631
-0.919573
-0.913154
-0.906361
-0.899186
-0.891395
-0.883400
-0.874985
-0.866143
-0.856060
-0.846290
-0.836050
-0.825340
-0.814150
-0.802470
-0.790290
-0.777610
-0.764420
-0.750710
-0.735255
-0.720460
-0.705125
-0.688810
-0.672393
-0.655443
-0.637947
-0.619923
-0.601357
-0.582263
-0.561530
-0.541350
-0.520650
-0.498247
-0.476500
-0.454257
-0.431530
-0.408323
-0.384653
-0.360530
-0.335283
-0.310288
-0.284883
-0.256930
-0.230730
-0.204190
-0.177310
-0.150120
-0.122640
-0.094900
-0.066910
-0.038710
-0.010310
0.020600
0.049300
0.078200
0.107900
0.136833
0.165800
0.194733
0.223700
0.252533
0.281300
0.311550
0.339950
0.368200
0.397800
0.425533
0.452967
0.480000
0.506733
0.533100
0.558967
0.585100
0.610050
0.634475
0.660300
0.683500
0.706100
0.728100
0.749300
0.769900
0.789700
0.808800
0.827100
0.844600
0.862550
0.878275
0.893175
0.907500
0.920500
0.932567
0.943667
0.953867
0.963033
0.971233
0.978700
0.984850
0.989950
0.994200
0.997133
0.999033
0.999933
0.999767
0.998567
0.996300
0.992900
0.988500
0.983175
0.976200
0.968600
0.960100
0.950600
0.940200
0.928700
0.916400
0.903000
0.888800
0.872400
0.856325
0.839450
0.821700
0.802667
0.783333
0.763233
0.742467
0.720967
0.698800
0.676033
0.651250
0.627250
0.602650
0.576200
0.550567
0.524533
0.498067
0.471200
0.444033
0.416467
0.387850
0.359750
0.331475
0.300600
0.271900
0.243100
0.214300
0.185300
0.156300
0.127400
0.098400
0.069500
0.040800
0.009725
-0.018817
-0.047160
-0.076073
-0.103987
-0.131647
-0.159033
-0.186120
-0.212893
-0.239327
-0.266840
-0.292515
-0.317800
-0.344040
-0.368457
-0.392437
-0.415950
-0.439003
-0.461577
-0.483660
-0.505830
-0.526892
-0.547435
-0.569110
-0.588560
-0.607490
-0.625870
-0.643730
-0.661040
-0.677820
-0.694060
-0.709770
-0.724940
-0.740780
-0.754847
-0.768405
-0.781797
-0.794317
-0.806333
-0.817850
-0.828887
-0.839443
-0.849523
-0.859675
-0.868830
-0.877545
-0.886280
-0.894127
-0.901572
-0.908622
-0.915290
-0.921591
-0.927534
-0.933284
-0.938540
-0.943477
-0.948482
-0.952792
-0.956820
-0.960579
-0.964080
-0.967335
-0.970356
-0.973155
-0.975743
-0.978132
-0.980504
-0.982512
-0.984352
-0.986079
-0.987612
-0.989007
-0.990274
-0.991421
-0.992457
-0.993390
-0.994272
-0.995018
-0.995683
-0.996306
-0.996826
-0.997285
-0.997689
-0.998043
-0.998351
-0.998618
-0.998855
-0.999052
-0.999221
-0.999375
-0.999494
-0.999594
-0.999677
-0.999746
-0.999802
-0.999847
-0.999883
-0.999912
-0.999935
-0.999954
-0.999967
-0.999977
-0.999984
-0.999990
-0.999993
-0.999996
-0.999998
-0.999999
-0.999999
-1.000000
-1.000000
-1.000000
-1.000000
-1.000000
-1.000000
-1.000000
-1.000000
-1.000000
-1.000000
-1.000000
-1.000000
-1.000000
-1.000000
-1.000000
-1.000000
-1.000000
-0.999999
-0.999999
-0.999998
-0.999996
-0.999993
-0.999990
-0.999984
-0.999977
-0.999967
-0.999953
-0.999936
-0.999913
-0.999885
-0.999848
-0.999803
-0.999748
-0.999676
-0.999593
-0.999492
-0.999366
-0.999223
-0.999055
-0.998858
-0.998628
-0.998362
-0.998056
-0.997694
-0.997291
-0.996832
-0.996267
-0.995675
-0.995008
-0.994262
-0.993427
-0.992498
-0.991466
-0.990324
-0.989062
-0.987673
-0.986011
-0.984325
-0.982483
-0.980414
-0.978222
-0.975841
-0.973261
-0.970471
-0.967458
-0.964213
-0.960520
-0.956758
-0.952725
-0.948163
-0.943537
-0.938604
-0.933352
-0.927767
-0.921838
-0.915552
-0.908709
-0.901663
-0.894225
-0.885710
-0.877420
-0.868700
-0.859540
-0.849930
-0.839860
-0.829320
-0.818310
-0.806810
-0.794820
-0.781250
-0.768208
-0.754645
-0.740160
-0.725533
-0.710383
-0.694703
-0.678483
-0.661723
-0.644427
-0.625590
-0.607195
-0.588265
-0.567710
-0.547690
-0.527157
-0.506103
-0.484540
-0.462477
-0.439930
-0.416248
-0.392735
-0.368763
-0.342300
-0.317420
-0.292140
-0.266450
-0.240390
-0.213970
-0.187210
-0.160130
-0.132760
-0.105110
-0.074873
-0.046733
-0.018388
0.010900
0.039600
0.068400
0.097233
0.126200
0.155133
0.184133
0.214700
0.243600
0.272350
0.302633
0.331133
0.359467
0.387500
0.415333
0.442867
0.470100
0.497750
0.524200
0.550250
0.578000
0.603100
0.627600
0.651600
0.675100
0.697900
0.720100
0.741600
0.762400
0.782600
0.803475
0.822000
0.840200
0.857033
0.873033
0.888233
0.902433
0.915833
0.928233
0.939700
0.950750
0.960300
0.968750
0.976633
0.983033
0.988467
0.992867
0.996167
0.998500
0.999733
0.999925
0.999100
0.997200
0.993900
0.989900
0.984800
0.978700
0.971500
0.963400
0.954200
0.944100
0.933000
0.921000
0.906875
0.892900
0.878100
0.861900
0.845300
0.827800
0.809533
0.790533
0.770733
0.750167
0.727700
0.705800
0.683150
0.658633
0.634767
0.610367
0.585467
0.560033
0.534100
0.507833
0.480350
0.453275
0.425800
0.395800
0.367800
0.339500
0.311100
0.282500
0.253700
0.224900
0.195900
0.167000
0.138000
0.106600
0.077700
0.048900
0.019400
-0.009163
-0.037563
-0.065773
-0.093767
-0.121527
-0.149017
-0.177715
-0.204590
-0.231125
-0.258760
-0.284563
-0.309967
-0.334970
-0.359550
-0.383690
-0.407380
-0.431242
-0.453972
-0.476222
-0.499770
-0.520980
-0.541670
-0.561840
-0.581490
-0.600600
-0.619190
-0.637240
-0.654750
-0.671730
-0.689500
-0.705365
-0.720682
-0.735880
-0.750133
-0.763863
-0.777077
-0.789780
-0.801977
-0.813680
-0.825495
-0.836205
-0.846435
-0.856730
-0.866027
-0.874877
-0.883297
-0.891293
-0.898887
-0.906079
-0.913071
-0.919495
-0.925558
-0.931736
-0.937086
-0.942112
-0.946827
-0.951244
-0.955374
-0.959230
-0.962824
-0.966168
-0.969274
-0.972381
-0.975027
-0.977472
-0.979783
-0.981850
-0.983745
-0.985481
-0.987066
-0.988510
-0.989823
-0.991076
-0.992146
-0.993110
-0.994023
-0.994795
-0.995484
-0.996098
-0.996642
-0.997124
-0.997547
-0.997928
-0.998251
-0.998532
-0.998794
-0.999000
-0.999176
-0.999326
-0.999453
-0.999560
-0.999648
-0.999722
-0.999782
-0.999831
-0.999874
-0.999905
-0.999929
-0.999949
-0.999963
-0.999974
-0.999982
-0.999988
-0.999992
-0.999995
-0.999997
-0.999998
-0.999999
-1.000000
-1.000000
-1.000000
-1.000000
-1.000000
-1.000000
-1.000000
-1.000000
-1.000000
-1.000000
-1.000000
-1.000000
-1.000000
-1.000000
-1.000000
-1.000000
-1.000000
-0.999999
-0.999999
-0.999998
-0.999996
-0.999994
-0.999991
-0.999986
-0.999980
-0.999971
-0.999959
-0.999943
-0.999922
-0.999896
-0.999861
-0.999818
-0.999766
-0.999699
-0.999620
-0.999526
-0.999413
-0.999278
-0.999120
-0.998934
-0.998710
-0.998457
-0.998165
-0.997800
-0.997411
-0.996969
-0.996467
-0.995900
-0.995262
-0.994546
-0.993744
-0.992851
-0.991857
-0.990658
-0.989432
-0.988079
-0.986549
-0.984914
-0.983125
-0.981174
-0.979048
-0.976737
-0.974232
-0.971363
-0.968421
-0.965249
-0.961639
-0.957958
-0.954011
-0.949786
-0.945270
-0.940451
-0.935317
-0.929700
-0.923889
-0.917726
-0.910641
-0.903705
-0.896380
-0.888650
-0.880510
-0.871950
-0.862950
-0.853510
-0.843610
-0.833250
-0.821480
-0.810120
-0.798268
-0.785563
-0.772687
-0.759300
-0.745393
-0.730963
-0.716007
-0.700517
-0.683590
-0.667000
-0.649870
-0.631213
-0.612983
-0.594220
-0.574920
-0.555100
-0.534747
-0.513883
-0.491910
-0.470020
-0.447633
-0.422840
-0.399460
-0.375610
-0.351320
-0.326600
-0.301460
-0.275920
-0.250000
-0.223710
-0.197070
-0.167845
-0.140553
-0.112980
-0.084370
-0.056300
-0.028023
0.000447
0.029067
0.057800
0.086633
0.117200
0.146150
0.175100
0.205700
0.234600
0.263400
0.292100
0.320633
0.349067
0.377267
0.405975
0.433600
0.460925
0.490100
0.516700
0.542900
0.568600
0.593900
0.618700
0.642900
0.666500
0.689600
0.712000
0.735575
0.756625
0.776950
0.797033
0.815833
0.833767
0.850967
0.867267
0.882767
0.897367
0.911800
0.924450
0.936250
0.947633
0.957433
0.966200
0.974000
0.980800
0.986600
0.991333
0.995125
0.997825
0.999400
1.000000
0.999400
0.997800
0.995200
0.991500
0.986800
0.981000
0.974300
0.966500
0.957700
0.947125
0.936250
0.924475
0.911433
0.897800
0.883233
0.867733
0.851433
0.834333
0.816367
0.796500
0.776950
0.756650
0.734467
0.712667
0.690300
0.667267
0.643633
0.619400
0.594667
0.568725
0.542975
0.516800
0.488000
0.461000
0.433700
0.406000
0.378100
0.349900
0.321500
0.293000
0.264300
0.235500
0.204175
0.175175
0.146200
0.116467
0.087500
0.058700
0.029933
0.001320
-0.027163
-0.055450
-0.085075
-0.112910
-0.140480
-0.169283
-0.196257
-0.222897
-0.249203
-0.275137
-0.300690
-0.326537
-0.351255
-0.375550
-0.399390
-0.424710
-0.447580
-0.469970
-0.491860
-0.513250
-0.534130
-0.554500
-0.574340
-0.593650
-0.612430
-0.632170
-0.649827
-0.666960
-0.684000
-0.700040
-0.715550
-0.730520
-0.744963
-0.758887
-0.772287
-0.785880
-0.798235
-0.810085
-0.822067
-0.832920
-0.843300
-0.853210
-0.862670
-0.871680
-0.880257
-0.888627
-0.896360
-0.903683
-0.911185
-0.917714
-0.923878
-0.929689
-0.935161
-0.940304
-0.945132
-0.949657
-0.953891
-0.957846
-0.961828
-0.965241
-0.968414
-0.971435
-0.974153
-0.976665
-0.978981
-0.981112
-0.983069
-0.984862
-0.986587
-0.988074
-0.989427
-0.990720
-0.991824
-0.992821
-0.993717
-0.994521
-0.995240
-0.995881
-0.996465
-0.996967
-0.997410
-0.997829
-0.998165
-0.998457
-0.998710
-0.998928
-0.999115
-0.999274
-0.999409
-0.999523
-0.999618
-0.999702
-0.999766
-0.999818
-0.999862
-0.999895
-0.999922
-0.999942
-0.999958
-0.999970
-0.999979
-0.999986
-0.999991
-0.999994
-0.999997
-0.999998
-0.999999
-0.999999
-1.000000
-1.000000
-1.000000
-1.000000
-1.000000
-1.000000
-1.000000
-1.000000
-1.000000
-1.000000
-1.000000
-1.000000
-1.000000
-1.000000
-1.000000
-1.000000
-1.000000
-0.999999
-0.999998
-0.999997
-0.999995
-0.999992
-0.999988
-0.999982
-0.999974
-0.999963
-0.999948
-0.999929
-0.999905
-0.999872
-0.999833
-0.999784
-0.999724
-0.999651
-0.999562
-0.999456
-0.999326
-0.999176
-0.999000
-0.998776
-0.998533
-0.998252
-0.997930
-0.997560
-0.997138
-0.996659
-0.996116
-0.995505
-0.994818
-0.993980
-0.993113
-0.992149
-0.991047
-0.989861
-0.988552
-0.987112
-0.985531
-0.983800
-0.981910
-0.979729
-0.977477
-0.975034
-0.972234
-0.969361
-0.966263
-0.962926
-0.959339
-0.955491
-0.951370
-0.946835
-0.942121
-0.937095
-0.931289
-0.925576
-0.919514
-0.913091
-0.906295
-0.899110
-0.891540
-0.883550
-0.875140
-0.866300
-0.856230
-0.846463
-0.836225
-0.825220
-0.814027
-0.802340
-0.790157
-0.777470
-0.764273
-0.750557
-0.735515
-0.720720
-0.705400
-0.688643
-0.672223
-0.655263
-0.637770
-0.619740
-0.601170
-0.582067
-0.561885
-0.541710
-0.521023
-0.498040
-0.476280
-0.454040
-0.431300
-0.408090
-0.384420
-0.360290
-0.335730
-0.310740
-0.285340
-0.257390
-0.231200
-0.204660
-0.177033
-0.149840
-0.122360
-0.094613
-0.066627
-0.038423
-0.010023
0.020150
0.048800
0.079267
0.108167
0.137100
0.166100
0.195067
0.224000
0.252800
0.281600
0.311025
0.339450
0.367675
0.398000
0.425800
0.453200
0.480300
0.507000
0.533400
0.559300
0.584700
0.609600
0.634100
0.659875
0.683100
0.705750
0.728300
0.749533
0.770133
0.789933
0.808967
0.827267
0.844767
0.862300
0.878050
0.892900
0.907600
0.920600
0.932700
0.943800
0.953933
0.963133
0.971267
0.978650
0.984725
0.989825
0.994200
0.997200
0.999100
0.999900
0.999800
0.998500
0.996300
0.993000
0.988600
0.983200
0.976300
0.968825
0.960250
0.950500
0.940067
0.928567
0.916167
0.902867
0.888667
0.873567
0.856650
0.839750
0.822050
0.802500
0.783167
0.763067
0.742233
0.720733
0.698600
0.675767
0.651675
0.627700
0.603075
0.575900
0.550300
0.524300
0.497800
0.470900
0.443700
0.416200
0.388400
0.360300
0.332000
0.301100
0.272400
0.243600
0.213967
0.185000
0.156067
0.127067
0.098100
0.069267
0.040500
0.010200
-0.018310
-0.046660
-0.076357
-0.104270
-0.131920
-0.159303
-0.186393
-0.213160
-0.239590
-0.266382
-0.292065
-0.317357
-0.344290
-0.368710
-0.392680
-0.416190
-0.439240
-0.461810
-0.483880
-0.505460
-0.526530
-0.547080
-0.568760
-0.588217
-0.607152
-0.626050
-0.643900
-0.661210
-0.677980
-0.694220
-0.709920
-0.725083
-0.740520
-0.754605
-0.768170
-0.781930
-0.794437
-0.806450
-0.817963
-0.828990
-0.839543
-0.849623
-0.859505
-0.868672
-0.877397
-0.886370
-0.894210
-0.901649
-0.908695
-0.915361
-0.921657
-0.927596
-0.933191
-0.938454
-0.943396
-0.948400
-0.952716
-0.956749
-0.960612
-0.964110
-0.967364
-0.970383
-0.973180
-0.975766
-0.978152
-0.980466
-0.982477
-0.984320
-0.986096
-0.987627
-0.989021
-0.990286
-0.991432
-0.992467
-0.993399
-0.994259
-0.995006
-0.995672
-0.996312
-0.996832
-0.997290
-0.997694
-0.998047
-0.998354
-0.998621
-0.998852
-0.999049
-0.999219
-0.999373
-0.999492
-0.999595
-0.999678
-0.999746
-0.999802
-0.999847
-0.999884
-0.999913
-0.999935
-0.999954
-0.999967
-0.999977
-0.999985
-0.999990
-0.999993
-0.999996
-0.999998
-0.999999
-0.999999
-1.000000
-1.000000
-1.000000
-1.000000
-1.000000
-1.000000
-1.000000
-1.000000
-1.000000
-1.000000
-1.000000
-1.000000
-1.000000
-1.000000
-1.000000
-1.000000
-1.000000
-0.999999
-0.999999
-0.999998
-0.999997
-0.999995
-0.999992
-0.999987
-0.999981
-0.999969
-0.999957
-0.999940
-0.999919
-0.999891
-0.999857
-0.999814
-0.999761
-0.999696
-0.999617
-0.999521
-0.999407
-0.999272
-0.999112
-0.998925
-0.998707
-0.998453
-0.998160
-0.997824
-0.997439
-0.997001
-0.996503
-0.995941
-0.995307
-0.994596
-0.993801
-0.992914
-0.991928
-0.990834
-0.989625
-0.988292
-0.986826
-0.985218
-0.982836
-0.980858
-0.978704
-0.976365
-0.973828
-0.971083
-0.968119
-0.964924
-0.961487
-0.957794
-0.953835
-0.949598
-0.945069
-0.940237
-0.935089
-0.929613
-0.923797
-0.917628
-0.911095
-0.904184
-0.896880
-0.889190
-0.881070
-0.872540
-0.863570
-0.854160
-0.844290
-0.833960
-0.823150
-0.811870
-0.800090
-0.787810
-0.775030
-0.757190
-0.743200
-0.728690
-0.713650
-0.698080
-0.681970
-0.665330
-0.648150
-0.630430
-0.612180
-0.593390
-0.574070
-0.554230
-0.533860
-0.512970
-0.491570
-0.469670
-0.447270
-0.424400
-0.401050
-0.377230
-0.352970
-0.328280
-0.303170
-0.277650
-0.251760
-0.225490
-0.198870
-0.171930
-0.144680
-0.117150
-0.089360
-0.061330
-0.023630
0.004900
0.033500
0.062300
0.091100
0.120100
0.149000
0.178000
0.206900
0.235800
0.264700
0.293400
0.321900
0.350300
0.378500
0.406400
0.434000
0.461400
0.488300
0.515000
0.541200
0.566900
0.592200
0.617000
0.641300
0.665000
0.688100
0.710500
0.732400
0.753500
0.773900
0.793600
0.812500
0.836500
0.853600
0.869800
0.885100
0.899500
0.913100
0.925700
0.937400
0.948100
0.957800
0.966600
0.974400
0.981100
0.986800
0.991500
0.995200
0.997900
0.999400
1.000000
0.999500
0.998000
0.995400
0.991800
0.987100
0.981400
0.974700
0.967000
0.958300
0.948600
0.938000
0.926400
0.913800
0.895600
0.880900
0.865300
0.848900
0.831600
0.813500
0.794600
0.775000
0.754600
0.733500
0.711700
0.689300
0.666200
0.642600
0.618300
0.593600
0.568300
0.542600
0.516400
0.489800
0.462800
0.435500
0.407900
0.380000
0.351800
0.323500
0.294900
0.266200
0.237400
0.208500
0.179600
0.150600
0.121600
0.092700
0.054200
0.025500
-0.003120
-0.031560
-0.059810
-0.087850
-0.115660
-0.143210
-0.170470
-0.197430
-0.224060
-0.250350
-0.276270
-0.301800
-0.326940
-0.351650
-0.375940
-0.399770
-0.423150
-0.446050
-0.468480
-0.490400
-0.511830
-0.532740
-0.553140
-0.573020
-0.592360
-0.611180
-0.629460
-0.647210
-0.664420
-0.681090
-0.697220
-0.717910
-0.732800
-0.747160
-0.761000
-0.774320
-0.787130
-0.799440
-0.811240
-0.822560
-0.833390
-0.843750
-0.853640
-0.863080
-0.872070
-0.880630
-0.888760
-0.896480
-0.903801
-0.910732
-0.917286
-0.923474
-0.929309
-0.934803
-0.939968
-0.944816
-0.949361
-0.953614
-0.957588
-0.961294
-0.964745
-0.967953
-0.970929
-0.973686
-0.977038
-0.979325
-0.981428
-0.983359
-0.985127
-0.986744
-0.988217
-0.989557
-0.990772
-0.991871
-0.992863
-0.993755
-0.994556
-0.995271
-0.995908
-0.996474
-0.996975
-0.997417
-0.997804
-0.998143
-0.998438
-0.998694
-0.998914
-0.999103
-0.999264
-0.999401
-0.999516
-0.999612
-0.999692
-0.999758
-0.999811
-0.999855
-0.999890
-0.999925
-0.999945
-0.999960
-0.999972
-0.999981
-0.999987
-0.999991
-0.999995
-0.999997
-0.999998
-0.999999
-0.999999
-1.000000
-1.000000
-1.000000
-1.000000
-1.000000
-1.000000
-1.000000
-1.000000
-1.000000
-1.000000
-1.000000
-1.000000
-1.000000
-1.000000
-1.000000
-1.000000
-1.000000
-0.999999
-0.999998
-0.999997
-0.999996
-0.999992
-0.999987
-0.999981
-0.999973
-0.999962
-0.999947
-0.999927
-0.999902
-0.999871
-0.999831
-0.999782
-0.999721
-0.999647
-0.999558
-0.999452
-0.999324
-0.999174
-0.998997
-0.998791
-0.998550
-0.998273
-0.997953
-0.997586
-0.997168
-0.996693
-0.996155
-0.995548
-0.994867
-0.994103
-0.993251
-0.992302
-0.991248
-0.990083
-0.988339
-0.986878
-0.985275
-0.983520
-0.981604
-0.979516
-0.977246
-0.974783
-0.972116
-0.969233
-0.966124
-0.962777
-0.959180
-0.955320
-0.951186
-0.946766
-0.942046
-0.937016
-0.931662
-0.925972
-0.919934
-0.913536
-0.906765
-0.899610
-0.892060
-0.884100
-0.875720
-0.866910
-0.857670
-0.847970
-0.837810
-0.827180
-0.816070
-0.800490
-0.788230
-0.775470
-0.762190
-0.748390
-0.734080
-0.719230
-0.703860
-0.687950
-0.671500
-0.654520
-0.637000
-0.618940
-0.600350
-0.581220
-0.561570
-0.541390
-0.520690
-0.499480
-0.477760
-0.455550
-0.432850
-0.409670
-0.386030
-0.361930
-0.337390
-0.312430
-0.287060
-0.261300
-0.235170
-0.208680
-0.181860
-0.154720
-0.118080
-0.090300
-0.062280
-0.034040
-0.005610
0.023000
0.051700
0.080500
0.109400
0.138400
0.167400
0.196300
0.225300
0.254100
0.282900
0.311500
0.339900
0.368200
0.396200
0.423900
0.451400
0.478500
0.505200
0.531600
0.557500
0.583000
0.608000
0.632400
0.656300
0.679700
0.702400
0.724400
0.745800
0.773200
0.792900
0.811900
0.830100
0.847400
0.863900
0.879600
0.894300
0.908200
0.921200
0.933200
0.944300
0.954400
0.963500
0.971600
0.978700
0.984900
0.989900
0.994000
0.997000
0.999000
0.999900
0.999800
0.998700
0.996500
0.993200
0.988900
0.983600
0.977300
0.970000
0.961600
0.952300
0.942000
0.926800
0.914200
0.900800
0.886400
0.871100
0.855000
0.838000
0.820200
0.801700
0.782300
0.762200
0.741300
0.719800
0.697600
0.674800
0.651300
0.627300
0.602700
0.577600
0.552100
0.526000
0.499600
0.472800
0.445600
0.418000
0.390200
0.362200
0.333900
0.305400
0.276800
0.248000
0.219100
0.190200
0.151600
0.122600
0.093700
0.064800
0.036000
0.007400
-0.021140
-0.049470
-0.077590
-0.105490
-0.133130
-0.160500
-0.187570
-0.214330
-0.240740
-0.266800
-0.292480
-0.317760
-0.342630
-0.367080
-0.391080
-0.414630
-0.437700
-0.460300
-0.482410
-0.504020
-0.525130
-0.545720
-0.565780
-0.585330
-0.604340
-0.622820
-0.640760
-0.663850
-0.680540
-0.696690
-0.712310
-0.727390
-0.741950
-0.755980
-0.769500
-0.782490
-0.794980
-0.806970
-0.818460
-0.829470
-0.840000
-0.850060
-0.859660
-0.868820
-0.877530
-0.885820
-0.893690
-0.901160
-0.908233
-0.914924
-0.921244
-0.927207
-0.932825
-0.938109
-0.943073
-0.947728
-0.952087
-0.956161
-0.959964
-0.963508
-0.967849
-0.970833
-0.973596
-0.976151
-0.978507
-0.980677
-0.982670
-0.984497
-0.986168
-0.987692
-0.989080
-0.990340
-0.991481
-0.992511
-0.993439
-0.994272
-0.995018
-0.995683
-0.996275
-0.996799
-0.997261
-0.997668
-0.998024
-0.998335
-0.998604
-0.998837
-0.999037
-0.999208
-0.999353
-0.999476
-0.999579
-0.999664
-0.999735
-0.999810
-0.999854
-0.999889
-0.999917
-0.999938
-0.999955
-0.999968
-0.999978
-0.999985
-0.999990
-0.999993
-0.999996
-0.999998
-0.999999
-0.999999
-1.000000
-1.000000
-1.000000
-1.000000
-1.000000
-1.000000
-1.000000
-1.000000
-1.000000
-1.000000
-1.000000
-1.000000
-1.000000
-1.000000
-1.000000
-1.000000
-1.000000
-0.999999
-0.999998
-0.999997
-0.999996
-0.999993
-0.999989
-0.999984
-0.999976
-0.999966
-0.999953
-0.999935
-0.999912
-0.999883
-0.999846
-0.999801
-0.999745
-0.999676
-0.999593
-0.999493
-0.999374
-0.999232
-0.999065
-0.998870
-0.998643
-0.998379
-0.998075
-0.997727
-0.997328
-0.996874
-0.996360
-0.995779
-0.995126
-0.994393
-0.993574
-0.992335
-0.991286
-0.990124
-0.988842
-0.987430
-0.985880
-0.984182
-0.982326
-0.980303
-0.978101
-0.975710
-0.973119
-0.970317
-0.967293
-0.964034
-0.960530
-0.956768
-0.952736
-0.948422
-0.943814
-0.938899
-0.933665
-0.928100
-0.922191
-0.915926
-0.909294
-0.902281
-0.894880
-0.887070
-0.878850
-0.870200
-0.861110
-0.851580
-0.838160
-0.827540
-0.816450
-0.804870
-0.792790
-0.780210
-0.767120
-0.753520
-0.739390
-0.724740
-0.709560
-0.693850
-0.677600
-0.660810
-0.643490
-0.625630
-0.607230
-0.588300
-0.568840
-0.548860
-0.528350
-0.507330
-0.485790
-0.463760
-0.441240
-0.418230
-0.394760
-0.370820
-0.346450
-0.321640
-0.296420
-0.270800
-0.244800
-0.209580
-0.182770
-0.155640
-0.128220
-0.100520
-0.072590
-0.044420
-0.016070
0.012500
0.041100
0.069900
0.098800
0.127800
0.156700
0.185700
0.214600
0.243500
0.272300
0.301000
0.329500
0.357800
0.385900
0.413800
0.441300
0.468600
0.495500
0.522000
0.548100
0.573700
0.598900
0.623500
0.647600
0.671200
0.701600
0.723700
0.745100
0.765800
0.785800
0.805000
0.823500
0.841100
0.858000
0.873900
0.889000
0.903200
0.916500
0.928900
0.940300
0.950800
0.960300
0.968800
0.976200
0.982700
0.988200
0.992600
0.996000
0.998400
0.999700
1.000000
0.999200
0.997400
0.994500
0.990600
0.985700
0.979800
0.972800
0.961900
0.952600
0.942400
0.931100
0.918900
0.905800
0.891800
0.876800
0.861000
0.844400
0.826900
0.808600
0.789500
0.769600
0.749100
0.727800
0.705800
0.683200
0.660000
0.636200
0.611800
0.586900
0.561500
0.535600
0.509300
0.482600
0.455600
0.428200
0.400500
0.372500
0.344300
0.315900
0.287300
0.249000
0.220100
0.191200
0.162200
0.133200
0.104300
0.075400
0.046600
0.017900
-0.010700
-0.039090
-0.067290
-0.095280
-0.123020
-0.150490
-0.177670
-0.204550
-0.231090
-0.257280
-0.283100
-0.308530
-0.333550
-0.358160
-0.382320
-0.406040
-0.429290
-0.452070
-0.474360
-0.496150
-0.517440
-0.538220
-0.558480
-0.578210
-0.603710
-0.622200
-0.640160
-0.657590
-0.674470
-0.690820
-0.706640
-0.721920
-0.736670
-0.750890
-0.764600
-0.777780
-0.790460
-0.802630
-0.814300
-0.825490
-0.836190
-0.846420
-0.856190
-0.865510
-0.874390
-0.882830
-0.890850
-0.898470
-0.905682
-0.912512
-0.918967
-0.925060
-0.930803
-0.936208
-0.941288
-0.946054
-0.950520
-0.956029
-0.959841
-0.963393
-0.966696
-0.969764
-0.972607
-0.975237
-0.977665
-0.979901
-0.981958
-0.983845
-0.985572
-0.987149
-0.988586
-0.989892
-0.991075
-0.992145
-0.993110
-0.993977
-0.994754
-0.995448
-0.996066
-0.996614
-0.997098
-0.997525
-0.997899
-0.998226
-0.998510
-0.998756
-0.998967
-0.999148
-0.999303
-0.999433
-0.999575
-0.999662
-0.999733
-0.999791
-0.999839
-0.999877
-0.999907
-0.999931
-0.999950
-0.999964
-0.999975
-0.999982
-0.999988
-0.999992
-0.999995
-0.999997
-0.999998
-0.999999
-1.000000
-1.000000
-1.000000
-1.000000
-1.000000
-1.000000
-1.000000
-1.000000
-1.000000
-1.000000
-1.000000
-1.000000
-1.000000
-1.000000
-1.000000
-1.000000
-1.000000
-0.999999
-0.999999
-0.999998
-0.999996
-0.999994
-0.999991
-0.999986
-0.999979
-0.999970
-0.999958
-0.999942
-0.999921
-0.999894
-0.999861
-0.999819
-0.999767
-0.999703
-0.999625
-0.999532
-0.999420
-0.999287
-0.999130
-0.998945
-0.998730
-0.998480
-0.998192
-0.997860
-0.997480
-0.997048
-0.996556
-0.996001
-0.995149
-0.994419
-0.993603
-0.992694
-0.991683
-0.990564
-0.989327
-0.987964
-0.986466
-0.984823
-0.983027
-0.981066
-0.978930
-0.976610
-0.974094
-0.971370
-0.968429
-0.965258
-0.961845
-0.958179
-0.954248
-0.950039
-0.945540
-0.940739
-0.935624
-0.930182
-0.924400
-0.918268
-0.911771
-0.904900
-0.897640
-0.889980
-0.881910
-0.870500
-0.861420
-0.851910
-0.841930
-0.831490
-0.820570
-0.809170
-0.797280
-0.784890
-0.771990
-0.758570
-0.744640
-0.730180
-0.715190
-0.699680
-0.683620
-0.667040
-0.649910
-0.632250
-0.614050
-0.595310
-0.576050
-0.556250
-0.535940
-0.515100
-0.493750
-0.471900
-0.449560
-0.426730
-0.403430
-0.379660
-0.355440
-0.330790
-0.297280
-0.271670
-0.245680
-0.219340
-0.192640
-0.165630
-0.138310
-0.110720
-0.082870
-0.054780
-0.026490
0.002000
0.030600
0.059400
0.088200
0.117100
0.146100
0.175100
0.204000
0.232900
0.261800
0.290500
0.319000
0.347400
0.375600
0.403600
0.431200
0.458600
0.485600
0.512300
0.538500
0.564300
0.589700
0.622700
0.646800
0.670400
0.693300
0.715700
0.737300
0.758300
0.778500
0.798100
0.816800
0.834700
0.851900
0.868200
0.883600
0.898100
0.911800
0.924500
0.936200
0.947100
0.956900
0.965800
0.973600
0.980500
0.986300
0.991100
0.994900
0.997600
0.999300
1.000000
0.999600
0.998200
0.995700
0.992200
0.985900
0.980000
0.973000
0.965100
0.956200
0.946300
0.935400
0.923500
0.910700
0.897000
0.882400
0.866900
0.850600
0.833400
0.815400
0.796600
0.777000
0.756700
0.735700
0.714000
0.691600
0.668600
0.645000
0.620800
0.596100
0.570900
0.545200
0.519000
0.492500
0.465600
0.438300
0.410700
0.382800
0.345200
0.316800
0.288300
0.259500
0.230700
0.201800
0.172800
0.143800
0.114900
0.086000
0.057100
0.028400
-0.000230
-0.028690
-0.056970
-0.085030
-0.112860
-0.140440
-0.167730
-0.194720
-0.221390
-0.247710
-0.273670
-0.299240
-0.324420
-0.349180
-0.373510
-0.397390
-0.420810
-0.443760
-0.466230
-0.488210
-0.509690
-0.537530
-0.557810
-0.577560
-0.596780
-0.615480
-0.633630
-0.651260
-0.668340
-0.684890
-0.700900
-0.716370
-0.731320
-0.745730
-0.759630
-0.773000
-0.785860
-0.798220
-0.810070
-0.821440
-0.832320
-0.842720
-0.852660
-0.862140
-0.871180
-0.879780
-0.887960
-0.895720
-0.903079
-0.910049
-0.916640
-0.922865
-0.928735
-0.934263
-0.941122
-0.945899
-0.950375
-0.954562
-0.958472
-0.962118
-0.965512
-0.968665
-0.971589
-0.974296
-0.976796
-0.979102
-0.981224
-0.983171
-0.984956
-0.986587
-0.988074
-0.989427
-0.990655
-0.991765
-0.992768
-0.993670
-0.994479
-0.995202
-0.995847
-0.996420
-0.996928
-0.997375
-0.997768
-0.998111
-0.998410
-0.998670
-0.998893
-0.999143
-0.999298
-0.999429
-0.999540
-0.999632
-0.999708
-0.999771
-0.999822
-0.999864
-0.999897
-0.999923
-0.999943
-0.999959
-0.999971
-0.999980
-0.999986
-0.999991
-0.999994
-0.999996
-0.999998
-0.999999
-0.999999
-1.000000
-1.000000
-1.000000
-1.000000
-1.000000
-1.000000
-1.000000
-1.000000
-1.000000
-1.000000
-1.000000
-1.000000
-1.000000
-1.000000
-1.000000
-1.000000
-0.999999
-0.999999
-0.999998
-0.999997
-0.999995
-0.999992
-0.999988
-0.999982
-0.999974
-0.999963
-0.999948
-0.999929
-0.999905
-0.999874
-0.999835
-0.999787
-0.999728
-0.999655
-0.999568
-0.999463
-0.999338
-0.999190
-0.999016
-0.998813
-0.998576
-0.998303
-0.997987
-0.997626
-0.997063
-0.996574
-0.996021
-0.995397
-0.994697
-0.993913
-0.993039
-0.992066
-0.990988
-0.989795
-0.988479
-0.987032
-0.985444
-0.983704
-0.981805
-0.979735
-0.977484
-0.975041
-0.972395
-0.969535
-0.966449
-0.963126
-0.959555
-0.955722
-0.951616
-0.947225
-0.942537
-0.937538
-0.932218
-0.926562
-0.920560
-0.914199
-0.907466
-0.897890
-0.890250
-0.882190
-0.873710
-0.864800
-0.855450
-0.845650
-0.835380
-0.824640
-0.813410
-0.801700
-0.789490
-0.776780
-0.763550
-0.749810
-0.735550
-0.720750
-0.705430
-0.689580
-0.673190
-0.656260
-0.638790
-0.620790
-0.602250
-0.583180
-0.563580
-0.543450
-0.522810
-0.501650
-0.479980
-0.457820
-0.435160
-0.412030
-0.380470
-0.356270
-0.331630
-0.306570
-0.281110
-0.255260
-0.229050
-0.202480
-0.175580
-0.148370
-0.120880
-0.093120
-0.065120
-0.036900
-0.008490
0.020100
0.048800
0.077600
0.106500
0.135500
0.164400
0.193400
0.222300
0.251200
0.280000
0.308600
0.337000
0.365300
0.393300
0.421100
0.448600
0.475800
0.502600
0.537700
0.563500
0.588800
0.613700
0.638000
0.661800
0.685000
0.707500
0.729500
0.750700
0.771200
0.791000
0.810000
0.828300
0.845700
0.862300
0.878000
0.892900
0.906900
0.919900
0.932000
0.943200
0.953400
0.962600
0.970800
0.978100
0.984300
0.989500
0.993600
0.996800
0.998800
0.999900
0.999900
0.998200
0.995800
0.992300
0.987800
0.982300
0.975700
0.968100
0.959600
0.950000
0.939500
0.928000
0.915500
0.902200
0.887900
0.872700
0.856700
0.839800
0.822100
0.803600
0.784300
0.764200
0.743500
0.722000
0.699900
0.677100
0.653700
0.629700
0.605200
0.580200
0.554700
0.528700
0.502300
0.475500
0.439200
0.411600
0.383700
0.355600
0.327300
0.298800
0.270100
0.241300
0.212400
0.183500
0.154500
0.125500
0.096600
0.067700
0.038900
0.010200
-0.018270
-0.046610
-0.074760
-0.102680
-0.130350
-0.157750
-0.184850
-0.211640
-0.238090
-0.264180
-0.289900
-0.315230
-0.340140
-0.364630
-0.388680
-0.412270
-0.435390
-0.465480
-0.487480
-0.508970
-0.529960
-0.550420
-0.570370
-0.589790
-0.608680
-0.627030
-0.644850
-0.662130
-0.678880
-0.695080
-0.710750
-0.725890
-0.740500
-0.754590
-0.768150
-0.781200
-0.793740
-0.805780
-0.817320
-0.828380
-0.838960
-0.849070
-0.858710
-0.867910
-0.876670
-0.885000
-0.892920
-0.900424
-0.907536
-0.914265
-0.922661
-0.928543
-0.934082
-0.939291
-0.944181
-0.948766
-0.953058
-0.957069
-0.960810
-0.964295
-0.967535
-0.970542
-0.973327
-0.975902
-0.978278
-0.980466
-0.982476
-0.984319
-0.986006
-0.987545
-0.988946
-0.990218
-0.991371
-0.992412
-0.993350
-0.994192
-0.994946
-0.995619
-0.996218
-0.996749
-0.997217
-0.997629
-0.997990
-0.998401
-0.998662
-0.998886
-0.999079
-0.999244
-0.999384
-0.999501
-0.999600
-0.999682
-0.999749
-0.999805
-0.999850
-0.999885
-0.999914
-0.999936
-0.999954
-0.999967
-0.999977
-0.999984
-0.999989
-0.999993
-0.999996
-0.999997
-0.999999
-0.999999
-1.000000
-1.000000
-1.000000
-1.000000
-1.000000
-1.000000
-1.000000
-1.000000
-1.000000
-1.000000
-1.000000
-1.000000
-1.000000
-1.000000
-1.000000
-1.000000
-1.000000
-0.999999
-0.999999
-0.999997
-0.999996
-0.999993
-0.999990
-0.999984
-0.999977
-0.999967
-0.999954
-0.999937
-0.999915
-0.999886
-0.999850
-0.999806
-0.999751
-0.999684
-0.999602
-0.999504
-0.999387
-0.999247
-0.999083
-0.998891
-0.998667
-0.998312
-0.997999
-0.997639
-0.997228
-0.996761
-0.996231
-0.995634
-0.994963
-0.994211
-0.993371
-0.992435
-0.991397
-0.990247
-0.988977
-0.987579
-0.986043
-0.984361
-0.982521
-0.980515
-0.978332
-0.975960
-0.973390
-0.970610
-0.967608
-0.964374
-0.960895
-0.957160
-0.953156
-0.948871
-0.944293
-0.939410
-0.934209
-0.928677
-0.920768
-0.914419
-0.907699
-0.900596
-0.893100
-0.885200
-0.876870
-0.868130
-0.858940
-0.849300
-0.839200
-0.828630
-0.817590
-0.806060
-0.794030
-0.781500
-0.768470
-0.754920
-0.740840
-0.726250
-0.711120
-0.695460
-0.679260
-0.662530
-0.645260
-0.627460
-0.609120
-0.590240
-0.570830
-0.550900
-0.530440
-0.509470
-0.487990
-0.458570
-0.435930
-0.412820
-0.389240
-0.365200
-0.340720
-0.315820
-0.290500
-0.264800
-0.238710
-0.212270
-0.185490
-0.158390
-0.131000
-0.103330
-0.075420
-0.047280
-0.018940
0.009600
0.038200
0.067000
0.095900
0.124800
0.153800
0.182800
0.211700
0.240600
0.269400
0.298100
0.326600
0.355000
0.383100
0.411000
0.447700
0.474800
0.501700
0.528100
0.554100
0.579600
0.604600
0.629200
0.653200
0.676600
0.699300
0.721500
0.743000
0.763800
0.783800
0.803100
0.821700
0.839400
0.856300
0.872300
0.887500
0.901800
0.915200
0.927700
0.939200
0.949800
0.959300
0.967900
0.975500
0.982100
0.987700
0.992200
0.996700
0.998800
0.999900
0.999900
0.998900
0.996800
0.993700
0.989600
0.984400
0.978200
0.971000
0.962800
0.953600
0.943400
0.932300
0.920200
0.907200
0.893200
0.878400
0.862700
0.846100
0.828700
0.810500
0.791400
0.771700
0.751200
0.730000
0.708100
0.685500
0.662400
0.638600
0.614300
0.589400
0.564100
0.529600
0.503200
0.476400
0.449200
0.421800
0.394000
0.366000
0.337700
0.309300
0.280600
0.251900
0.223000
0.194100
0.165100
0.136100
0.107200
0.078300
0.049500
0.020800
-0.007820
-0.036230
-0.064450
-0.092460
-0.120220
-0.147730
-0.174940
-0.201850
-0.228420
-0.254650
-0.280510
-0.305980
-0.331050
-0.355690
-0.387870
-0.411480
-0.434620
-0.457290
-0.479460
-0.501140
-0.522310
-0.542970
-0.563110
-0.582720
-0.601810
-0.620360
-0.638370
-0.655850
-0.672790
-0.689200
-0.705070
-0.720400
-0.735200
-0.749480
-0.763240
-0.776470
-0.789200
-0.801420
-0.813140
-0.824380
-0.835130
-0.845410
-0.855230
-0.864590
-0.873510
-0.882000
-0.890060
-0.900178
-0.907303
-0.914044
-0.920414
-0.926425
-0.932088
-0.937417
-0.942423
-0.947118
-0.951516
-0.955629
-0.959468
-0.963045
-0.966374
-0.969465
-0.972330
-0.974981
-0.977428
-0.979684
-0.981758
-0.983662
-0.985404
-0.986996
-0.988447
-0.989766
-0.990961
-0.992042
-0.993017
-0.993894
-0.994679
-0.995381
-0.996007
-0.996561
-0.997202
-0.997616
-0.997979
-0.998296
-0.998570
-0.998808
-0.999012
-0.999187
-0.999335
-0.999460
-0.999566
-0.999654
-0.999726
-0.999786
-0.999834
-0.999873
-0.999904
-0.999929
-0.999948
-0.999963
-0.999974
-0.999982
-0.999988
-0.999992
-0.999995
-0.999997
-0.999998
-0.999999
-0.999999
-1.000000
-1.000000
-1.000000
-1.000000
-1.000000
-1.000000
-1.000000
-1.000000
-1.000000
-1.000000
-1.000000
-1.000000
-1.000000
-1.000000
-1.000000
-1.000000
-0.999999
-0.999999
-0.999998
-0.999997
-0.999994
-0.999991
-0.999986
-0.999980
-0.999971
-0.999959
-0.999944
-0.999923
-0.999897
-0.999865
-0.999823
-0.999772
-0.999710
-0.999634
-0.999542
-0.999432
-0.999301
-0.999089
-0.998898
-0.998675
-0.998417
-0.998119
-0.997776
-0.997385
-0.996939
-0.996433
-0.995862
-0.995219
-0.994497
-0.993690
-0.992790
-0.991790
-0.990682
-0.989458
-0.988108
-0.986624
-0.984996
-0.983215
-0.981271
-0.979154
-0.976853
-0.974357
-0.971655
-0.968736
-0.965589
-0.962201
-0.958561
-0.954657
-0.950477
-0.946008
-0.939579
-0.934389
-0.928869
-0.923007
-0.916791
-0.910209
-0.903248
-0.895900
-0.888140
-0.879980
-0.871390
-0.862360
-0.852890
-0.842960
-0.832570
-0.821700
-0.810350
-0.798500
-0.786160
-0.773310
-0.759950
-0.746070
-0.731660
-0.716730
-0.701270
-0.685270
-0.668740
-0.651660
-0.634060
-0.615910
-0.597230
-0.578020
-0.558280
-0.531140
-0.510190
-0.488720
-0.466760
-0.444300
-0.421360
-0.397950
-0.374070
-0.349760
-0.325010
-0.299840
-0.274280
-0.248330
-0.222010
-0.195350
-0.168370
-0.141090
-0.113520
-0.085690
-0.057630
-0.029360
-0.000910
0.027700
0.056400
0.085300
0.114200
0.143200
0.172100
0.201100
0.230000
0.258900
0.287600
0.316200
0.354000
0.382100
0.410000
0.437600
0.464900
0.491900
0.518400
0.544600
0.570300
0.595500
0.620200
0.644400
0.668000
0.691100
0.713400
0.735200
0.756200
0.776500
0.796100
0.814900
0.833000
0.850200
0.866600
0.882100
0.896700
0.910400
0.923200
0.935100
0.946000
0.955900
0.964900
0.972900
0.979800
0.987500
0.992100
0.995600
0.998100
0.999600
1.000000
0.999400
0.997700
0.995000
0.991200
0.986400
0.980600
0.973800
0.966000
0.957100
0.947300
0.936500
0.924800
0.912100
0.898500
0.883900
0.868500
0.852300
0.835200
0.817200
0.798500
0.779000
0.758800
0.737800
0.716200
0.693900
0.670900
0.647400
0.615100
0.590300
0.565000
0.539100
0.512900
0.486300
0.459200
0.431900
0.404200
0.376300
0.348100
0.319700
0.291200
0.262400
0.233600
0.204700
0.175800
0.146800
0.117800
0.088900
0.060000
0.031300
0.002600
-0.025830
-0.054120
-0.082210
-0.110060
-0.137670
-0.164990
-0.192010
-0.218710
-0.245070
-0.271060
-0.305130
-0.330210
-0.354870
-0.379090
-0.402870
-0.426190
-0.449030
-0.471380
-0.493240
-0.514600
-0.535450
-0.555780
-0.575590
-0.594870
-0.613610
-0.631820
-0.649500
-0.666640
-0.683240
-0.699300
-0.714830
-0.729830
-0.744300
-0.758250
-0.771670
-0.784590
-0.796990
-0.808900
-0.820310
-0.831240
-0.841690
-0.851680
-0.861210
-0.873220
-0.881720
-0.889800
-0.897460
-0.904733
-0.911614
-0.918119
-0.924260
-0.930049
-0.935499
-0.940622
-0.945430
-0.949936
-0.954152
-0.958090
-0.961762
-0.965180
-0.968357
-0.971304
-0.974032
-0.976553
-0.978878
-0.981017
-0.982982
-0.984783
-0.986429
-0.987930
-0.989296
-0.990536
-0.991658
-0.992671
-0.993583
-0.994401
-0.995359
-0.995987
-0.996544
-0.997037
-0.997471
-0.997852
-0.998184
-0.998474
-0.998725
-0.998941
-0.999126
-0.999283
-0.999417
-0.999529
-0.999623
-0.999701
-0.999765
-0.999818
-0.999860
-0.999894
-0.999921
-0.999941
-0.999958
-0.999970
-0.999979
-0.999986
-0.999991
-0.999994
-0.999996
-0.999998
-0.999999
-0.999999
-1.000000
-1.000000
-1.000000
-1.000000
-1.000000
-1.000000
-1.000000
-1.000000
-1.000000
-1.000000
-1.000000
-1.000000
-1.000000
-1.000000
-1.000000
-1.000000
-1.000000
-0.999999
-0.999998
-0.999997
-0.999995
-0.999992
-0.999988
-0.999983
-0.999975
-0.999964
-0.999950
-0.999931
-0.999908
-0.999878
-0.999840
-0.999792
-0.999734
-0.999663
-0.999545
-0.999436
-0.999306
-0.999152
-0.998972
-0.998761
-0.998516
-0.998233
-0.997907
-0.997534
-0.997109
-0.996626
-0.996080
-0.995463
-0.994771
-0.993996
-0.993132
-0.992169
-0.991102
-0.989921
-0.988618
-0.987184
-0.985611
-0.983887
-0.982004
-0.979952
-0.977720
-0.975296
-0.972671
-0.969834
-0.966771
-0.963473
-0.959927
-0.954793
-0.950622
-0.946163
-0.941404
-0.936331
-0.930934
-0.925199
-0.919115
-0.912668
-0.905847
-0.898640
-0.891040
-0.883020
-0.874590
-0.865720
-0.856420
-0.846660
-0.836440
-0.825740
-0.814570
-0.802910
-0.790750
-0.778090
-0.764910
-0.751220
-0.737010
-0.722270
-0.707000
-0.691200
-0.674870
-0.657990
-0.640580
-0.622630
-0.597870
-0.578670
-0.558950
-0.538700
-0.517940
-0.496660
-0.474880
-0.452600
-0.429830
-0.406590
-0.382890
-0.358730
-0.334140
-0.309120
-0.283700
-0.257890
-0.231710
-0.205180
-0.178310
-0.151130
-0.123670
-0.095930
-0.067950
-0.039760
-0.011370
0.017200
0.045900
0.074700
0.103600
0.132500
0.161500
0.190500
0.219400
0.257900
0.286600
0.315200
0.343600
0.371800
0.399800
0.427500
0.454900
0.482000
0.508700
0.535000
0.560900
0.586300
0.611200
0.635600
0.659400
0.682700
0.705300
0.727300
0.748600
0.769200
0.789000
0.808100
0.826400
0.844000
0.860600
0.876500
0.891400
0.905500
0.918600
0.930800
0.942100
0.952400
0.964600
0.972600
0.979600
0.985600
0.990500
0.994400
0.997300
0.999200
1.000000
0.999700
0.998400
0.996100
0.992700
0.988300
0.982900
0.976400
0.968900
0.960500
0.951000
0.940600
0.929200
0.916800
0.903600
0.889400
0.874300
0.858300
0.841500
0.823900
0.805500
0.786300
0.766300
0.745600
0.724200
0.694600
0.671700
0.648200
0.624100
0.599500
0.574300
0.548700
0.522600
0.496100
0.469200
0.442000
0.414400
0.386600
0.358500
0.330200
0.301700
0.273000
0.244200
0.215300
0.186400
0.157400
0.128400
0.099500
0.070600
0.041800
0.013100
-0.015390
-0.043760
-0.071920
-0.099870
-0.127570
-0.154990
-0.182130
-0.217820
-0.244190
-0.270190
-0.295820
-0.321050
-0.345870
-0.370250
-0.394200
-0.417680
-0.440700
-0.463240
-0.485280
-0.506820
-0.527860
-0.548380
-0.568380
-0.587850
-0.606790
-0.625200
-0.643070
-0.660410
-0.677210
-0.693470
-0.709200
-0.724390
-0.739050
-0.753190
-0.766810
-0.779910
-0.792500
-0.804590
-0.816180
-0.827280
-0.841350
-0.851350
-0.860890
-0.869990
-0.878650
-0.886880
-0.894700
-0.902111
-0.909133
-0.915774
-0.922048
-0.927965
-0.933538
-0.938779
-0.943701
-0.948317
-0.952638
-0.956676
-0.960444
-0.963954
-0.967218
-0.970248
-0.973055
-0.975651
-0.978047
-0.980253
-0.982281
-0.984140
-0.985842
-0.987395
-0.988810
-0.990095
-0.991260
-0.992639
-0.993554
-0.994375
-0.995110
-0.995765
-0.996347
-0.996863
-0.997318
-0.997718
-0.998068
-0.998372
-0.998637
-0.998865
-0.999061
-0.999228
-0.999371
-0.999490
-0.999591
-0.999674
-0.999743
-0.999800
-0.999845
-0.999882
-0.999911
-0.999934
-0.999952
-0.999966
-0.999976
-0.999984
-0.999989
-0.999993
-0.999996
-0.999998
-0.999999
-0.999999
-1.000000
-1.000000
-1.000000
-1.000000
-1.000000
-1.000000
-1.000000
-1.000000
-1.000000
-1.000000
-1.000000
-1.000000
-1.000000
-1.000000
-1.000000
-1.000000
-1.000000
-0.999999
-0.999999
-0.999998
-0.999996
-0.999994
-0.999990
-0.999985
-0.999978
-0.999968
-0.999956
-0.999939
-0.999917
-0.999889
-0.999854
-0.999794
-0.999736
-0.999666
-0.999581
-0.999478
-0.999356
-0.999212
-0.999041
-0.998842
-0.998610
-0.998342
-0.998032
-0.997677
-0.997272
-0.996810
-0.996288
-0.995698
-0.995035
-0.994291
-0.993460
-0.992534
-0.991506
-0.990368
-0.989111
-0.987726
-0.986205
-0.984538
-0.982715
-0.980726
-0.978560
-0.976208
-0.973659
-0.970901
-0.966878
-0.963588
-0.960051
-0.956254
-0.952186
-0.947834
-0.943186
-0.938230
-0.932953
-0.927344
-0.921389
-0.915077
-0.908395
-0.901331
-0.893870
-0.886010
-0.877730
-0.869030
-0.859890
-0.850290
-0.840240
-0.829720
-0.818730
-0.807250
-0.795270
-0.782790
-0.769810
-0.756310
-0.742290
-0.727740
-0.712670
-0.697060
-0.680920
-0.658570
-0.641180
-0.623240
-0.604780
-0.585780
-0.566250
-0.546190
-0.525620
-0.504530
-0.482930
-0.460830
-0.438240
-0.415180
-0.391640
-0.367650
-0.343210
-0.318350
-0.293080
-0.267410
-0.241360
-0.214960
-0.188210
-0.161140
-0.133780
-0.106140
-0.078250
-0.050130
-0.021810
0.006700
0.035300
0.064100
0.093000
0.121900
0.160500
0.189500
0.218400
0.247300
0.276100
0.304700
0.333200
0.361500
0.389600
0.417400
0.444900
0.472100
0.499000
0.525400
0.551500
0.577000
0.602100
0.626700
0.650800
0.674200
0.697100
0.719300
0.740800
0.761700
0.781800
0.801200
0.819800
0.837600
0.854600
0.870800
0.886000
0.900400
0.913900
0.930500
0.941700
0.952100
0.961400
0.969800
0.977200
0.983500
0.988800
0.993100
0.996400
0.998600
0.999800
0.999900
0.999000
0.997100
0.994100
0.990000
0.985000
0.978900
0.971800
0.963700
0.954600
0.944500
0.933500
0.921500
0.908500
0.894700
0.879900
0.864300
0.847800
0.830500
0.812300
0.793400
0.767000
0.746300
0.724900
0.702900
0.680200
0.656900
0.633000
0.608600
0.583600
0.558100
0.532200
0.505900
0.479100
0.452000
0.424600
0.396800
0.368800
0.340600
0.312100
0.283500
0.254800
0.225900
0.197000
0.168000
0.139100
0.110100
0.081200
0.052400
0.023600
-0.004940
-0.033370
-0.061610
-0.089640
-0.126640
-0.154080
-0.181220
-0.208050
-0.234550
-0.260690
-0.286460
-0.311840
-0.336810
-0.361360
-0.385460
-0.409120
-0.432310
-0.455020
-0.477250
-0.498980
-0.520200
-0.540910
-0.561100
-0.580770
-0.599900
-0.618510
-0.636580
-0.654110
-0.671110
-0.687560
-0.703490
-0.718880
-0.733730
-0.748060
-0.761870
-0.775160
-0.787940
-0.804190
-0.815800
-0.826920
-0.837560
-0.847730
-0.857440
-0.866700
-0.875520
-0.883910
-0.891880
-0.899440
-0.906601
-0.913380
-0.919787
-0.925834
-0.931532
-0.936893
-0.941931
-0.946658
-0.951085
-0.955226
-0.959092
-0.962695
-0.966048
-0.969163
-0.972050
-0.974722
-0.977190
-0.979464
-0.981557
-0.983477
-0.985235
-0.986842
-0.988765
-0.990054
-0.991222
-0.992278
-0.993229
-0.994084
-0.994850
-0.995533
-0.996142
-0.996681
-0.997158
-0.997577
-0.997945
-0.998266
-0.998544
-0.998785
-0.998993
-0.999170
-0.999321
-0.999449
-0.999556
-0.999645
-0.999719
-0.999780
-0.999830
-0.999870
-0.999902
-0.999927
-0.999946
-0.999961
-0.999973
-0.999981
-0.999989
-0.999993
-0.999995
-0.999997
-0.999998
-0.999999
-1.000000
-1.000000
-1.000000
-1.000000
-1.000000
-1.000000
-1.000000
-1.000000
-1.000000
-1.000000
-1.000000
-1.000000
-1.000000
-1.000000
-1.000000
-1.000000
-1.000000
-0.999999
-0.999999
-0.999998
-0.999997
-0.999995
-0.999991
-0.999987
-0.999981
-0.999972
-0.999961
-0.999945
-0.999918
-0.999890
-0.999856
-0.999812
-0.999759
-0.999693
-0.999614
-0.999518
-0.999404
-0.999268
-0.999107
-0.998919
-0.998699
-0.998445
-0.998151
-0.997813
-0.997427
-0.996987
-0.996487
-0.995923
-0.995287
-0.994574
-0.993775
-0.992885
-0.991896
-0.990799
-0.989587
-0.988250
-0.986780
-0.985167
-0.983402
-0.981475
-0.978636
-0.976291
-0.973748
-0.970997
-0.968026
-0.964824
-0.961379
-0.957678
-0.953711
-0.949465
-0.944927
-0.940086
-0.934928
-0.929442
-0.923615
-0.917436
-0.910891
-0.903969
-0.896660
-0.888950
-0.880820
-0.872270
-0.863290
-0.853870
-0.843980
-0.833640
-0.822820
-0.811520
-0.799720
-0.787430
-0.774630
-0.761320
-0.747490
-0.733140
-0.713190
-0.697600
-0.681480
-0.664820
-0.647620
-0.629890
-0.611620
-0.592810
-0.573480
-0.553620
-0.533230
-0.512330
-0.490910
-0.469000
-0.446590
-0.423700
-0.400330
-0.376510
-0.352230
-0.327530
-0.302400
-0.276880
-0.250960
-0.224690
-0.198060
-0.171110
-0.143850
-0.116310
-0.088510
-0.060470
-0.032230
-0.003790
0.024800
0.063100
0.092000
0.120900
0.149900
0.178900
0.207800
0.236700
0.265500
0.294200
0.322800
0.351200
0.379300
0.407200
0.434900
0.462200
0.489200
0.515800
0.542000
0.567700
0.593000
0.617800
0.642000
0.665700
0.688800
0.711200
0.733000
0.754100
0.774500
0.794200
0.813100
0.831200
0.848500
0.864900
0.885500
0.900000
0.913500
0.926100
0.937700
0.948400
0.958100
0.966800
0.974600
0.981300
0.987000
0.991700
0.995300
0.997900
0.999500
1.000000
0.999500
0.997900
0.995300
0.991600
0.987000
0.981300
0.974500
0.966800
0.958100
0.948300
0.937600
0.926000
0.913400
0.899900
0.885400
0.870100
0.853900
0.831100
0.813000
0.794000
0.774400
0.754000
0.732900
0.711100
0.688600
0.665500
0.641800
0.617600
0.592800
0.567500
0.541800
0.515600
0.489000
0.462000
0.434700
0.407000
0.379100
0.351000
0.322600
0.294000
0.265300
0.236500
0.207600
0.178700
0.149700
0.120700
0.091800
0.062900
0.034200
0.005500
-0.032420
-0.060660
-0.088700
-0.116500
-0.144040
-0.171290
-0.198240
-0.224870
-0.251140
-0.277050
-0.302570
-0.327690
-0.352400
-0.376670
-0.400490
-0.423850
-0.446740
-0.469150
-0.491060
-0.512470
-0.533370
-0.553750
-0.573610
-0.592940
-0.611740
-0.630010
-0.647740
-0.664930
-0.692390
-0.708150
-0.723380
-0.738080
-0.756860
-0.770340
-0.783310
-0.795760
-0.807720
-0.819180
-0.830160
-0.840660
-0.850690
-0.860260
-0.869390
-0.878080
-0.886340
-0.894180
-0.901624
-0.908672
-0.915339
-0.921636
-0.927577
-0.933173
-0.938436
-0.943380
-0.948015
-0.952356
-0.956413
-0.960199
-0.963726
-0.967006
-0.970051
-0.972873
-0.975483
-0.977891
-0.980110
-0.982791
-0.984608
-0.986269
-0.987785
-0.989164
-0.990416
-0.991550
-0.992574
-0.993495
-0.994323
-0.995063
-0.995723
-0.996310
-0.996830
-0.997289
-0.997692
-0.998046
-0.998353
-0.998620
-0.998851
-0.999049
-0.999218
-0.999362
-0.999483
-0.999585
-0.999669
-0.999739
-0.999796
-0.999843
-0.999880
-0.999910
-0.999933
-0.999951
-0.999969
-0.999978
-0.999985
-0.999990
-0.999994
-0.999996
-0.999998
-0.999999
-0.999999
-1.000000
-1.000000
-1.000000
-1.000000
-1.000000
-1.000000
-1.000000
-1.000000
-1.000000
-1.000000
-1.000000
-1.000000
-1.000000
-1.000000
-1.000000
-1.000000
-1.000000
-0.999999
-0.999999
-0.999998
-0.999996
-0.999994
-0.999990
-0.999983
-0.999976
-0.999965
-0.999952
-0.999934
-0.999910
-0.999881
-0.999844
-0.999798
-0.999741
-0.999671
-0.999587
-0.999486
-0.999365
-0.999222
-0.999054
-0.998857
-0.998627
-0.998361
-0.998054
-0.997703
-0.997301
-0.996843
-0.996325
-0.995740
-0.995082
-0.994343
-0.993519
-0.992600
-0.991579
-0.990448
-0.989200
-0.987824
-0.986312
-0.984068
-0.982202
-0.980167
-0.977954
-0.975550
-0.972946
-0.970130
-0.967091
-0.963817
-0.960297
-0.956518
-0.952468
-0.948136
-0.943509
-0.938574
-0.933319
-0.927732
-0.921801
-0.915513
-0.908857
-0.901819
-0.894390
-0.886560
-0.878310
-0.869630
-0.860520
-0.850950
-0.840930
-0.830450
-0.819480
-0.808030
-0.796090
-0.783650
-0.766270
-0.752630
-0.738470
-0.723790
-0.708570
-0.692820
-0.676540
-0.659720
-0.642360
-0.624470
-0.606040
-0.587080
-0.567580
-0.547560
-0.527020
-0.505960
-0.484400
-0.462330
-0.439780
-0.416740
-0.393240
-0.369280
-0.344870
-0.320040
-0.294790
-0.269150
-0.243130
-0.216740
-0.190020
-0.162970
-0.135630
-0.108010
-0.080130
-0.042620
-0.014250
0.014300
0.043000
0.071800
0.100700
0.129600
0.158600
0.187600
0.216500
0.245400
0.274200
0.302800
0.331300
0.359600
0.387700
0.415500
0.443100
0.470300
0.497200
0.523700
0.549700
0.575300
0.600500
0.625100
0.649200
0.672700
0.695500
0.717800
0.739400
0.760300
0.780500
0.799900
0.824600
0.842200
0.859000
0.874900
0.890000
0.904100
0.917300
0.929700
0.941000
0.951400
0.960800
0.969300
0.976700
0.983100
0.988500
0.992900
0.996200
0.998500
0.999700
1.000000
0.999100
0.997200
0.994300
0.990300
0.985400
0.979300
0.972300
0.964300
0.955200
0.945200
0.934200
0.922300
0.909400
0.890800
0.875900
0.860000
0.843300
0.825700
0.807400
0.788200
0.768300
0.747700
0.726400
0.704400
0.681700
0.658500
0.634600
0.610200
0.585300
0.559900
0.534000
0.507600
0.480900
0.453800
0.426400
0.398700
0.370700
0.342500
0.314100
0.285500
0.256700
0.227900
0.199000
0.170000
0.141000
0.112100
0.073500
0.044700
0.016000
-0.012520
-0.040900
-0.069090
-0.097060
-0.124780
-0.152240
-0.179400
-0.206260
-0.232780
-0.258940
-0.284740
-0.310140
-0.335140
-0.359720
-0.383850
-0.407540
-0.430760
-0.453510
-0.475770
-0.497530
-0.518790
-0.539530
-0.559760
-0.579460
-0.598630
-0.617270
-0.635380
-0.652950
-0.669980
-0.686470
-0.707630
-0.722880
-0.737600
-0.751790
-0.765460
-0.778610
-0.791250
-0.803390
-0.815030
-0.826190
-0.836860
-0.847060
-0.856800
-0.866090
-0.874940
-0.883360
-0.891350
-0.898940
-0.906130
-0.912936
-0.919367
-0.925438
-0.931159
-0.936543
-0.941602
-0.946349
-0.950796
-0.954956
-0.958840
-0.962461
-0.965830
-0.968960
-0.971863
-0.975398
-0.977813
-0.980038
-0.982084
-0.983960
-0.985677
-0.987245
-0.988673
-0.989971
-0.991147
-0.992210
-0.993168
-0.994029
-0.994801
-0.995490
-0.996103
-0.996647
-0.997127
-0.997551
-0.997922
-0.998245
-0.998527
-0.998770
-0.998980
-0.999159
-0.999312
-0.999441
-0.999549
-0.999640
-0.999715
-0.999777
-0.999827
-0.999867
-0.999909
-0.999932
-0.999951
-0.999965
-0.999975
-0.999983
-0.999989
-0.999993
-0.999995
-0.999997
-0.999998
-0.999999
-1.000000
-1.000000
-1.000000
-1.000000
-1.000000
-1.000000
-1.000000
-1.000000
-1.000000
-1.000000
-1.000000
-1.000000
-1.000000
-1.000000
-1.000000
-1.000000
-1.000000
-0.999999
-0.999999
-0.999998
-0.999997
-0.999994
-0.999990
-0.999986
-0.999979
-0.999969
-0.999957
-0.999941
-0.999920
-0.999893
-0.999858
-0.999816
-0.999763
-0.999698
-0.999620
-0.999525
-0.999412
-0.999277
-0.999119
-0.998933
-0.998715
-0.998463
-0.998172
-0.997837
-0.997454
-0.997018
-0.996523
-0.995963
-0.995332
-0.994624
-0.993832
-0.992948
-0.991966
-0.990877
-0.989244
-0.987872
-0.986365
-0.984713
-0.982906
-0.980934
-0.978787
-0.976455
-0.973926
-0.971189
-0.968233
-0.965047
-0.961618
-0.957936
-0.953987
-0.949760
-0.945242
-0.940421
-0.935285
-0.929822
-0.924019
-0.917863
-0.911343
-0.904447
-0.897160
-0.889480
-0.881380
-0.872860
-0.863910
-0.854520
-0.844660
-0.834350
-0.823560
-0.808430
-0.796500
-0.784080
-0.771140
-0.757690
-0.743730
-0.729240
-0.714220
-0.698660
-0.682580
-0.665960
-0.648800
-0.631100
-0.612870
-0.594100
-0.574800
-0.554970
-0.534620
-0.513750
-0.492370
-0.470490
-0.448110
-0.425250
-0.401920
-0.378120
-0.353880
-0.329200
-0.304110
-0.278610
-0.252720
-0.226470
-0.199870
-0.172940
-0.136560
-0.108940
-0.081080
-0.052980
-0.024680
0.003800
0.032400
0.061200
0.090100
0.119000
0.147900
0.176900
0.205900
0.234800
0.263600
0.292300
0.320900
0.349300
0.377400
0.405400
0.433000
0.460300
0.487300
0.514000
0.540200
0.566000
0.591300
0.616100
0.640400
0.664100
0.687200
0.709700
0.731600
0.759600
0.779800
0.799300
0.818000
0.835900
0.852900
0.869200
0.884500
0.899000
0.912600
0.925200
0.937000
0.947700
0.957500
0.966300
0.974100
0.980900
0.986600
0.991400
0.995100
0.997800
0.999400
1.000000
0.999500
0.998000
0.995500
0.991900
0.987300
0.981700
0.975000
0.967300
0.958700
0.949000
0.934600
0.922700
0.909900
0.896100
0.881500
0.865900
0.849500
0.832300
0.814200
0.795300
0.775700
0.755400
0.734300
0.712500
0.690100
0.667100
0.643500
0.619200
0.594500
0.569200
0.543500
0.517400
0.490800
0.463800
0.436500
0.408900
0.381000
0.352900
0.324500
0.296000
0.267300
0.238500
0.209600
0.171000
0.142000
0.113000
0.084100
0.055300
0.026500
-0.002060
-0.030510
-0.058770
-0.086820
-0.114640
-0.142190
-0.169470
-0.196440
-0.223080
-0.249380
-0.275320
-0.300870
-0.326010
-0.350750
-0.375050
-0.398900
-0.422290
-0.445210
-0.467650
-0.489600
-0.511040
-0.531980
-0.552400
-0.572290
-0.591660
-0.610490
-0.628800
-0.652360
-0.669410
-0.685930
-0.701900
-0.717340
-0.732260
-0.746640
-0.760500
-0.773840
-0.786670
-0.798990
-0.810820
-0.822150
-0.833000
-0.843370
-0.853280
-0.862730
-0.871740
-0.880320
-0.888470
-0.896200
-0.903537
-0.910482
-0.917049
-0.923251
-0.929099
-0.934605
-0.939782
-0.944642
-0.949198
-0.953462
-0.957446
-0.961162
-0.965721
-0.968859
-0.971769
-0.974462
-0.976950
-0.979243
-0.981353
-0.983290
-0.985065
-0.986686
-0.988165
-0.989509
-0.990729
-0.991833
-0.992828
-0.993724
-0.994528
-0.995246
-0.995886
-0.996455
-0.996958
-0.997402
-0.997791
-0.998132
-0.998428
-0.998685
-0.998907
-0.999097
-0.999259
-0.999396
-0.999512
-0.999609
-0.999689
-0.999775
-0.999825
-0.999866
-0.999899
-0.999924
-0.999944
-0.999960
-0.999972
-0.999980
-0.999987
-0.999991
-0.999994
-0.999997
-0.999998
-0.999999
-0.999999
-1.000000
-1.000000
-1.000000
-1.000000
-1.000000
-1.000000
-1.000000
-1.000000
-1.000000
-1.000000
-1.000000
-1.000000
-1.000000
-1.000000
-1.000000
-1.000000
-1.000000
-0.999999
-0.999998
-0.999997
-0.999995
-0.999992
-0.999988
-0.999981
-0.999973
-0.999962
-0.999947
-0.999928
-0.999903
-0.999872
-0.999832
-0.999784
-0.999724
-0.999650
-0.999562
-0.999456
-0.999329
-0.999180
-0.999004
-0.998799
-0.998560
-0.998284
-0.997965
-0.997601
-0.997185
-0.996712
-0.996176
-0.995572
-0.994893
-0.994133
-0.992980
-0.992001
-0.990915
-0.989715
-0.988391
-0.986935
-0.985337
-0.983588
-0.981678
-0.979596
-0.977333
-0.974877
-0.972218
-0.969344
-0.966244
-0.962906
-0.959318
-0.955468
-0.951344
-0.946935
-0.942226
-0.937208
-0.931866
-0.926189
-0.920164
-0.913779
-0.907022
-0.899880
-0.892350
-0.884400
-0.876040
-0.867250
-0.858020
-0.845000
-0.834710
-0.823930
-0.812680
-0.800940
-0.788700
-0.775950
-0.762690
-0.748910
-0.734620
-0.719790
-0.704430
-0.688540
-0.672120
-0.655160
-0.637660
-0.619620
-0.601050
-0.581940
-0.562310
-0.542150
-0.521470
-0.500280
-0.478580
-0.456380
-0.433700
-0.410540
-0.386910
-0.362830
-0.338310
-0.313360
-0.288010
-0.262260
-0.227360
-0.200770
-0.173850
-0.146620
-0.119110
-0.091330
-0.063320
-0.035090
-0.006670
0.021900
0.050600
0.079500
0.108400
0.137300
0.166300
0.195300
0.224200
0.253000
0.281800
0.310400
0.338900
0.367100
0.395100
0.422900
0.450400
0.477500
0.504300
0.530600
0.556600
0.582100
0.607100
0.631500
0.655500
0.686500
0.709000
0.730800
0.752000
0.772500
0.792200
0.811200
0.829400
0.846800
0.863300
0.879000
0.893800
0.907700
0.920700
0.932800
0.943900
0.954000
0.963200
0.971300
0.978500
0.984600
0.989800
0.993900
0.996900
0.998900
0.999900
0.999800
0.998700
0.996600
0.993400
0.989100
0.983900
0.975300
0.967600
0.959000
0.949400
0.938800
0.927200
0.914700
0.901300
0.886900
0.871700
0.855600
0.838700
0.820900
0.802400
0.783000
0.762900
0.742100
0.720600
0.698400
0.675600
0.652200
0.628200
0.603600
0.578600
0.553000
0.527000
0.500600
0.473800
0.446600
0.419100
0.391300
0.363200
0.334900
0.306500
0.268200
0.239400
0.210600
0.181600
0.152600
0.123700
0.094700
0.065900
0.037100
0.008400
-0.020090
-0.048420
-0.076550
-0.104460
-0.132110
-0.159490
-0.186580
-0.213340
-0.239770
-0.265840
-0.291530
-0.316830
-0.341720
-0.366180
-0.390200
-0.413760
-0.436860
-0.459480
-0.481600
-0.503230
-0.524350
-0.544960
-0.565050
-0.591010
-0.609870
-0.628190
-0.645970
-0.663220
-0.679930
-0.696100
-0.711740
-0.726850
-0.741420
-0.755470
-0.769000
-0.782020
-0.794530
-0.806530
-0.818050
-0.829070
-0.839620
-0.849700
-0.859320
-0.868490
-0.877220
-0.885520
-0.893410
-0.900891
-0.907978
-0.914682
-0.921017
-0.926993
-0.932623
-0.937920
-0.942895
-0.947561
-0.953323
-0.957316
-0.961041
-0.964510
-0.967734
-0.970726
-0.973498
-0.976060
-0.978423
-0.980599
-0.982599
-0.984432
-0.986108
-0.987638
-0.989031
-0.990295
-0.991441
-0.992475
-0.993407
-0.994243
-0.994992
-0.995660
-0.996254
-0.996781
-0.997245
-0.997654
-0.998012
-0.998324
-0.998595
-0.998829
-0.999030
-0.999202
-0.999348
-0.999508
-0.999606
-0.999687
-0.999753
-0.999808
-0.999852
-0.999888
-0.999916
-0.999938
-0.999955
-0.999968
-0.999977
-0.999985
-0.999990
-0.999993
-0.999996
-0.999998
-0.999999
-0.999999
-1.000000
-1.000000
-1.000000
-1.000000
-1.000000
-1.000000
-1.000000
-1.000000
-1.000000
-1.000000
-1.000000
-1.000000
-1.000000
-1.000000
-1.000000
-1.000000
-1.000000
-0.999999
-0.999999
-0.999997
-0.999996
-0.999993
-0.999989
-0.999984
-0.999977
-0.999966
-0.999953
-0.999936
-0.999913
-0.999884
-0.999848
-0.999803
-0.999747
-0.999679
-0.999596
-0.999497
-0.999378
-0.999238
-0.999072
-0.998878
-0.998652
-0.998390
-0.998087
-0.997740
-0.997344
-0.996892
-0.996380
-0.995594
-0.994917
-0.994160
-0.993314
-0.992372
-0.991326
-0.990169
-0.988892
-0.987485
-0.985940
-0.984248
-0.982398
-0.980381
-0.978186
-0.975802
-0.973218
-0.970425
-0.967409
-0.964159
-0.960664
-0.956912
-0.952890
-0.948587
-0.943990
-0.939087
-0.933865
-0.928312
-0.922416
-0.916165
-0.909546
-0.902548
-0.895160
-0.887370
-0.876330
-0.867550
-0.858330
-0.848670
-0.838540
-0.827940
-0.816870
-0.805300
-0.793250
-0.780690
-0.767620
-0.754030
-0.739920
-0.725290
-0.710130
-0.694440
-0.678210
-0.661440
-0.644140
-0.626300
-0.607930
-0.589020
-0.569570
-0.549610
-0.529120
-0.508110
-0.486600
-0.464590
-0.442080
-0.419090
-0.395630
-0.371720
-0.347360
-0.314210
-0.288870
-0.263140
-0.237030
-0.210570
-0.183760
-0.156650
-0.129240
-0.101560
-0.073620
-0.045470
-0.017120
0.011400
0.040100
0.068900
0.097700
0.126700
0.155700
0.184600
0.213600
0.242500
0.271200
0.299900
0.328400
0.356800
0.384900
0.412700
0.440300
0.467600
0.494500
0.521000
0.547100
0.572800
0.606200
0.630700
0.654700
0.678000
0.700800
0.722900
0.744300
0.765100
0.785100
0.804300
0.822800
0.840500
0.857300
0.873300
0.888500
0.902700
0.916100
0.928500
0.939900
0.950400
0.959900
0.968500
0.976000
0.982500
0.988000
0.992500
0.995900
0.998300
0.999700
1.000000
0.999200
0.997500
0.994700
0.989300
0.984100
0.977800
0.970500
0.962300
0.953000
0.942800
0.931600
0.919400
0.906300
0.892300
0.877400
0.861600
0.845000
0.827500
0.809300
0.790200
0.770400
0.749800
0.728600
0.706600
0.684100
0.660900
0.637100
0.612700
0.587800
0.562500
0.536600
0.510300
0.483600
0.456600
0.429200
0.401500
0.364200
0.335900
0.307400
0.278800
0.250000
0.221200
0.192200
0.163300
0.134300
0.105300
0.076400
0.047600
0.018900
-0.009640
-0.038040
-0.066250
-0.094240
-0.121990
-0.149480
-0.176670
-0.203560
-0.230110
-0.256320
-0.282150
-0.307600
-0.332630
-0.357250
-0.381440
-0.405170
-0.428440
-0.451230
-0.473540
-0.495350
-0.523650
-0.544280
-0.564380
-0.583960
-0.603010
-0.621530
-0.639510
-0.656950
-0.673860
-0.690230
-0.706060
-0.721360
-0.736130
-0.750380
-0.764100
-0.777300
-0.790000
-0.802190
-0.813880
-0.825080
-0.835800
-0.846050
-0.855840
-0.865170
-0.874060
-0.882520
-0.890560
-0.898190
-0.905422
-0.912265
-0.918734
-0.924840
-0.930596
-0.937746
-0.942732
-0.947409
-0.951788
-0.955882
-0.959704
-0.963265
-0.966578
-0.969654
-0.972506
-0.975143
-0.977578
-0.979822
-0.981885
-0.983778
-0.985511
-0.987093
-0.988535
-0.989846
-0.991034
-0.992108
-0.993076
-0.993947
-0.994727
-0.995424
-0.996044
-0.996595
-0.997082
-0.997510
-0.997886
-0.998215
-0.998500
-0.998747
-0.999024
-0.999197
-0.999344
-0.999468
-0.999572
-0.999659
-0.999730
-0.999789
-0.999837
-0.999875
-0.999906
-0.999930
-0.999949
-0.999963
-0.999974
-0.999982
-0.999988
-0.999992
-0.999995
-0.999997
-0.999998
-0.999999
-1.000000
-1.000000
-1.000000
-1.000000
-1.000000
-1.000000
-1.000000
-1.000000
-1.000000
-1.000000
-1.000000
-1.000000
-1.000000
-1.000000
-1.000000
-1.000000
-1.000000
-0.999999
-0.999999
-0.999998
-0.999996
-0.999994
-0.999991
-0.999986
-0.999980
-0.999971
-0.999958
-0.999943
-0.999922
-0.999896
-0.999862
-0.999820
-0.999769
-0.999705
-0.999628
-0.999535
-0.999424
-0.999292
-0.999136
-0.998953
-0.998739
-0.998490
-0.998203
-0.997873
-0.997358
-0.996908
-0.996399
-0.995823
-0.995175
-0.994448
-0.993635
-0.992729
-0.991723
-0.990607
-0.989375
-0.988017
-0.986524
-0.984887
-0.983096
-0.981141
-0.979013
-0.976699
-0.974190
-0.971475
-0.968542
-0.965380
-0.961976
-0.958320
-0.954398
-0.950200
-0.945712
-0.940922
-0.935819
-0.930389
-0.924621
-0.918501
-0.912019
-0.902790
-0.895410
-0.887630
-0.879440
-0.870820
-0.861770
-0.852270
-0.842310
-0.831890
-0.820990
-0.809600
-0.797730
-0.785350
-0.772470
-0.759080
-0.745160
-0.730720
-0.715760
-0.700260
-0.684230
-0.667660
-0.650550
-0.632910
-0.614730
-0.596020
-0.576770
-0.557000
-0.536700
-0.515880
-0.494550
-0.472720
-0.450400
-0.427580
-0.396430
-0.372530
-0.348190
-0.323410
-0.298220
-0.272630
-0.246650
-0.220320
-0.193640
-0.166640
-0.139330
-0.111740
-0.083900
-0.055830
-0.027550
0.000900
0.029500
0.058300
0.087100
0.116100
0.145000
0.174000
0.203000
0.231900
0.260700
0.289400
0.318000
0.346400
0.374600
0.402500
0.430200
0.457600
0.484600
0.520100
0.546200
0.571900
0.597100
0.621800
0.645900
0.669500
0.692500
0.714800
0.736500
0.757500
0.777800
0.797300
0.816100
0.834100
0.851300
0.867600
0.883000
0.897600
0.911300
0.924000
0.935800
0.946700
0.956500
0.965400
0.973300
0.980200
0.986100
0.991000
0.994800
0.997600
0.999300
1.000000
0.999300
0.997500
0.994800
0.990900
0.986100
0.980200
0.973300
0.965400
0.956500
0.946600
0.935800
0.924000
0.911200
0.897600
0.883000
0.867500
0.851200
0.834000
0.816100
0.797300
0.777700
0.757500
0.736500
0.714800
0.692400
0.669400
0.645900
0.621700
0.597000
0.571800
0.546100
0.520000
0.493500
0.457500
0.430100
0.402400
0.374500
0.346300
0.317900
0.289300
0.260600
0.231800
0.202900
0.173900
0.144900
0.116000
0.087000
0.058200
0.029400
0.000800
-0.027640
-0.055920
-0.084000
-0.111840
-0.139420
-0.166730
-0.193730
-0.220410
-0.246740
-0.272710
-0.298300
-0.323490
-0.348270
-0.372610
-0.396510
-0.419950
-0.450470
-0.472800
-0.494630
-0.515950
-0.536770
-0.557060
-0.576840
-0.596080
-0.614790
-0.632970
-0.650610
-0.667720
-0.684280
-0.700310
-0.715810
-0.730770
-0.745210
-0.759120
-0.772520
-0.785400
-0.797770
-0.809640
-0.821030
-0.831920
-0.842340
-0.852300
-0.861800
-0.870850
-0.879470
-0.887660
-0.895440
-0.902814
-0.909798
-0.918522
-0.924641
-0.930408
-0.935837
-0.940939
-0.945727
-0.950214
-0.954412
-0.958332
-0.961988
-0.965391
-0.968552
-0.971485
-0.974199
-0.976707
-0.979020
-0.981148
-0.983102
-0.984893
-0.986529
-0.988022
-0.989379
-0.990611
-0.991726
-0.992733
-0.993638
-0.994450
-0.995177
-0.995825
-0.996400
-0.996910
-0.997359
-0.997754
-0.998204
-0.998491
-0.998740
-0.998953
-0.999137
-0.999293
-0.999425
-0.999536
-0.999629
-0.999706
-0.999769
-0.999821
-0.999862
-0.999896
-0.999922
-0.999943
-0.999959
-0.999971
-0.999980
-0.999986
-0.999991
-0.999994
-0.999996
-0.999998
-0.999999
-0.999999
-1.000000
-1.000000
-1.000000
-1.000000
-1.000000
-1.000000
-1.000000
-1.000000
-1.000000
-1.000000
-1.000000
-1.000000
-1.000000
-1.000000
-1.000000
-1.000000
-1.000000
-0.999999
-0.999998
-0.999997
-0.999995
-0.999992
-0.999988
-0.999982
-0.999974
-0.999963
-0.999949
-0.999930
-0.999906
-0.999875
-0.999837
-0.999789
-0.999730
-0.999658
-0.999572
-0.999467
-0.999343
-0.999196
-0.999023
-0.998821
-0.998499
-0.998214
-0.997885
-0.997509
-0.997080
-0.996593
-0.996042
-0.995421
-0.994724
-0.993944
-0.993073
-0.992104
-0.991030
-0.989841
-0.988530
-0.987088
-0.985505
-0.983772
-0.981878
-0.979815
-0.977570
-0.975135
-0.972496
-0.969644
-0.966568
-0.963254
-0.959692
-0.955869
-0.951774
-0.947393
-0.942716
-0.937729
-0.932421
-0.924820
-0.918713
-0.912243
-0.905398
-0.898170
-0.890540
-0.882500
-0.874040
-0.865140
-0.855810
-0.846020
-0.835770
-0.825040
-0.813840
-0.802150
-0.789950
-0.777260
-0.764050
-0.750330
-0.736080
-0.721310
-0.706010
-0.690170
-0.673800
-0.656890
-0.639450
-0.621470
-0.602950
-0.583900
-0.564310
-0.544210
-0.523580
-0.502440
-0.473470
-0.451160
-0.428360
-0.405090
-0.381360
-0.357170
-0.332550
-0.307510
-0.282060
-0.256230
-0.230020
-0.203470
-0.176580
-0.149380
-0.121900
-0.094150
-0.066160
-0.037950
-0.009550
0.019000
0.047700
0.076500
0.105400
0.134400
0.163400
0.192300
0.221300
0.250100
0.278900
0.307500
0.336000
0.364300
0.392300
0.429300
0.456700
0.483700
0.510400
0.536700
0.562500
0.587900
0.612800
0.637100
0.660900
0.684100
0.706700
0.728700
0.749900
0.770500
0.790300
0.809300
0.827600
0.845100
0.861700
0.877500
0.892400
0.906400
0.919400
0.931600
0.942800
0.953000
0.962300
0.970600
0.977800
0.984100
0.989300
0.993500
0.997500
0.999200
1.000000
0.999700
0.998300
0.995900
0.992500
0.988000
0.982500
0.976000
0.968400
0.959900
0.950400
0.939900
0.928400
0.916000
0.902700
0.888400
0.873300
0.857300
0.840400
0.822700
0.804300
0.785000
0.765000
0.744200
0.722800
0.700700
0.678000
0.654600
0.630600
0.606100
0.581100
0.547000
0.520900
0.494400
0.467500
0.440200
0.412600
0.384800
0.356700
0.328300
0.299800
0.271200
0.242400
0.213500
0.184500
0.155600
0.126600
0.097600
0.068800
0.040000
0.011300
-0.017210
-0.045570
-0.073720
-0.101650
-0.129330
-0.156740
-0.183860
-0.210650
-0.237120
-0.263230
-0.288960
-0.314300
-0.339230
-0.371800
-0.395710
-0.419170
-0.442160
-0.464660
-0.486670
-0.508180
-0.529190
-0.549680
-0.569640
-0.589080
-0.607990
-0.626360
-0.644200
-0.661500
-0.678260
-0.694490
-0.710180
-0.725340
-0.739970
-0.754080
-0.767660
-0.780730
-0.793290
-0.805340
-0.816900
-0.827980
-0.838570
-0.848700
-0.858370
-0.867580
-0.876360
-0.884700
-0.895180
-0.902572
-0.909569
-0.916187
-0.922437
-0.928331
-0.933883
-0.939104
-0.944006
-0.948602
-0.952904
-0.956925
-0.960676
-0.964170
-0.967419
-0.970434
-0.973228
-0.975810
-0.978193
-0.980388
-0.982405
-0.984254
-0.985946
-0.987490
-0.988896
-0.990173
-0.991330
-0.992375
-0.993317
-0.994163
-0.994920
-0.995596
-0.996197
-0.996894
-0.997345
-0.997742
-0.998088
-0.998391
-0.998653
-0.998879
-0.999073
-0.999238
-0.999379
-0.999497
-0.999597
-0.999679
-0.999747
-0.999803
-0.999848
-0.999884
-0.999913
-0.999936
-0.999953
-0.999967
-0.999977
-0.999984
-0.999989
-0.999993
-0.999996
-0.999997
-0.999999
-0.999999
-1.000000
-1.000000
-1.000000
-1.000000
-1.000000
-1.000000
-1.000000
-1.000000
-1.000000
-1.000000
-1.000000
-1.000000
-1.000000
-1.000000
-1.000000
-1.000000
-1.000000
-0.999999
-0.999999
-0.999998
-0.999996
-0.999993
-0.999990
-0.999985
-0.999977
-0.999968
-0.999955
-0.999938
-0.999916
-0.999887
-0.999852
-0.999808
-0.999753
-0.999686
-0.999605
-0.999508
-0.999391
-0.999202
-0.999030
-0.998828
-0.998594
-0.998323
-0.998011
-0.997653
-0.997244
-0.996779
-0.996252
-0.995658
-0.994989
-0.994240
-0.993403
-0.992472
-0.991437
-0.990291
-0.989026
-0.987633
-0.986103
-0.984426
-0.982592
-0.980592
-0.978416
-0.976051
-0.973489
-0.970717
-0.967724
-0.964498
-0.961029
-0.957303
-0.953309
-0.949035
-0.942878
-0.937902
-0.932605
-0.926973
-0.920996
-0.914660
-0.907954
-0.900866
-0.893380
-0.885500
-0.877190
-0.868460
-0.859290
-0.849660
-0.839580
-0.829030
-0.818010
-0.806490
-0.794490
-0.781980
-0.768960
-0.755430
-0.741370
-0.726800
-0.711690
-0.696050
-0.679870
-0.663160
-0.645910
-0.628130
-0.609810
-0.590950
-0.571560
-0.544890
-0.524280
-0.503160
-0.481530
-0.459400
-0.436780
-0.413680
-0.390120
-0.366100
-0.341640
-0.316750
-0.291450
-0.265750
-0.239680
-0.213250
-0.186490
-0.159400
-0.132020
-0.104360
-0.076460
-0.048320
-0.019990
0.008500
0.037200
0.066000
0.094800
0.123800
0.152700
0.181700
0.210600
0.239500
0.268300
0.297000
0.335000
0.363300
0.391400
0.419200
0.446700
0.473800
0.500700
0.527100
0.553100
0.578700
0.603700
0.628300
0.652300
0.675700
0.698500
0.720700
0.742200
0.763000
0.783100
0.802400
0.821000
0.838700
0.855700
0.871800
0.887000
0.901300
0.914700
0.927200
0.938800
0.949400
0.959000
0.967600
0.975300
0.983900
0.989100
0.993400
0.996600
0.998700
0.999800
0.999900
0.998900
0.996900
0.993800
0.989800
0.984600
0.978500
0.971300
0.963100
0.954000
0.943800
0.932700
0.920700
0.907700
0.893800
0.879000
0.863300
0.846700
0.829300
0.811100
0.792200
0.772400
0.751900
0.730800
0.708900
0.686400
0.663200
0.631500
0.607000
0.582000
0.556500
0.530500
0.504200
0.477400
0.450300
0.422800
0.395000
0.367000
0.338800
0.310300
0.281700
0.252900
0.224100
0.195200
0.166200
0.137200
0.108300
0.079400
0.050500
0.021800
-0.006770
-0.035180
-0.063410
-0.091430
-0.119200
-0.146710
-0.173940
-0.200860
-0.227450
-0.253690
-0.288100
-0.313450
-0.338390
-0.362910
-0.386990
-0.410620
-0.433780
-0.456460
-0.478650
-0.500350
-0.521540
-0.542220
-0.562370
-0.582010
-0.601110
-0.619680
-0.637720
-0.655210
-0.672170
-0.688600
-0.704490
-0.719840
-0.734670
-0.748960
-0.762740
-0.775990
-0.788740
-0.800980
-0.812720
-0.823970
-0.834740
-0.845040
-0.854870
-0.867280
-0.876070
-0.884430
-0.892370
-0.899910
-0.907046
-0.913801
-0.920185
-0.926208
-0.931884
-0.937225
-0.942243
-0.946950
-0.951359
-0.955481
-0.959330
-0.962917
-0.966255
-0.969354
-0.972227
-0.974886
-0.977341
-0.979604
-0.981684
-0.983594
-0.985343
-0.986940
-0.988396
-0.989719
-0.990919
-0.992004
-0.992983
-0.993863
-0.994896
-0.995574
-0.996178
-0.996713
-0.997186
-0.997602
-0.997967
-0.998285
-0.998561
-0.998800
-0.999005
-0.999181
-0.999330
-0.999456
-0.999562
-0.999651
-0.999724
-0.999784
-0.999833
-0.999872
-0.999903
-0.999928
-0.999947
-0.999962
-0.999973
-0.999982
-0.999988
-0.999992
-0.999995
-0.999997
-0.999998
-0.999999
-0.999999
-1.000000
-1.000000
-1.000000
-1.000000
-1.000000
-1.000000
-1.000000
-1.000000
-1.000000
-1.000000
-1.000000
-1.000000
-1.000000
-1.000000
-1.000000
-1.000000
-0.999999
-0.999999
-0.999998
-0.999997
-0.999994
-0.999991
-0.999987
-0.999980
-0.999972
-0.999960
-0.999944
-0.999924
-0.999899
-0.999866
-0.999825
-0.999774
-0.999712
-0.999608
-0.999511
-0.999396
-0.999258
-0.999096
-0.998906
-0.998684
-0.998427
-0.998131
-0.997790
-0.997400
-0.996956
-0.996453
-0.995884
-0.995244
-0.994525
-0.993721
-0.992825
-0.991829
-0.990725
-0.989505
-0.988160
-0.986681
-0.985059
-0.983284
-0.981346
-0.979236
-0.976942
-0.974453
-0.971759
-0.968849
-0.965710
-0.962331
-0.957433
-0.953448
-0.949183
-0.944627
-0.939765
-0.934587
-0.929080
-0.923231
-0.917028
-0.910459
-0.903513
-0.896180
-0.888440
-0.880290
-0.871710
-0.862700
-0.853250
-0.843340
-0.832960
-0.822110
-0.810780
-0.798950
-0.786630
-0.773800
-0.760450
-0.746590
-0.732210
-0.717290
-0.701850
-0.685870
-0.669360
-0.652310
-0.634720
-0.610430
-0.591590
-0.572220
-0.552330
-0.531910
-0.510970
-0.489530
-0.467580
-0.445140
-0.422220
-0.398820
-0.374970
-0.350660
-0.325930
-0.300780
-0.275230
-0.249290
-0.222990
-0.196350
-0.169380
-0.142100
-0.114540
-0.086730
-0.058670
-0.030410
-0.001960
0.026600
0.055400
0.084200
0.113100
0.142100
0.171100
0.200000
0.238600
0.267400
0.296100
0.324600
0.353000
0.381100
0.409000
0.436600
0.463900
0.490900
0.517400
0.543600
0.569300
0.594600
0.619300
0.643500
0.667200
0.690200
0.712600
0.734400
0.755400
0.775800
0.795400
0.814300
0.832300
0.849600
0.866000
0.881500
0.896200
0.909900
0.922800
0.934700
0.949100
0.958700
0.967400
0.975000
0.981700
0.987300
0.991900
0.995500
0.998000
0.999500
1.000000
0.999400
0.997800
0.995100
0.991400
0.986600
0.980900
0.974100
0.966300
0.957500
0.947700
0.936900
0.925200
0.912600
0.899000
0.884500
0.869100
0.852900
0.835800
0.817900
0.799200
0.779800
0.759500
0.738600
0.709600
0.687100
0.664000
0.640300
0.616000
0.591200
0.565900
0.540100
0.513900
0.487300
0.460300
0.432900
0.405300
0.377300
0.349200
0.320800
0.292200
0.263500
0.234700
0.205800
0.176800
0.147800
0.118900
0.090000
0.061100
0.032300
0.003700
-0.024770
-0.053080
-0.081170
-0.109040
-0.136650
-0.163980
-0.199960
-0.226560
-0.252810
-0.278690
-0.304190
-0.329290
-0.353960
-0.378200
-0.402000
-0.425330
-0.448190
-0.470560
-0.492440
-0.513820
-0.534690
-0.555040
-0.574860
-0.594160
-0.612930
-0.631160
-0.648850
-0.666010
-0.682630
-0.698720
-0.714270
-0.729290
-0.743780
-0.757740
-0.771190
-0.784120
-0.796540
-0.808470
-0.819900
-0.834390
-0.844700
-0.854550
-0.863940
-0.872890
-0.881410
-0.889500
-0.897190
-0.904471
-0.911366
-0.917884
-0.924039
-0.929841
-0.935303
-0.940438
-0.945258
-0.949774
-0.954001
-0.957949
-0.961630
-0.965058
-0.968244
-0.971199
-0.973935
-0.976463
-0.978795
-0.980941
-0.982912
-0.984719
-0.986371
-0.987877
-0.989248
-0.990492
-0.991969
-0.992952
-0.993835
-0.994627
-0.995334
-0.995965
-0.996525
-0.997020
-0.997456
-0.997838
-0.998173
-0.998464
-0.998716
-0.998933
-0.999119
-0.999278
-0.999412
-0.999525
-0.999620
-0.999699
-0.999763
-0.999816
-0.999858
-0.999893
-0.999920
-0.999941
-0.999957
-0.999969
-0.999979
-0.999986
-0.999990
-0.999994
-0.999996
-0.999998
-0.999999
-0.999999
-1.000000
-1.000000
-1.000000
-1.000000
-1.000000
-1.000000
-1.000000
-1.000000
-1.000000
-1.000000
-1.000000
-1.000000
-1.000000
-1.000000
-1.000000
-1.000000
-1.000000
-0.999999
-0.999998
-0.999997
-0.999995
-0.999993
-0.999989
-0.999983
-0.999975
-0.999965
-0.999951
-0.999932
-0.999909
-0.999879
-0.999827
-0.999776
-0.999715
-0.999640
-0.999549
-0.999440
-0.999311
-0.999159
-0.998979
-0.998769
-0.998526
-0.998244
-0.997920
-0.997549
-0.997126
-0.996645
-0.996101
-0.995487
-0.994798
-0.994027
-0.993165
-0.992207
-0.991143
-0.989967
-0.988669
-0.987240
-0.985672
-0.983954
-0.982077
-0.980031
-0.977806
-0.975390
-0.972772
-0.968950
-0.965819
-0.962449
-0.958827
-0.954942
-0.950782
-0.946334
-0.941585
-0.936525
-0.931140
-0.925418
-0.919346
-0.912913
-0.906107
-0.898910
-0.891330
-0.883330
-0.874910
-0.866060
-0.856770
-0.847030
-0.836820
-0.826150
-0.814990
-0.803350
-0.791210
-0.778560
-0.765410
-0.751740
-0.737550
-0.722830
-0.707580
-0.691800
-0.669920
-0.652890
-0.635320
-0.617210
-0.598570
-0.579390
-0.559690
-0.539460
-0.518720
-0.497460
-0.475690
-0.453430
-0.430680
-0.407460
-0.383770
-0.359630
-0.335060
-0.310060
-0.284650
-0.258860
-0.232690
-0.206170
-0.179310
-0.152150
-0.124690
-0.096960
-0.068990
-0.040810
-0.012420
0.016100
0.044800
0.073600
0.102500
0.141100
0.170100
0.199100
0.228000
0.256800
0.285600
0.314200
0.342600
0.370800
0.398800
0.426500
0.453900
0.481000
0.507700
0.534100
0.559900
0.585400
0.610300
0.634700
0.658600
0.681800
0.704500
0.726500
0.747800
0.768400
0.788300
0.807400
0.825800
0.843300
0.860000
0.875900
0.890900
0.905000
0.922400
0.934300
0.945300
0.955300
0.964300
0.972300
0.979400
0.985400
0.990400
0.994300
0.997200
0.999100
1.000000
0.999700
0.998500
0.996200
0.992900
0.988500
0.983100
0.976700
0.969200
0.960800
0.951400
0.941000
0.929600
0.917300
0.904100
0.889900
0.874900
0.858900
0.842200
0.824600
0.806200
0.780400
0.760200
0.739300
0.717700
0.695500
0.672600
0.649100
0.625000
0.600400
0.575200
0.549600
0.523600
0.497100
0.470200
0.443000
0.415400
0.387600
0.359500
0.331200
0.302700
0.274100
0.245300
0.216400
0.187500
0.158500
0.129500
0.100600
0.071700
0.042900
0.014200
-0.014340
-0.042710
-0.070890
-0.108100
-0.135720
-0.163070
-0.190110
-0.216830
-0.243220
-0.269240
-0.294880
-0.320120
-0.344960
-0.369360
-0.393320
-0.416820
-0.439860
-0.462410
-0.484470
-0.506030
-0.527090
-0.547630
-0.567650
-0.587140
-0.606100
-0.624530
-0.642420
-0.659780
-0.676600
-0.692880
-0.708620
-0.723840
-0.738520
-0.752680
-0.766310
-0.779430
-0.796130
-0.808070
-0.819520
-0.830480
-0.840970
-0.850990
-0.860550
-0.869660
-0.878330
-0.886580
-0.894410
-0.901844
-0.908880
-0.915535
-0.921822
-0.927752
-0.933337
-0.938591
-0.943525
-0.948151
-0.952483
-0.956531
-0.960309
-0.963829
-0.967102
-0.970140
-0.972955
-0.975558
-0.977961
-0.980174
-0.982209
-0.984074
-0.985782
-0.987829
-0.989204
-0.990452
-0.991583
-0.992603
-0.993522
-0.994346
-0.995084
-0.995742
-0.996327
-0.996845
-0.997302
-0.997704
-0.998056
-0.998362
-0.998628
-0.998857
-0.999054
-0.999223
-0.999366
-0.999486
-0.999587
-0.999671
-0.999741
-0.999798
-0.999844
-0.999881
-0.999910
-0.999934
-0.999952
-0.999965
-0.999976
-0.999983
-0.999990
-0.999994
-0.999996
-0.999998
-0.999999
-0.999999
-1.000000
-1.000000
-1.000000
-1.000000
-1.000000
-1.000000
-1.000000
-1.000000
-1.000000
-1.000000
-1.000000
-1.000000
-1.000000
-1.000000
-1.000000
-1.000000
-1.000000
-0.999999
-0.999999
-0.999998
-0.999996
-0.999994
-0.999990
-0.999985
-0.999978
-0.999969
-0.999956
-0.999933
-0.999910
-0.999880
-0.999843
-0.999796
-0.999739
-0.999669
-0.999584
-0.999483
-0.999361
-0.999218
-0.999048
-0.998850
-0.998619
-0.998352
-0.998044
-0.997691
-0.997288
-0.996828
-0.996308
-0.995721
-0.995060
-0.994320
-0.993492
-0.992570
-0.991546
-0.990412
-0.989160
-0.987780
-0.986264
-0.984602
-0.982785
-0.980802
-0.977884
-0.975474
-0.972864
-0.970041
-0.966995
-0.963714
-0.960186
-0.956399
-0.952341
-0.948000
-0.943364
-0.938419
-0.933155
-0.927558
-0.921616
-0.915317
-0.908649
-0.901600
-0.894160
-0.886310
-0.878050
-0.869360
-0.860230
-0.850660
-0.840620
-0.830120
-0.819140
-0.807680
-0.795720
-0.783260
-0.770300
-0.756820
-0.742820
-0.723330
-0.708100
-0.692340
-0.676040
-0.659200
-0.641830
-0.623920
-0.605470
-0.586490
-0.566980
-0.546950
-0.526390
-0.505320
-0.483740
-0.461660
-0.439090
-0.416040
-0.392520
-0.368540
-0.344130
-0.319280
-0.294020
-0.268370
-0.242330
-0.215940
-0.189200
-0.162150
-0.134800
-0.107170
-0.079290
-0.051180
-0.022860
0.005600
0.043800
0.072700
0.101500
0.130500
0.159500
0.188400
0.217400
0.246200
0.275000
0.303700
0.332200
0.360500
0.388600
0.416400
0.443900
0.471100
0.498000
0.524400
0.550500
0.576100
0.601200
0.625800
0.649900
0.673400
0.696200
0.718500
0.740000
0.760900
0.781100
0.800500
0.819100
0.837000
0.854000
0.875400
0.890400
0.904500
0.917700
0.930000
0.941300
0.951700
0.961100
0.969500
0.976900
0.983300
0.988700
0.993000
0.996300
0.998500
0.999800
0.999900
0.999100
0.997200
0.994200
0.990200
0.985200
0.979100
0.972100
0.964000
0.955000
0.944900
0.933900
0.921900
0.909000
0.895200
0.880500
0.864900
0.842800
0.825200
0.806800
0.787600
0.767700
0.747100
0.725700
0.703700
0.681100
0.657800
0.633900
0.609500
0.584500
0.559100
0.533200
0.506800
0.480100
0.453000
0.425600
0.397900
0.369900
0.341600
0.313200
0.284600
0.255800
0.227000
0.198100
0.169100
0.140100
0.111200
0.082300
0.053400
0.024700
-0.013380
-0.041760
-0.069940
-0.097900
-0.125620
-0.153060
-0.180220
-0.207060
-0.233570
-0.259730
-0.285510
-0.310910
-0.335890
-0.360450
-0.384580
-0.408250
-0.431460
-0.454190
-0.476430
-0.498180
-0.519420
-0.540150
-0.560360
-0.580050
-0.599200
-0.617830
-0.635920
-0.653470
-0.670490
-0.686960
-0.702910
-0.718310
-0.733190
-0.752210
-0.765860
-0.779000
-0.791630
-0.803750
-0.815380
-0.826520
-0.837170
-0.847360
-0.857090
-0.866370
-0.875200
-0.883600
-0.891590
-0.899160
-0.906342
-0.913136
-0.919556
-0.925616
-0.931327
-0.936701
-0.941750
-0.946488
-0.950926
-0.955077
-0.958953
-0.962566
-0.965929
-0.969052
-0.971947
-0.974627
-0.977102
-0.979384
-0.982143
-0.984014
-0.985727
-0.987290
-0.988714
-0.990008
-0.991181
-0.992241
-0.993196
-0.994054
-0.994823
-0.995509
-0.996120
-0.996662
-0.997141
-0.997563
-0.997932
-0.998255
-0.998535
-0.998777
-0.998986
-0.999164
-0.999316
-0.999444
-0.999552
-0.999642
-0.999717
-0.999778
-0.999828
-0.999868
-0.999900
-0.999926
-0.999951
-0.999965
-0.999975
-0.999983
-0.999989
-0.999993
-0.999995
-0.999997
-0.999998
-0.999999
-1.000000
-1.000000
-1.000000
-1.000000
-1.000000
-1.000000
-1.000000
-1.000000
-1.000000
-1.000000
-1.000000
-1.000000
-1.000000
-1.000000
-1.000000
-1.000000
-1.000000
-0.999999
-0.999999
-0.999998
-0.999997
-0.999995
-0.999992
-0.999987
-0.999978
-0.999969
-0.999957
-0.999940
-0.999919
-0.999892
-0.999857
-0.999814
-0.999761
-0.999696
-0.999617
-0.999522
-0.999408
-0.999273
-0.999114
-0.998926
-0.998708
-0.998455
-0.998162
-0.997826
-0.997442
-0.997004
-0.996507
-0.995945
-0.995312
-0.994601
-0.993806
-0.992920
-0.991934
-0.990842
-0.989634
-0.988302
-0.986837
-0.984661
-0.982849
-0.980872
-0.978720
-0.976381
-0.973846
-0.971103
-0.968140
-0.964947
-0.961511
-0.957820
-0.953863
-0.949627
-0.945100
-0.940270
-0.935125
-0.929651
-0.923837
-0.917671
-0.911140
-0.904232
-0.896940
-0.889240
-0.881130
-0.872600
-0.863630
-0.854220
-0.844360
-0.834030
-0.823230
-0.811940
-0.800170
-0.787890
-0.770740
-0.757280
-0.743300
-0.728790
-0.713750
-0.698190
-0.682080
-0.665440
-0.648270
-0.630550
-0.612300
-0.593520
-0.574200
-0.554360
-0.533990
-0.513110
-0.491720
-0.469820
-0.447430
-0.424550
-0.401200
-0.377400
-0.353140
-0.328450
-0.303340
-0.277830
-0.251930
-0.225670
-0.199050
-0.172120
-0.144870
-0.117340
-0.089550
-0.052130
-0.023820
0.004700
0.033300
0.062100
0.090900
0.119900
0.148800
0.177800
0.206800
0.235700
0.264500
0.293200
0.321700
0.350100
0.378300
0.406200
0.433800
0.461200
0.488200
0.514800
0.541000
0.566800
0.592100
0.616900
0.641100
0.664800
0.687900
0.710400
0.732200
0.753300
0.773800
0.793500
0.818500
0.836400
0.853400
0.869700
0.885000
0.899400
0.913000
0.925600
0.937300
0.948000
0.957800
0.966500
0.974300
0.981100
0.986800
0.991500
0.995200
0.997800
0.999400
1.000000
0.999500
0.998000
0.995400
0.991800
0.987200
0.981500
0.974800
0.967100
0.958400
0.948700
0.938100
0.926400
0.913900
0.895700
0.881000
0.865400
0.849000
0.831700
0.813600
0.794800
0.775100
0.754700
0.733700
0.711900
0.689400
0.666400
0.642700
0.618500
0.593700
0.568500
0.542700
0.516600
0.490000
0.463000
0.435700
0.408100
0.380200
0.352000
0.323600
0.295100
0.266400
0.237600
0.208700
0.179800
0.150800
0.121800
0.083200
0.054400
0.025700
-0.002920
-0.031370
-0.059620
-0.087670
-0.115480
-0.143020
-0.170290
-0.197250
-0.223890
-0.250170
-0.276100
-0.301630
-0.326770
-0.351490
-0.375780
-0.399620
-0.422990
-0.445900
-0.468330
-0.490260
-0.511690
-0.532600
-0.553010
-0.572880
-0.592240
-0.611060
-0.629340
-0.647090
-0.664300
-0.680980
-0.702380
-0.717800
-0.732700
-0.747070
-0.760910
-0.774240
-0.787050
-0.799360
-0.811170
-0.822480
-0.833320
-0.843680
-0.853570
-0.863010
-0.872010
-0.880570
-0.888710
-0.896430
-0.903753
-0.910687
-0.917243
-0.923433
-0.929271
-0.934767
-0.939934
-0.944785
-0.949332
-0.953587
-0.957562
-0.961270
-0.964723
-0.967932
-0.970910
-0.974540
-0.977022
-0.979310
-0.981414
-0.983346
-0.985116
-0.986733
-0.988207
-0.989548
-0.990764
-0.991864
-0.992857
-0.993750
-0.994551
-0.995267
-0.995904
-0.996471
-0.996972
-0.997414
-0.997802
-0.998141
-0.998437
-0.998692
-0.998913
-0.999102
-0.999263
-0.999400
-0.999515
-0.999611
-0.999691
-0.999757
-0.999811
-0.999855
-0.999899
-0.999925
-0.999945
-0.999960
-0.999972
-0.999981
-0.999987
-0.999991
-0.999994
-0.999997
-0.999998
-0.999999
-0.999999
-1.000000
-1.000000
-1.000000
-1.000000
-1.000000
-1.000000
-1.000000
-1.000000
-1.000000
-1.000000
-1.000000
-1.000000
-1.000000
-1.000000
-1.000000
-1.000000
-1.000000
-0.999999
-0.999998
-0.999997
-0.999995
-0.999992
-0.999987
-0.999981
-0.999973
-0.999962
-0.999947
-0.999927
-0.999902
-0.999871
-0.999831
-0.999782
-0.999721
-0.999648
-0.999559
-0.999452
-0.999325
-0.999175
-0.998998
-0.998792
-0.998552
-0.998275
-0.997955
-0.997589
-0.997171
-0.996696
-0.996159
-0.995553
-0.994871
-0.994108
-0.993257
-0.992308
-0.991256
-0.989676
-0.988349
-0.986888
-0.985286
-0.983532
-0.981617
-0.979531
-0.977262
-0.974800
-0.972134
-0.969254
-0.966146
-0.962801
-0.959205
-0.955347
-0.951215
-0.946796
-0.942079
-0.937051
-0.931699
-0.926011
-0.919976
-0.913580
-0.906812
-0.899660
-0.892110
-0.884150
-0.875780
-0.866970
-0.857730
-0.848030
-0.837880
-0.827250
-0.812330
-0.800570
-0.788320
-0.775550
-0.762280
-0.748490
-0.734170
-0.719330
-0.703960
-0.688050
-0.671610
-0.654630
-0.637120
-0.619060
-0.600480
-0.581350
-0.561700
-0.541530
-0.520830
-0.499630
-0.477910
-0.455700
-0.433000
-0.409830
-0.386190
-0.362090
-0.337560
-0.312600
-0.287240
-0.261480
-0.235350
-0.208860
-0.182040
-0.145790
-0.118270
-0.090490
-0.062460
-0.034230
-0.005810
0.022800
0.051500
0.080300
0.109200
0.138200
0.167200
0.196100
0.225100
0.253900
0.282700
0.311300
0.339700
0.368000
0.396000
0.423700
0.451200
0.478300
0.505100
0.531400
0.557400
0.582800
0.607800
0.632300
0.656200
0.679500
0.702200
0.724300
0.752600
0.773100
0.792800
0.811800
0.829900
0.847300
0.863800
0.879500
0.894200
0.908100
0.921100
0.933100
0.944200
0.954300
0.963400
0.971600
0.978700
0.984800
0.989900
0.994000
0.997000
0.999000
0.999900
0.999800
0.998700
0.996500
0.993200
0.989000
0.983700
0.977400
0.970000
0.961700
0.952400
0.938400
0.926800
0.914300
0.900900
0.886500
0.871200
0.855100
0.838200
0.820400
0.801800
0.782400
0.762300
0.741500
0.719900
0.697800
0.674900
0.651500
0.627500
0.602900
0.577800
0.552200
0.526200
0.499800
0.472900
0.445700
0.418200
0.390400
0.362400
0.334100
0.305600
0.277000
0.248200
0.219300
0.180700
0.151800
0.122800
0.093800
0.065000
0.036200
0.007600
-0.020950
-0.049280
-0.077400
-0.105300
-0.132950
-0.160320
-0.187390
-0.214150
-0.240570
-0.266630
-0.292310
-0.317590
-0.342470
-0.366910
-0.390920
-0.414470
-0.437550
-0.460150
-0.482270
-0.503880
-0.524990
-0.545580
-0.565650
-0.585200
-0.604210
-0.622690
-0.646500
-0.663730
-0.680430
-0.696580
-0.712200
-0.727290
-0.741860
-0.755890
-0.769410
-0.782410
-0.794900
-0.806890
-0.818390
-0.829400
-0.839930
-0.850000
-0.859600
-0.868760
-0.877480
-0.885770
-0.893640
-0.901111
-0.908186
-0.914880
-0.921203
-0.927169
-0.932788
-0.938075
-0.943041
-0.947697
-0.952058
-0.956135
-0.959940
-0.964611
-0.967828
-0.970814
-0.973578
-0.976134
-0.978492
-0.980663
-0.982657
-0.984485
-0.986157
-0.987682
-0.989071
-0.990332
-0.991474
-0.992505
-0.993433
-0.994267
-0.995013
-0.995679
-0.996271
-0.996796
-0.997259
-0.997666
-0.998022
-0.998333
-0.998603
-0.998836
-0.999036
-0.999207
-0.999352
-0.999475
-0.999578
-0.999664
-0.999755
-0.999809
-0.999853
-0.999888
-0.999916
-0.999938
-0.999955
-0.999968
-0.999978
-0.999985
-0.999990
-0.999993
-0.999996
-0.999998
-0.999999
-0.999999
-1.000000
-1.000000
-1.000000
-1.000000
-1.000000
-1.000000
-1.000000
-1.000000
-1.000000
-1.000000
-1.000000
-1.000000
-1.000000
-1.000000
-1.000000
-1.000000
-1.000000
-0.999999
-0.999998
-0.999997
-0.999996
-0.999993
-0.999989
-0.999984
-0.999976
-0.999966
-0.999953
-0.999935
-0.999912
-0.999883
-0.999847
-0.999801
-0.999745
-0.999677
-0.999593
-0.999494
-0.999374
-0.999233
-0.999067
-0.998872
-0.998644
-0.998381
-0.998077
-0.997729
-0.997331
-0.996878
-0.996364
-0.995784
-0.995131
-0.994398
-0.993287
-0.992342
-0.991293
-0.990132
-0.988851
-0.987440
-0.985891
-0.984194
-0.982340
-0.980317
-0.978116
-0.975726
-0.973137
-0.970336
-0.967314
-0.964057
-0.960554
-0.956794
-0.952764
-0.948452
-0.943846
-0.938933
-0.933701
-0.928138
-0.922232
-0.915970
-0.909340
-0.902330
-0.894930
-0.887120
-0.878900
-0.870260
-0.861170
-0.848370
-0.838230
-0.827610
-0.816520
-0.804950
-0.792870
-0.780300
-0.767210
-0.753610
-0.739490
-0.724840
-0.709660
-0.693950
-0.677710
-0.660930
-0.643610
-0.625750
-0.607360
-0.588430
-0.568980
-0.548990
-0.528490
-0.507470
-0.485940
-0.463910
-0.441390
-0.418390
-0.394920
-0.370990
-0.346610
-0.321810
-0.296590
-0.270980
-0.236230
-0.209760
-0.182950
-0.155820
-0.128400
-0.100710
-0.072770
-0.044610
-0.016260
0.012300
0.040900
0.069700
0.098600
0.127600
0.156500
0.185500
0.214400
0.243300
0.272100
0.300800
0.329300
0.357600
0.385700
0.413600
0.441100
0.468400
0.495300
0.521800
0.547900
0.573500
0.598700
0.623400
0.655400
0.678700
0.701500
0.723500
0.745000
0.765700
0.785700
0.804900
0.823400
0.841000
0.857800
0.873800
0.888900
0.903100
0.916400
0.928800
0.940200
0.950700
0.960200
0.968700
0.976200
0.982700
0.988200
0.992600
0.996000
0.998400
0.999700
1.000000
0.999200
0.997400
0.994500
0.990700
0.985700
0.979800
0.970300
0.962000
0.952700
0.942400
0.931200
0.919000
0.905900
0.891900
0.876900
0.861100
0.844500
0.827000
0.808700
0.789600
0.769800
0.749200
0.727900
0.706000
0.683400
0.660100
0.636300
0.612000
0.587100
0.561700
0.535800
0.509500
0.482800
0.455800
0.428400
0.400700
0.372700
0.344500
0.316100
0.277900
0.249200
0.220300
0.191400
0.162400
0.133400
0.104500
0.075600
0.046800
0.018100
-0.010510
-0.038900
-0.067100
-0.095090
-0.122830
-0.150310
-0.177490
-0.204370
-0.230910
-0.257110
-0.282930
-0.308360
-0.333390
-0.357990
-0.382160
-0.405880
-0.429130
-0.451910
-0.474210
-0.496010
-0.517300
-0.538080
-0.558340
-0.584550
-0.603580
-0.622080
-0.640040
-0.657470
-0.674360
-0.690720
-0.706530
-0.721820
-0.736570
-0.750800
-0.764510
-0.777690
-0.790370
-0.802550
-0.814220
-0.825410
-0.836120
-0.846360
-0.856130
-0.865450
-0.874330
-0.882770
-0.890800
-0.898420
-0.905635
-0.912467
-0.918925
-0.925020
-0.930765
-0.936173
-0.941255
-0.946023
-0.951916
-0.956002
-0.959816
-0.963369
-0.966675
-0.969744
-0.972589
-0.975220
-0.977649
-0.979887
-0.981945
-0.983833
-0.985561
-0.987139
-0.988577
-0.989883
-0.991068
-0.992139
-0.993104
-0.993972
-0.994749
-0.995444
-0.996062
-0.996610
-0.997095
-0.997522
-0.997897
-0.998224
-0.998508
-0.998754
-0.998966
-0.999147
-0.999302
-0.999471
-0.999575
-0.999661
-0.999732
-0.999791
-0.999838
-0.999876
-0.999907
-0.999931
-0.999949
-0.999964
-0.999974
-0.999982
-0.999988
-0.999992
-0.999995
-0.999997
-0.999998
-0.999999
-1.000000
-1.000000
-1.000000
-1.000000
-1.000000
-1.000000
-1.000000
-1.000000
-1.000000
-1.000000
-1.000000
-1.000000
-1.000000
-1.000000
-1.000000
-1.000000
-1.000000
-0.999999
-0.999999
-0.999998
-0.999996
-0.999994
-0.999991
-0.999986
-0.999979
-0.999970
-0.999958
-0.999942
-0.999921
-0.999895
-0.999861
-0.999819
-0.999767
-0.999703
-0.999626
-0.999532
-0.999421
-0.999288
-0.999131
-0.998947
-0.998732
-0.998482
-0.998194
-0.997862
-0.997483
-0.997051
-0.996560
-0.995804
-0.995154
-0.994424
-0.993609
-0.992700
-0.991690
-0.990572
-0.989336
-0.987974
-0.986476
-0.984835
-0.983039
-0.981079
-0.978945
-0.976626
-0.974111
-0.971390
-0.968450
-0.965280
-0.961869
-0.958205
-0.954275
-0.950068
-0.945571
-0.940772
-0.935659
-0.930219
-0.924440
-0.918310
-0.911816
-0.904947
-0.897690
-0.890030
-0.879190
-0.870550
-0.861490
-0.851970
-0.842000
-0.831560
-0.820650
-0.809250
-0.797360
-0.784970
-0.772070
-0.758660
-0.744730
-0.730280
-0.715300
-0.699780
-0.683730
-0.667150
-0.650030
-0.632370
-0.614170
-0.595440
-0.576180
-0.556390
-0.536070
-0.515240
-0.493900
-0.472050
-0.449710
-0.426880
-0.403580
-0.379820
-0.355610
-0.322650
-0.297450
-0.271840
-0.245860
-0.219510
-0.192820
-0.165810
-0.138500
-0.110900
-0.083060
-0.054970
-0.026690
0.001800
0.030400
0.059200
0.088000
0.116900
0.145900
0.174900
0.203800
0.232700
0.261600
0.290300
0.318900
0.347300
0.375400
0.403400
0.431100
0.458400
0.485500
0.512100
0.538400
0.564200
0.597900
0.622500
0.646700
0.670200
0.693200
0.715500
0.737200
0.758200
0.778400
0.797900
0.816700
0.834600
0.851800
0.868100
0.883500
0.898000
0.911700
0.924400
0.936200
0.947000
0.956800
0.965700
0.973600
0.980400
0.986300
0.991100
0.994900
0.997600
0.999300
1.000000
0.999600
0.998200
0.995700
0.990800
0.985900
0.980000
0.973100
0.965200
0.956200
0.946300
0.935400
0.923600
0.910800
0.897100
0.882500
0.867000
0.850700
0.833500
0.815500
0.796700
0.777100
0.756800
0.735800
0.714100
0.691700
0.668700
0.645100
0.621000
0.596300
0.571100
0.545400
0.519200
0.492700
0.465700
0.438500
0.410900
0.373600
0.345400
0.317000
0.288400
0.259700
0.230900
0.202000
0.173000
0.144000
0.115100
0.086200
0.057300
0.028600
-0.000040
-0.028500
-0.056780
-0.084840
-0.112680
-0.140250
-0.167550
-0.194540
-0.221210
-0.247530
-0.273490
-0.299070
-0.324250
-0.349010
-0.373340
-0.397230
-0.420650
-0.443610
-0.466080
-0.488060
-0.516590
-0.537390
-0.557670
-0.577430
-0.596660
-0.615350
-0.633510
-0.651140
-0.668230
-0.684780
-0.700790
-0.716270
-0.731220
-0.745640
-0.759540
-0.772910
-0.785780
-0.798140
-0.810000
-0.821360
-0.832250
-0.842650
-0.852590
-0.862080
-0.871120
-0.879720
-0.887900
-0.895670
-0.903031
-0.910004
-0.916597
-0.922824
-0.928697
-0.935996
-0.941089
-0.945868
-0.950346
-0.954535
-0.958447
-0.962095
-0.965490
-0.968644
-0.971570
-0.974278
-0.976780
-0.979087
-0.981210
-0.983159
-0.984944
-0.986576
-0.988065
-0.989418
-0.990647
-0.991758
-0.992761
-0.993664
-0.994474
-0.995198
-0.995843
-0.996417
-0.996924
-0.997372
-0.997765
-0.998109
-0.998409
-0.998668
-0.998959
-0.999142
-0.999297
-0.999428
-0.999539
-0.999631
-0.999708
-0.999771
-0.999822
-0.999863
-0.999897
-0.999923
-0.999943
-0.999959
-0.999971
-0.999980
-0.999986
-0.999991
-0.999994
-0.999996
-0.999998
-0.999999
-0.999999
-1.000000
-1.000000
-1.000000
-1.000000
-1.000000
-1.000000
-1.000000
-1.000000
-1.000000
-1.000000
-1.000000
-1.000000
-1.000000
-1.000000
-1.000000
-1.000000
-1.000000
-0.999999
-0.999998
-0.999997
-0.999995
-0.999992
-0.999988
-0.999982
-0.999974
-0.999963
-0.999948
-0.999929
-0.999905
-0.999874
-0.999836
-0.999787
-0.999728
-0.999656
-0.999569
-0.999464
-0.999339
-0.999191
-0.999018
-0.998814
-0.998578
-0.998304
-0.997989
-0.997497
-0.997066
-0.996577
-0.996024
-0.995401
-0.994702
-0.993919
-0.993045
-0.992073
-0.990996
-0.989804
-0.988489
-0.987042
-0.985455
-0.983717
-0.981818
-0.979749
-0.977499
-0.975058
-0.972413
-0.969555
-0.966471
-0.963150
-0.959580
-0.955749
-0.951645
-0.947256
-0.942569
-0.937573
-0.932255
-0.926601
-0.920602
-0.914243
-0.905185
-0.897940
-0.890300
-0.882250
-0.873770
-0.864870
-0.855520
-0.845710
-0.835450
-0.824710
-0.813490
-0.801780
-0.789580
-0.776870
-0.763640
-0.749910
-0.735640
-0.720860
-0.705540
-0.689690
-0.673300
-0.656370
-0.638910
-0.620910
-0.602380
-0.583310
-0.563710
-0.543590
-0.522950
-0.501790
-0.480130
-0.457970
-0.435320
-0.404380
-0.380630
-0.356430
-0.331800
-0.306740
-0.281290
-0.255440
-0.229220
-0.202660
-0.175760
-0.148560
-0.121060
-0.093300
-0.065310
-0.037090
-0.008680
0.019900
0.048600
0.077400
0.106300
0.135300
0.164200
0.193200
0.222100
0.251000
0.279800
0.308400
0.336900
0.365100
0.393200
0.420900
0.448400
0.475600
0.511200
0.537500
0.563300
0.588700
0.613500
0.637900
0.661700
0.684800
0.707400
0.729300
0.750500
0.771100
0.790900
0.809900
0.828100
0.845600
0.862200
0.877900
0.892800
0.906800
0.919800
0.932000
0.943100
0.953300
0.962600
0.970800
0.978000
0.984200
0.989400
0.993600
0.996700
0.998800
0.999900
0.999600
0.998200
0.995800
0.992300
0.987800
0.982300
0.975800
0.968200
0.959600
0.950100
0.939500
0.928100
0.915600
0.902300
0.888000
0.872800
0.856800
0.839900
0.822200
0.803700
0.784400
0.764400
0.743600
0.722200
0.700000
0.677300
0.653900
0.629900
0.605400
0.580400
0.554800
0.528900
0.502500
0.466700
0.439400
0.411800
0.383900
0.355800
0.327500
0.299000
0.270300
0.241500
0.212600
0.183700
0.154700
0.125700
0.096800
0.067900
0.039100
0.010400
-0.018080
-0.046420
-0.074570
-0.102490
-0.130160
-0.157570
-0.184670
-0.211460
-0.237910
-0.264010
-0.289730
-0.315060
-0.339970
-0.364460
-0.388520
-0.412110
-0.442840
-0.465330
-0.487330
-0.508830
-0.529820
-0.550290
-0.570240
-0.589660
-0.608550
-0.626910
-0.644730
-0.662020
-0.678760
-0.694980
-0.710650
-0.725790
-0.740410
-0.754500
-0.768060
-0.781120
-0.793660
-0.805700
-0.817250
-0.828310
-0.838890
-0.849000
-0.858650
-0.867850
-0.876620
-0.884950
-0.892870
-0.900375
-0.907489
-0.916381
-0.922620
-0.928505
-0.934046
-0.939257
-0.944149
-0.948737
-0.953030
-0.957043
-0.960786
-0.964272
-0.967514
-0.970522
-0.973309
-0.975885
-0.978262
-0.980452
-0.982463
-0.984307
-0.985995
-0.987535
-0.988937
-0.990210
-0.991363
-0.992405
-0.993344
-0.994187
-0.994942
-0.995615
-0.996214
-0.996745
-0.997214
-0.997753
-0.998098
-0.998399
-0.998660
-0.998885
-0.999078
-0.999243
-0.999383
-0.999501
-0.999599
-0.999681
-0.999749
-0.999804
-0.999849
-0.999885
-0.999914
-0.999936
-0.999954
-0.999967
-0.999977
-0.999984
-0.999989
-0.999993
-0.999996
-0.999997
-0.999999
-0.999999
-1.000000
-1.000000
-1.000000
-1.000000
-1.000000
-1.000000
-1.000000
-1.000000
-1.000000
-1.000000
-1.000000
-1.000000
-1.000000
-1.000000
-1.000000
-1.000000
-1.000000
-0.999999
-0.999999
-0.999997
-0.999996
-0.999993
-0.999990
-0.999984
-0.999977
-0.999967
-0.999954
-0.999937
-0.999915
-0.999886
-0.999851
-0.999806
-0.999751
-0.999684
-0.999603
-0.999505
-0.999387
-0.999248
-0.999085
-0.998893
-0.998587
-0.998314
-0.998001
-0.997641
-0.997231
-0.996764
-0.996235
-0.995639
-0.994968
-0.994216
-0.993377
-0.992442
-0.991404
-0.990255
-0.988986
-0.987589
-0.986054
-0.984373
-0.982534
-0.980529
-0.978347
-0.975977
-0.973408
-0.970629
-0.967629
-0.964397
-0.960920
-0.957186
-0.953184
-0.948901
-0.944325
-0.939444
-0.934245
-0.926797
-0.920809
-0.914463
-0.907745
-0.900645
-0.893150
-0.885250
-0.876930
-0.868190
-0.859000
-0.849370
-0.839270
-0.828710
-0.817670
-0.806140
-0.794120
-0.781590
-0.768560
-0.755010
-0.740940
-0.726350
-0.711220
-0.695570
-0.679370
-0.662650
-0.645380
-0.627580
-0.609240
-0.590370
-0.570970
-0.551040
-0.530580
-0.509620
-0.480870
-0.458720
-0.436090
-0.412980
-0.389400
-0.365360
-0.340890
-0.315990
-0.290680
-0.264970
-0.238890
-0.212450
-0.185670
-0.158580
-0.131180
-0.103520
-0.075610
-0.047470
-0.019130
0.009400
0.038000
0.066800
0.095700
0.124600
0.153600
0.182600
0.211500
0.240400
0.269200
0.297900
0.326400
0.354800
0.382900
0.420000
0.447500
0.474700
0.501500
0.527900
0.553900
0.579400
0.604500
0.629000
0.653000
0.676400
0.699200
0.721300
0.742800
0.763600
0.783700
0.803000
0.821500
0.839300
0.856200
0.872200
0.887400
0.901700
0.915100
0.927600
0.939100
0.949700
0.959300
0.967900
0.975500
0.982100
0.987700
0.992200
0.996600
0.998800
0.999900
0.999900
0.998900
0.996800
0.993700
0.989600
0.984500
0.978300
0.971100
0.962900
0.953700
0.943500
0.932400
0.920300
0.907300
0.893300
0.878500
0.862800
0.846200
0.828800
0.810600
0.791600
0.771800
0.751300
0.730100
0.708200
0.685700
0.662500
0.638800
0.614500
0.589600
0.555700
0.529700
0.503400
0.476600
0.449400
0.422000
0.394200
0.366200
0.337900
0.309400
0.280800
0.252100
0.223200
0.194300
0.165300
0.136300
0.107400
0.078500
0.049700
0.020900
-0.007630
-0.036040
-0.064260
-0.092270
-0.120040
-0.147540
-0.174760
-0.201670
-0.228250
-0.254480
-0.280340
-0.305810
-0.330880
-0.363650
-0.387710
-0.411320
-0.434470
-0.457140
-0.479320
-0.501000
-0.522170
-0.542840
-0.562980
-0.582590
-0.601680
-0.620240
-0.638250
-0.655740
-0.672680
-0.689090
-0.704960
-0.720300
-0.735110
-0.749390
-0.763150
-0.776390
-0.789120
-0.801340
-0.813070
-0.824300
-0.835060
-0.845340
-0.855160
-0.864530
-0.873450
-0.881940
-0.892610
-0.900128
-0.907256
-0.914000
-0.920373
-0.926385
-0.932051
-0.937382
-0.942390
-0.947088
-0.951488
-0.955602
-0.959443
-0.963022
-0.966352
-0.969444
-0.972311
-0.974963
-0.977412
-0.979669
-0.981745
-0.983649
-0.985393
-0.986986
-0.988438
-0.989757
-0.990954
-0.992035
-0.993011
-0.993888
-0.994674
-0.995377
-0.996003
-0.996729
-0.997200
-0.997614
-0.997977
-0.998294
-0.998569
-0.998806
-0.999011
-0.999185
-0.999334
-0.999460
-0.999565
-0.999653
-0.999726
-0.999785
-0.999834
-0.999873
-0.999904
-0.999929
-0.999948
-0.999962
-0.999974
-0.999982
-0.999988
-0.999992
-0.999995
-0.999997
-0.999998
-0.999999
-0.999999
-1.000000
-1.000000
-1.000000
-1.000000
-1.000000
-1.000000
-1.000000
-1.000000
-1.000000
-1.000000
-1.000000
-1.000000
-1.000000
-1.000000
-1.000000
-1.000000
-0.999999
-0.999999
-0.999998
-0.999997
-0.999994
-0.999991
-0.999986
-0.999980
-0.999971
-0.999959
-0.999944
-0.999924
-0.999898
-0.999865
-0.999824
-0.999773
-0.999710
-0.999634
-0.999543
-0.999433
-0.999254
-0.999091
-0.998900
-0.998677
-0.998419
-0.998121
-0.997779
-0.997387
-0.996942
-0.996437
-0.995866
-0.995223
-0.994502
-0.993695
-0.992796
-0.991797
-0.990690
-0.989466
-0.988117
-0.986634
-0.985008
-0.983228
-0.981285
-0.979169
-0.976869
-0.974374
-0.971674
-0.968757
-0.965611
-0.962225
-0.958587
-0.954684
-0.950506
-0.944484
-0.939613
-0.934425
-0.928907
-0.923048
-0.916834
-0.910254
-0.903296
-0.895950
-0.888200
-0.880030
-0.871450
-0.862420
-0.852950
-0.843030
-0.832640
-0.821770
-0.810430
-0.798590
-0.786250
-0.773400
-0.760040
-0.746160
-0.731760
-0.716830
-0.701370
-0.685380
-0.668850
-0.651780
-0.634180
-0.616030
-0.597360
-0.578150
-0.551720
-0.531280
-0.510330
-0.488870
-0.466910
-0.444450
-0.421510
-0.398100
-0.374240
-0.349920
-0.325170
-0.300010
-0.274450
-0.248500
-0.222190
-0.195540
-0.168550
-0.141270
-0.113700
-0.085880
-0.057820
-0.029550
-0.001100
0.027500
0.056300
0.085100
0.114000
0.143000
0.171900
0.200900
0.229800
0.258700
0.287400
0.325500
0.353800
0.382000
0.409800
0.437400
0.464700
0.491700
0.518200
0.544400
0.570100
0.595300
0.620100
0.644300
0.667900
0.690900
0.713300
0.735000
0.756100
0.776400
0.796000
0.814800
0.832900
0.850100
0.866400
0.882000
0.896600
0.910300
0.923100
0.935000
0.945900
0.955900
0.964800
0.972800
0.981900
0.987500
0.992100
0.995600
0.998100
0.999600
1.000000
0.999400
0.997700
0.995000
0.991200
0.986500
0.980700
0.973800
0.966000
0.957200
0.947400
0.936600
0.924800
0.912200
0.898500
0.884000
0.868600
0.852400
0.835300
0.817400
0.798600
0.779200
0.758900
0.738000
0.716300
0.694000
0.671100
0.639600
0.615300
0.590500
0.565100
0.539300
0.513100
0.486400
0.459400
0.432100
0.404400
0.376500
0.348300
0.319900
0.291300
0.262600
0.233800
0.204900
0.175900
0.147000
0.118000
0.089100
0.060200
0.031500
0.002800
-0.025630
-0.053930
-0.082020
-0.109880
-0.137480
-0.164810
-0.191830
-0.218530
-0.244890
-0.279470
-0.304960
-0.330040
-0.354700
-0.378930
-0.402710
-0.426030
-0.448870
-0.471230
-0.493100
-0.514460
-0.535310
-0.555650
-0.575460
-0.594740
-0.613490
-0.631700
-0.649380
-0.666520
-0.683130
-0.699200
-0.714730
-0.729730
-0.744210
-0.758160
-0.771590
-0.784500
-0.796910
-0.808820
-0.820240
-0.831170
-0.841620
-0.851610
-0.864220
-0.873160
-0.881660
-0.889740
-0.897410
-0.904685
-0.911569
-0.918076
-0.924220
-0.930011
-0.935464
-0.940589
-0.945399
-0.949907
-0.954124
-0.958064
-0.961738
-0.965158
-0.968336
-0.971285
-0.974014
-0.976537
-0.978863
-0.981004
-0.982970
-0.984771
-0.986418
-0.987921
-0.989288
-0.990528
-0.991651
-0.992665
-0.993577
-0.994649
-0.995355
-0.995983
-0.996540
-0.997034
-0.997468
-0.997849
-0.998182
-0.998472
-0.998723
-0.998939
-0.999125
-0.999282
-0.999416
-0.999529
-0.999623
-0.999701
-0.999765
-0.999817
-0.999860
-0.999894
-0.999920
-0.999941
-0.999958
-0.999970
-0.999979
-0.999986
-0.999991
-0.999994
-0.999996
-0.999998
-0.999999
-0.999999
-1.000000
-1.000000
-1.000000
-1.000000
-1.000000
-1.000000
-1.000000
-1.000000
-1.000000
-1.000000
-1.000000
-1.000000
-1.000000
-1.000000
-1.000000
-1.000000
-1.000000
-0.999999
-0.999998
-0.999997
-0.999995
-0.999992
-0.999988
-0.999983
-0.999975
-0.999964
-0.999950
-0.999932
-0.999908
-0.999878
-0.999840
-0.999793
-0.999735
-0.999637
-0.999546
-0.999437
-0.999307
-0.999153
-0.998973
-0.998763
-0.998518
-0.998235
-0.997910
-0.997537
-0.997112
-0.996629
-0.996083
-0.995468
-0.994776
-0.994002
-0.993138
-0.992176
-0.991109
-0.989929
-0.988627
-0.987195
-0.985622
-0.983899
-0.982018
-0.979966
-0.977735
-0.975313
-0.972690
-0.969853
-0.966793
-0.963496
-0.958713
-0.954820
-0.950651
-0.946194
-0.941437
-0.936367
-0.930971
-0.925239
-0.919157
-0.912713
-0.905895
-0.898690
-0.891090
-0.883080
-0.874650
-0.865790
-0.856480
-0.846730
-0.836510
-0.825820
-0.814650
-0.802990
-0.790830
-0.778170
-0.765000
-0.751320
-0.737110
-0.722370
-0.707110
-0.691310
-0.674980
-0.658110
-0.640700
-0.616650
-0.598000
-0.578800
-0.559080
-0.538840
-0.518080
-0.496800
-0.475020
-0.452750
-0.429990
-0.406750
-0.383050
-0.358900
-0.334310
-0.309290
-0.283880
-0.258070
-0.231890
-0.205360
-0.178490
-0.151320
-0.123850
-0.096120
-0.068140
-0.039950
-0.011560
0.017000
0.045700
0.074500
0.103400
0.132300
0.161300
0.199900
0.228800
0.257700
0.286400
0.315000
0.343400
0.371700
0.399600
0.427300
0.454800
0.481800
0.508500
0.534800
0.560700
0.586100
0.611100
0.635400
0.659300
0.682500
0.705100
0.727100
0.748400
0.769000
0.788900
0.808000
0.826300
0.843800
0.860500
0.876400
0.891300
0.905400
0.918500
0.930800
0.942000
0.955600
0.964600
0.972600
0.979600
0.985500
0.990500
0.994400
0.997300
0.999200
1.000000
0.999700
0.998400
0.996100
0.992700
0.988300
0.982900
0.976500
0.969000
0.960500
0.951100
0.940700
0.929300
0.916900
0.903600
0.889500
0.874400
0.858400
0.841700
0.824000
0.805600
0.786400
0.766400
0.745700
0.717100
0.694800
0.671900
0.648400
0.624300
0.599600
0.574500
0.548800
0.522800
0.496300
0.469400
0.442200
0.414600
0.386800
0.358700
0.330400
0.301800
0.273200
0.244400
0.215500
0.186600
0.157600
0.128600
0.099700
0.070800
0.042000
0.013300
-0.015200
-0.043570
-0.071740
-0.099680
-0.127380
-0.154810
-0.190930
-0.217640
-0.244010
-0.270020
-0.295650
-0.320880
-0.345700
-0.370090
-0.394040
-0.417530
-0.440550
-0.463080
-0.485130
-0.506680
-0.527720
-0.548240
-0.568250
-0.587720
-0.606670
-0.625080
-0.642960
-0.660300
-0.677100
-0.693360
-0.709090
-0.724290
-0.738960
-0.753100
-0.766720
-0.779820
-0.792420
-0.804510
-0.816100
-0.830810
-0.841280
-0.851280
-0.860830
-0.869930
-0.878590
-0.886830
-0.894650
-0.902062
-0.909087
-0.915731
-0.922007
-0.927926
-0.933501
-0.938745
-0.943669
-0.948287
-0.952609
-0.956650
-0.960420
-0.963932
-0.967197
-0.970229
-0.973037
-0.975634
-0.978031
-0.980239
-0.982268
-0.984128
-0.985831
-0.987385
-0.988801
-0.990087
-0.991615
-0.992632
-0.993548
-0.994370
-0.995105
-0.995761
-0.996344
-0.996860
-0.997315
-0.997715
-0.998065
-0.998371
-0.998635
-0.998864
-0.999060
-0.999227
-0.999370
-0.999490
-0.999590
-0.999674
-0.999743
-0.999799
-0.999845
-0.999882
-0.999911
-0.999934
-0.999952
-0.999966
-0.999976
-0.999984
-0.999989
-0.999993
-0.999996
-0.999998
-0.999999
-0.999999
-1.000000
-1.000000
-1.000000
-1.000000
-1.000000
-1.000000
-1.000000
-1.000000
-1.000000
-1.000000
-1.000000
-1.000000
-1.000000
-1.000000
-1.000000
-1.000000
-1.000000
-0.999999
-0.999999
-0.999998
-0.999996
-0.999994
-0.999990
-0.999985
-0.999978
-0.999968
-0.999956
-0.999939
-0.999917
-0.999890
-0.999841
-0.999794
-0.999737
-0.999667
-0.999581
-0.999479
-0.999357
-0.999213
-0.999043
-0.998844
-0.998612
-0.998344
-0.998034
-0.997680
-0.997274
-0.996814
-0.996291
-0.995702
-0.995039
-0.994296
-0.993466
-0.992541
-0.991514
-0.990376
-0.989120
-0.987736
-0.986216
-0.984549
-0.982727
-0.980740
-0.978576
-0.976225
-0.973677
-0.969952
-0.966900
-0.963611
-0.960075
-0.956280
-0.952214
-0.947864
-0.943218
-0.938264
-0.932990
-0.927383
-0.921430
-0.915120
-0.908441
-0.901380
-0.893930
-0.886070
-0.877790
-0.869090
-0.859950
-0.850360
-0.840310
-0.829800
-0.818800
-0.807320
-0.795350
-0.782880
-0.769900
-0.756400
-0.742380
-0.727840
-0.712770
-0.697170
-0.675540
-0.658680
-0.641290
-0.623370
-0.604910
-0.585910
-0.566380
-0.546330
-0.525760
-0.504670
-0.483080
-0.460980
-0.438400
-0.415330
-0.391800
-0.367810
-0.343380
-0.318520
-0.293250
-0.267580
-0.241540
-0.215130
-0.188390
-0.161330
-0.133960
-0.106330
-0.078440
-0.050320
-0.022000
0.006500
0.035100
0.063900
0.092800
0.131400
0.160300
0.189300
0.218200
0.247100
0.275900
0.304500
0.333000
0.361300
0.389400
0.417200
0.444700
0.471900
0.498800
0.525200
0.551300
0.576900
0.602000
0.626600
0.650600
0.674100
0.696900
0.719100
0.740700
0.761500
0.781700
0.801100
0.819700
0.837500
0.854500
0.870700
0.885900
0.900300
0.918100
0.930400
0.941700
0.952000
0.961400
0.969700
0.977100
0.983500
0.988800
0.993100
0.996400
0.998600
0.999800
0.999900
0.999000
0.997100
0.994100
0.990100
0.985000
0.978900
0.971900
0.963800
0.954700
0.944600
0.933500
0.921600
0.908600
0.894800
0.880000
0.864400
0.847900
0.830600
0.812500
0.787000
0.767100
0.746400
0.725100
0.703000
0.680400
0.657100
0.633200
0.608700
0.583800
0.558300
0.532400
0.506000
0.479300
0.452200
0.424700
0.397000
0.369000
0.340800
0.312300
0.283700
0.255000
0.226100
0.197200
0.168200
0.139300
0.110300
0.081400
0.052600
0.023800
-0.004750
-0.033180
-0.061420
-0.098740
-0.126450
-0.153890
-0.181040
-0.207870
-0.234370
-0.260520
-0.286290
-0.311670
-0.336640
-0.361190
-0.385300
-0.408960
-0.432150
-0.454870
-0.477100
-0.498830
-0.520060
-0.540770
-0.560970
-0.580640
-0.599780
-0.618390
-0.636460
-0.653990
-0.670990
-0.687460
-0.703380
-0.718770
-0.733630
-0.747970
-0.761780
-0.775070
-0.792000
-0.804110
-0.815720
-0.826850
-0.837490
-0.847660
-0.857380
-0.866640
-0.875460
-0.883850
-0.891820
-0.899390
-0.906554
-0.913336
-0.919745
-0.925794
-0.931494
-0.936858
-0.941898
-0.946627
-0.951056
-0.955199
-0.959067
-0.962672
-0.966027
-0.969143
-0.972032
-0.974705
-0.977174
-0.979450
-0.981543
-0.983464
-0.985224
-0.987335
-0.988756
-0.990046
-0.991215
-0.992271
-0.993223
-0.994079
-0.994845
-0.995529
-0.996138
-0.996678
-0.997155
-0.997574
-0.997942
-0.998264
-0.998543
-0.998784
-0.998991
-0.999169
-0.999320
-0.999448
-0.999555
-0.999645
-0.999719
-0.999780
-0.999829
-0.999869
-0.999901
-0.999926
-0.999946
-0.999961
-0.999973
-0.999981
-0.999989
-0.999993
-0.999995
-0.999997
-0.999998
-0.999999
-1.000000
-1.000000
-1.000000
-1.000000
-1.000000
-1.000000
-1.000000
-1.000000
-1.000000
-1.000000
-1.000000
-1.000000
-1.000000
-1.000000
-1.000000
-1.000000
-1.000000
-0.999999
-0.999999
-0.999998
-0.999997
-0.999995
-0.999991
-0.999987
-0.999981
-0.999972
-0.999961
-0.999940
-0.999918
-0.999891
-0.999856
-0.999813
-0.999759
-0.999694
-0.999614
-0.999519
-0.999404
-0.999269
-0.999108
-0.998920
-0.998701
-0.998447
-0.998153
-0.997815
-0.997429
-0.996990
-0.996491
-0.995927
-0.995291
-0.994579
-0.993781
-0.992892
-0.991903
-0.990807
-0.989595
-0.988259
-0.986790
-0.985179
-0.983415
-0.981489
-0.978651
-0.976307
-0.973766
-0.971016
-0.968047
-0.964846
-0.961403
-0.957704
-0.953739
-0.949494
-0.944959
-0.940119
-0.934964
-0.929480
-0.923656
-0.917478
-0.910936
-0.904017
-0.896710
-0.889000
-0.880880
-0.872330
-0.863350
-0.853930
-0.844050
-0.833710
-0.822890
-0.811590
-0.799800
-0.787520
-0.774720
-0.761410
-0.747590
-0.728340
-0.713290
-0.697710
-0.681590
-0.664930
-0.647740
-0.630010
-0.611740
-0.592940
-0.573610
-0.553750
-0.533370
-0.512470
-0.491060
-0.469150
-0.446740
-0.423850
-0.400490
-0.376670
-0.352400
-0.327690
-0.302570
-0.277050
-0.251140
-0.224870
-0.198240
-0.171290
-0.144040
-0.116500
-0.088700
-0.060660
-0.032420
-0.003980
0.034200
0.062900
0.091800
0.120700
0.149700
0.178700
0.207600
0.236500
0.265300
0.294000
0.322600
0.351000
0.379100
0.407000
0.434700
0.462000
0.489000
0.515600
0.541800
0.567500
0.592800
0.617600
0.641800
0.665500
0.688600
0.711100
0.732900
0.754000
0.774400
0.794000
0.813000
0.831100
0.848400
0.870100
0.885400
0.899900
0.913400
0.926000
0.937600
0.948300
0.958100
0.966800
0.974500
0.981300
0.987000
0.991600
0.995300
0.997900
0.999500
1.000000
0.999500
0.997900
0.995300
0.991700
0.987000
0.981300
0.974600
0.966800
0.958100
0.948400
0.937700
0.926100
0.913500
0.900000
0.885500
0.870200
0.848500
0.831200
0.813100
0.794200
0.774500
0.754100
0.733000
0.711200
0.688800
0.665700
0.642000
0.617800
0.593000
0.567700
0.542000
0.515800
0.489200
0.462200
0.434900
0.407200
0.379300
0.351200
0.322800
0.294200
0.265500
0.236700
0.207800
0.178900
0.149900
0.120900
0.092000
0.063100
0.034400
-0.003790
-0.032230
-0.060470
-0.088510
-0.116310
-0.143850
-0.171110
-0.198060
-0.224690
-0.250960
-0.276880
-0.302400
-0.327530
-0.352230
-0.376510
-0.400330
-0.423700
-0.446590
-0.469000
-0.490910
-0.512330
-0.533230
-0.553620
-0.573480
-0.592810
-0.611620
-0.629890
-0.647620
-0.664820
-0.681480
-0.697600
-0.713190
-0.728240
-0.747490
-0.761320
-0.774630
-0.787430
-0.799720
-0.811520
-0.822820
-0.833640
-0.843980
-0.853870
-0.863290
-0.872270
-0.880820
-0.888950
-0.896660
-0.903969
-0.910891
-0.917436
-0.923615
-0.929442
-0.934928
-0.940086
-0.944927
-0.949465
-0.953711
-0.957678
-0.961379
-0.964824
-0.968026
-0.970997
-0.973748
-0.976291
-0.979376
-0.981475
-0.983402
-0.985167
-0.986780
-0.988250
-0.989587
-0.990799
-0.991896
-0.992885
-0.993775
-0.994574
-0.995287
-0.995923
-0.996487
-0.996987
-0.997427
-0.997813
-0.998151
-0.998445
-0.998699
-0.998919
-0.999107
-0.999268
-0.999404
-0.999518
-0.999614
-0.999693
-0.999759
-0.999812
-0.999856
-0.999890
-0.999918
-0.999939
-0.999961
-0.999972
-0.999981
-0.999987
-0.999991
-0.999995
-0.999997
-0.999998
-0.999999
-0.999999
-1.000000
-1.000000
-1.000000
-1.000000
-1.000000
-1.000000
-1.000000
-1.000000
-1.000000
-1.000000
-1.000000
-1.000000
-1.000000
-1.000000
-1.000000
-1.000000
-1.000000
-0.999999
-0.999998
-0.999997
-0.999995
-0.999993
-0.999989
-0.999981
-0.999973
-0.999961
-0.999946
-0.999927
-0.999902
-0.999870
-0.999830
-0.999780
-0.999719
-0.999645
-0.999556
-0.999449
-0.999321
-0.999170
-0.998993
-0.998785
-0.998544
-0.998266
-0.997945
-0.997577
-0.997158
-0.996681
-0.996142
-0.995533
-0.994850
-0.994084
-0.993229
-0.992278
-0.991222
-0.990054
-0.988765
-0.987345
-0.985235
-0.983477
-0.981557
-0.979464
-0.977190
-0.974722
-0.972050
-0.969163
-0.966048
-0.962695
-0.959092
-0.955226
-0.951085
-0.946658
-0.941931
-0.936893
-0.931532
-0.925834
-0.919787
-0.913380
-0.906601
-0.899440
-0.891880
-0.883910
-0.875520
-0.866700
-0.857440
-0.847730
-0.837560
-0.826920
-0.815800
-0.804190
-0.792080
-0.775160
-0.761870
-0.748060
-0.733730
-0.718880
-0.703490
-0.687560
-0.671110
-0.654110
-0.636580
-0.618510
-0.599900
-0.580770
-0.561100
-0.540910
-0.520200
-0.498980
-0.477250
-0.455020
-0.432310
-0.409120
-0.385460
-0.361360
-0.336810
-0.311840
-0.286460
-0.260690
-0.234550
-0.208050
-0.181220
-0.154080
-0.126640
-0.098930
-0.061610
-0.033370
-0.004940
0.023600
0.052400
0.081200
0.110100
0.139100
0.168000
0.197000
0.225900
0.254800
0.283500
0.312100
0.340600
0.368800
0.396800
0.424600
0.452000
0.479100
0.505900
0.532200
0.558100
0.583600
0.608600
0.633000
0.656900
0.680200
0.702900
0.724900
0.746300
0.767000
0.786900
0.812300
0.830500
0.847800
0.864300
0.879900
0.894700
0.908500
0.921500
0.933500
0.944500
0.954600
0.963700
0.971800
0.978900
0.985000
0.990000
0.994100
0.997100
0.999000
0.999900
0.999800
0.998600
0.996400
0.993100
0.988800
0.983500
0.977200
0.969800
0.961400
0.952100
0.941700
0.930500
0.918200
0.900400
0.886000
0.870800
0.854600
0.837600
0.819800
0.801200
0.781800
0.761700
0.740800
0.719300
0.697100
0.674200
0.650800
0.626700
0.602100
0.577000
0.551500
0.525400
0.499000
0.472100
0.444900
0.417400
0.389600
0.361500
0.333200
0.304700
0.276100
0.247300
0.218400
0.189500
0.160500
0.131600
0.093000
0.064100
0.035300
0.006700
-0.021810
-0.050130
-0.078250
-0.106140
-0.133780
-0.161140
-0.188210
-0.214960
-0.241360
-0.267410
-0.293080
-0.318350
-0.343210
-0.367650
-0.391640
-0.415180
-0.438240
-0.460830
-0.482930
-0.504530
-0.525620
-0.546190
-0.566250
-0.585780
-0.604780
-0.623240
-0.641180
-0.658570
-0.675420
-0.697060
-0.712670
-0.727740
-0.742290
-0.756310
-0.769810
-0.782790
-0.795270
-0.807250
-0.818730
-0.829720
-0.840240
-0.850290
-0.859890
-0.869030
-0.877730
-0.886010
-0.893870
-0.901331
-0.908395
-0.915077
-0.921389
-0.927344
-0.932953
-0.938230
-0.943186
-0.947834
-0.952186
-0.956254
-0.960051
-0.963588
-0.966878
-0.969933
-0.973659
-0.976208
-0.978560
-0.980726
-0.982715
-0.984538
-0.986205
-0.987726
-0.989111
-0.990368
-0.991506
-0.992534
-0.993460
-0.994291
-0.995035
-0.995698
-0.996288
-0.996810
-0.997272
-0.997677
-0.998032
-0.998342
-0.998610
-0.998842
-0.999041
-0.999212
-0.999356
-0.999478
-0.999581
-0.999666
-0.999736
-0.999794
-0.999841
-0.999889
-0.999917
-0.999939
-0.999956
-0.999968
-0.999978
-0.999985
-0.999990
-0.999994
-0.999996
-0.999998
-0.999999
-0.999999
-1.000000
-1.000000
-1.000000
-1.000000
-1.000000
-1.000000
-1.000000
-1.000000
-1.000000
-1.000000
-1.000000
-1.000000
-1.000000
-1.000000
-1.000000
-1.000000
-1.000000
-0.999999
-0.999999
-0.999998
-0.999996
-0.999993
-0.999989
-0.999984
-0.999976
-0.999966
-0.999952
-0.999934
-0.999911
-0.999882
-0.999845
-0.999800
-0.999743
-0.999674
-0.999591
-0.999490
-0.999371
-0.999228
-0.999061
-0.998865
-0.998637
-0.998372
-0.998068
-0.997718
-0.997318
-0.996863
-0.996347
-0.995765
-0.995110
-0.994375
-0.993554
-0.992639
-0.991622
-0.990095
-0.988810
-0.987395
-0.985842
-0.984140
-0.982281
-0.980253
-0.978047
-0.975651
-0.973055
-0.970248
-0.967218
-0.963954
-0.960444
-0.956676
-0.952638
-0.948317
-0.943701
-0.938779
-0.933538
-0.927965
-0.922048
-0.915774
-0.909133
-0.902111
-0.894700
-0.886880
-0.878650
-0.869990
-0.860890
-0.851350
-0.841350
-0.830880
-0.816180
-0.804590
-0.792500
-0.779910
-0.766810
-0.753190
-0.739050
-0.724390
-0.709200
-0.693470
-0.677210
-0.660410
-0.643070
-0.625200
-0.606790
-0.587850
-0.568380
-0.548380
-0.527860
-0.506820
-0.485280
-0.463240
-0.440700
-0.417680
-0.394200
-0.370250
-0.345870
-0.321050
-0.295820
-0.270190
-0.244190
-0.217820
-0.191110
-0.154990
-0.127570
-0.099870
-0.071920
-0.043760
-0.015390
0.013100
0.041800
0.070600
0.099500
0.128400
0.157400
0.186400
0.215300
0.244200
0.273000
0.301700
0.330200
0.358500
0.386600
0.414400
0.442000
0.469200
0.496100
0.522600
0.548700
0.574300
0.599500
0.624100
0.648200
0.671700
0.694600
0.716900
0.745600
0.766300
0.786300
0.805500
0.823900
0.841500
0.858300
0.874300
0.889400
0.903600
0.916800
0.929200
0.940600
0.951000
0.960500
0.968900
0.976400
0.982900
0.988300
0.992700
0.996100
0.998400
0.999700
1.000000
0.999200
0.997300
0.994400
0.990500
0.985600
0.979600
0.972600
0.964600
0.955600
0.942100
0.930800
0.918600
0.905500
0.891400
0.876500
0.860600
0.844000
0.826400
0.808100
0.789000
0.769200
0.748600
0.727300
0.705300
0.682700
0.659400
0.635600
0.611200
0.586300
0.560900
0.535000
0.508700
0.482000
0.454900
0.427500
0.399800
0.371800
0.343600
0.315200
0.286600
0.257900
0.229000
0.190500
0.161500
0.132500
0.103600
0.074700
0.045900
0.017200
-0.011370
-0.039760
-0.067950
-0.095930
-0.123670
-0.151130
-0.178310
-0.205180
-0.231710
-0.257890
-0.283700
-0.309120
-0.334140
-0.358730
-0.382890
-0.406590
-0.429830
-0.452600
-0.474880
-0.496660
-0.517940
-0.538700
-0.558950
-0.578670
-0.597870
-0.616530
-0.640580
-0.657990
-0.674870
-0.691200
-0.707000
-0.722270
-0.737010
-0.751220
-0.764910
-0.778090
-0.790750
-0.802910
-0.814570
-0.825740
-0.836440
-0.846660
-0.856420
-0.865720
-0.874590
-0.883020
-0.891040
-0.898640
-0.905847
-0.912668
-0.919115
-0.925199
-0.930934
-0.936331
-0.941404
-0.946163
-0.950622
-0.954793
-0.958688
-0.963473
-0.966771
-0.969834
-0.972671
-0.975296
-0.977720
-0.979952
-0.982004
-0.983887
-0.985611
-0.987184
-0.988618
-0.989921
-0.991102
-0.992169
-0.993132
-0.993996
-0.994771
-0.995463
-0.996080
-0.996626
-0.997109
-0.997534
-0.997907
-0.998233
-0.998516
-0.998761
-0.998972
-0.999152
-0.999306
-0.999436
-0.999545
-0.999637
-0.999734
-0.999792
-0.999840
-0.999878
-0.999908
-0.999931
-0.999950
-0.999964
-0.999975
-0.999983
-0.999988
-0.999992
-0.999995
-0.999997
-0.999998
-0.999999
-1.000000
-1.000000
-1.000000
-1.000000
-1.000000
-1.000000
-1.000000
-1.000000
-1.000000
-1.000000
-1.000000
-1.000000
-1.000000
-1.000000
-1.000000
-1.000000
-1.000000
-0.999999
-0.999999
-0.999998
-0.999996
-0.999994
-0.999991
-0.999986
-0.999979
-0.999970
-0.999958
-0.999941
-0.999921
-0.999894
-0.999860
-0.999818
-0.999765
-0.999701
-0.999623
-0.999529
-0.999417
-0.999283
-0.999126
-0.998941
-0.998725
-0.998474
-0.998184
-0.997852
-0.997471
-0.997037
-0.996544
-0.995987
-0.995359
-0.994654
-0.993583
-0.992671
-0.991658
-0.990536
-0.989296
-0.987930
-0.986429
-0.984783
-0.982982
-0.981017
-0.978878
-0.976553
-0.974032
-0.971304
-0.968357
-0.965180
-0.961762
-0.958090
-0.954152
-0.949936
-0.945430
-0.940622
-0.935499
-0.930049
-0.924260
-0.918119
-0.911614
-0.904733
-0.897460
-0.889800
-0.881720
-0.873220
-0.864280
-0.851680
-0.841690
-0.831240
-0.820310
-0.808900
-0.796990
-0.784590
-0.771670
-0.758250
-0.744300
-0.729830
-0.714830
-0.699300
-0.683240
-0.666640
-0.649500
-0.631820
-0.613610
-0.594870
-0.575590
-0.555780
-0.535450
-0.514600
-0.493240
-0.471380
-0.449030
-0.426190
-0.402870
-0.379090
-0.354870
-0.330210
-0.305130
-0.271060
-0.245070
-0.218710
-0.192010
-0.164990
-0.137670
-0.110060
-0.082210
-0.054120
-0.025830
0.002600
0.031300
0.060000
0.088900
0.117800
0.146800
0.175800
0.204700
0.233600
0.262400
0.291200
0.319700
0.348100
0.376300
0.404200
0.431900
0.459200
0.486300
0.512900
0.539100
0.565000
0.590300
0.615100
0.639400
0.670900
0.693900
0.716200
0.737800
0.758800
0.779000
0.798500
0.817200
0.835200
0.852300
0.868500
0.883900
0.898500
0.912100
0.924800
0.936500
0.947300
0.957100
0.966000
0.973800
0.980600
0.986400
0.991200
0.995000
0.997700
0.999400
1.000000
0.999600
0.998100
0.995600
0.992100
0.987500
0.981900
0.972900
0.964900
0.955900
0.946000
0.935100
0.923200
0.910400
0.896700
0.882100
0.866600
0.850200
0.833000
0.814900
0.796100
0.776500
0.756200
0.735200
0.713400
0.691100
0.668000
0.644400
0.620200
0.595500
0.570300
0.544600
0.518400
0.491900
0.464900
0.437600
0.410000
0.382100
0.354000
0.325700
0.287600
0.258900
0.230000
0.201100
0.172100
0.143200
0.114200
0.085300
0.056400
0.027700
-0.000910
-0.029360
-0.057630
-0.085690
-0.113520
-0.141090
-0.168370
-0.195350
-0.222010
-0.248330
-0.274280
-0.299840
-0.325010
-0.349760
-0.374070
-0.397950
-0.421360
-0.444300
-0.466760
-0.488720
-0.510190
-0.531140
-0.551580
-0.578020
-0.597230
-0.615910
-0.634060
-0.651660
-0.668740
-0.685270
-0.701270
-0.716730
-0.731660
-0.746070
-0.759950
-0.773310
-0.786160
-0.798500
-0.810350
-0.821700
-0.832570
-0.842960
-0.852890
-0.862360
-0.871390
-0.879980
-0.888140
-0.895900
-0.903248
-0.910209
-0.916791
-0.923007
-0.928869
-0.934389
-0.939579
-0.944452
-0.950477
-0.954657
-0.958561
-0.962201
-0.965589
-0.968736
-0.971655
-0.974357
-0.976853
-0.979154
-0.981271
-0.983215
-0.984996
-0.986624
-0.988108
-0.989458
-0.990682
-0.991790
-0.992790
-0.993690
-0.994497
-0.995219
-0.995862
-0.996433
-0.996939
-0.997385
-0.997776
-0.998119
-0.998417
-0.998675
-0.998898
-0.999089
-0.999253
-0.999432
-0.999542
-0.999634
-0.999710
-0.999772
-0.999823
-0.999865
-0.999897
-0.999923
-0.999944
-0.999959
-0.999971
-0.999980
-0.999986
-0.999991
-0.999994
-0.999997
-0.999998
-0.999999
-0.999999
-1.000000
-1.000000
-1.000000
-1.000000
-1.000000
-1.000000
-1.000000
-1.000000
-1.000000
-1.000000
-1.000000
-1.000000
-1.000000
-1.000000
-1.000000
-1.000000
-0.999999
-0.999999
-0.999998
-0.999997
-0.999995
-0.999992
-0.999988
-0.999982
-0.999974
-0.999963
-0.999948
-0.999929
-0.999904
-0.999873
-0.999834
-0.999786
-0.999726
-0.999654
-0.999566
-0.999460
-0.999335
-0.999187
-0.999012
-0.998808
-0.998570
-0.998296
-0.997979
-0.997616
-0.997202
-0.996732
-0.996007
-0.995381
-0.994679
-0.993894
-0.993017
-0.992042
-0.990961
-0.989766
-0.988447
-0.986996
-0.985404
-0.983662
-0.981758
-0.979684
-0.977428
-0.974981
-0.972330
-0.969465
-0.966374
-0.963045
-0.959468
-0.955629
-0.951516
-0.947118
-0.942423
-0.937417
-0.932088
-0.926425
-0.920414
-0.914044
-0.907303
-0.900178
-0.892660
-0.882000
-0.873510
-0.864590
-0.855230
-0.845410
-0.835130
-0.824380
-0.813140
-0.801420
-0.789200
-0.776470
-0.763240
-0.749480
-0.735200
-0.720400
-0.705070
-0.689200
-0.672790
-0.655850
-0.638370
-0.620360
-0.601810
-0.582720
-0.563110
-0.542970
-0.522310
-0.501140
-0.479460
-0.457290
-0.434620
-0.411480
-0.387870
-0.363810
-0.331050
-0.305980
-0.280510
-0.254650
-0.228420
-0.201850
-0.174940
-0.147730
-0.120220
-0.092460
-0.064450
-0.036230
-0.007820
0.020800
0.049500
0.078300
0.107200
0.136100
0.165100
0.194100
0.223000
0.251900
0.280600
0.309300
0.337700
0.366000
0.394000
0.421800
0.449200
0.476400
0.503200
0.529600
0.555500
0.589400
0.614300
0.638600
0.662400
0.685500
0.708100
0.730000
0.751200
0.771700
0.791400
0.810500
0.828700
0.846100
0.862700
0.878400
0.893200
0.907200
0.920200
0.932300
0.943400
0.953600
0.962800
0.971000
0.978200
0.984400
0.989600
0.993700
0.996800
0.998900
0.999900
0.999900
0.998800
0.996700
0.992200
0.987700
0.982100
0.975500
0.967900
0.959300
0.949800
0.939200
0.927700
0.915200
0.901800
0.887500
0.872300
0.856300
0.839400
0.821700
0.803100
0.783800
0.763800
0.743000
0.721500
0.699300
0.676600
0.653200
0.629200
0.604600
0.579600
0.554100
0.528100
0.501700
0.474800
0.447700
0.420200
0.383100
0.355000
0.326600
0.298100
0.269400
0.240600
0.211700
0.182800
0.153800
0.124800
0.095900
0.067000
0.038200
0.009600
-0.018940
-0.047280
-0.075420
-0.103330
-0.131000
-0.158390
-0.185490
-0.212270
-0.238710
-0.264800
-0.290500
-0.315820
-0.340720
-0.365200
-0.389240
-0.412820
-0.435930
-0.458570
-0.480720
-0.509470
-0.530440
-0.550900
-0.570830
-0.590240
-0.609120
-0.627460
-0.645260
-0.662530
-0.679260
-0.695460
-0.711120
-0.726250
-0.740840
-0.754920
-0.768470
-0.781500
-0.794030
-0.806060
-0.817590
-0.828630
-0.839200
-0.849300
-0.858940
-0.868130
-0.876870
-0.885200
-0.893100
-0.900596
-0.907699
-0.914419
-0.920768
-0.926758
-0.934209
-0.939410
-0.944293
-0.948871
-0.953156
-0.957160
-0.960895
-0.964374
-0.967608
-0.970610
-0.973390
-0.975960
-0.978332
-0.980515
-0.982521
-0.984361
-0.986043
-0.987579
-0.988977
-0.990247
-0.991397
-0.992435
-0.993371
-0.994211
-0.994963
-0.995634
-0.996231
-0.996761
-0.997228
-0.997639
-0.997999
-0.998312
-0.998585
-0.998891
-0.999083
-0.999247
-0.999387
-0.999504
-0.999602
-0.999684
-0.999751
-0.999806
-0.999850
-0.999886
-0.999915
-0.999937
-0.999954
-0.999967
-0.999977
-0.999984
-0.999990
-0.999993
-0.999996
-0.999997
-0.999999
-0.999999
-1.000000
-1.000000
-1.000000
-1.000000
-1.000000
-1.000000
-1.000000
-1.000000
-1.000000
-1.000000
-1.000000
-1.000000
-1.000000
-1.000000
-1.000000
-1.000000
-1.000000
-0.999999
-0.999999
-0.999997
-0.999996
-0.999993
-0.999989
-0.999984
-0.999977
-0.999967
-0.999954
-0.999936
-0.999914
-0.999885
-0.999850
-0.999805
-0.999749
-0.999682
-0.999600
-0.999501
-0.999384
-0.999244
-0.999079
-0.998886
-0.998662
-0.998401
-0.998100
-0.997629
-0.997217
-0.996749
-0.996218
-0.995619
-0.994946
-0.994192
-0.993350
-0.992412
-0.991371
-0.990218
-0.988946
-0.987545
-0.986006
-0.984319
-0.982476
-0.980466
-0.978278
-0.975902
-0.973327
-0.970542
-0.967535
-0.964295
-0.960810
-0.957069
-0.953058
-0.948766
-0.944181
-0.939291
-0.934082
-0.928543
-0.922661
-0.916425
-0.907536
-0.900424
-0.892920
-0.885000
-0.876670
-0.867910
-0.858710
-0.849070
-0.838960
-0.828380
-0.817320
-0.805780
-0.793740
-0.781200
-0.768150
-0.754590
-0.740500
-0.725890
-0.710750
-0.695080
-0.678880
-0.662130
-0.644850
-0.627030
-0.608680
-0.589790
-0.570370
-0.550420
-0.529960
-0.508970
-0.487480
-0.465480
-0.443000
-0.412270
-0.388680
-0.364630
-0.340140
-0.315230
-0.289900
-0.264180
-0.238090
-0.211640
-0.184850
-0.157750
-0.130350
-0.102680
-0.074760
-0.046610
-0.018270
0.010200
0.038900
0.067700
0.096600
0.125500
0.154500
0.183500
0.212400
0.241300
0.270100
0.298800
0.327300
0.355600
0.383700
0.411600
0.439200
0.466500
0.502300
0.528700
0.554700
0.580200
0.605200
0.629700
0.653700
0.677100
0.699900
0.722000
0.743500
0.764200
0.784300
0.803600
0.822100
0.839800
0.856700
0.872700
0.887900
0.902200
0.915500
0.928000
0.939500
0.950000
0.959600
0.968100
0.975700
0.982300
0.987800
0.992300
0.995800
0.998200
0.999600
0.999900
0.998800
0.996800
0.993600
0.989500
0.984300
0.978100
0.970800
0.962600
0.953400
0.943200
0.932000
0.919900
0.906900
0.892900
0.878000
0.862300
0.845700
0.828300
0.810000
0.791000
0.771200
0.750700
0.729500
0.707500
0.685000
0.661800
0.638000
0.613700
0.588800
0.563500
0.537700
0.511400
0.475800
0.448600
0.421100
0.393300
0.365300
0.337000
0.308600
0.280000
0.251200
0.222300
0.193400
0.164400
0.135500
0.106500
0.077600
0.048800
0.020100
-0.008490
-0.036900
-0.065120
-0.093120
-0.120880
-0.148370
-0.175580
-0.202480
-0.229050
-0.255260
-0.281110
-0.306570
-0.331630
-0.356270
-0.380470
-0.404220
-0.435160
-0.457820
-0.479980
-0.501650
-0.522810
-0.543450
-0.563580
-0.583180
-0.602250
-0.620790
-0.638790
-0.656260
-0.673190
-0.689580
-0.705430
-0.720750
-0.735550
-0.749810
-0.763550
-0.776780
-0.789490
-0.801700
-0.813410
-0.824640
-0.835380
-0.845650
-0.855450
-0.864800
-0.873710
-0.882190
-0.890250
-0.897890
-0.907466
-0.914199
-0.920560
-0.926562
-0.932218
-0.937538
-0.942537
-0.947225
-0.951616
-0.955722
-0.959555
-0.963126
-0.966449
-0.969535
-0.972395
-0.975041
-0.977484
-0.979735
-0.981805
-0.983704
-0.985444
-0.987032
-0.988479
-0.989795
-0.990988
-0.992066
-0.993039
-0.993913
-0.994697
-0.995397
-0.996021
-0.996574
-0.997063
-0.997494
-0.997987
-0.998303
-0.998576
-0.998813
-0.999016
-0.999190
-0.999338
-0.999463
-0.999568
-0.999655
-0.999728
-0.999787
-0.999835
-0.999874
-0.999905
-0.999929
-0.999948
-0.999963
-0.999974
-0.999982
-0.999988
-0.999992
-0.999995
-0.999997
-0.999998
-0.999999
-0.999999
-1.000000
-1.000000
-1.000000
-1.000000
-1.000000
-1.000000
-1.000000
-1.000000
-1.000000
-1.000000
-1.000000
-1.000000
-1.000000
-1.000000
-1.000000
-1.000000
-0.999999
-0.999999
-0.999998
-0.999996
-0.999994
-0.999991
-0.999986
-0.999980
-0.999971
-0.999959
-0.999943
-0.999923
-0.999897
-0.999864
-0.999822
-0.999771
-0.999708
-0.999632
-0.999540
-0.999429
-0.999298
-0.999143
-0.998961
-0.998670
-0.998410
-0.998111
-0.997768
-0.997375
-0.996928
-0.996420
-0.995847
-0.995202
-0.994479
-0.993670
-0.992768
-0.991765
-0.990655
-0.989427
-0.988074
-0.986587
-0.984956
-0.983171
-0.981224
-0.979102
-0.976796
-0.974296
-0.971589
-0.968665
-0.965512
-0.962118
-0.958472
-0.954562
-0.950375
-0.945899
-0.941122
-0.936031
-0.928735
-0.922865
-0.916640
-0.910049
-0.903079
-0.895720
-0.887960
-0.879780
-0.871180
-0.862140
-0.852660
-0.842720
-0.832320
-0.821440
-0.810070
-0.798220
-0.785860
-0.773000
-0.759630
-0.745730
-0.731320
-0.716370
-0.700900
-0.684890
-0.668340
-0.651260
-0.633630
-0.615480
-0.596780
-0.577560
-0.557810
-0.537530
-0.516730
-0.488210
-0.466230
-0.443760
-0.420810
-0.397390
-0.373510
-0.349180
-0.324420
-0.299240
-0.273670
-0.247710
-0.221390
-0.194720
-0.167730
-0.140440
-0.112860
-0.085030
-0.056970
-0.028690
-0.000230
0.028400
0.057100
0.086000
0.114900
0.143800
0.172800
0.201800
0.230700
0.259500
0.288300
0.316800
0.345200
0.373500
0.410700
0.438300
0.465600
0.492500
0.519000
0.545200
0.570900
0.596100
0.620800
0.645000
0.668600
0.691600
0.714000
0.735700
0.756700
0.777000
0.796600
0.815400
0.833400
0.850600
0.866900
0.882400
0.897000
0.910700
0.923500
0.935400
0.946300
0.956200
0.965100
0.973000
0.980000
0.985900
0.990800
0.995700
0.998200
0.999600
1.000000
0.999300
0.997600
0.994900
0.991100
0.986300
0.980500
0.973600
0.965800
0.956900
0.947100
0.936200
0.924500
0.911800
0.898100
0.883600
0.868200
0.851900
0.834700
0.816800
0.798100
0.778500
0.758300
0.737300
0.715700
0.693300
0.670400
0.646800
0.622700
0.598000
0.564300
0.538500
0.512300
0.485600
0.458600
0.431200
0.403600
0.375600
0.347400
0.319000
0.290500
0.261800
0.232900
0.204000
0.175100
0.146100
0.117100
0.088200
0.059400
0.030600
0.002000
-0.026490
-0.054780
-0.082870
-0.110720
-0.138310
-0.165630
-0.192640
-0.219340
-0.245680
-0.271670
-0.297280
-0.322480
-0.355440
-0.379660
-0.403430
-0.426730
-0.449560
-0.471900
-0.493750
-0.515100
-0.535940
-0.556250
-0.576050
-0.595310
-0.614050
-0.632250
-0.649910
-0.667040
-0.683620
-0.699680
-0.715190
-0.730180
-0.744640
-0.758570
-0.771990
-0.784890
-0.797280
-0.809170
-0.820570
-0.831490
-0.841930
-0.851910
-0.861420
-0.870500
-0.879130
-0.889980
-0.897640
-0.904900
-0.911771
-0.918268
-0.924400
-0.930182
-0.935624
-0.940739
-0.945540
-0.950039
-0.954248
-0.958179
-0.961845
-0.965258
-0.968429
-0.971370
-0.974094
-0.976610
-0.978930
-0.981066
-0.983027
-0.984823
-0.986466
-0.987964
-0.989327
-0.990564
-0.991683
-0.992694
-0.993603
-0.994419
-0.995149
-0.995800
-0.996556
-0.997048
-0.997480
-0.997860
-0.998192
-0.998480
-0.998730
-0.998945
-0.999130
-0.999287
-0.999420
-0.999532
-0.999625
-0.999703
-0.999767
-0.999819
-0.999861
-0.999894
-0.999921
-0.999942
-0.999958
-0.999970
-0.999979
-0.999986
-0.999991
-0.999994
-0.999996
-0.999998
-0.999999
-0.999999
-1.000000
-1.000000
-1.000000
-1.000000
-1.000000
-1.000000
-1.000000
-1.000000
-1.000000
-1.000000
-1.000000
-1.000000
-1.000000
-1.000000
-1.000000
-1.000000
-1.000000
-0.999999
-0.999998
-0.999997
-0.999995
-0.999992
-0.999988
-0.999982
-0.999975
-0.999964
-0.999950
-0.999931
-0.999907
-0.999877
-0.999839
-0.999791
-0.999733
-0.999662
-0.999575
-0.999472
-0.999303
-0.999148
-0.998967
-0.998756
-0.998510
-0.998226
-0.997899
-0.997525
-0.997098
-0.996614
-0.996066
-0.995448
-0.994754
-0.993977
-0.993110
-0.992145
-0.991075
-0.989892
-0.988586
-0.987149
-0.985572
-0.983845
-0.981958
-0.979901
-0.977665
-0.975237
-0.972607
-0.969764
-0.966696
-0.963393
-0.959841
-0.956029
-0.951944
-0.946054
-0.941288
-0.936208
-0.930803
-0.925060
-0.918967
-0.912512
-0.905682
-0.898470
-0.890850
-0.882830
-0.874390
-0.865510
-0.856190
-0.846420
-0.836190
-0.825490
-0.814300
-0.802630
-0.790460
-0.777780
-0.764600
-0.750890
-0.736670
-0.721920
-0.706640
-0.690820
-0.674470
-0.657590
-0.640160
-0.622200
-0.603710
-0.584680
-0.558480
-0.538220
-0.517440
-0.496150
-0.474360
-0.452070
-0.429290
-0.406040
-0.382320
-0.358160
-0.333550
-0.308530
-0.283100
-0.257280
-0.231090
-0.204550
-0.177670
-0.150490
-0.123020
-0.095280
-0.067290
-0.039090
-0.010700
0.017900
0.046600
0.075400
0.104300
0.133200
0.162200
0.191200
0.220100
0.249000
0.277700
0.315900
0.344300
0.372500
0.400500
0.428200
0.455600
0.482600
0.509300
0.535600
0.561500
0.586900
0.611800
0.636200
0.660000
0.683200
0.705800
0.727800
0.749100
0.769600
0.789500
0.808600
0.826900
0.844400
0.861000
0.876800
0.891800
0.905800
0.918900
0.931100
0.942400
0.952600
0.961900
0.970200
0.979800
0.985700
0.990600
0.994500
0.997400
0.999200
1.000000
0.999700
0.998400
0.996000
0.992600
0.988200
0.982700
0.976200
0.968800
0.960300
0.950800
0.940300
0.928900
0.916500
0.903200
0.889000
0.873900
0.858000
0.841100
0.823500
0.805000
0.785800
0.765800
0.745100
0.723700
0.701600
0.678900
0.647600
0.623500
0.598900
0.573700
0.548100
0.522000
0.495500
0.468600
0.441300
0.413800
0.385900
0.357800
0.329500
0.301000
0.272300
0.243500
0.214600
0.185700
0.156700
0.127800
0.098800
0.069900
0.041100
0.012500
-0.016070
-0.044420
-0.072590
-0.100520
-0.128220
-0.155640
-0.182770
-0.209580
-0.236060
-0.270800
-0.296420
-0.321640
-0.346450
-0.370820
-0.394760
-0.418230
-0.441240
-0.463760
-0.485790
-0.507330
-0.528350
-0.548860
-0.568840
-0.588300
-0.607230
-0.625630
-0.643490
-0.660810
-0.677600
-0.693850
-0.709560
-0.724740
-0.739390
-0.753520
-0.767120
-0.780210
-0.792790
-0.804870
-0.816450
-0.827540
-0.838160
-0.848300
-0.861110
-0.870200
-0.878850
-0.887070
-0.894880
-0.902281
-0.909294
-0.915926
-0.922191
-0.928100
-0.933665
-0.938899
-0.943814
-0.948422
-0.952736
-0.956768
-0.960530
-0.964034
-0.967293
-0.970317
-0.973119
-0.975710
-0.978101
-0.980303
-0.982326
-0.984182
-0.985880
-0.987430
-0.988842
-0.990124
-0.991286
-0.992335
-0.993281
-0.994393
-0.995126
-0.995779
-0.996360
-0.996874
-0.997328
-0.997727
-0.998075
-0.998379
-0.998643
-0.998870
-0.999065
-0.999232
-0.999374
-0.999493
-0.999593
-0.999676
-0.999745
-0.999801
-0.999846
-0.999883
-0.999912
-0.999935
-0.999953
-0.999966
-0.999976
-0.999984
-0.999989
-0.999993
-0.999996
-0.999997
-0.999998
-0.999999
-1.000000
-1.000000
-1.000000
-1.000000
-1.000000
-1.000000
-1.000000
-1.000000
-1.000000
-1.000000
-1.000000
-1.000000
-1.000000
-1.000000
-1.000000
-1.000000
-1.000000
-0.999999
-0.999999
-0.999998
-0.999996
-0.999993
-0.999990
-0.999985
-0.999978
-0.999968
-0.999955
-0.999938
-0.999917
-0.999889
-0.999854
-0.999810
-0.999756
-0.999664
-0.999579
-0.999476
-0.999353
-0.999208
-0.999037
-0.998837
-0.998604
-0.998335
-0.998024
-0.997668
-0.997261
-0.996799
-0.996275
-0.995683
-0.995018
-0.994272
-0.993439
-0.992511
-0.991481
-0.990340
-0.989080
-0.987692
-0.986168
-0.984497
-0.982670
-0.980677
-0.978507
-0.976151
-0.973596
-0.970833
-0.967849
-0.964633
-0.959964
-0.956161
-0.952087
-0.947728
-0.943073
-0.938109
-0.932825
-0.927207
-0.921244
-0.914924
-0.908233
-0.901160
-0.893690
-0.885820
-0.877530
-0.868820
-0.859660
-0.850060
-0.840000
-0.829470
-0.818460
-0.806970
-0.794980
-0.782490
-0.769500
-0.755980
-0.741950
-0.727390
-0.712310
-0.696690
-0.680540
-0.663850
-0.640760
-0.622820
-0.604340
-0.585330
-0.565780
-0.545720
-0.525130
-0.504020
-0.482410
-0.460300
-0.437700
-0.414630
-0.391080
-0.367080
-0.342630
-0.317760
-0.292480
-0.266800
-0.240740
-0.214330
-0.187570
-0.160500
-0.133130
-0.105490
-0.077590
-0.049470
-0.021140
0.007400
0.036000
0.064800
0.093700
0.122600
0.151600
0.180500
0.219100
0.248000
0.276800
0.305400
0.333900
0.362200
0.390200
0.418000
0.445600
0.472800
0.499600
0.526000
0.552100
0.577600
0.602700
0.627300
0.651300
0.674800
0.697600
0.719800
0.741300
0.762200
0.782300
0.801700
0.820200
0.838000
0.855000
0.871100
0.886400
0.900800
0.914200
0.926800
0.938400
0.952300
0.961600
0.970000
0.977300
0.983600
0.988900
0.993200
0.996500
0.998700
0.999800
0.999900
0.999000
0.997000
0.994000
0.989900
0.984900
0.978700
0.971600
0.963500
0.954400
0.944300
0.933200
0.921200
0.908200
0.894300
0.879600
0.863900
0.847400
0.830100
0.811900
0.792900
0.773200
0.752800
0.724400
0.702400
0.679700
0.656300
0.632400
0.608000
0.583000
0.557500
0.531600
0.505200
0.478500
0.451400
0.423900
0.396200
0.368200
0.339900
0.311500
0.282900
0.254100
0.225300
0.196300
0.167400
0.138400
0.109400
0.080500
0.051700
0.023000
-0.005610
-0.034040
-0.062280
-0.090300
-0.118080
-0.145610
-0.181860
-0.208680
-0.235170
-0.261300
-0.287060
-0.312430
-0.337390
-0.361930
-0.386030
-0.409670
-0.432850
-0.455550
-0.477760
-0.499480
-0.520690
-0.541390
-0.561570
-0.581220
-0.600350
-0.618940
-0.637000
-0.654520
-0.671500
-0.687950
-0.703860
-0.719230
-0.734080
-0.748390
-0.762190
-0.775470
-0.788230
-0.800490
-0.812250
-0.827180
-0.837810
-0.847970
-0.857670
-0.866910
-0.875720
-0.884100
-0.892060
-0.899610
-0.906765
-0.913536
-0.919934
-0.925972
-0.931662
-0.937016
-0.942046
-0.946766
-0.951186
-0.955320
-0.959180
-0.962777
-0.966124
-0.969233
-0.972116
-0.974783
-0.977246
-0.979516
-0.981604
-0.983520
-0.985275
-0.986878
-0.988339
-0.989668
-0.991248
-0.992302
-0.993251
-0.994103
-0.994867
-0.995548
-0.996155
-0.996693
-0.997168
-0.997586
-0.997953
-0.998273
-0.998550
-0.998791
-0.998997
-0.999174
-0.999324
-0.999452
-0.999558
-0.999647
-0.999721
-0.999782
-0.999831
-0.999871
-0.999902
-0.999927
-0.999947
-0.999962
-0.999973
-0.999981
-0.999987
-0.999992
-0.999995
-0.999997
-0.999998
-0.999999
-1.000000
-1.000000
-1.000000
-1.000000
-1.000000
-1.000000
-1.000000
-1.000000
-1.000000
-1.000000
-1.000000
-1.000000
-1.000000
-1.000000
-1.000000
-1.000000
-1.000000
-0.999999
-0.999999
-0.999998
-0.999997
-0.999995
-0.999991
-0.999987
-0.999981
-0.999972
-0.999960
-0.999945
-0.999925
-0.999900
-0.999855
-0.999811
-0.999758
-0.999692
-0.999612
-0.999516
-0.999401
-0.999264
-0.999103
-0.998914
-0.998694
-0.998438
-0.998143
-0.997804
-0.997417
-0.996975
-0.996474
-0.995908
-0.995271
-0.994556
-0.993755
-0.992863
-0.991871
-0.990772
-0.989557
-0.988217
-0.986744
-0.985127
-0.983359
-0.981428
-0.979325
-0.977038
-0.974557
-0.970929
-0.967953
-0.964745
-0.961294
-0.957588
-0.953614
-0.949361
-0.944816
-0.939968
-0.934803
-0.929309
-0.923474
-0.917286
-0.910732
-0.903801
-0.896480
-0.888760
-0.880630
-0.872070
-0.863080
-0.853640
-0.843750
-0.833390
-0.822560
-0.811240
-0.799440
-0.787130
-0.774320
-0.761000
-0.747160
-0.732800
-0.717910
-0.702480
-0.681090
-0.664420
-0.647210
-0.629460
-0.611180
-0.592360
-0.573020
-0.553140
-0.532740
-0.511830
-0.490400
-0.468480
-0.446050
-0.423150
-0.399770
-0.375940
-0.351650
-0.326940
-0.301800
-0.276270
-0.250350
-0.224060
-0.197430
-0.170470
-0.143210
-0.115660
-0.087850
-0.059810
-0.031560
-0.003120
0.025500
0.054200
0.083100
0.121600
0.150600
0.179600
0.208500
0.237400
0.266200
0.294900
0.323500
0.351800
0.380000
0.407900
0.435500
0.462800
0.489800
0.516400
0.542600
0.568300
0.593600
0.618300
0.642600
0.666200
0.689300
0.711700
0.733500
0.754600
0.775000
0.794600
0.813500
0.831600
0.848900
0.865300
0.880900
0.895600
0.913800
0.926400
0.938000
0.948600
0.958300
0.967000
0.974700
0.981400
0.987100
0.991800
0.995400
0.998000
0.999500
1.000000
0.999400
0.997900
0.995200
0.991500
0.986800
0.981100
0.974400
0.966600
0.957800
0.948100
0.937400
0.925700
0.913100
0.899500
0.885100
0.869800
0.853600
0.836500
0.818600
0.793600
0.773900
0.753500
0.732400
0.710500
0.688100
0.665000
0.641300
0.617000
0.592200
0.566900
0.541200
0.515000
0.488300
0.461400
0.434000
0.406400
0.378500
0.350300
0.321900
0.293400
0.264700
0.235800
0.206900
0.178000
0.149000
0.120100
0.091100
0.062300
0.033500
0.004900
-0.023630
-0.051940
-0.089360
-0.117150
-0.144680
-0.171930
-0.198870
-0.225490
-0.251760
-0.277650
-0.303170
-0.328280
-0.352970
-0.377230
-0.401050
-0.424400
-0.447270
-0.469670
-0.491570
-0.512970
-0.533860
-0.554230
-0.574070
-0.593390
-0.612180
-0.630430
-0.648150
-0.665330
-0.681970
-0.698080
-0.713650
-0.728690
-0.743200
-0.757190
-0.770650
-0.787810
-0.800090
-0.811870
-0.823150
-0.833960
-0.844290
-0.854160
-0.863570
-0.872540
-0.881070
-0.889190
-0.896880
-0.904184
-0.911095
-0.917628
-0.923797
-0.929613
-0.935089
-0.940237
-0.945069
-0.949598
-0.953835
-0.957794
-0.961487
-0.964924
-0.968119
-0.971083
-0.973828
-0.976365
-0.978704
-0.980858
-0.982836
-0.984649
-0.986826
-0.988292
-0.989625
-0.990834
-0.991928
-0.992914
-0.993801
-0.994596
-0.995307
-0.995941
-0.996503
-0.997001
-0.997439
-0.997824
-0.998160
-0.998453
-0.998707
-0.998925
-0.999112
-0.999272
-0.999407
-0.999521
-0.999617
-0.999696
-0.999761
-0.999814
-0.999857
-0.999891
-0.999919
-0.999940
-0.999957
-0.999969
-0.999978
-0.999987
-0.999992
-0.999995
-0.999997
-0.999998
-0.999999
-0.999999
-1.000000
-1.000000
-1.000000
-1.000000
-1.000000
-1.000000
-1.000000
-1.000000
-1.000000
-1.000000
-1.000000
-1.000000
-1.000000
-1.000000
-1.000000
-1.000000
-1.000000
-0.999999
-0.999998
-0.999997
-0.999995
-0.999993
-0.999989
-0.999983
-0.999975
-0.999965
-0.999946
-0.999926
-0.999901
-0.999869
-0.999828
-0.999779
-0.999717
-0.999643
-0.999553
-0.999445
-0.999317
-0.999165
-0.998987
-0.998779
-0.998536
-0.998256
-0.997934
-0.997565
-0.997144
-0.996666
-0.996124
-0.995514
-0.994828
-0.994059
-0.993202
-0.992247
-0.991188
-0.990017
-0.988724
-0.987300
-0.985738
-0.984026
-0.982156
-0.979398
-0.977118
-0.974644
-0.971966
-0.969072
-0.965950
-0.962590
-0.958979
-0.955104
-0.950955
-0.946519
-0.941783
-0.936736
-0.931364
-0.925656
-0.919598
-0.913180
-0.906389
-0.899210
-0.891640
-0.883660
-0.875260
-0.866430
-0.857150
-0.847430
-0.837250
-0.826590
-0.815450
-0.803830
-0.791710
-0.779090
-0.765950
-0.752300
-0.733290
-0.718420
-0.703010
-0.687070
-0.670600
-0.653590
-0.636040
-0.617950
-0.599330
-0.580180
-0.560500
-0.540290
-0.519560
-0.498320
-0.476580
-0.454340
-0.431610
-0.408410
-0.384740
-0.360620
-0.336060
-0.311080
-0.285690
-0.259910
-0.233750
-0.207240
-0.180400
-0.153250
-0.125800
-0.098090
-0.070130
-0.041950
-0.013570
0.024500
0.053200
0.082100
0.111000
0.139900
0.168900
0.197900
0.226800
0.255700
0.284400
0.313000
0.341400
0.369700
0.397700
0.425400
0.452800
0.479900
0.506700
0.533000
0.558900
0.584400
0.609300
0.633700
0.657600
0.680900
0.703600
0.725600
0.746900
0.767600
0.787500
0.806700
0.825100
0.842600
0.864800
0.880400
0.895100
0.908900
0.921800
0.933800
0.944800
0.954900
0.964000
0.972000
0.979100
0.985200
0.990200
0.994200
0.997100
0.999100
0.999900
0.999800
0.998600
0.996300
0.993000
0.988700
0.983300
0.977000
0.969600
0.961200
0.951800
0.941400
0.930100
0.917800
0.904600
0.890500
0.875500
0.854100
0.837100
0.819300
0.800600
0.781200
0.761100
0.740200
0.718600
0.696400
0.673500
0.650000
0.626000
0.601400
0.576300
0.550700
0.524600
0.498200
0.471300
0.444100
0.416600
0.388700
0.360700
0.332400
0.303900
0.275200
0.246400
0.217600
0.188600
0.159700
0.130700
0.101700
0.072800
0.044000
0.005800
-0.022670
-0.050990
-0.079100
-0.106980
-0.134610
-0.161970
-0.189020
-0.215760
-0.242160
-0.268190
-0.293850
-0.319110
-0.343960
-0.368380
-0.392360
-0.415880
-0.438930
-0.461510
-0.483590
-0.505170
-0.526250
-0.546810
-0.566850
-0.586360
-0.605350
-0.623800
-0.641710
-0.659090
-0.675930
-0.692230
-0.708000
-0.728190
-0.742720
-0.756720
-0.770210
-0.783180
-0.795640
-0.807600
-0.819070
-0.830050
-0.840550
-0.850590
-0.860170
-0.869300
-0.877990
-0.886260
-0.894110
-0.901551
-0.908603
-0.915273
-0.921575
-0.927519
-0.933118
-0.938385
-0.943331
-0.947970
-0.952313
-0.956373
-0.960162
-0.963691
-0.966974
-0.970022
-0.972846
-0.975457
-0.977868
-0.980788
-0.982772
-0.984591
-0.986253
-0.987770
-0.989151
-0.990404
-0.991539
-0.992564
-0.993486
-0.994315
-0.995056
-0.995717
-0.996305
-0.996825
-0.997285
-0.997689
-0.998042
-0.998350
-0.998618
-0.998849
-0.999047
-0.999216
-0.999360
-0.999482
-0.999584
-0.999668
-0.999738
-0.999796
-0.999842
-0.999880
-0.999909
-0.999933
-0.999956
-0.999969
-0.999978
-0.999985
-0.999990
-0.999994
-0.999996
-0.999998
-0.999999
-0.999999
-1.000000
-1.000000
-1.000000
-1.000000
-1.000000
-1.000000
-1.000000
-1.000000
-1.000000
-1.000000
-1.000000
-1.000000
-1.000000
-1.000000
-1.000000
-1.000000
-1.000000
-0.999999
-0.999999
-0.999998
-0.999996
-0.999994
-0.999990
-0.999983
-0.999976
-0.999965
-0.999952
-0.999934
-0.999911
-0.999881
-0.999844
-0.999798
-0.999741
-0.999672
-0.999588
-0.999487
-0.999367
-0.999224
-0.999056
-0.998859
-0.998629
-0.998364
-0.998058
-0.997706
-0.997305
-0.996848
-0.996331
-0.995746
-0.995089
-0.994351
-0.993527
-0.992609
-0.991590
-0.990460
-0.989213
-0.987838
-0.985793
-0.984086
-0.982222
-0.980189
-0.977977
-0.975575
-0.972973
-0.970160
-0.967123
-0.963852
-0.960334
-0.956558
-0.952511
-0.948181
-0.943557
-0.938625
-0.933374
-0.927790
-0.921863
-0.915579
-0.908926
-0.901892
-0.894470
-0.886640
-0.878390
-0.869720
-0.860610
-0.851050
-0.841040
-0.830560
-0.819600
-0.808150
-0.796220
-0.779520
-0.766400
-0.752770
-0.738620
-0.723940
-0.708730
-0.692980
-0.676710
-0.659890
-0.642540
-0.624650
-0.606230
-0.587270
-0.567780
-0.547770
-0.527230
-0.506180
-0.484620
-0.462560
-0.440010
-0.416980
-0.393480
-0.369520
-0.345120
-0.320290
-0.295050
-0.269410
-0.243390
-0.217010
-0.190290
-0.163250
-0.135910
-0.108290
-0.071070
-0.042900
-0.014530
0.014000
0.042700
0.071500
0.100400
0.129300
0.158300
0.187300
0.216200
0.245100
0.273900
0.302500
0.331000
0.359300
0.387400
0.415300
0.442800
0.470000
0.496900
0.523400
0.549500
0.575100
0.600200
0.624800
0.648900
0.672400
0.695300
0.717600
0.739200
0.760100
0.780300
0.806000
0.824500
0.842100
0.858800
0.874800
0.889800
0.904000
0.917200
0.929500
0.940900
0.951300
0.960700
0.969200
0.976600
0.983100
0.988500
0.992800
0.996200
0.998500
0.999700
1.000000
0.999100
0.997300
0.994300
0.990400
0.985400
0.979400
0.972400
0.964400
0.955300
0.945300
0.934400
0.922400
0.905100
0.891000
0.876000
0.860200
0.843400
0.825900
0.807600
0.788400
0.768500
0.747900
0.726600
0.704600
0.682000
0.658700
0.634900
0.610500
0.585500
0.560100
0.534200
0.507900
0.481200
0.454100
0.426700
0.399000
0.371000
0.342800
0.314300
0.285700
0.257000
0.228200
0.199300
0.170300
0.141300
0.102700
0.073800
0.045000
0.016300
-0.012230
-0.040620
-0.068810
-0.096780
-0.124500
-0.151960
-0.179130
-0.205990
-0.232510
-0.258680
-0.284480
-0.309890
-0.334890
-0.359470
-0.383610
-0.407300
-0.430530
-0.453280
-0.475540
-0.497310
-0.518570
-0.539320
-0.559560
-0.579260
-0.598440
-0.617090
-0.635200
-0.652770
-0.669810
-0.691690
-0.707480
-0.722730
-0.737450
-0.751650
-0.765320
-0.778480
-0.791130
-0.803270
-0.814920
-0.826070
-0.836750
-0.846960
-0.856710
-0.866000
-0.874850
-0.883270
-0.891270
-0.898870
-0.906060
-0.912869
-0.919304
-0.925378
-0.931102
-0.936490
-0.941552
-0.946303
-0.950753
-0.954915
-0.958802
-0.962425
-0.965797
-0.968930
-0.972754
-0.975373
-0.977790
-0.980017
-0.982064
-0.983942
-0.985660
-0.987230
-0.988660
-0.989959
-0.991136
-0.992200
-0.993159
-0.994021
-0.994793
-0.995483
-0.996097
-0.996642
-0.997123
-0.997547
-0.997918
-0.998242
-0.998524
-0.998768
-0.998978
-0.999157
-0.999310
-0.999440
-0.999548
-0.999639
-0.999714
-0.999776
-0.999826
-0.999879
-0.999909
-0.999932
-0.999950
-0.999964
-0.999975
-0.999983
-0.999988
-0.999993
-0.999995
-0.999997
-0.999998
-0.999999
-1.000000
-1.000000
-1.000000
-1.000000
-1.000000
-1.000000
-1.000000
-1.000000
-1.000000
-1.000000
-1.000000
-1.000000
-1.000000
-1.000000
-1.000000
-1.000000
-1.000000
-0.999999
-0.999999
-0.999998
-0.999996
-0.999994
-0.999990
-0.999986
-0.999979
-0.999970
-0.999957
-0.999941
-0.999920
-0.999893
-0.999859
-0.999816
-0.999764
-0.999699
-0.999621
-0.999526
-0.999413
-0.999279
-0.999121
-0.998935
-0.998718
-0.998466
-0.998175
-0.997841
-0.997458
-0.997023
-0.996528
-0.995969
-0.995339
-0.994632
-0.993840
-0.992958
-0.991976
-0.990500
-0.989257
-0.987887
-0.986381
-0.984731
-0.982925
-0.980955
-0.978810
-0.976479
-0.973952
-0.971218
-0.968264
-0.965080
-0.961654
-0.957974
-0.954028
-0.949804
-0.945289
-0.940472
-0.935339
-0.929879
-0.924079
-0.917927
-0.911411
-0.904519
-0.897240
-0.889560
-0.881470
-0.872950
-0.864000
-0.854610
-0.844770
-0.834460
-0.819970
-0.808550
-0.796630
-0.784200
-0.771280
-0.757830
-0.743870
-0.729390
-0.714370
-0.698820
-0.682740
-0.666130
-0.648970
-0.631280
-0.613050
-0.594290
-0.575000
-0.555170
-0.534830
-0.513960
-0.492590
-0.470710
-0.448340
-0.425490
-0.402160
-0.378370
-0.354130
-0.329450
-0.304360
-0.278870
-0.252980
-0.226730
-0.200140
-0.164160
-0.136830
-0.109220
-0.081360
-0.053270
-0.024970
0.003500
0.032100
0.060900
0.089800
0.118700
0.147700
0.176600
0.205600
0.234500
0.263300
0.292000
0.320600
0.349000
0.377100
0.405100
0.432700
0.460100
0.487100
0.513700
0.539900
0.565700
0.591000
0.615900
0.640100
0.663900
0.687000
0.709500
0.738500
0.759400
0.779600
0.799100
0.817800
0.835700
0.852800
0.869000
0.884400
0.898900
0.912500
0.925100
0.936800
0.947600
0.957400
0.966200
0.974000
0.980800
0.986600
0.991300
0.995100
0.997800
0.999400
1.000000
0.999600
0.998100
0.995500
0.992000
0.987400
0.981700
0.975100
0.967400
0.958800
0.945700
0.934700
0.922900
0.910000
0.896300
0.881600
0.866100
0.849700
0.832400
0.814400
0.795500
0.775900
0.755600
0.734500
0.712800
0.690400
0.667300
0.643700
0.619500
0.594800
0.569500
0.543800
0.517600
0.491000
0.464100
0.436800
0.409200
0.381300
0.353200
0.324800
0.296300
0.267600
0.238800
0.200200
0.171300
0.142300
0.113300
0.084400
0.055600
0.026800
-0.001770
-0.030220
-0.058480
-0.086540
-0.114360
-0.141920
-0.169190
-0.196170
-0.222820
-0.249120
-0.275060
-0.300610
-0.325760
-0.350500
-0.374800
-0.398660
-0.422060
-0.444990
-0.467430
-0.489380
-0.510830
-0.531770
-0.552190
-0.572090
-0.591460
-0.610310
-0.634600
-0.652190
-0.669240
-0.685760
-0.701740
-0.717190
-0.732110
-0.746500
-0.760360
-0.773710
-0.786540
-0.798870
-0.810700
-0.822040
-0.832890
-0.843270
-0.853180
-0.862640
-0.871650
-0.880230
-0.888380
-0.896130
-0.903465
-0.910414
-0.916985
-0.923190
-0.929041
-0.934551
-0.939731
-0.944595
-0.949154
-0.953420
-0.957407
-0.962308
-0.965688
-0.968828
-0.971740
-0.974436
-0.976925
-0.979221
-0.981333
-0.983272
-0.985048
-0.986671
-0.988150
-0.989496
-0.990717
-0.991822
-0.992819
-0.993716
-0.994520
-0.995239
-0.995880
-0.996449
-0.996953
-0.997397
-0.997787
-0.998128
-0.998425
-0.998683
-0.998905
-0.999095
-0.999257
-0.999395
-0.999511
-0.999608
-0.999712
-0.999774
-0.999825
-0.999866
-0.999898
-0.999924
-0.999944
-0.999960
-0.999971
-0.999980
-0.999987
-0.999991
-0.999994
-0.999997
-0.999998
-0.999999
-0.999999
-1.000000
-1.000000
-1.000000
-1.000000
-1.000000
-1.000000
-1.000000
-1.000000
-1.000000
-1.000000
-1.000000
-1.000000
-1.000000
-1.000000
-1.000000
-1.000000
-0.999999
-0.999999
-0.999998
-0.999997
-0.999995
-0.999992
-0.999988
-0.999982
-0.999973
-0.999962
-0.999947
-0.999928
-0.999903
-0.999872
-0.999833
-0.999784
-0.999724
-0.999651
-0.999563
-0.999457
-0.999331
-0.999182
-0.999006
-0.998801
-0.998563
-0.998287
-0.997969
-0.997605
-0.997189
-0.996717
-0.996182
-0.995579
-0.994901
-0.993868
-0.992989
-0.992011
-0.990927
-0.989727
-0.988405
-0.986950
-0.985354
-0.983606
-0.981698
-0.979618
-0.977357
-0.974903
-0.972246
-0.969374
-0.966276
-0.962941
-0.959355
-0.955508
-0.951387
-0.946981
-0.942276
-0.937260
-0.931922
-0.926248
-0.920227
-0.913845
-0.907093
-0.899960
-0.892420
-0.884480
-0.876130
-0.864310
-0.854940
-0.845110
-0.834810
-0.824040
-0.812800
-0.801060
-0.788820
-0.776080
-0.762830
-0.749060
-0.734760
-0.719940
-0.704590
-0.688710
-0.672290
-0.655330
-0.637840
-0.619800
-0.601240
-0.582140
-0.562510
-0.542350
-0.521680
-0.500490
-0.478800
-0.456610
-0.433930
-0.410770
-0.387150
-0.363070
-0.338560
-0.313620
-0.288270
-0.253860
-0.227620
-0.201040
-0.174120
-0.146900
-0.119390
-0.091610
-0.063600
-0.035370
-0.006960
0.021600
0.050300
0.079200
0.108100
0.137000
0.166000
0.195000
0.223900
0.252700
0.281500
0.310100
0.338600
0.366800
0.394900
0.422600
0.450100
0.477200
0.504000
0.530400
0.556300
0.581800
0.606800
0.631300
0.663100
0.686200
0.708700
0.730600
0.751800
0.772300
0.792000
0.811000
0.829200
0.846600
0.863200
0.878800
0.893700
0.907600
0.920600
0.932700
0.943800
0.953900
0.963100
0.971300
0.978400
0.984600
0.989700
0.993800
0.996900
0.998900
0.999900
0.999800
0.998700
0.996600
0.993400
0.989200
0.983900
0.975300
0.967700
0.959100
0.949500
0.938900
0.927300
0.914800
0.901400
0.887100
0.871900
0.855800
0.838900
0.821100
0.802500
0.783200
0.763100
0.742300
0.720800
0.698700
0.675900
0.652400
0.628400
0.603900
0.578800
0.553300
0.527300
0.500800
0.474000
0.446900
0.419400
0.391600
0.363500
0.335200
0.297200
0.268500
0.239700
0.210800
0.181900
0.152900
0.124000
0.095000
0.066100
0.037400
0.008700
-0.019800
-0.048130
-0.076270
-0.104180
-0.131830
-0.159220
-0.186300
-0.213070
-0.239510
-0.265580
-0.291280
-0.316580
-0.341470
-0.365930
-0.389960
-0.413530
-0.436630
-0.459250
-0.481380
-0.503020
-0.524140
-0.544760
-0.571430
-0.590820
-0.609680
-0.628010
-0.645800
-0.663050
-0.679760
-0.695940
-0.711580
-0.726700
-0.741280
-0.755330
-0.768870
-0.781890
-0.794400
-0.806420
-0.817930
-0.828960
-0.839510
-0.849600
-0.859220
-0.868400
-0.877130
-0.885440
-0.893330
-0.900817
-0.907908
-0.914617
-0.920955
-0.926934
-0.932568
-0.937868
-0.942846
-0.949005
-0.953281
-0.957277
-0.961004
-0.964476
-0.967703
-0.970697
-0.973471
-0.976035
-0.978400
-0.980578
-0.982580
-0.984414
-0.986092
-0.987623
-0.989017
-0.990283
-0.991430
-0.992465
-0.993398
-0.994235
-0.994985
-0.995654
-0.996248
-0.996776
-0.997241
-0.997650
-0.998009
-0.998321
-0.998593
-0.998827
-0.999028
-0.999201
-0.999390
-0.999507
-0.999605
-0.999686
-0.999753
-0.999807
-0.999852
-0.999887
-0.999915
-0.999937
-0.999955
-0.999968
-0.999977
-0.999985
-0.999990
-0.999993
-0.999996
-0.999998
-0.999999
-0.999999
-1.000000
-1.000000
-1.000000
-1.000000
-1.000000
-1.000000
-1.000000
-1.000000
-1.000000
-1.000000
-1.000000
-1.000000
-1.000000
-1.000000
-1.000000
-1.000000
-1.000000
-0.999999
-0.999999
-0.999997
-0.999996
-0.999993
-0.999989
-0.999984
-0.999977
-0.999967
-0.999953
-0.999936
-0.999913
-0.999885
-0.999848
-0.999803
-0.999748
-0.999680
-0.999597
-0.999498
-0.999380
-0.999239
-0.999074
-0.998880
-0.998654
-0.998392
-0.998091
-0.997744
-0.997348
-0.996897
-0.996201
-0.995600
-0.994925
-0.994168
-0.993323
-0.992382
-0.991337
-0.990181
-0.988905
-0.987500
-0.985957
-0.984266
-0.982418
-0.980402
-0.978209
-0.975827
-0.973246
-0.970454
-0.967440
-0.964193
-0.960701
-0.956951
-0.952932
-0.948632
-0.944038
-0.939138
-0.933919
-0.928370
-0.922477
-0.916230
-0.909615
-0.902620
-0.895230
-0.884760
-0.876410
-0.867640
-0.858430
-0.848770
-0.838640
-0.828050
-0.816980
-0.805420
-0.793370
-0.780820
-0.767750
-0.754170
-0.740070
-0.725440
-0.710290
-0.694600
-0.678380
-0.661620
-0.644320
-0.626480
-0.608110
-0.589210
-0.569770
-0.549810
-0.529330
-0.508330
-0.486820
-0.464810
-0.442310
-0.419330
-0.395870
-0.371960
-0.339390
-0.314470
-0.289130
-0.263400
-0.237300
-0.210830
-0.184040
-0.156920
-0.129520
-0.101840
-0.073910
-0.045760
-0.017410
0.011100
0.039800
0.068600
0.097500
0.126400
0.155400
0.184300
0.213300
0.242200
0.271000
0.299600
0.328200
0.356500
0.384600
0.412500
0.440000
0.467300
0.494200
0.520700
0.546800
0.581000
0.606000
0.630500
0.654400
0.677800
0.700600
0.722700
0.744100
0.764900
0.784900
0.804100
0.822600
0.840300
0.857200
0.873200
0.888300
0.902600
0.915900
0.928300
0.939800
0.950300
0.959800
0.968400
0.975900
0.982400
0.988000
0.992400
0.995900
0.998300
0.999700
1.000000
0.999300
0.997500
0.993500
0.989300
0.984100
0.977900
0.970600
0.962400
0.953100
0.942900
0.931700
0.919500
0.906400
0.892500
0.877600
0.861800
0.845200
0.827700
0.809400
0.790400
0.770600
0.750000
0.728800
0.706900
0.684300
0.661100
0.637300
0.613000
0.588100
0.562700
0.536900
0.510600
0.483900
0.456900
0.429500
0.392500
0.364500
0.336200
0.307700
0.279100
0.250300
0.221500
0.192500
0.163600
0.134600
0.105600
0.076700
0.047900
0.019200
-0.009360
-0.037760
-0.065970
-0.093960
-0.121710
-0.149200
-0.176400
-0.203290
-0.229850
-0.256050
-0.281890
-0.307340
-0.332380
-0.357010
-0.381190
-0.404930
-0.428200
-0.451000
-0.473320
-0.502300
-0.523440
-0.544070
-0.564180
-0.583770
-0.602820
-0.621340
-0.639330
-0.656780
-0.673690
-0.690070
-0.705900
-0.721210
-0.735990
-0.750240
-0.763960
-0.777170
-0.789870
-0.802060
-0.813760
-0.824970
-0.835700
-0.845950
-0.855740
-0.865080
-0.873980
-0.882440
-0.890480
-0.898120
-0.905351
-0.912198
-0.918671
-0.924781
-0.932384
-0.937694
-0.942683
-0.947363
-0.951745
-0.955842
-0.959667
-0.963231
-0.966546
-0.969625
-0.972478
-0.975117
-0.977555
-0.979800
-0.981865
-0.983759
-0.985494
-0.987078
-0.988521
-0.989833
-0.991022
-0.992097
-0.993067
-0.993938
-0.994719
-0.995417
-0.996038
-0.996590
-0.997077
-0.997506
-0.997883
-0.998212
-0.998498
-0.998820
-0.999022
-0.999195
-0.999342
-0.999467
-0.999571
-0.999658
-0.999730
-0.999789
-0.999837
-0.999875
-0.999906
-0.999930
-0.999949
-0.999963
-0.999974
-0.999982
-0.999988
-0.999992
-0.999995
-0.999997
-0.999998
-0.999999
-1.000000
-1.000000
-1.000000
-1.000000
-1.000000
-1.000000
-1.000000
-1.000000
-1.000000
-1.000000
-1.000000
-1.000000
-1.000000
-1.000000
-1.000000
-1.000000
-1.000000
-0.999999
-0.999999
-0.999998
-0.999996
-0.999994
-0.999991
-0.999986
-0.999980
-0.999971
-0.999959
-0.999943
-0.999922
-0.999896
-0.999863
-0.999821
-0.999769
-0.999706
-0.999629
-0.999537
-0.999426
-0.999294
-0.999138
-0.998955
-0.998741
-0.998493
-0.998206
-0.997756
-0.997362
-0.996913
-0.996404
-0.995829
-0.995182
-0.994456
-0.993644
-0.992739
-0.991733
-0.990619
-0.989388
-0.988031
-0.986540
-0.984904
-0.983115
-0.981162
-0.979035
-0.976724
-0.974217
-0.971504
-0.968573
-0.965413
-0.962012
-0.958358
-0.954439
-0.950244
-0.945759
-0.940972
-0.935872
-0.930446
-0.924681
-0.918565
-0.909844
-0.902862
-0.895490
-0.887710
-0.879530
-0.870910
-0.861860
-0.852370
-0.842410
-0.831990
-0.821100
-0.809720
-0.797850
-0.785480
-0.772600
-0.759210
-0.745310
-0.730870
-0.715910
-0.700420
-0.684390
-0.667830
-0.650730
-0.633090
-0.614920
-0.596210
-0.576970
-0.557200
-0.536910
-0.516090
-0.494770
-0.472950
-0.450620
-0.420110
-0.396670
-0.372770
-0.348430
-0.323660
-0.298470
-0.272890
-0.246920
-0.220590
-0.193910
-0.166910
-0.139610
-0.112020
-0.084190
-0.056110
-0.027830
0.000600
0.029200
0.058000
0.086800
0.115800
0.144700
0.173700
0.202700
0.231600
0.260400
0.289100
0.317700
0.346100
0.374300
0.402300
0.429900
0.457300
0.493300
0.519800
0.546000
0.571700
0.596900
0.621600
0.645700
0.669300
0.692300
0.714600
0.736300
0.757300
0.777600
0.797200
0.815900
0.833900
0.851100
0.867400
0.882900
0.897500
0.911100
0.923900
0.935700
0.946600
0.956500
0.965400
0.973300
0.980200
0.986100
0.990900
0.994700
0.997500
0.999300
1.000000
0.999300
0.997600
0.994800
0.991000
0.986100
0.980300
0.973400
0.965500
0.956600
0.946700
0.935900
0.924100
0.911400
0.897700
0.883100
0.867700
0.851400
0.834200
0.816200
0.797500
0.777900
0.757700
0.736700
0.715000
0.692700
0.669700
0.646100
0.622000
0.597300
0.572100
0.546400
0.520300
0.484800
0.457800
0.430400
0.402700
0.374800
0.346600
0.318200
0.289600
0.260900
0.232100
0.203100
0.174200
0.145200
0.116300
0.087300
0.058500
0.029700
0.001100
-0.027350
-0.055640
-0.083710
-0.111560
-0.139140
-0.166450
-0.193460
-0.220140
-0.246480
-0.272450
-0.298050
-0.323240
-0.348020
-0.372370
-0.404140
-0.427430
-0.450240
-0.472570
-0.494410
-0.515740
-0.536560
-0.556860
-0.576640
-0.595890
-0.614610
-0.632790
-0.650440
-0.667550
-0.684120
-0.700150
-0.715660
-0.730630
-0.745070
-0.758980
-0.772380
-0.785270
-0.797650
-0.809530
-0.820910
-0.831810
-0.842240
-0.852200
-0.861710
-0.870760
-0.879380
-0.887580
-0.895360
-0.902741
-0.911974
-0.918459
-0.924581
-0.930351
-0.935783
-0.940889
-0.945681
-0.950170
-0.954371
-0.958294
-0.961952
-0.965357
-0.968521
-0.971456
-0.974173
-0.976683
-0.978998
-0.981128
-0.983083
-0.984875
-0.986513
-0.988007
-0.989366
-0.990600
-0.991716
-0.992723
-0.993629
-0.994443
-0.995170
-0.995819
-0.996395
-0.996905
-0.997355
-0.997871
-0.998201
-0.998489
-0.998737
-0.998951
-0.999135
-0.999291
-0.999423
-0.999535
-0.999628
-0.999705
-0.999768
-0.999820
-0.999862
-0.999895
-0.999922
-0.999942
-0.999958
-0.999970
-0.999979
-0.999986
-0.999991
-0.999994
-0.999996
-0.999998
-0.999999
-0.999999
-1.000000
-1.000000
-1.000000
-1.000000
-1.000000
-1.000000
-1.000000
-1.000000
-1.000000
-1.000000
-1.000000
-1.000000
-1.000000
-1.000000
-1.000000
-1.000000
-1.000000
-0.999999
-0.999998
-0.999997
-0.999995
-0.999992
-0.999988
-0.999982
-0.999974
-0.999963
-0.999949
-0.999930
-0.999906
-0.999876
-0.999837
-0.999790
-0.999731
-0.999659
-0.999573
-0.999469
-0.999345
-0.999198
-0.999025
-0.998749
-0.998502
-0.998217
-0.997889
-0.997513
-0.997085
-0.996598
-0.996048
-0.995428
-0.994732
-0.993952
-0.993082
-0.992115
-0.991041
-0.989854
-0.988544
-0.987103
-0.985522
-0.983790
-0.981898
-0.979836
-0.977594
-0.975160
-0.972524
-0.969674
-0.966600
-0.963289
-0.959729
-0.955909
-0.951816
-0.947439
-0.942765
-0.937781
-0.930634
-0.924880
-0.918777
-0.912310
-0.905469
-0.898240
-0.890620
-0.882580
-0.874120
-0.865230
-0.855900
-0.846120
-0.835870
-0.825150
-0.813950
-0.802270
-0.790080
-0.777390
-0.764190
-0.750470
-0.736230
-0.721460
-0.706170
-0.690340
-0.673970
-0.657070
-0.639630
-0.621650
-0.603140
-0.584090
-0.564520
-0.544410
-0.523790
-0.495500
-0.473690
-0.451380
-0.428590
-0.405330
-0.381600
-0.357420
-0.332800
-0.307770
-0.282320
-0.256490
-0.230290
-0.203740
-0.176850
-0.149660
-0.122180
-0.094430
-0.066440
-0.038230
-0.009840
0.018700
0.047400
0.076200
0.105100
0.134100
0.163100
0.192000
0.221000
0.249800
0.278600
0.307200
0.335700
0.364000
0.401300
0.429000
0.456400
0.483500
0.510100
0.536400
0.562300
0.587700
0.612500
0.636900
0.660700
0.683900
0.706500
0.728400
0.749700
0.770200
0.790100
0.809100
0.827400
0.844900
0.861500
0.877300
0.892200
0.906200
0.919300
0.931500
0.942700
0.952900
0.962200
0.970500
0.977800
0.984000
0.989200
0.994600
0.997500
0.999200
1.000000
0.999700
0.998300
0.995900
0.992500
0.988000
0.982500
0.976000
0.968500
0.960000
0.950500
0.940000
0.928500
0.916100
0.902800
0.888600
0.873500
0.857500
0.840600
0.822900
0.804500
0.785200
0.765200
0.744500
0.723000
0.700900
0.678200
0.654800
0.630900
0.606400
0.572900
0.547300
0.521200
0.494700
0.467700
0.440500
0.412900
0.385100
0.357000
0.328600
0.300100
0.271400
0.242700
0.213800
0.184800
0.155800
0.126900
0.097900
0.069100
0.040300
0.011600
-0.016930
-0.045280
-0.073440
-0.101370
-0.129050
-0.156460
-0.183580
-0.210390
-0.236850
-0.262960
-0.288700
-0.314040
-0.347190
-0.371560
-0.395470
-0.418940
-0.441930
-0.464440
-0.486450
-0.507970
-0.528980
-0.549470
-0.569440
-0.588890
-0.607800
-0.626180
-0.644020
-0.661330
-0.678100
-0.694330
-0.710030
-0.725190
-0.739830
-0.753940
-0.767530
-0.780600
-0.793160
-0.805220
-0.816790
-0.827870
-0.838470
-0.848600
-0.858270
-0.867490
-0.876270
-0.887310
-0.895110
-0.902499
-0.909500
-0.916122
-0.922375
-0.928273
-0.933828
-0.939052
-0.943958
-0.948557
-0.952862
-0.956886
-0.960640
-0.964136
-0.967388
-0.970405
-0.973200
-0.975785
-0.978170
-0.980367
-0.982385
-0.984236
-0.985929
-0.987475
-0.988883
-0.990161
-0.991319
-0.992365
-0.993308
-0.994155
-0.994913
-0.995589
-0.996377
-0.996889
-0.997341
-0.997738
-0.998085
-0.998388
-0.998650
-0.998877
-0.999071
-0.999237
-0.999378
-0.999496
-0.999596
-0.999678
-0.999747
-0.999802
-0.999848
-0.999884
-0.999913
-0.999935
-0.999953
-0.999966
-0.999976
-0.999984
-0.999989
-0.999993
-0.999996
-0.999997
-0.999999
-0.999999
-1.000000
-1.000000
-1.000000
-1.000000
-1.000000
-1.000000
-1.000000
-1.000000
-1.000000
-1.000000
-1.000000
-1.000000
-1.000000
-1.000000
-1.000000
-1.000000
-1.000000
-0.999999
-0.999999
-0.999998
-0.999996
-0.999993
-0.999990
-0.999985
-0.999977
-0.999968
-0.999955
-0.999938
-0.999916
-0.999888
-0.999852
-0.999808
-0.999754
-0.999687
-0.999606
-0.999509
-0.999349
-0.999203
-0.999032
-0.998831
-0.998597
-0.998326
-0.998014
-0.997657
-0.997248
-0.996784
-0.996258
-0.995664
-0.994996
-0.994248
-0.993412
-0.992482
-0.991448
-0.990303
-0.989040
-0.987648
-0.986119
-0.984444
-0.982612
-0.980614
-0.978439
-0.976076
-0.973516
-0.970746
-0.967755
-0.964532
-0.961065
-0.957342
-0.953351
-0.947591
-0.942927
-0.937954
-0.932660
-0.927032
-0.921058
-0.914726
-0.908024
-0.900940
-0.893460
-0.885580
-0.877280
-0.868550
-0.859380
-0.849760
-0.839690
-0.829140
-0.818120
-0.806610
-0.794610
-0.782110
-0.769090
-0.755570
-0.741520
-0.726940
-0.711840
-0.696210
-0.680040
-0.663330
-0.646090
-0.628310
-0.609990
-0.591140
-0.565180
-0.545100
-0.524490
-0.503380
-0.481750
-0.459630
-0.437010
-0.413920
-0.390360
-0.366340
-0.341890
-0.317000
-0.291710
-0.266020
-0.239950
-0.213520
-0.186760
-0.159680
-0.132300
-0.104640
-0.076740
-0.048610
-0.020280
0.008200
0.036900
0.065700
0.094500
0.123500
0.152400
0.181400
0.210400
0.239300
0.268100
0.306300
0.334800
0.363000
0.391100
0.418900
0.446400
0.473600
0.500400
0.526800
0.552800
0.578400
0.603500
0.628000
0.652000
0.675500
0.698300
0.720500
0.742000
0.762800
0.782900
0.802200
0.820800
0.838600
0.855500
0.871600
0.886800
0.901200
0.914600
0.927100
0.938700
0.949300
0.958900
0.967600
0.977500
0.983800
0.989100
0.993300
0.996500
0.998700
0.999800
0.999900
0.998900
0.996900
0.993900
0.989800
0.984700
0.978500
0.971400
0.963200
0.954100
0.943900
0.932800
0.920800
0.907800
0.893900
0.879100
0.863400
0.846900
0.829500
0.811300
0.792400
0.772600
0.752200
0.731000
0.709100
0.686600
0.655600
0.631700
0.607200
0.582200
0.556700
0.530800
0.504400
0.477700
0.450500
0.423100
0.395300
0.367300
0.339000
0.310600
0.282000
0.253200
0.224400
0.195400
0.166500
0.137500
0.108600
0.079600
0.050800
0.022100
-0.006480
-0.034900
-0.063130
-0.091140
-0.118920
-0.146440
-0.173670
-0.200590
-0.227180
-0.262090
-0.287840
-0.313200
-0.338140
-0.362670
-0.386750
-0.410380
-0.433540
-0.456230
-0.478430
-0.500130
-0.521330
-0.542010
-0.562170
-0.581810
-0.600920
-0.619500
-0.637540
-0.655040
-0.672010
-0.688440
-0.704330
-0.719690
-0.734520
-0.748820
-0.762600
-0.775860
-0.788610
-0.800860
-0.812600
-0.823860
-0.834630
-0.844940
-0.857950
-0.867190
-0.875980
-0.884350
-0.892290
-0.899830
-0.906976
-0.913735
-0.920122
-0.926149
-0.931829
-0.937173
-0.942194
-0.946904
-0.951315
-0.955441
-0.959293
-0.962882
-0.966222
-0.969324
-0.972200
-0.974860
-0.977317
-0.979582
-0.981664
-0.983576
-0.985326
-0.986924
-0.988382
-0.989706
-0.990907
-0.991994
-0.992974
-0.994128
-0.994889
-0.995568
-0.996172
-0.996708
-0.997182
-0.997598
-0.997963
-0.998282
-0.998558
-0.998797
-0.999003
-0.999179
-0.999329
-0.999455
-0.999561
-0.999650
-0.999723
-0.999783
-0.999832
-0.999872
-0.999903
-0.999928
-0.999947
-0.999962
-0.999973
-0.999981
-0.999987
-0.999992
-0.999995
-0.999997
-0.999998
-0.999999
-1.000000
-1.000000
-1.000000
-1.000000
-1.000000
-1.000000
-1.000000
-1.000000
-1.000000
-1.000000
-1.000000
-1.000000
-1.000000
-1.000000
-1.000000
-1.000000
-1.000000
-0.999999
-0.999999
-0.999998
-0.999997
-0.999994
-0.999991
-0.999987
-0.999980
-0.999972
-0.999960
-0.999945
-0.999925
-0.999899
-0.999866
-0.999826
-0.999756
-0.999690
-0.999609
-0.999512
-0.999397
-0.999260
-0.999098
-0.998908
-0.998687
-0.998430
-0.998134
-0.997793
-0.997404
-0.996961
-0.996458
-0.995890
-0.995250
-0.994533
-0.993730
-0.992835
-0.991840
-0.990737
-0.989518
-0.988174
-0.986697
-0.985076
-0.983303
-0.981367
-0.979258
-0.976966
-0.974479
-0.971787
-0.968879
-0.965743
-0.961186
-0.957472
-0.953490
-0.949228
-0.944674
-0.939816
-0.934641
-0.929137
-0.923292
-0.917092
-0.910528
-0.903585
-0.896250
-0.888520
-0.880370
-0.871800
-0.862800
-0.853350
-0.843440
-0.833070
-0.822220
-0.810890
-0.799070
-0.786750
-0.773930
-0.760590
-0.746730
-0.732350
-0.717450
-0.702010
-0.686040
-0.669530
-0.652480
-0.628920
-0.610620
-0.591790
-0.572420
-0.552530
-0.532120
-0.511190
-0.489750
-0.467800
-0.445370
-0.422450
-0.399060
-0.375210
-0.350910
-0.326180
-0.301040
-0.275490
-0.249560
-0.223260
-0.196620
-0.169650
-0.142380
-0.114820
-0.087010
-0.058960
-0.030700
-0.002250
0.026400
0.055100
0.083900
0.112800
0.141800
0.180400
0.209400
0.238300
0.267100
0.295800
0.324300
0.352700
0.380800
0.408700
0.436300
0.463600
0.490600
0.517200
0.543300
0.569100
0.594300
0.619100
0.643300
0.666900
0.690000
0.712400
0.734200
0.755200
0.775600
0.795200
0.814100
0.832100
0.849400
0.865800
0.881400
0.896000
0.909800
0.922600
0.934600
0.948900
0.958600
0.967300
0.975000
0.981600
0.987300
0.991900
0.995500
0.998000
0.999500
1.000000
0.999400
0.997800
0.995100
0.991400
0.986700
0.980900
0.974100
0.966300
0.957600
0.947800
0.937000
0.925300
0.912700
0.899100
0.884600
0.869300
0.853100
0.836000
0.818100
0.799400
0.780000
0.759800
0.731700
0.709900
0.687400
0.664300
0.640500
0.616300
0.591500
0.566200
0.540400
0.514200
0.487500
0.460500
0.433200
0.405500
0.377600
0.349400
0.321100
0.292500
0.263800
0.235000
0.206100
0.177100
0.148100
0.119200
0.090200
0.061400
0.032600
0.004000
-0.024490
-0.052790
-0.080890
-0.108760
-0.136370
-0.172750
-0.199690
-0.226290
-0.252550
-0.278430
-0.303940
-0.329040
-0.353720
-0.377960
-0.401760
-0.425100
-0.447960
-0.470340
-0.492230
-0.513610
-0.534480
-0.554830
-0.574670
-0.593970
-0.612740
-0.630980
-0.648680
-0.665840
-0.682470
-0.698560
-0.714110
-0.729140
-0.743630
-0.757600
-0.771050
-0.783990
-0.796420
-0.812220
-0.823490
-0.834280
-0.844600
-0.854450
-0.863850
-0.872800
-0.881330
-0.889420
-0.897110
-0.904399
-0.911298
-0.917820
-0.923978
-0.929784
-0.935250
-0.940388
-0.945211
-0.949730
-0.953959
-0.957910
-0.961594
-0.965025
-0.968213
-0.971170
-0.973908
-0.976438
-0.978772
-0.980920
-0.982893
-0.984701
-0.986355
-0.987863
-0.989235
-0.990869
-0.991959
-0.992942
-0.993826
-0.994619
-0.995328
-0.995959
-0.996519
-0.997015
-0.997452
-0.997835
-0.998170
-0.998461
-0.998714
-0.998931
-0.999118
-0.999277
-0.999411
-0.999524
-0.999619
-0.999698
-0.999763
-0.999815
-0.999858
-0.999892
-0.999919
-0.999941
-0.999957
-0.999969
-0.999979
-0.999985
-0.999990
-0.999994
-0.999997
-0.999998
-0.999999
-0.999999
-1.000000
-1.000000
-1.000000
-1.000000
-1.000000
-1.000000
-1.000000
-1.000000
-1.000000
-1.000000
-1.000000
-1.000000
-1.000000
-1.000000
-1.000000
-1.000000
-1.000000
-0.999999
-0.999998
-0.999997
-0.999995
-0.999993
-0.999989
-0.999983
-0.999975
-0.999965
-0.999951
-0.999932
-0.999900
-0.999867
-0.999827
-0.999777
-0.999715
-0.999640
-0.999550
-0.999442
-0.999313
-0.999160
-0.998981
-0.998772
-0.998529
-0.998247
-0.997924
-0.997553
-0.997130
-0.996650
-0.996107
-0.995494
-0.994806
-0.994035
-0.993174
-0.992217
-0.991155
-0.989979
-0.988682
-0.987255
-0.985688
-0.983972
-0.982097
-0.980053
-0.977829
-0.975415
-0.971881
-0.968981
-0.965852
-0.962484
-0.958865
-0.954983
-0.950825
-0.946380
-0.941635
-0.936578
-0.931196
-0.925477
-0.919409
-0.912980
-0.906178
-0.898990
-0.891400
-0.883410
-0.875000
-0.866150
-0.856870
-0.847130
-0.836930
-0.826260
-0.815110
-0.803470
-0.791330
-0.778690
-0.765550
-0.751880
-0.737690
-0.722980
-0.707740
-0.686580
-0.670090
-0.653060
-0.635500
-0.617400
-0.598760
-0.579590
-0.559890
-0.539670
-0.518930
-0.497670
-0.475910
-0.453660
-0.430920
-0.407700
-0.384010
-0.359880
-0.335310
-0.310310
-0.284910
-0.259120
-0.232950
-0.206440
-0.179580
-0.152420
-0.124970
-0.097240
-0.069280
-0.041090
-0.012710
0.015800
0.044500
0.073300
0.111900
0.140800
0.169800
0.198800
0.227700
0.256500
0.285300
0.313900
0.342300
0.370500
0.398500
0.426200
0.453700
0.480700
0.507500
0.533800
0.559700
0.585100
0.610100
0.634500
0.658300
0.681600
0.704200
0.726200
0.747600
0.768200
0.788100
0.807200
0.825600
0.843200
0.859900
0.875700
0.895500
0.909300
0.922200
0.934200
0.945200
0.955200
0.964200
0.972300
0.979300
0.985300
0.990300
0.994300
0.997200
0.999100
0.999900
0.999800
0.998500
0.996200
0.992900
0.988500
0.983200
0.976700
0.969300
0.960900
0.951500
0.941100
0.929700
0.917400
0.904200
0.890100
0.875000
0.859100
0.842300
0.824800
0.800100
0.780600
0.760400
0.739500
0.718000
0.695700
0.672800
0.649300
0.625200
0.600600
0.575500
0.549900
0.523800
0.497300
0.470500
0.443300
0.415700
0.387900
0.359800
0.331500
0.303000
0.274300
0.245600
0.216700
0.187700
0.158800
0.129800
0.100900
0.072000
0.043200
0.014500
-0.014050
-0.042430
-0.079950
-0.107820
-0.135450
-0.162790
-0.189840
-0.216570
-0.242950
-0.268980
-0.294620
-0.319870
-0.344710
-0.369110
-0.393080
-0.416590
-0.439630
-0.462180
-0.484250
-0.505820
-0.526880
-0.547420
-0.567450
-0.586950
-0.605910
-0.624350
-0.642240
-0.659610
-0.676430
-0.692720
-0.708470
-0.723690
-0.738370
-0.752540
-0.766180
-0.783560
-0.796010
-0.807960
-0.819410
-0.830370
-0.840860
-0.850890
-0.860450
-0.869570
-0.878250
-0.886500
-0.894340
-0.901770
-0.908811
-0.915470
-0.921760
-0.927694
-0.933283
-0.938539
-0.943476
-0.948106
-0.952440
-0.956492
-0.960272
-0.963795
-0.967070
-0.970110
-0.972928
-0.975533
-0.977938
-0.980153
-0.982189
-0.984643
-0.986301
-0.987814
-0.989191
-0.990440
-0.991572
-0.992593
-0.993513
-0.994338
-0.995077
-0.995736
-0.996321
-0.996840
-0.997298
-0.997700
-0.998052
-0.998359
-0.998625
-0.998855
-0.999053
-0.999221
-0.999364
-0.999485
-0.999586
-0.999671
-0.999740
-0.999797
-0.999843
-0.999881
-0.999910
-0.999933
-0.999951
-0.999965
-0.999976
-0.999985
-0.999990
-0.999994
-0.999996
-0.999998
-0.999999
-0.999999
-1.000000
-1.000000
-1.000000
-1.000000
-1.000000
-1.000000
-1.000000
-1.000000
-1.000000
-1.000000
-1.000000
-1.000000
-1.000000
-1.000000
-1.000000
-1.000000
-1.000000
-0.999999
-0.999999
-0.999998
-0.999996
-0.999994
-0.999990
-0.999985
-0.999978
-0.999969
-0.999951
-0.999933
-0.999910
-0.999880
-0.999843
-0.999797
-0.999739
-0.999670
-0.999585
-0.999484
-0.999363
-0.999219
-0.999050
-0.998852
-0.998622
-0.998355
-0.998048
-0.997695
-0.997292
-0.996833
-0.996314
-0.995727
-0.995067
-0.994328
-0.993501
-0.992580
-0.991557
-0.990424
-0.989173
-0.987795
-0.986280
-0.984620
-0.982804
-0.980124
-0.977907
-0.975499
-0.972891
-0.970071
-0.967027
-0.963749
-0.960223
-0.956439
-0.952384
-0.948046
-0.943412
-0.938471
-0.933210
-0.927616
-0.921678
-0.915382
-0.908718
-0.901673
-0.894230
-0.886390
-0.878130
-0.869450
-0.860330
-0.850760
-0.840730
-0.830230
-0.819260
-0.807800
-0.795850
-0.783390
-0.770430
-0.756960
-0.738180
-0.723480
-0.708260
-0.692500
-0.676210
-0.659380
-0.642010
-0.624100
-0.605660
-0.586690
-0.567180
-0.547150
-0.526600
-0.505530
-0.483960
-0.461880
-0.439320
-0.416270
-0.392760
-0.368790
-0.344380
-0.319530
-0.294280
-0.268630
-0.242600
-0.216210
-0.189480
-0.162430
-0.135080
-0.107450
-0.079570
-0.051460
-0.023150
0.014900
0.043600
0.072400
0.101200
0.130200
0.159200
0.188100
0.217100
0.246000
0.274700
0.303400
0.331900
0.360200
0.388300
0.416100
0.443600
0.470800
0.497700
0.524200
0.550200
0.575800
0.601000
0.625600
0.649600
0.673100
0.696000
0.718300
0.739800
0.760700
0.780900
0.800300
0.819000
0.836800
0.859300
0.875200
0.890300
0.904400
0.917600
0.929900
0.941200
0.951600
0.961000
0.969400
0.976800
0.983200
0.988600
0.992900
0.996300
0.998500
0.999800
0.999900
0.999100
0.997200
0.994200
0.990300
0.985200
0.979200
0.972200
0.964100
0.955100
0.945000
0.934000
0.922100
0.909200
0.895400
0.880600
0.859700
0.842900
0.825400
0.807000
0.787800
0.767900
0.747300
0.726000
0.703900
0.681300
0.658000
0.634100
0.609700
0.584800
0.559300
0.533400
0.507100
0.480400
0.453300
0.425900
0.398100
0.370100
0.341900
0.313500
0.284900
0.256100
0.227300
0.198400
0.169400
0.140400
0.111500
0.082600
0.053700
0.015500
-0.013100
-0.041470
-0.069660
-0.097620
-0.125340
-0.152790
-0.179950
-0.206800
-0.233310
-0.259470
-0.285260
-0.310650
-0.335640
-0.360210
-0.384340
-0.408010
-0.431230
-0.453960
-0.476210
-0.497960
-0.519210
-0.539940
-0.560160
-0.579850
-0.599010
-0.617640
-0.635740
-0.653300
-0.670320
-0.686800
-0.702750
-0.718160
-0.737890
-0.752070
-0.765730
-0.778870
-0.791500
-0.803630
-0.815260
-0.826410
-0.837070
-0.847260
-0.856990
-0.866270
-0.875110
-0.883520
-0.891510
-0.899090
-0.906272
-0.913069
-0.919493
-0.925557
-0.931271
-0.936648
-0.941701
-0.946442
-0.950883
-0.955037
-0.958916
-0.962531
-0.965896
-0.969021
-0.971919
-0.974601
-0.977078
-0.980081
-0.982123
-0.983996
-0.985710
-0.987275
-0.988701
-0.989996
-0.991170
-0.992231
-0.993187
-0.994046
-0.994816
-0.995503
-0.996115
-0.996657
-0.997137
-0.997559
-0.997928
-0.998251
-0.998532
-0.998775
-0.998984
-0.999162
-0.999315
-0.999443
-0.999551
-0.999642
-0.999716
-0.999778
-0.999828
-0.999868
-0.999900
-0.999926
-0.999951
-0.999965
-0.999975
-0.999983
-0.999989
-0.999993
-0.999995
-0.999997
-0.999998
-0.999999
-1.000000
-1.000000
-1.000000
-1.000000
-1.000000
-1.000000
-1.000000
-1.000000
-1.000000
-1.000000
-1.000000
-1.000000
-1.000000
-1.000000
-1.000000
-1.000000
-1.000000
-0.999999
-0.999999
-0.999998
-0.999997
-0.999995
-0.999992
-0.999985
-0.999979
-0.999969
-0.999957
-0.999940
-0.999919
-0.999892
-0.999858
-0.999815
-0.999762
-0.999697
-0.999618
-0.999523
-0.999409
-0.999275
-0.999115
-0.998928
-0.998710
-0.998458
-0.998166
-0.997830
-0.997446
-0.997008
-0.996512
-0.995951
-0.995319
-0.994609
-0.993815
-0.992930
-0.991945
-0.990853
-0.989647
-0.988316
-0.986333
-0.984678
-0.982868
-0.980893
-0.978742
-0.976406
-0.973873
-0.971131
-0.968171
-0.964980
-0.961547
-0.957859
-0.953904
-0.949671
-0.945148
-0.940321
-0.935178
-0.929708
-0.923898
-0.917735
-0.911208
-0.904304
-0.897010
-0.889320
-0.881210
-0.872690
-0.863730
-0.854320
-0.844460
-0.834140
-0.823340
-0.812060
-0.800290
-0.783820
-0.770880
-0.757420
-0.743440
-0.728940
-0.713910
-0.698350
-0.682250
-0.665610
-0.648440
-0.630740
-0.612490
-0.593710
-0.574400
-0.554560
-0.534200
-0.513320
-0.491930
-0.470040
-0.447660
-0.424790
-0.401440
-0.377640
-0.353390
-0.328700
-0.303590
-0.278090
-0.252190
-0.225930
-0.199330
-0.172390
-0.145150
-0.117620
-0.080510
-0.052410
-0.024100
0.004400
0.033000
0.061800
0.090600
0.119600
0.148500
0.177500
0.206500
0.235400
0.264200
0.292900
0.321400
0.349800
0.378000
0.405900
0.433600
0.460900
0.487900
0.514500
0.540700
0.566500
0.591800
0.616600
0.640900
0.664600
0.687700
0.710200
0.732000
0.753100
0.773600
0.799700
0.818300
0.836200
0.853300
0.869500
0.884800
0.899300
0.912900
0.925500
0.937200
0.947900
0.957700
0.966500
0.974200
0.981000
0.986800
0.991500
0.995200
0.997800
0.999400
1.000000
0.999500
0.998000
0.995400
0.991800
0.987200
0.981500
0.974900
0.967200
0.958500
0.948800
0.938200
0.926600
0.909600
0.895800
0.881200
0.865600
0.849200
0.831900
0.813800
0.795000
0.775300
0.755000
0.733900
0.712100
0.689700
0.666600
0.643000
0.618800
0.594000
0.568700
0.543000
0.516800
0.490200
0.463300
0.436000
0.408300
0.380400
0.352300
0.323900
0.295400
0.266700
0.237900
0.209000
0.180000
0.151100
0.112500
0.083500
0.054700
0.026000
-0.002640
-0.031080
-0.059340
-0.087380
-0.115200
-0.142750
-0.170020
-0.196980
-0.223620
-0.249910
-0.275840
-0.301380
-0.326520
-0.351240
-0.375530
-0.399380
-0.422760
-0.445670
-0.468100
-0.490040
-0.511470
-0.532400
-0.552800
-0.572690
-0.592040
-0.610870
-0.629160
-0.646910
-0.664130
-0.686250
-0.702220
-0.717650
-0.732550
-0.746920
-0.760770
-0.774100
-0.786920
-0.799240
-0.811050
-0.822370
-0.833210
-0.843580
-0.853480
-0.862920
-0.871920
-0.880480
-0.888630
-0.896350
-0.903681
-0.910618
-0.917178
-0.923373
-0.929213
-0.934713
-0.939883
-0.944737
-0.949287
-0.953545
-0.957523
-0.961234
-0.964689
-0.967901
-0.971825
-0.974514
-0.976998
-0.979288
-0.981394
-0.983328
-0.985099
-0.986718
-0.988193
-0.989535
-0.990753
-0.991854
-0.992847
-0.993741
-0.994543
-0.995260
-0.995898
-0.996466
-0.996968
-0.997410
-0.997798
-0.998138
-0.998434
-0.998690
-0.998911
-0.999100
-0.999262
-0.999399
-0.999514
-0.999610
-0.999691
-0.999757
-0.999811
-0.999867
-0.999899
-0.999925
-0.999945
-0.999960
-0.999972
-0.999980
-0.999987
-0.999991
-0.999994
-0.999997
-0.999998
-0.999999
-0.999999
-1.000000
-1.000000
-1.000000
-1.000000
-1.000000
-1.000000
-1.000000
-1.000000
-1.000000
-1.000000
-1.000000
-1.000000
-1.000000
-1.000000
-1.000000
-1.000000
-1.000000
-0.999999
-0.999998
-0.999997
-0.999995
-0.999992
-0.999987
-0.999981
-0.999973
-0.999962
-0.999947
-0.999928
-0.999903
-0.999871
-0.999832
-0.999782
-0.999722
-0.999649
-0.999560
-0.999453
-0.999327
-0.999177
-0.999000
-0.998794
-0.998555
-0.998278
-0.997958
-0.997593
-0.997176
-0.996701
-0.996165
-0.995559
-0.994879
-0.994117
-0.993266
-0.992318
-0.990892
-0.989689
-0.988363
-0.986904
-0.985303
-0.983551
-0.981637
-0.979552
-0.977286
-0.974826
-0.972162
-0.969284
-0.966179
-0.962836
-0.959242
-0.955387
-0.951258
-0.946842
-0.942128
-0.937103
-0.931755
-0.926071
-0.920038
-0.913646
-0.906882
-0.899730
-0.892190
-0.884240
-0.875870
-0.867070
-0.857820
-0.848130
-0.837980
-0.823710
-0.812450
-0.800690
-0.788440
-0.775690
-0.762420
-0.748630
-0.734320
-0.719490
-0.704120
-0.688220
-0.671780
-0.654810
-0.637300
-0.619250
-0.600670
-0.581550
-0.561910
-0.541740
-0.521050
-0.499840
-0.478130
-0.455930
-0.433230
-0.410060
-0.386430
-0.362340
-0.337810
-0.312860
-0.287490
-0.261740
-0.235610
-0.200230
-0.173300
-0.146070
-0.118550
-0.090770
-0.062750
-0.034520
-0.006090
0.022500
0.051200
0.080000
0.108900
0.137900
0.166900
0.195800
0.224800
0.253600
0.282400
0.311000
0.339400
0.367700
0.395700
0.423400
0.450900
0.478000
0.504800
0.531200
0.557100
0.582600
0.607600
0.632000
0.655900
0.679300
0.702000
0.731300
0.752400
0.772900
0.792600
0.811600
0.829800
0.847100
0.863600
0.879300
0.894100
0.908000
0.921000
0.933000
0.944100
0.954200
0.963400
0.971500
0.978600
0.984800
0.989900
0.993900
0.997000
0.999000
0.999900
0.999800
0.998700
0.996500
0.993300
0.989000
0.983700
0.977400
0.970100
0.961800
0.949200
0.938500
0.927000
0.914400
0.901000
0.886600
0.871400
0.855300
0.838300
0.820600
0.802000
0.782600
0.762500
0.741700
0.720200
0.698000
0.675200
0.651700
0.627700
0.603100
0.578100
0.552500
0.526500
0.500000
0.473200
0.446000
0.418500
0.390700
0.362700
0.334400
0.305900
0.277200
0.248500
0.210000
0.181000
0.152000
0.123100
0.094100
0.065300
0.036500
0.007800
-0.020660
-0.048990
-0.077120
-0.105020
-0.132670
-0.160040
-0.187120
-0.213880
-0.240300
-0.266360
-0.292050
-0.317340
-0.342220
-0.366670
-0.390680
-0.414230
-0.437320
-0.459930
-0.482050
-0.503660
-0.524780
-0.545370
-0.565450
-0.585000
-0.604020
-0.628550
-0.646330
-0.663560
-0.680260
-0.696420
-0.712050
-0.727140
-0.741710
-0.755750
-0.769270
-0.782280
-0.794780
-0.806770
-0.818270
-0.829290
-0.839830
-0.849900
-0.859510
-0.868670
-0.877390
-0.885690
-0.893560
-0.901038
-0.908117
-0.914814
-0.921141
-0.927110
-0.932733
-0.938023
-0.942992
-0.947652
-0.952016
-0.956095
-0.961113
-0.964577
-0.967797
-0.970785
-0.973552
-0.976109
-0.978469
-0.980642
-0.982638
-0.984467
-0.986141
-0.987668
-0.989058
-0.990320
-0.991463
-0.992495
-0.993424
-0.994259
-0.995006
-0.995673
-0.996265
-0.996791
-0.997254
-0.997662
-0.998019
-0.998330
-0.998600
-0.998834
-0.999034
-0.999205
-0.999351
-0.999474
-0.999577
-0.999688
-0.999755
-0.999809
-0.999853
-0.999888
-0.999916
-0.999938
-0.999955
-0.999968
-0.999978
-0.999985
-0.999990
-0.999993
-0.999996
-0.999998
-0.999999
-0.999999
-1.000000
-1.000000
-1.000000
-1.000000
-1.000000
-1.000000
-1.000000
-1.000000
-1.000000
-1.000000
-1.000000
-1.000000
-1.000000
-1.000000
-1.000000
-1.000000
-1.000000
-0.999999
-0.999998
-0.999997
-0.999996
-0.999993
-0.999989
-0.999984
-0.999976
-0.999966
-0.999953
-0.999935
-0.999912
-0.999884
-0.999847
-0.999802
-0.999746
-0.999677
-0.999594
-0.999495
-0.999376
-0.999235
-0.999068
-0.998874
-0.998647
-0.998384
-0.998081
-0.997733
-0.997335
-0.996882
-0.996369
-0.995790
-0.995138
-0.994144
-0.993296
-0.992352
-0.991304
-0.990145
-0.988865
-0.987455
-0.985908
-0.984212
-0.982359
-0.980338
-0.978139
-0.975752
-0.973164
-0.970366
-0.967345
-0.964091
-0.960591
-0.956833
-0.952806
-0.948497
-0.943894
-0.938984
-0.933756
-0.928196
-0.922293
-0.916035
-0.909408
-0.902402
-0.895000
-0.887200
-0.878990
-0.870350
-0.858140
-0.848470
-0.838330
-0.827720
-0.816640
-0.805070
-0.793000
-0.780430
-0.767350
-0.753750
-0.739630
-0.724990
-0.709820
-0.694120
-0.677880
-0.661100
-0.643790
-0.625930
-0.607550
-0.588630
-0.569180
-0.549200
-0.528700
-0.507680
-0.486160
-0.464140
-0.441620
-0.418620
-0.395160
-0.371230
-0.346860
-0.322060
-0.296850
-0.262610
-0.236500
-0.210030
-0.183220
-0.156100
-0.128680
-0.100990
-0.073060
-0.044900
-0.016540
0.012000
0.040700
0.069400
0.098300
0.127300
0.156200
0.185200
0.214200
0.243000
0.271800
0.300500
0.329000
0.357300
0.385400
0.413300
0.440900
0.468100
0.495000
0.521500
0.547600
0.573300
0.598500
0.623100
0.655100
0.678500
0.701200
0.723300
0.744700
0.765500
0.785500
0.804700
0.823200
0.840800
0.857700
0.873700
0.888800
0.903000
0.916300
0.928700
0.940100
0.950600
0.960100
0.968600
0.976100
0.982600
0.988100
0.992600
0.996000
0.998300
0.999700
1.000000
0.999200
0.997400
0.994600
0.990700
0.985800
0.977700
0.970400
0.962100
0.952800
0.942500
0.931300
0.919100
0.906000
0.892000
0.877100
0.861300
0.844700
0.827200
0.808900
0.789800
0.770000
0.749400
0.728100
0.706200
0.683600
0.660400
0.636600
0.612200
0.587300
0.561900
0.536100
0.509800
0.483100
0.456000
0.428600
0.400900
0.373000
0.344800
0.306800
0.278200
0.249400
0.220600
0.191600
0.162700
0.133700
0.104800
0.075900
0.047000
0.018300
-0.010220
-0.038620
-0.066820
-0.094810
-0.122550
-0.150030
-0.177220
-0.204100
-0.230650
-0.256840
-0.282670
-0.308110
-0.333140
-0.357750
-0.381920
-0.405640
-0.428900
-0.451690
-0.473990
-0.495790
-0.517090
-0.537870
-0.564780
-0.584350
-0.603390
-0.621900
-0.639870
-0.657300
-0.674190
-0.690550
-0.706380
-0.721670
-0.736430
-0.750660
-0.764370
-0.777560
-0.790250
-0.802430
-0.814110
-0.825300
-0.836010
-0.846250
-0.856030
-0.865360
-0.874240
-0.882690
-0.890720
-0.898340
-0.905564
-0.912400
-0.918861
-0.924960
-0.930709
-0.936120
-0.941205
-0.947500
-0.951873
-0.955962
-0.959779
-0.963335
-0.966643
-0.969714
-0.972561
-0.975194
-0.977625
-0.979865
-0.981925
-0.983814
-0.985544
-0.987124
-0.988563
-0.989871
-0.991057
-0.992128
-0.993095
-0.993963
-0.994742
-0.995437
-0.996056
-0.996605
-0.997091
-0.997518
-0.997893
-0.998221
-0.998506
-0.998752
-0.998964
-0.999146
-0.999346
-0.999470
-0.999574
-0.999660
-0.999732
-0.999790
-0.999838
-0.999876
-0.999907
-0.999931
-0.999949
-0.999964
-0.999974
-0.999982
-0.999988
-0.999992
-0.999995
-0.999997
-0.999998
-0.999999
-1.000000
-1.000000
-1.000000
-1.000000
-1.000000
-1.000000
-1.000000
-1.000000
-1.000000
-1.000000
-1.000000
-1.000000
-1.000000
-1.000000
-1.000000
-1.000000
-1.000000
-0.999999
-0.999999
-0.999998
-0.999996
-0.999994
-0.999991
-0.999986
-0.999979
-0.999970
-0.999958
-0.999942
-0.999921
-0.999895
-0.999861
-0.999819
-0.999768
-0.999704
-0.999627
-0.999533
-0.999422
-0.999289
-0.999133
-0.998949
-0.998734
-0.998485
-0.998197
-0.997866
-0.997487
-0.997055
-0.996388
-0.995810
-0.995161
-0.994432
-0.993618
-0.992710
-0.991701
-0.990584
-0.989349
-0.987988
-0.986492
-0.984852
-0.983058
-0.981100
-0.978968
-0.976650
-0.974138
-0.971418
-0.968480
-0.965313
-0.961905
-0.958243
-0.954316
-0.950112
-0.945618
-0.940822
-0.935712
-0.930276
-0.924501
-0.918374
-0.911884
-0.905018
-0.897770
-0.887470
-0.879270
-0.870640
-0.861580
-0.852070
-0.842100
-0.831670
-0.820760
-0.809370
-0.797480
-0.785100
-0.772210
-0.758800
-0.744880
-0.730430
-0.715450
-0.699940
-0.683900
-0.667320
-0.650200
-0.632550
-0.614360
-0.595630
-0.576380
-0.556590
-0.536280
-0.515460
-0.494120
-0.472280
-0.449940
-0.427120
-0.403820
-0.380060
-0.347690
-0.322900
-0.297700
-0.272110
-0.246130
-0.219780
-0.193100
-0.166090
-0.138780
-0.111180
-0.083340
-0.055260
-0.026970
0.001500
0.030100
0.058900
0.087700
0.116600
0.145600
0.174600
0.203500
0.232400
0.261300
0.290000
0.318600
0.347000
0.375200
0.403100
0.430800
0.458200
0.485200
0.511800
0.538100
0.572400
0.597600
0.622300
0.646400
0.670000
0.693000
0.715300
0.737000
0.757900
0.778200
0.797700
0.816500
0.834500
0.851600
0.867900
0.883300
0.897900
0.911500
0.924300
0.936000
0.946900
0.956700
0.965600
0.973500
0.980400
0.986200
0.991000
0.994800
0.997600
0.999300
1.000000
0.999600
0.998200
0.994700
0.990900
0.986000
0.980100
0.973200
0.965200
0.956300
0.946400
0.935600
0.923700
0.911000
0.897300
0.882700
0.867200
0.850900
0.833700
0.815700
0.796900
0.777300
0.757000
0.736000
0.714300
0.692000
0.669000
0.645400
0.621200
0.596500
0.571300
0.545600
0.519500
0.492900
0.466000
0.438700
0.401900
0.373900
0.345700
0.317300
0.288700
0.260000
0.231200
0.202300
0.173300
0.144300
0.115400
0.086500
0.057600
0.028900
0.000200
-0.028210
-0.056490
-0.084560
-0.112400
-0.139980
-0.167280
-0.194270
-0.220940
-0.247270
-0.273230
-0.298820
-0.324000
-0.348760
-0.373100
-0.396990
-0.420420
-0.443380
-0.465860
-0.495060
-0.516380
-0.537180
-0.557470
-0.577230
-0.596460
-0.615170
-0.633330
-0.650960
-0.668060
-0.684610
-0.700630
-0.716120
-0.731070
-0.745500
-0.759400
-0.772780
-0.785650
-0.798020
-0.809880
-0.821250
-0.832140
-0.842550
-0.852500
-0.861990
-0.871030
-0.879640
-0.887820
-0.895590
-0.902959
-0.909935
-0.916533
-0.924761
-0.930521
-0.935943
-0.941039
-0.945821
-0.950302
-0.954494
-0.958409
-0.962059
-0.965457
-0.968614
-0.971542
-0.974252
-0.976756
-0.979065
-0.981189
-0.983140
-0.984927
-0.986561
-0.988050
-0.989405
-0.990635
-0.991748
-0.992752
-0.993655
-0.994466
-0.995191
-0.995837
-0.996411
-0.996920
-0.997368
-0.997761
-0.998106
-0.998406
-0.998744
-0.998957
-0.999140
-0.999296
-0.999427
-0.999538
-0.999630
-0.999707
-0.999770
-0.999822
-0.999863
-0.999896
-0.999923
-0.999943
-0.999959
-0.999971
-0.999980
-0.999986
-0.999991
-0.999994
-0.999996
-0.999998
-0.999999
-0.999999
-1.000000
-1.000000
-1.000000
-1.000000
-1.000000
-1.000000
-1.000000
-1.000000
-1.000000
-1.000000
-1.000000
-1.000000
-1.000000
-1.000000
-1.000000
-1.000000
-1.000000
-0.999999
-0.999998
-0.999997
-0.999995
-0.999992
-0.999988
-0.999982
-0.999974
-0.999963
-0.999949
-0.999930
-0.999905
-0.999875
-0.999836
-0.999788
-0.999729
-0.999657
-0.999570
-0.999465
-0.999341
-0.999193
-0.999020
-0.998817
-0.998581
-0.998307
-0.997878
-0.997501
-0.997071
-0.996582
-0.996030
-0.995408
-0.994709
-0.993927
-0.993054
-0.992084
-0.991007
-0.989816
-0.988503
-0.987057
-0.985471
-0.983735
-0.981838
-0.979771
-0.977523
-0.975083
-0.972441
-0.969585
-0.966503
-0.963184
-0.959617
-0.955789
-0.951688
-0.947302
-0.942618
-0.937625
-0.932310
-0.926660
-0.920664
-0.912108
-0.905256
-0.898020
-0.890380
-0.882330
-0.873860
-0.864960
-0.855610
-0.845820
-0.835560
-0.824820
-0.813610
-0.801900
-0.789700
-0.777000
-0.763780
-0.750050
-0.735790
-0.721010
-0.705700
-0.689850
-0.673470
-0.656550
-0.639090
-0.621100
-0.602570
-0.583510
-0.563910
-0.543800
-0.523160
-0.502010
-0.480350
-0.458190
-0.427890
-0.404610
-0.380870
-0.356680
-0.332050
-0.307000
-0.281550
-0.255700
-0.229490
-0.202930
-0.176040
-0.148830
-0.121340
-0.093590
-0.065590
-0.037380
-0.008970
0.019600
0.048300
0.077100
0.106000
0.135000
0.163900
0.192900
0.221800
0.250700
0.279500
0.308100
0.336600
0.364800
0.392900
0.420700
0.448100
0.484300
0.510900
0.537200
0.563100
0.588400
0.613300
0.637600
0.661400
0.684600
0.707200
0.729100
0.750300
0.770900
0.790700
0.809700
0.828000
0.845400
0.862000
0.877800
0.892600
0.906600
0.919700
0.931800
0.943000
0.953200
0.962500
0.970700
0.978000
0.984200
0.989400
0.993600
0.996700
0.998800
1.000000
0.999600
0.998300
0.995800
0.992400
0.987900
0.982400
0.975800
0.968300
0.959700
0.950200
0.939700
0.928200
0.915700
0.902400
0.888100
0.873000
0.857000
0.840100
0.822400
0.803900
0.784600
0.764600
0.743800
0.722400
0.700200
0.677500
0.654100
0.630200
0.605600
0.580600
0.555100
0.529100
0.493800
0.466900
0.439700
0.412100
0.384200
0.356100
0.327800
0.299200
0.270600
0.241800
0.212900
0.183900
0.155000
0.126000
0.097100
0.068200
0.039400
0.010700
-0.017790
-0.046140
-0.074290
-0.102210
-0.129890
-0.157290
-0.184400
-0.211190
-0.237650
-0.263750
-0.289470
-0.314800
-0.339720
-0.364220
-0.388270
-0.419640
-0.442620
-0.465110
-0.487110
-0.508610
-0.529610
-0.550080
-0.570040
-0.589470
-0.608360
-0.626730
-0.644550
-0.661850
-0.678600
-0.694810
-0.710500
-0.725640
-0.740260
-0.754360
-0.767930
-0.780990
-0.793540
-0.805580
-0.817130
-0.828200
-0.838780
-0.848900
-0.858560
-0.867760
-0.876530
-0.884870
-0.892790
-0.900301
-0.909706
-0.916316
-0.922559
-0.928447
-0.933992
-0.939206
-0.944102
-0.948692
-0.952988
-0.957003
-0.960749
-0.964238
-0.967482
-0.970493
-0.973282
-0.975860
-0.978239
-0.980430
-0.982444
-0.984290
-0.985978
-0.987520
-0.988923
-0.990198
-0.991352
-0.992395
-0.993335
-0.994179
-0.994934
-0.995609
-0.996209
-0.996740
-0.997210
-0.997749
-0.998095
-0.998396
-0.998658
-0.998883
-0.999076
-0.999241
-0.999381
-0.999500
-0.999598
-0.999681
-0.999748
-0.999804
-0.999849
-0.999885
-0.999914
-0.999936
-0.999953
-0.999967
-0.999977
-0.999984
-0.999989
-0.999993
-0.999996
-0.999997
-0.999999
-0.999999
-1.000000
-1.000000
-1.000000
-1.000000
-1.000000
-1.000000
-1.000000
-1.000000
-1.000000
-1.000000
-1.000000
-1.000000
-1.000000
-1.000000
-1.000000
-1.000000
-1.000000
-0.999999
-0.999999
-0.999998
-0.999996
-0.999993
-0.999990
-0.999984
-0.999977
-0.999967
-0.999954
-0.999937
-0.999915
-0.999887
-0.999851
-0.999807
-0.999752
-0.999685
-0.999604
-0.999506
-0.999389
-0.999250
-0.999086
-0.998824
-0.998589
-0.998317
-0.998004
-0.997645
-0.997235
-0.996769
-0.996241
-0.995645
-0.994975
-0.994224
-0.993386
-0.992452
-0.991415
-0.990267
-0.989000
-0.987604
-0.986071
-0.984390
-0.982554
-0.980550
-0.978370
-0.976002
-0.973435
-0.970658
-0.967661
-0.964431
-0.960956
-0.957225
-0.953225
-0.948945
-0.944372
-0.939494
-0.932494
-0.926856
-0.920872
-0.914529
-0.907815
-0.900719
-0.893230
-0.885330
-0.877020
-0.868280
-0.859100
-0.849460
-0.839380
-0.828820
-0.817780
-0.806260
-0.794240
-0.781720
-0.768690
-0.755150
-0.741080
-0.726500
-0.711380
-0.695730
-0.679540
-0.662820
-0.645560
-0.627760
-0.609430
-0.590560
-0.571170
-0.551240
-0.530790
-0.502730
-0.481090
-0.458950
-0.436320
-0.413210
-0.389640
-0.365610
-0.341140
-0.316240
-0.290930
-0.265230
-0.239150
-0.212720
-0.185940
-0.158850
-0.131460
-0.103800
-0.075890
-0.047750
-0.019420
0.009100
0.037800
0.066500
0.095400
0.124300
0.153300
0.182300
0.211200
0.240100
0.268900
0.297600
0.326100
0.354500
0.391900
0.419700
0.447200
0.474400
0.501200
0.527600
0.553600
0.579200
0.604200
0.628800
0.652800
0.676200
0.699000
0.721100
0.742600
0.763400
0.783500
0.802800
0.821300
0.839100
0.856000
0.872100
0.887300
0.901600
0.915000
0.927500
0.939000
0.949600
0.959200
0.967800
0.975400
0.982000
0.987600
0.993400
0.996600
0.998800
0.999800
0.999900
0.998900
0.996900
0.993800
0.989700
0.984500
0.978300
0.971200
0.963000
0.953800
0.943600
0.932500
0.920400
0.907400
0.893500
0.878600
0.862900
0.846400
0.829000
0.810800
0.791800
0.772000
0.751500
0.730300
0.708400
0.685900
0.662800
0.639000
0.614700
0.581500
0.556000
0.530000
0.503600
0.476800
0.449700
0.422200
0.394500
0.366400
0.338200
0.309700
0.281100
0.252400
0.223500
0.194600
0.165600
0.136600
0.107700
0.078800
0.050000
0.021200
-0.007340
-0.035760
-0.063980
-0.091990
-0.119760
-0.147270
-0.174490
-0.201400
-0.227980
-0.254210
-0.280080
-0.305550
-0.338890
-0.363400
-0.387470
-0.411090
-0.434240
-0.456910
-0.479100
-0.500780
-0.521960
-0.542630
-0.562780
-0.582400
-0.601490
-0.620050
-0.638070
-0.655560
-0.672510
-0.688930
-0.704800
-0.720150
-0.734960
-0.749250
-0.763010
-0.776250
-0.788990
-0.801220
-0.812950
-0.824190
-0.834950
-0.845240
-0.855070
-0.864440
-0.873360
-0.884590
-0.892530
-0.900054
-0.907186
-0.913934
-0.920310
-0.926327
-0.931996
-0.937330
-0.942341
-0.947042
-0.951445
-0.955562
-0.959405
-0.962987
-0.966320
-0.969414
-0.972283
-0.974938
-0.977389
-0.979647
-0.981725
-0.983631
-0.985376
-0.986971
-0.988424
-0.989744
-0.990942
-0.992025
-0.993002
-0.993880
-0.994667
-0.995370
-0.996190
-0.996724
-0.997195
-0.997610
-0.997973
-0.998291
-0.998566
-0.998804
-0.999009
-0.999184
-0.999333
-0.999459
-0.999564
-0.999652
-0.999725
-0.999785
-0.999833
-0.999873
-0.999904
-0.999928
-0.999948
-0.999962
-0.999973
-0.999982
-0.999988
-0.999992
-0.999995
-0.999997
-0.999998
-0.999999
-0.999999
-1.000000
-1.000000
-1.000000
-1.000000
-1.000000
-1.000000
-1.000000
-1.000000
-1.000000
-1.000000
-1.000000
-1.000000
-1.000000
-1.000000
-1.000000
-1.000000
-0.999999
-0.999999
-0.999998
-0.999997
-0.999994
-0.999991
-0.999987
-0.999980
-0.999971
-0.999960
-0.999944
-0.999924
-0.999898
-0.999865
-0.999824
-0.999773
-0.999711
-0.999635
-0.999544
-0.999393
-0.999255
-0.999092
-0.998902
-0.998679
-0.998422
-0.998124
-0.997782
-0.997392
-0.996947
-0.996442
-0.995872
-0.995230
-0.994510
-0.993704
-0.992806
-0.991808
-0.990702
-0.989479
-0.988131
-0.986650
-0.985025
-0.983247
-0.981306
-0.979191
-0.976893
-0.974401
-0.971702
-0.968787
-0.965644
-0.962260
-0.958625
-0.954725
-0.949094
-0.944531
-0.939664
-0.934479
-0.928965
-0.923109
-0.916899
-0.910323
-0.903368
-0.896020
-0.888280
-0.880120
-0.871540
-0.862520
-0.853050
-0.843130
-0.832750
-0.821890
-0.810540
-0.798710
-0.786370
-0.773530
-0.760180
-0.746310
-0.731910
-0.716990
-0.701530
-0.685540
-0.669020
-0.651960
-0.634360
-0.616220
-0.591210
-0.571830
-0.551920
-0.531490
-0.510540
-0.489090
-0.467130
-0.444680
-0.421750
-0.398340
-0.374480
-0.350170
-0.325430
-0.300270
-0.274710
-0.248770
-0.222460
-0.195810
-0.168830
-0.141550
-0.113980
-0.086160
-0.058100
-0.029840
-0.001390
0.027200
0.056000
0.084800
0.113700
0.142700
0.171700
0.200600
0.229500
0.258400
0.296600
0.325200
0.353500
0.381700
0.409600
0.437200
0.464500
0.491400
0.518000
0.544100
0.569900
0.595100
0.619800
0.644000
0.667600
0.690700
0.713100
0.734800
0.755900
0.776200
0.795800
0.814600
0.832700
0.849900
0.866300
0.881800
0.896500
0.910200
0.923000
0.934900
0.945800
0.955800
0.964800
0.975200
0.981800
0.987400
0.992000
0.995600
0.998100
0.999600
1.000000
0.999400
0.997700
0.995000
0.991300
0.986500
0.980700
0.973900
0.966100
0.957300
0.947500
0.936700
0.925000
0.912300
0.898700
0.884200
0.868800
0.852500
0.835500
0.817500
0.798800
0.779400
0.759100
0.738200
0.716600
0.694300
0.663500
0.639800
0.615500
0.590700
0.565400
0.539600
0.513400
0.486700
0.459700
0.432400
0.404700
0.376800
0.348600
0.320200
0.291600
0.262900
0.234100
0.205200
0.176200
0.147300
0.118300
0.089400
0.060500
0.031800
0.003100
-0.025350
-0.053650
-0.081740
-0.109600
-0.137200
-0.164530
-0.191560
-0.218260
-0.253340
-0.279210
-0.304700
-0.329790
-0.354460
-0.378690
-0.402470
-0.425800
-0.448650
-0.471010
-0.492880
-0.514250
-0.535100
-0.555440
-0.575260
-0.594550
-0.613300
-0.631520
-0.649210
-0.666350
-0.682960
-0.699040
-0.714580
-0.729580
-0.744060
-0.758020
-0.771450
-0.784370
-0.796790
-0.808700
-0.820120
-0.831060
-0.841520
-0.854740
-0.864130
-0.873070
-0.881580
-0.889660
-0.897340
-0.904614
-0.911501
-0.918012
-0.924159
-0.929955
-0.935410
-0.940539
-0.945352
-0.949863
-0.954083
-0.958026
-0.961702
-0.965125
-0.968305
-0.971256
-0.973988
-0.976512
-0.978840
-0.980983
-0.982951
-0.984754
-0.986402
-0.987906
-0.989274
-0.990516
-0.991640
-0.992655
-0.993852
-0.994642
-0.995348
-0.995977
-0.996535
-0.997029
-0.997464
-0.997846
-0.998179
-0.998470
-0.998721
-0.998937
-0.999123
-0.999281
-0.999415
-0.999528
-0.999622
-0.999700
-0.999764
-0.999817
-0.999859
-0.999893
-0.999920
-0.999941
-0.999957
-0.999970
-0.999979
-0.999986
-0.999991
-0.999994
-0.999996
-0.999998
-0.999999
-0.999999
-1.000000
-1.000000
-1.000000
-1.000000
-1.000000
-1.000000
-1.000000
-1.000000
-1.000000
-1.000000
-1.000000
-1.000000
-1.000000
-1.000000
-1.000000
-1.000000
-1.000000
-0.999999
-0.999998
-0.999997
-0.999995
-0.999992
-0.999988
-0.999983
-0.999975
-0.999964
-0.999950
-0.999932
-0.999908
-0.999878
-0.999840
-0.999793
-0.999713
-0.999638
-0.999547
-0.999438
-0.999308
-0.999155
-0.998975
-0.998765
-0.998521
-0.998238
-0.997913
-0.997541
-0.997117
-0.996635
-0.996089
-0.995474
-0.994783
-0.994010
-0.993147
-0.992186
-0.991121
-0.989942
-0.988641
-0.987210
-0.985638
-0.983918
-0.982037
-0.979988
-0.977759
-0.975339
-0.972717
-0.969883
-0.966825
-0.962378
-0.958751
-0.954861
-0.950695
-0.946241
-0.941486
-0.936419
-0.931028
-0.925299
-0.919220
-0.912780
-0.905965
-0.898770
-0.891170
-0.883160
-0.874740
-0.865880
-0.856580
-0.846830
-0.836610
-0.825930
-0.814760
-0.803110
-0.790960
-0.778300
-0.765140
-0.751460
-0.737250
-0.722530
-0.707270
-0.691470
-0.675150
-0.658280
-0.634960
-0.616840
-0.598190
-0.579000
-0.559290
-0.539050
-0.518290
-0.497020
-0.475250
-0.452980
-0.430220
-0.406990
-0.383290
-0.359140
-0.334560
-0.309550
-0.284130
-0.258330
-0.232160
-0.205630
-0.178770
-0.151590
-0.124130
-0.096400
-0.068430
-0.040240
-0.011850
0.016700
0.045400
0.074200
0.103100
0.132000
0.161000
0.199600
0.228600
0.257400
0.286100
0.314700
0.343200
0.371400
0.399400
0.427100
0.454500
0.481600
0.508300
0.534600
0.560500
0.585900
0.610800
0.635200
0.659000
0.682300
0.704900
0.726900
0.748200
0.768800
0.788700
0.807800
0.826100
0.843700
0.860400
0.876200
0.891200
0.905300
0.918400
0.930600
0.945500
0.955500
0.964500
0.972500
0.979500
0.985500
0.990500
0.994400
0.997300
0.999100
1.000000
0.999700
0.998500
0.996100
0.992800
0.988400
0.983000
0.976500
0.969100
0.960600
0.951200
0.940800
0.929400
0.917000
0.903800
0.889600
0.874500
0.858600
0.841800
0.824200
0.805800
0.786600
0.766600
0.738900
0.717300
0.695000
0.672100
0.648600
0.624500
0.599900
0.574700
0.549100
0.523000
0.496500
0.469700
0.442400
0.414900
0.387000
0.359000
0.330600
0.302100
0.273500
0.244700
0.215800
0.186900
0.157900
0.128900
0.100000
0.071100
0.042300
0.013600
-0.014920
-0.043280
-0.071450
-0.099400
-0.127100
-0.163620
-0.190650
-0.217370
-0.243750
-0.269760
-0.295390
-0.320630
-0.345450
-0.369850
-0.393800
-0.417290
-0.440320
-0.462860
-0.484910
-0.506470
-0.527510
-0.548040
-0.568050
-0.587530
-0.606480
-0.624900
-0.642780
-0.660120
-0.676930
-0.693200
-0.708940
-0.724140
-0.738810
-0.752960
-0.766580
-0.779690
-0.792290
-0.804390
-0.819750
-0.830700
-0.841180
-0.851180
-0.860730
-0.869840
-0.878500
-0.886740
-0.894570
-0.901990
-0.909018
-0.915666
-0.921945
-0.927868
-0.933447
-0.938694
-0.943621
-0.948242
-0.952567
-0.956610
-0.960383
-0.963897
-0.967165
-0.970199
-0.973010
-0.975609
-0.978008
-0.980217
-0.982248
-0.984110
-0.985815
-0.987371
-0.988787
-0.990476
-0.991604
-0.992623
-0.993539
-0.994362
-0.995098
-0.995755
-0.996338
-0.996855
-0.997311
-0.997711
-0.998062
-0.998368
-0.998633
-0.998862
-0.999058
-0.999226
-0.999368
-0.999488
-0.999589
-0.999673
-0.999742
-0.999799
-0.999845
-0.999882
-0.999911
-0.999934
-0.999952
-0.999966
-0.999976
-0.999983
-0.999989
-0.999993
-0.999996
-0.999998
-0.999999
-0.999999
-1.000000
-1.000000
-1.000000
-1.000000
-1.000000
-1.000000
-1.000000
-1.000000
-1.000000
-1.000000
-1.000000
-1.000000
-1.000000
-1.000000
-1.000000
-1.000000
-1.000000
-0.999999
-0.999999
-0.999998
-0.999996
-0.999994
-0.999990
-0.999985
-0.999978
-0.999969
-0.999956
-0.999939
-0.999918
-0.999879
-0.999842
-0.999795
-0.999737
-0.999667
-0.999582
-0.999480
-0.999359
-0.999214
-0.999045
-0.998846
-0.998614
-0.998346
-0.998038
-0.997683
-0.997279
-0.996819
-0.996297
-0.995708
-0.995046
-0.994304
-0.993475
-0.992551
-0.991525
-0.990388
-0.989133
-0.987751
-0.986232
-0.984567
-0.982747
-0.980761
-0.978598
-0.976250
-0.972809
-0.969982
-0.966932
-0.963646
-0.960112
-0.956320
-0.952257
-0.947910
-0.943267
-0.938316
-0.933045
-0.927441
-0.921492
-0.915186
-0.908510
-0.901453
-0.894000
-0.886150
-0.877880
-0.869180
-0.860040
-0.850460
-0.840420
-0.829900
-0.818920
-0.807440
-0.795480
-0.783010
-0.770030
-0.756540
-0.742530
-0.727990
-0.712930
-0.692010
-0.675700
-0.658860
-0.641470
-0.623550
-0.605090
-0.586100
-0.566580
-0.546540
-0.525970
-0.504890
-0.483300
-0.461210
-0.438630
-0.415570
-0.392040
-0.368060
-0.343630
-0.318770
-0.293510
-0.267840
-0.241800
-0.215400
-0.188660
-0.161600
-0.134240
-0.106610
-0.078720
-0.050610
-0.022290
0.006200
0.034900
0.063600
0.102100
0.131100
0.160000
0.189000
0.218000
0.246800
0.275600
0.304300
0.332700
0.361000
0.389100
0.416900
0.444500
0.471700
0.498500
0.525000
0.551000
0.576600
0.601700
0.626300
0.650400
0.673800
0.696700
0.718900
0.740500
0.761300
0.781500
0.800900
0.819500
0.837300
0.854300
0.870500
0.885800
0.904800
0.918000
0.930300
0.941600
0.951900
0.961300
0.969700
0.977000
0.983400
0.988800
0.993100
0.996300
0.998600
0.999800
0.999900
0.999000
0.997100
0.994100
0.990100
0.985100
0.979000
0.971900
0.963800
0.954800
0.944700
0.933700
0.921700
0.908800
0.894900
0.880200
0.864600
0.848100
0.830800
0.806400
0.787200
0.767300
0.746700
0.725300
0.703300
0.680600
0.657300
0.633400
0.609000
0.584000
0.558600
0.532700
0.506300
0.479600
0.452500
0.425000
0.397300
0.369300
0.341100
0.312600
0.284000
0.255300
0.226400
0.197500
0.168500
0.139600
0.110600
0.081700
0.052900
0.024100
-0.004460
-0.032890
-0.070510
-0.098460
-0.126170
-0.153620
-0.180770
-0.207600
-0.234110
-0.260260
-0.286030
-0.311420
-0.336390
-0.360950
-0.385060
-0.408720
-0.431920
-0.454640
-0.476880
-0.498610
-0.519850
-0.540570
-0.560770
-0.580440
-0.599590
-0.618200
-0.636280
-0.653820
-0.670820
-0.687290
-0.703220
-0.718620
-0.733490
-0.747830
-0.766130
-0.779260
-0.791880
-0.803990
-0.815610
-0.826740
-0.837390
-0.847560
-0.857280
-0.866550
-0.875370
-0.883770
-0.891740
-0.899310
-0.906483
-0.913269
-0.919682
-0.925735
-0.931438
-0.936806
-0.941849
-0.946581
-0.951013
-0.955158
-0.959029
-0.962637
-0.965994
-0.969112
-0.972003
-0.974679
-0.977150
-0.979428
-0.981523
-0.983446
-0.985760
-0.987320
-0.988742
-0.990033
-0.991204
-0.992261
-0.993214
-0.994070
-0.994838
-0.995522
-0.996132
-0.996673
-0.997150
-0.997570
-0.997939
-0.998261
-0.998540
-0.998782
-0.998990
-0.999167
-0.999319
-0.999447
-0.999554
-0.999644
-0.999718
-0.999779
-0.999829
-0.999869
-0.999901
-0.999926
-0.999946
-0.999961
-0.999972
-0.999983
-0.999989
-0.999993
-0.999995
-0.999997
-0.999998
-0.999999
-1.000000
-1.000000
-1.000000
-1.000000
-1.000000
-1.000000
-1.000000
-1.000000
-1.000000
-1.000000
-1.000000
-1.000000
-1.000000
-1.000000
-1.000000
-1.000000
-1.000000
-0.999999
-0.999999
-0.999998
-0.999997
-0.999995
-0.999992
-0.999987
-0.999981
-0.999972
-0.999956
-0.999940
-0.999918
-0.999891
-0.999856
-0.999813
-0.999760
-0.999695
-0.999615
-0.999520
-0.999406
-0.999270
-0.999110
-0.998922
-0.998703
-0.998449
-0.998156
-0.997819
-0.997434
-0.996994
-0.996496
-0.995933
-0.995298
-0.994586
-0.993790
-0.992901
-0.991914
-0.990819
-0.989608
-0.988274
-0.986806
-0.985196
-0.983433
-0.980830
-0.978674
-0.976332
-0.973793
-0.971045
-0.968078
-0.964880
-0.961439
-0.957743
-0.953780
-0.949539
-0.945006
-0.940170
-0.935017
-0.929537
-0.923716
-0.917543
-0.911004
-0.904088
-0.896780
-0.889080
-0.880960
-0.872420
-0.863450
-0.854030
-0.844160
-0.833820
-0.823010
-0.811710
-0.799930
-0.787640
-0.774850
-0.761550
-0.743010
-0.728490
-0.713440
-0.697870
-0.681750
-0.665100
-0.647910
-0.630190
-0.611930
-0.593140
-0.573810
-0.553950
-0.533580
-0.512680
-0.491280
-0.469370
-0.446970
-0.424090
-0.400730
-0.376910
-0.352640
-0.327950
-0.302830
-0.277310
-0.251400
-0.225130
-0.198510
-0.171570
-0.144320
-0.116780
-0.088980
-0.060950
-0.032700
0.005200
0.033900
0.062700
0.091500
0.120400
0.149400
0.178400
0.207300
0.236200
0.265100
0.293800
0.322300
0.350700
0.378800
0.406800
0.434400
0.461700
0.488700
0.515300
0.541500
0.567300
0.592600
0.617300
0.641600
0.665300
0.688400
0.710800
0.732600
0.753800
0.774200
0.793900
0.812800
0.830900
0.853800
0.870000
0.885300
0.899700
0.913300
0.925900
0.937500
0.948200
0.958000
0.966700
0.974500
0.981200
0.986900
0.991600
0.995300
0.997900
0.999500
1.000000
0.999500
0.997900
0.995300
0.991700
0.987000
0.981400
0.974600
0.966900
0.958200
0.948500
0.937800
0.926200
0.913600
0.900100
0.885700
0.865100
0.848700
0.831400
0.813300
0.794400
0.774700
0.754300
0.733200
0.711400
0.689000
0.665900
0.642200
0.618000
0.593200
0.568000
0.542200
0.516000
0.489400
0.462500
0.435100
0.407500
0.379600
0.351400
0.323100
0.294500
0.265800
0.237000
0.208100
0.179200
0.150200
0.121200
0.092300
0.063400
0.025100
-0.003500
-0.031940
-0.060190
-0.088230
-0.116030
-0.143580
-0.170840
-0.197790
-0.224420
-0.250700
-0.276620
-0.302150
-0.327270
-0.351980
-0.376260
-0.400090
-0.423460
-0.446360
-0.468770
-0.490690
-0.512110
-0.533020
-0.553410
-0.573280
-0.592620
-0.611430
-0.629710
-0.647440
-0.664650
-0.681310
-0.697440
-0.713030
-0.733000
-0.747350
-0.761190
-0.774500
-0.787300
-0.799600
-0.811400
-0.822710
-0.833530
-0.843880
-0.853770
-0.863200
-0.872190
-0.880740
-0.888870
-0.896580
-0.903897
-0.910823
-0.917371
-0.923555
-0.929385
-0.934874
-0.940035
-0.944880
-0.949420
-0.953670
-0.957640
-0.961342
-0.964790
-0.967995
-0.970968
-0.973721
-0.976266
-0.979354
-0.981455
-0.983384
-0.985150
-0.986764
-0.988236
-0.989574
-0.990788
-0.991886
-0.992876
-0.993767
-0.994566
-0.995280
-0.995917
-0.996482
-0.996982
-0.997423
-0.997809
-0.998148
-0.998442
-0.998697
-0.998917
-0.999105
-0.999266
-0.999402
-0.999517
-0.999613
-0.999693
-0.999758
-0.999812
-0.999855
-0.999890
-0.999918
-0.999945
-0.999961
-0.999972
-0.999981
-0.999987
-0.999991
-0.999995
-0.999997
-0.999998
-0.999999
-0.999999
-1.000000
-1.000000
-1.000000
-1.000000
-1.000000
-1.000000
-1.000000
-1.000000
-1.000000
-1.000000
-1.000000
-1.000000
-1.000000
-1.000000
-1.000000
-1.000000
-1.000000
-0.999999
-0.999998
-0.999997
-0.999995
-0.999993
-0.999987
-0.999981
-0.999973
-0.999961
-0.999946
-0.999927
-0.999902
-0.999870
-0.999830
-0.999781
-0.999720
-0.999646
-0.999557
-0.999450
-0.999323
-0.999172
-0.998995
-0.998788
-0.998547
-0.998269
-0.997948
-0.997581
-0.997162
-0.996686
-0.996147
-0.995540
-0.994857
-0.994092
-0.993238
-0.992288
-0.991233
-0.990066
-0.988778
-0.986857
-0.985252
-0.983495
-0.981577
-0.979487
-0.977214
-0.974748
-0.972078
-0.969193
-0.966081
-0.962730
-0.959130
-0.955266
-0.951128
-0.946704
-0.941981
-0.936946
-0.931587
-0.925893
-0.919850
-0.913447
-0.906671
-0.899510
-0.891950
-0.883990
-0.875610
-0.866790
-0.857540
-0.847830
-0.837670
-0.827030
-0.815910
-0.804310
-0.788060
-0.775290
-0.762010
-0.748210
-0.733880
-0.719030
-0.703640
-0.687730
-0.671270
-0.654280
-0.636760
-0.618690
-0.600090
-0.580960
-0.561300
-0.541120
-0.520410
-0.499190
-0.477470
-0.455250
-0.432540
-0.409350
-0.385700
-0.361600
-0.337060
-0.312090
-0.286720
-0.260950
-0.234820
-0.208320
-0.181490
-0.154350
-0.126920
-0.089920
-0.061900
-0.033660
-0.005230
0.023400
0.052100
0.080900
0.109800
0.138800
0.167800
0.196700
0.225600
0.254500
0.283200
0.311800
0.340300
0.368500
0.396500
0.424300
0.451700
0.478800
0.505600
0.531900
0.557900
0.583300
0.608300
0.632800
0.656700
0.680000
0.702700
0.724700
0.746100
0.766800
0.793200
0.812100
0.830300
0.847600
0.864100
0.879800
0.894500
0.908400
0.921300
0.933400
0.944400
0.954500
0.963600
0.971700
0.978800
0.984900
0.990000
0.994000
0.997000
0.999000
0.999900
0.999800
0.998600
0.996400
0.993200
0.988900
0.983600
0.977200
0.969900
0.961500
0.952200
0.941900
0.930600
0.914000
0.900600
0.886200
0.870900
0.854800
0.837800
0.820000
0.801400
0.782000
0.761900
0.741000
0.719500
0.697300
0.674500
0.651000
0.627000
0.602400
0.577300
0.551700
0.525700
0.499200
0.472400
0.445200
0.417700
0.389900
0.361800
0.333500
0.305000
0.276400
0.247600
0.218700
0.189800
0.160800
0.122200
0.093300
0.064400
0.035600
0.007000
-0.021520
-0.049850
-0.077970
-0.105860
-0.133500
-0.160870
-0.187940
-0.214690
-0.241100
-0.267150
-0.292820
-0.318100
-0.342970
-0.367400
-0.391400
-0.414940
-0.438010
-0.460600
-0.482710
-0.504310
-0.525410
-0.545990
-0.566050
-0.585580
-0.604590
-0.623060
-0.641000
-0.658400
-0.680760
-0.696900
-0.712520
-0.727590
-0.742140
-0.756170
-0.769670
-0.782660
-0.795150
-0.807130
-0.818610
-0.829610
-0.840140
-0.850190
-0.859790
-0.868940
-0.877650
-0.885930
-0.893800
-0.901258
-0.908325
-0.915011
-0.921327
-0.927285
-0.932898
-0.938178
-0.943138
-0.947788
-0.952143
-0.956214
-0.960014
-0.963554
-0.966846
-0.970872
-0.973632
-0.976184
-0.978538
-0.980705
-0.982695
-0.984520
-0.986189
-0.987712
-0.989098
-0.990356
-0.991496
-0.992524
-0.993451
-0.994283
-0.995027
-0.995692
-0.996282
-0.996805
-0.997267
-0.997673
-0.998029
-0.998339
-0.998608
-0.998840
-0.999040
-0.999210
-0.999355
-0.999477
-0.999580
-0.999665
-0.999736
-0.999794
-0.999854
-0.999889
-0.999917
-0.999939
-0.999955
-0.999968
-0.999978
-0.999985
-0.999990
-0.999994
-0.999996
-0.999998
-0.999999
-0.999999
-1.000000
-1.000000
-1.000000
-1.000000
-1.000000
-1.000000
-1.000000
-1.000000
-1.000000
-1.000000
-1.000000
-1.000000
-1.000000
-1.000000
-1.000000
-1.000000
-1.000000
-0.999999
-0.999999
-0.999997
-0.999996
-0.999993
-0.999989
-0.999984
-0.999976
-0.999966
-0.999952
-0.999935
-0.999912
-0.999883
-0.999846
-0.999800
-0.999744
-0.999675
-0.999592
-0.999491
-0.999372
-0.999230
-0.999063
-0.998867
-0.998639
-0.998375
-0.998071
-0.997721
-0.997322
-0.996868
-0.996353
-0.995771
-0.995117
-0.994383
-0.993562
-0.992648
-0.991271
-0.990108
-0.988824
-0.987410
-0.985858
-0.984158
-0.982300
-0.980274
-0.978070
-0.975676
-0.973083
-0.970278
-0.967250
-0.963989
-0.960481
-0.956715
-0.952680
-0.948362
-0.943750
-0.938831
-0.933592
-0.928023
-0.922109
-0.915840
-0.909202
-0.902184
-0.894770
-0.886960
-0.878730
-0.870080
-0.860990
-0.851450
-0.841450
-0.827390
-0.816290
-0.804710
-0.792620
-0.780040
-0.766940
-0.753330
-0.739200
-0.724540
-0.709350
-0.693630
-0.677380
-0.660580
-0.643250
-0.625390
-0.606980
-0.588050
-0.568580
-0.548590
-0.528070
-0.507040
-0.485500
-0.463460
-0.440930
-0.417920
-0.394440
-0.370500
-0.346120
-0.321300
-0.296080
-0.270450
-0.244450
-0.218090
-0.182400
-0.155270
-0.127850
-0.100150
-0.072210
-0.044040
-0.015680
0.012900
0.041500
0.070300
0.099200
0.128100
0.157100
0.186100
0.215000
0.243900
0.272700
0.301400
0.329900
0.358200
0.386300
0.414100
0.441700
0.468900
0.495800
0.522300
0.548400
0.574000
0.599200
0.623900
0.648000
0.671500
0.694400
0.724000
0.745400
0.766100
0.786100
0.805300
0.823700
0.841400
0.858200
0.874100
0.889200
0.903400
0.916700
0.929100
0.940500
0.950900
0.960400
0.968900
0.976300
0.982800
0.988300
0.992700
0.996100
0.998400
0.999700
1.000000
0.999200
0.997400
0.994500
0.990600
0.985600
0.979700
0.972700
0.964700
0.952500
0.942200
0.931000
0.918800
0.905600
0.891600
0.876600
0.860800
0.844100
0.826600
0.808300
0.789200
0.769400
0.748800
0.727500
0.705500
0.682900
0.659700
0.635900
0.611500
0.586600
0.561200
0.535300
0.509000
0.482300
0.455200
0.427800
0.400100
0.372100
0.343900
0.315500
0.286900
0.258200
0.219700
0.190800
0.161800
0.132800
0.103900
0.075000
0.046200
0.017500
-0.011080
-0.039470
-0.067670
-0.095650
-0.123390
-0.150860
-0.178040
-0.204910
-0.231450
-0.257630
-0.283440
-0.308870
-0.333890
-0.358490
-0.382650
-0.406350
-0.429600
-0.452370
-0.474650
-0.496440
-0.517720
-0.538500
-0.558750
-0.578480
-0.597680
-0.622450
-0.640400
-0.657820
-0.674700
-0.691040
-0.706850
-0.722120
-0.736870
-0.751080
-0.764780
-0.777960
-0.790620
-0.802790
-0.814460
-0.825630
-0.836330
-0.846560
-0.856320
-0.865630
-0.874500
-0.882940
-0.890960
-0.898570
-0.905777
-0.912601
-0.919051
-0.925139
-0.930878
-0.936279
-0.941354
-0.946117
-0.950579
-0.954752
-0.959890
-0.963439
-0.966739
-0.969804
-0.972644
-0.975271
-0.977696
-0.979930
-0.981985
-0.983869
-0.985594
-0.987169
-0.988604
-0.989908
-0.991091
-0.992159
-0.993122
-0.993988
-0.994764
-0.995457
-0.996074
-0.996621
-0.997105
-0.997530
-0.997904
-0.998230
-0.998514
-0.998759
-0.998970
-0.999151
-0.999305
-0.999435
-0.999544
-0.999663
-0.999734
-0.999792
-0.999839
-0.999877
-0.999907
-0.999931
-0.999950
-0.999964
-0.999975
-0.999983
-0.999988
-0.999992
-0.999995
-0.999997
-0.999998
-0.999999
-1.000000
-1.000000
-1.000000
-1.000000
-1.000000
-1.000000
-1.000000
-1.000000
-1.000000
-1.000000
-1.000000
-1.000000
-1.000000
-1.000000
-1.000000
-1.000000
-1.000000
-0.999999
-0.999999
-0.999998
-0.999996
-0.999994
-0.999991
-0.999986
-0.999979
-0.999970
-0.999958
-0.999942
-0.999921
-0.999894
-0.999860
-0.999818
-0.999766
-0.999702
-0.999624
-0.999530
-0.999418
-0.999285
-0.999127
-0.998943
-0.998727
-0.998477
-0.998188
-0.997855
-0.997475
-0.997041
-0.996549
-0.995993
-0.995366
-0.994409
-0.993592
-0.992681
-0.991669
-0.990548
-0.989309
-0.987945
-0.986445
-0.984800
-0.983001
-0.981038
-0.978900
-0.976577
-0.974058
-0.971332
-0.968388
-0.965214
-0.961798
-0.958128
-0.954193
-0.949980
-0.945477
-0.940672
-0.935553
-0.930106
-0.924320
-0.918183
-0.911681
-0.904804
-0.897540
-0.889880
-0.881800
-0.873300
-0.861300
-0.851780
-0.841800
-0.831350
-0.820420
-0.809020
-0.797120
-0.784720
-0.771810
-0.758390
-0.744450
-0.729980
-0.714990
-0.699460
-0.683400
-0.666810
-0.649680
-0.632010
-0.613800
-0.595060
-0.575780
-0.555980
-0.535660
-0.514820
-0.493460
-0.471610
-0.449250
-0.426420
-0.403110
-0.379340
-0.355120
-0.330460
-0.305380
-0.271320
-0.245330
-0.218980
-0.192280
-0.165260
-0.137940
-0.110340
-0.082490
-0.054400
-0.026110
0.002400
0.031000
0.059700
0.088600
0.117500
0.146500
0.175500
0.204400
0.233300
0.262100
0.290900
0.319400
0.347800
0.376000
0.403900
0.431600
0.459000
0.486000
0.512600
0.538900
0.564700
0.590000
0.614900
0.647200
0.670700
0.693600
0.716000
0.737600
0.758600
0.778800
0.798300
0.817000
0.835000
0.852100
0.868400
0.883800
0.898300
0.911900
0.924600
0.936400
0.947200
0.957000
0.965900
0.973700
0.980600
0.986400
0.991200
0.994900
0.997700
0.999400
1.000000
0.999600
0.998100
0.995700
0.992100
0.987600
0.979900
0.972900
0.965000
0.956000
0.946100
0.935200
0.923400
0.910600
0.896800
0.882200
0.866700
0.850400
0.833100
0.815100
0.796300
0.776700
0.756400
0.735400
0.713700
0.691300
0.668300
0.644700
0.620500
0.595800
0.570500
0.544800
0.518700
0.492100
0.465200
0.437900
0.410300
0.382400
0.354300
0.316500
0.287900
0.259100
0.230300
0.201400
0.172400
0.143500
0.114500
0.085600
0.056700
0.028000
-0.000620
-0.029070
-0.057350
-0.085410
-0.113240
-0.140810
-0.168100
-0.195080
-0.221750
-0.248060
-0.274010
-0.299580
-0.324750
-0.349510
-0.373830
-0.397710
-0.421120
-0.444070
-0.466530
-0.488500
-0.509970
-0.530930
-0.558080
-0.577820
-0.597040
-0.615720
-0.633870
-0.651490
-0.668570
-0.685100
-0.701110
-0.716580
-0.731520
-0.745930
-0.759810
-0.773180
-0.786030
-0.798380
-0.810230
-0.821590
-0.832460
-0.842860
-0.852790
-0.862270
-0.871300
-0.879890
-0.888060
-0.895820
-0.903176
-0.910140
-0.916727
-0.922946
-0.928812
-0.934335
-0.939528
-0.945961
-0.950433
-0.954616
-0.958523
-0.962166
-0.965556
-0.968706
-0.971627
-0.974331
-0.976829
-0.979132
-0.981251
-0.983197
-0.984979
-0.986608
-0.988093
-0.989445
-0.990670
-0.991780
-0.992781
-0.993681
-0.994489
-0.995212
-0.995856
-0.996428
-0.996934
-0.997381
-0.997773
-0.998116
-0.998414
-0.998673
-0.998896
-0.999088
-0.999300
-0.999431
-0.999541
-0.999633
-0.999709
-0.999772
-0.999823
-0.999864
-0.999897
-0.999923
-0.999944
-0.999959
-0.999971
-0.999980
-0.999986
-0.999991
-0.999994
-0.999996
-0.999998
-0.999999
-0.999999
-1.000000
-1.000000
-1.000000
-1.000000
-1.000000
-1.000000
-1.000000
-1.000000
-1.000000
-1.000000
-1.000000
-1.000000
-1.000000
-1.000000
-1.000000
-1.000000
-0.999999
-0.999999
-0.999998
-0.999997
-0.999995
-0.999992
-0.999988
-0.999982
-0.999974
-0.999963
-0.999948
-0.999929
-0.999905
-0.999874
-0.999835
-0.999786
-0.999727
-0.999654
-0.999567
-0.999462
-0.999336
-0.999188
-0.999014
-0.998810
-0.998573
-0.998298
-0.997983
-0.997620
-0.997207
-0.996567
-0.996013
-0.995388
-0.994687
-0.993902
-0.993026
-0.992053
-0.990973
-0.989778
-0.988461
-0.987012
-0.985421
-0.983680
-0.981778
-0.979706
-0.977452
-0.975006
-0.972358
-0.969495
-0.966406
-0.963080
-0.959505
-0.955669
-0.951559
-0.947164
-0.942472
-0.937469
-0.932144
-0.926484
-0.920477
-0.914110
-0.907373
-0.900252
-0.890140
-0.882080
-0.873600
-0.864680
-0.855320
-0.845510
-0.835240
-0.824490
-0.813260
-0.801540
-0.789330
-0.776600
-0.763370
-0.749620
-0.735350
-0.720550
-0.705220
-0.689360
-0.672960
-0.656030
-0.638550
-0.620540
-0.602000
-0.582920
-0.563310
-0.543180
-0.522530
-0.501360
-0.479690
-0.457510
-0.434860
-0.411720
-0.388110
-0.355940
-0.331300
-0.306230
-0.280770
-0.254910
-0.228690
-0.202120
-0.175220
-0.148000
-0.120500
-0.092740
-0.064740
-0.036520
-0.008110
0.020500
0.049200
0.078000
0.106900
0.135800
0.164800
0.193800
0.222700
0.251600
0.280300
0.309000
0.337400
0.365700
0.393700
0.421500
0.449000
0.476100
0.502900
0.529300
0.563800
0.589200
0.614000
0.638400
0.662100
0.685300
0.707800
0.729700
0.751000
0.771500
0.791200
0.810300
0.828500
0.845900
0.862500
0.878200
0.893100
0.907000
0.920100
0.932200
0.943300
0.953500
0.962700
0.971000
0.978200
0.984400
0.989500
0.993700
0.996800
0.998900
0.999900
0.999900
0.998800
0.995800
0.992300
0.987700
0.982200
0.975600
0.968000
0.959400
0.949900
0.939300
0.927800
0.915400
0.902000
0.887700
0.872500
0.856500
0.839600
0.821800
0.803300
0.784000
0.764000
0.743200
0.721700
0.699600
0.676800
0.653400
0.629400
0.604900
0.579900
0.554300
0.528300
0.501900
0.475100
0.448000
0.411200
0.383400
0.355200
0.326900
0.298400
0.269700
0.240900
0.212000
0.183100
0.154100
0.125100
0.096200
0.067300
0.038500
0.009900
-0.018650
-0.046990
-0.075140
-0.103050
-0.130720
-0.158120
-0.185220
-0.212000
-0.238450
-0.264530
-0.290250
-0.315560
-0.340470
-0.364950
-0.389000
-0.412580
-0.435700
-0.458340
-0.487770
-0.509260
-0.530240
-0.550700
-0.570640
-0.590050
-0.608930
-0.627280
-0.645090
-0.662360
-0.679100
-0.695300
-0.710960
-0.726090
-0.740700
-0.754780
-0.768330
-0.781380
-0.793910
-0.805940
-0.817480
-0.828530
-0.839100
-0.849200
-0.858840
-0.868030
-0.876790
-0.885110
-0.893020
-0.900522
-0.907629
-0.914353
-0.920705
-0.928620
-0.934154
-0.939359
-0.944245
-0.948826
-0.953114
-0.957121
-0.960859
-0.964340
-0.967577
-0.970581
-0.973363
-0.975935
-0.978309
-0.980494
-0.982502
-0.984343
-0.986027
-0.987564
-0.988964
-0.990235
-0.991386
-0.992425
-0.993362
-0.994203
-0.994956
-0.995628
-0.996226
-0.996755
-0.997223
-0.997635
-0.997995
-0.998309
-0.998665
-0.998889
-0.999082
-0.999246
-0.999385
-0.999503
-0.999601
-0.999683
-0.999750
-0.999805
-0.999850
-0.999886
-0.999914
-0.999937
-0.999954
-0.999967
-0.999977
-0.999984
-0.999990
-0.999993
-0.999996
-0.999997
-0.999999
-0.999999
-1.000000
-1.000000
-1.000000
-1.000000
-1.000000
-1.000000
-1.000000
-1.000000
-1.000000
-1.000000
-1.000000
-1.000000
-1.000000
-1.000000
-1.000000
-1.000000
-1.000000
-0.999999
-0.999999
-0.999997
-0.999996
-0.999993
-0.999990
-0.999984
-0.999977
-0.999967
-0.999954
-0.999937
-0.999914
-0.999886
-0.999850
-0.999805
-0.999750
-0.999683
-0.999601
-0.999502
-0.999385
-0.999245
-0.999081
-0.998888
-0.998664
-0.998404
-0.997994
-0.997633
-0.997222
-0.996754
-0.996224
-0.995626
-0.994953
-0.994200
-0.993359
-0.992422
-0.991382
-0.990230
-0.988959
-0.987559
-0.986022
-0.984337
-0.982495
-0.980487
-0.978301
-0.975927
-0.973354
-0.970571
-0.967566
-0.964329
-0.960847
-0.957108
-0.953100
-0.948811
-0.944229
-0.939342
-0.934136
-0.928601
-0.922722
-0.914331
-0.907606
-0.900498
-0.893000
-0.885090
-0.876760
-0.868000
-0.858810
-0.849170
-0.839060
-0.828490
-0.817440
-0.805900
-0.793870
-0.781330
-0.768290
-0.754730
-0.740650
-0.726040
-0.710910
-0.695240
-0.679040
-0.662300
-0.645030
-0.627210
-0.608870
-0.589980
-0.570570
-0.550630
-0.530170
-0.509190
-0.487700
-0.465710
-0.435630
-0.412500
-0.388920
-0.364870
-0.340390
-0.315480
-0.290160
-0.264450
-0.238360
-0.211910
-0.185130
-0.158020
-0.130630
-0.102960
-0.075040
-0.046900
-0.018560
0.010000
0.038600
0.067400
0.096300
0.125200
0.154200
0.183200
0.212100
0.241000
0.269800
0.298500
0.327000
0.355300
0.383500
0.411300
0.438900
0.475200
0.502000
0.528400
0.554400
0.579900
0.605000
0.629500
0.653500
0.676900
0.699600
0.721800
0.743300
0.764000
0.784100
0.803400
0.821900
0.839600
0.856500
0.872600
0.887700
0.902000
0.915400
0.927900
0.939400
0.949900
0.959500
0.968100
0.975600
0.982200
0.987800
0.992300
0.995800
0.998200
0.999900
0.999900
0.998800
0.996800
0.993700
0.989500
0.984300
0.978100
0.970900
0.962700
0.953500
0.943300
0.932100
0.920000
0.907000
0.893000
0.878200
0.862400
0.845900
0.828400
0.810200
0.791200
0.771400
0.750900
0.729700
0.707800
0.685200
0.662000
0.638300
0.614000
0.589100
0.563700
0.537900
0.502800
0.476000
0.448900
0.421400
0.393600
0.365600
0.337300
0.308900
0.280200
0.251500
0.222600
0.193700
0.164700
0.135800
0.106800
0.077900
0.049100
0.020400
-0.008200
-0.036610
-0.064830
-0.092830
-0.120600
-0.148100
-0.175310
-0.202210
-0.228780
-0.255000
-0.280850
-0.306320
-0.331380
-0.356020
-0.380230
-0.411800
-0.434930
-0.457590
-0.479760
-0.501430
-0.522600
-0.543250
-0.563380
-0.582980
-0.602060
-0.620600
-0.638610
-0.656080
-0.673020
-0.689410
-0.705280
-0.720600
-0.735400
-0.749670
-0.763420
-0.776650
-0.789370
-0.801580
-0.813300
-0.824530
-0.835270
-0.845550
-0.855360
-0.864710
-0.873630
-0.882110
-0.890170
-0.897820
-0.907396
-0.914132
-0.920498
-0.926503
-0.932162
-0.937486
-0.942488
-0.947180
-0.951574
-0.955682
-0.959517
-0.963092
-0.966417
-0.969505
-0.972367
-0.975015
-0.977460
-0.979713
-0.981785
-0.983686
-0.985427
-0.987017
-0.988465
-0.989782
-0.990977
-0.992056
-0.993030
-0.993905
-0.994689
-0.995390
-0.996015
-0.996569
-0.997058
-0.997622
-0.997984
-0.998300
-0.998574
-0.998811
-0.999015
-0.999189
-0.999337
-0.999462
-0.999567
-0.999655
-0.999727
-0.999786
-0.999835
-0.999874
-0.999905
-0.999929
-0.999948
-0.999963
-0.999974
-0.999982
-0.999988
-0.999992
-0.999995
-0.999997
-0.999998
-0.999999
-0.999999
-1.000000
-1.000000
-1.000000
-1.000000
-1.000000
-1.000000
-1.000000
-1.000000
-1.000000
-1.000000
-1.000000
-1.000000
-1.000000
-1.000000
-1.000000
-1.000000
-0.999999
-0.999999
-0.999998
-0.999996
-0.999994
-0.999991
-0.999986
-0.999980
-0.999971
-0.999959
-0.999943
-0.999923
-0.999897
-0.999864
-0.999823
-0.999772
-0.999709
-0.999633
-0.999541
-0.999430
-0.999299
-0.999145
-0.998895
-0.998672
-0.998413
-0.998114
-0.997771
-0.997379
-0.996932
-0.996426
-0.995854
-0.995209
-0.994486
-0.993678
-0.992777
-0.991776
-0.990666
-0.989440
-0.988089
-0.986603
-0.984973
-0.983190
-0.981244
-0.979124
-0.976821
-0.974322
-0.971617
-0.968696
-0.965545
-0.962154
-0.958511
-0.954603
-0.950419
-0.945946
-0.941172
-0.934317
-0.928792
-0.922926
-0.916705
-0.910118
-0.903152
-0.895800
-0.888040
-0.879860
-0.871270
-0.862240
-0.852760
-0.842820
-0.832420
-0.821550
-0.810190
-0.798340
-0.785990
-0.773140
-0.759770
-0.745880
-0.731470
-0.716530
-0.701060
-0.685050
-0.668510
-0.651430
-0.633810
-0.615660
-0.596980
-0.577760
-0.558010
-0.537740
-0.509900
-0.488430
-0.466460
-0.443990
-0.421050
-0.397630
-0.373750
-0.349430
-0.324670
-0.299500
-0.273930
-0.247970
-0.221660
-0.194990
-0.168010
-0.140720
-0.113140
-0.085310
-0.057250
-0.028980
-0.000520
0.028100
0.056800
0.085700
0.114600
0.143600
0.172500
0.201500
0.230400
0.259200
0.288000
0.316600
0.345000
0.382500
0.410400
0.438000
0.465300
0.492200
0.518800
0.544900
0.570600
0.595800
0.620600
0.644700
0.668300
0.691400
0.713700
0.735500
0.756500
0.776800
0.796400
0.815200
0.833200
0.850400
0.866800
0.882300
0.896900
0.910600
0.923400
0.935200
0.946100
0.956100
0.965000
0.973000
0.979900
0.985800
0.992100
0.995700
0.998200
0.999600
1.000000
0.999300
0.997700
0.994900
0.991200
0.986400
0.980500
0.973700
0.965800
0.957000
0.947200
0.936400
0.924600
0.911900
0.898300
0.883700
0.868300
0.852000
0.834900
0.817000
0.798300
0.778700
0.758500
0.737500
0.715900
0.693600
0.670600
0.647100
0.622900
0.589900
0.564600
0.538800
0.512600
0.485900
0.458900
0.431500
0.403900
0.375900
0.347700
0.319300
0.290800
0.262100
0.233200
0.204300
0.175400
0.146400
0.117400
0.088500
0.059600
0.030900
0.002300
-0.026210
-0.054500
-0.082580
-0.110440
-0.138040
-0.165350
-0.192370
-0.219070
-0.245420
-0.271410
-0.297020
-0.330540
-0.355200
-0.379420
-0.403190
-0.426500
-0.449330
-0.471680
-0.493540
-0.514890
-0.535730
-0.556050
-0.575850
-0.595120
-0.613860
-0.632070
-0.649730
-0.666860
-0.683460
-0.699520
-0.715040
-0.730030
-0.744490
-0.758430
-0.771850
-0.784760
-0.797160
-0.809060
-0.820460
-0.831380
-0.841830
-0.851810
-0.861330
-0.870410
-0.881830
-0.889900
-0.897560
-0.904828
-0.911704
-0.918204
-0.924340
-0.930125
-0.935570
-0.940689
-0.945493
-0.949995
-0.954207
-0.958141
-0.961809
-0.965225
-0.968398
-0.971342
-0.974067
-0.976585
-0.978908
-0.981045
-0.983008
-0.984806
-0.986450
-0.987950
-0.989314
-0.990552
-0.991673
-0.992684
-0.993595
-0.994412
-0.995142
-0.995995
-0.996551
-0.997043
-0.997476
-0.997857
-0.998189
-0.998478
-0.998728
-0.998943
-0.999128
-0.999285
-0.999419
-0.999531
-0.999624
-0.999702
-0.999766
-0.999818
-0.999860
-0.999894
-0.999921
-0.999942
-0.999958
-0.999970
-0.999979
-0.999986
-0.999991
-0.999994
-0.999996
-0.999998
-0.999999
-0.999999
-1.000000
-1.000000
-1.000000
-1.000000
-1.000000
-1.000000
-1.000000
-1.000000
-1.000000
-1.000000
-1.000000
-1.000000
-1.000000
-1.000000
-1.000000
-1.000000
-1.000000
-0.999999
-0.999998
-0.999997
-0.999995
-0.999992
-0.999988
-0.999983
-0.999975
-0.999964
-0.999950
-0.999931
-0.999907
-0.999877
-0.999839
-0.999792
-0.999733
-0.999662
-0.999576
-0.999434
-0.999304
-0.999150
-0.998969
-0.998758
-0.998513
-0.998229
-0.997903
-0.997529
-0.997103
-0.996619
-0.996072
-0.995454
-0.994761
-0.993985
-0.993119
-0.992156
-0.991087
-0.989904
-0.988600
-0.987164
-0.985588
-0.983863
-0.981978
-0.979923
-0.977688
-0.975262
-0.972635
-0.969794
-0.966729
-0.963427
-0.959878
-0.956068
-0.950564
-0.946101
-0.941337
-0.936261
-0.930859
-0.925120
-0.919030
-0.912579
-0.905753
-0.898540
-0.890930
-0.882910
-0.874470
-0.865600
-0.856290
-0.846520
-0.836300
-0.825600
-0.814420
-0.802750
-0.790580
-0.777910
-0.764730
-0.751040
-0.736820
-0.722070
-0.706800
-0.690990
-0.674640
-0.657760
-0.640340
-0.622390
-0.603900
-0.578410
-0.558680
-0.538430
-0.517650
-0.496370
-0.474580
-0.452290
-0.429520
-0.406280
-0.382560
-0.358400
-0.333800
-0.308780
-0.283360
-0.257540
-0.231360
-0.204820
-0.177950
-0.150770
-0.123290
-0.095560
-0.067580
-0.039380
-0.010990
0.017600
0.046300
0.075100
0.104000
0.132900
0.161900
0.190900
0.219800
0.248700
0.287000
0.315600
0.344000
0.372200
0.400200
0.427900
0.455300
0.482400
0.509100
0.535400
0.561200
0.586600
0.611600
0.635900
0.659800
0.683000
0.705600
0.727600
0.748800
0.769400
0.789300
0.808400
0.826700
0.844200
0.860900
0.876700
0.891600
0.905700
0.918800
0.931000
0.942300
0.952500
0.961900
0.972700
0.979700
0.985700
0.990600
0.994500
0.997400
0.999200
1.000000
0.999700
0.998400
0.996100
0.992700
0.988200
0.982800
0.976300
0.968800
0.960400
0.950900
0.940400
0.929000
0.916700
0.903400
0.889200
0.874100
0.858100
0.841300
0.823700
0.805200
0.786000
0.766000
0.745300
0.723900
0.701800
0.671400
0.647900
0.623800
0.599100
0.574000
0.548300
0.522200
0.495700
0.468800
0.441600
0.414000
0.386200
0.358100
0.329800
0.301300
0.272600
0.243800
0.214900
0.186000
0.157000
0.128000
0.099100
0.070200
0.041400
0.012800
-0.015780
-0.044140
-0.072300
-0.100240
-0.127940
-0.155360
-0.182490
-0.209310
-0.244540
-0.270540
-0.296160
-0.321390
-0.346200
-0.370580
-0.394520
-0.418000
-0.441010
-0.463540
-0.485570
-0.507110
-0.528140
-0.548650
-0.568650
-0.588110
-0.607050
-0.625450
-0.643310
-0.660640
-0.677430
-0.693690
-0.709400
-0.724590
-0.739250
-0.753380
-0.766990
-0.780080
-0.792670
-0.804750
-0.816330
-0.827430
-0.838050
-0.851480
-0.861020
-0.870110
-0.878760
-0.886990
-0.894800
-0.902208
-0.909225
-0.915861
-0.922130
-0.928042
-0.933610
-0.938848
-0.943766
-0.948377
-0.952694
-0.956728
-0.960493
-0.964000
-0.967261
-0.970287
-0.973092
-0.975685
-0.978078
-0.980281
-0.982307
-0.984164
-0.985864
-0.987415
-0.988828
-0.990112
-0.991275
-0.992325
-0.993566
-0.994385
-0.995119
-0.995773
-0.996355
-0.996869
-0.997324
-0.997723
-0.998072
-0.998376
-0.998640
-0.998868
-0.999064
-0.999231
-0.999372
-0.999492
-0.999592
-0.999675
-0.999744
-0.999800
-0.999846
-0.999883
-0.999912
-0.999935
-0.999952
-0.999966
-0.999976
-0.999984
-0.999989
-0.999993
-0.999996
-0.999997
-0.999998
-0.999999
-1.000000
-1.000000
-1.000000
-1.000000
-1.000000
-1.000000
-1.000000
-1.000000
-1.000000
-1.000000
-1.000000
-1.000000
-1.000000
-1.000000
-1.000000
-1.000000
-1.000000
-0.999999
-0.999999
-0.999998
-0.999996
-0.999994
-0.999990
-0.999985
-0.999978
-0.999968
-0.999955
-0.999939
-0.999917
-0.999889
-0.999854
-0.999810
-0.999736
-0.999665
-0.999580
-0.999477
-0.999355
-0.999210
-0.999039
-0.998839
-0.998607
-0.998338
-0.998028
-0.997672
-0.997266
-0.996804
-0.996280
-0.995689
-0.995025
-0.994280
-0.993448
-0.992521
-0.991492
-0.990352
-0.989093
-0.987707
-0.986184
-0.984514
-0.982689
-0.980698
-0.978530
-0.976175
-0.973623
-0.970862
-0.967880
-0.963542
-0.960001
-0.956201
-0.952129
-0.947773
-0.943121
-0.938161
-0.932880
-0.927266
-0.921306
-0.914989
-0.908302
-0.901234
-0.893770
-0.885900
-0.877620
-0.868910
-0.859760
-0.850160
-0.840100
-0.829580
-0.818580
-0.807090
-0.795110
-0.782620
-0.769630
-0.756120
-0.742100
-0.727540
-0.712460
-0.696850
-0.680700
-0.664020
-0.640940
-0.623000
-0.604530
-0.585520
-0.565980
-0.545920
-0.525340
-0.504240
-0.482630
-0.460530
-0.437940
-0.414860
-0.391320
-0.367320
-0.342880
-0.318020
-0.292740
-0.267060
-0.241010
-0.214600
-0.187850
-0.160780
-0.133410
-0.105770
-0.077870
-0.049750
-0.021430
0.007100
0.035700
0.064500
0.093400
0.122300
0.151300
0.189900
0.218800
0.247700
0.276500
0.305100
0.333600
0.361900
0.390000
0.417800
0.445300
0.472500
0.499300
0.525800
0.551800
0.577400
0.602500
0.627000
0.651100
0.674500
0.697400
0.719600
0.741100
0.762000
0.782100
0.801500
0.820100
0.837900
0.854800
0.871000
0.886200
0.900600
0.914100
0.926600
0.941900
0.952200
0.961600
0.969900
0.977300
0.983600
0.988900
0.993200
0.996400
0.998600
0.999800
0.999900
0.999000
0.997000
0.994000
0.990000
0.984900
0.978800
0.971700
0.963600
0.954500
0.944400
0.933300
0.921300
0.908400
0.894500
0.879700
0.864100
0.847600
0.830200
0.812100
0.793100
0.773400
0.746000
0.724600
0.702600
0.679900
0.656600
0.632700
0.608200
0.583300
0.557800
0.531900
0.505500
0.478800
0.451600
0.424200
0.396400
0.368400
0.340200
0.311800
0.283100
0.254400
0.225500
0.196600
0.167700
0.138700
0.109700
0.080800
0.052000
0.023300
-0.005330
-0.033750
-0.061990
-0.090020
-0.117800
-0.154440
-0.181580
-0.208410
-0.234900
-0.261040
-0.286810
-0.312180
-0.337140
-0.361680
-0.385780
-0.409430
-0.432620
-0.455320
-0.477540
-0.499260
-0.520480
-0.541190
-0.561370
-0.581030
-0.600160
-0.618760
-0.636820
-0.654340
-0.671330
-0.687780
-0.703700
-0.719080
-0.733930
-0.748250
-0.762050
-0.775340
-0.788110
-0.800370
-0.815950
-0.827070
-0.837700
-0.847870
-0.857570
-0.866820
-0.875630
-0.884020
-0.891980
-0.899540
-0.906694
-0.913469
-0.919871
-0.925913
-0.931606
-0.936963
-0.941997
-0.946719
-0.951143
-0.955280
-0.959142
-0.962742
-0.966092
-0.969203
-0.972088
-0.974757
-0.977222
-0.979494
-0.981584
-0.983502
-0.985258
-0.986863
-0.988325
-0.990071
-0.991237
-0.992291
-0.993241
-0.994095
-0.994859
-0.995542
-0.996149
-0.996688
-0.997164
-0.997582
-0.997949
-0.998270
-0.998548
-0.998788
-0.998995
-0.999172
-0.999323
-0.999450
-0.999557
-0.999647
-0.999720
-0.999781
-0.999830
-0.999870
-0.999902
-0.999927
-0.999946
-0.999961
-0.999973
-0.999981
-0.999987
-0.999992
-0.999995
-0.999997
-0.999998
-0.999999
-1.000000
-1.000000
-1.000000
-1.000000
-1.000000
-1.000000
-1.000000
-1.000000
-1.000000
-1.000000
-1.000000
-1.000000
-1.000000
-1.000000
-1.000000
-1.000000
-1.000000
-0.999999
-0.999999
-0.999998
-0.999997
-0.999995
-0.999991
-0.999987
-0.999981
-0.999972
-0.999961
-0.999945
-0.999925
-0.999890
-0.999855
-0.999812
-0.999758
-0.999692
-0.999613
-0.999517
-0.999402
-0.999266
-0.999105
-0.998916
-0.998696
-0.998441
-0.998147
-0.997808
-0.997421
-0.996980
-0.996480
-0.995914
-0.995278
-0.994563
-0.993764
-0.992873
-0.991882
-0.990784
-0.989570
-0.988231
-0.986759
-0.985145
-0.983378
-0.981448
-0.979347
-0.977062
-0.973712
-0.970958
-0.967984
-0.964779
-0.961330
-0.957627
-0.953656
-0.949406
-0.944864
-0.940018
-0.934856
-0.929366
-0.923534
-0.917350
-0.910800
-0.903873
-0.896560
-0.888840
-0.880710
-0.872160
-0.863170
-0.853740
-0.843850
-0.833500
-0.822670
-0.811360
-0.799560
-0.787260
-0.774460
-0.761140
-0.747300
-0.732950
-0.718060
-0.697380
-0.681260
-0.664590
-0.647390
-0.629650
-0.611370
-0.592560
-0.573210
-0.553340
-0.532950
-0.512040
-0.490620
-0.468700
-0.446280
-0.423380
-0.400010
-0.376180
-0.351900
-0.327190
-0.302060
-0.276530
-0.250610
-0.224330
-0.197700
-0.170750
-0.143490
-0.115940
-0.088140
-0.060100
-0.031840
-0.003400
0.025200
0.053900
0.092400
0.121300
0.150300
0.179300
0.208200
0.237100
0.265900
0.294600
0.323200
0.351500
0.379700
0.407600
0.435200
0.462500
0.489500
0.516100
0.542300
0.568000
0.593300
0.618100
0.642300
0.666000
0.689100
0.711500
0.733300
0.754400
0.774800
0.794400
0.813300
0.831400
0.848700
0.865200
0.880700
0.900200
0.913700
0.926200
0.937900
0.948500
0.958200
0.967000
0.974700
0.981400
0.987100
0.991700
0.995400
0.997900
0.999500
1.000000
0.999500
0.997900
0.995300
0.991600
0.986900
0.981200
0.974400
0.966700
0.957900
0.948200
0.937500
0.925800
0.913200
0.899700
0.885200
0.869900
0.853700
0.836700
0.812700
0.793800
0.774100
0.753700
0.732600
0.710800
0.688300
0.665200
0.641500
0.617300
0.592500
0.567200
0.541400
0.515200
0.488600
0.461600
0.434300
0.406700
0.378700
0.350600
0.322200
0.293700
0.265000
0.236100
0.207200
0.178300
0.149300
0.120300
0.091400
0.062600
0.033800
0.005100
-0.023340
-0.061040
-0.089080
-0.116870
-0.144410
-0.171660
-0.198600
-0.225220
-0.251490
-0.277390
-0.302910
-0.328030
-0.352730
-0.376990
-0.400810
-0.424160
-0.447050
-0.469450
-0.491350
-0.512750
-0.533650
-0.554020
-0.573870
-0.593200
-0.611990
-0.630250
-0.647970
-0.665160
-0.681810
-0.697920
-0.713500
-0.728540
-0.743060
-0.757050
-0.774900
-0.787680
-0.799970
-0.811750
-0.823040
-0.833850
-0.844190
-0.854060
-0.863480
-0.872450
-0.880990
-0.889110
-0.896810
-0.904112
-0.911027
-0.917564
-0.923736
-0.929556
-0.935035
-0.940186
-0.945022
-0.949553
-0.953794
-0.957756
-0.961451
-0.964891
-0.968088
-0.971055
-0.973801
-0.976340
-0.978682
-0.980837
-0.982817
-0.985201
-0.986811
-0.988278
-0.989612
-0.990823
-0.991917
-0.992904
-0.993792
-0.994589
-0.995301
-0.995935
-0.996498
-0.996996
-0.997435
-0.997820
-0.998157
-0.998450
-0.998704
-0.998923
-0.999111
-0.999271
-0.999406
-0.999520
-0.999616
-0.999695
-0.999760
-0.999813
-0.999857
-0.999891
-0.999918
-0.999940
-0.999956
-0.999969
-0.999981
-0.999987
-0.999992
-0.999995
-0.999997
-0.999998
-0.999999
-0.999999
-1.000000
-1.000000
-1.000000
-1.000000
-1.000000
-1.000000
-1.000000
-1.000000
-1.000000
-1.000000
-1.000000
-1.000000
-1.000000
-1.000000
-1.000000
-1.000000
-1.000000
-0.999999
-0.999998
-0.999997
-0.999995
-0.999993
-0.999989
-0.999983
-0.999976
-0.999961
-0.999946
-0.999926
-0.999901
-0.999869
-0.999829
-0.999779
-0.999718
-0.999644
-0.999554
-0.999446
-0.999318
-0.999167
-0.998989
-0.998781
-0.998539
-0.998259
-0.997938
-0.997569
-0.997149
-0.996671
-0.996130
-0.995520
-0.994835
-0.994068
-0.993211
-0.992258
-0.991200
-0.990029
-0.988737
-0.987315
-0.985754
-0.984044
-0.981516
-0.979420
-0.977142
-0.974670
-0.971994
-0.969102
-0.965983
-0.962625
-0.959016
-0.955145
-0.950999
-0.946565
-0.941833
-0.936788
-0.931420
-0.925715
-0.919661
-0.913247
-0.906460
-0.899290
-0.891720
-0.883740
-0.875350
-0.866520
-0.857250
-0.847530
-0.837350
-0.826700
-0.815570
-0.803950
-0.791830
-0.779220
-0.766090
-0.747780
-0.733440
-0.718570
-0.703170
-0.687240
-0.670770
-0.653760
-0.636220
-0.618140
-0.599520
-0.580380
-0.560700
-0.540500
-0.519780
-0.498540
-0.476800
-0.454570
-0.431840
-0.408640
-0.384980
-0.360860
-0.336310
-0.311330
-0.285940
-0.260170
-0.234020
-0.207510
-0.180680
-0.153520
-0.126080
-0.098370
-0.070410
-0.042240
-0.004370
0.024200
0.053000
0.081800
0.110700
0.139700
0.168600
0.197600
0.226500
0.255400
0.284100
0.312700
0.341100
0.369400
0.397400
0.425100
0.452600
0.479700
0.506400
0.532700
0.558700
0.584100
0.609100
0.633500
0.657400
0.680700
0.703300
0.725400
0.746700
0.767400
0.787300
0.806500
0.824900
0.848100
0.864600
0.880200
0.895000
0.908800
0.921700
0.933700
0.944700
0.954800
0.963900
0.972000
0.979000
0.985100
0.990100
0.994100
0.997100
0.999000
0.999900
0.999800
0.998600
0.996300
0.993100
0.988700
0.983400
0.977000
0.969600
0.961300
0.951900
0.941500
0.930200
0.917900
0.904800
0.890600
0.870400
0.854300
0.837300
0.819400
0.800800
0.781400
0.761300
0.740400
0.718800
0.696600
0.673700
0.650300
0.626200
0.601600
0.576500
0.550900
0.524900
0.498400
0.471600
0.444400
0.416800
0.389000
0.360900
0.332600
0.304200
0.275500
0.246700
0.217900
0.188900
0.159900
0.131000
0.102000
0.073100
0.034800
0.006100
-0.022380
-0.050700
-0.078810
-0.106700
-0.134330
-0.161690
-0.188750
-0.215490
-0.241890
-0.267930
-0.293590
-0.318860
-0.343710
-0.368140
-0.392120
-0.415650
-0.438700
-0.461280
-0.483370
-0.504960
-0.526040
-0.546600
-0.566650
-0.586170
-0.605160
-0.623610
-0.641530
-0.658910
-0.675760
-0.692070
-0.707840
-0.728040
-0.742580
-0.756590
-0.770070
-0.783050
-0.795520
-0.807480
-0.818950
-0.829940
-0.840450
-0.850490
-0.860070
-0.869210
-0.877910
-0.886180
-0.894030
-0.901478
-0.908534
-0.915208
-0.921513
-0.927461
-0.933063
-0.938333
-0.943283
-0.947925
-0.952271
-0.956333
-0.960125
-0.963657
-0.966942
-0.969992
-0.972818
-0.975432
-0.978606
-0.980767
-0.982753
-0.984573
-0.986237
-0.987756
-0.989138
-0.990392
-0.991528
-0.992554
-0.993478
-0.994307
-0.995049
-0.995711
-0.996299
-0.996820
-0.997280
-0.997685
-0.998039
-0.998348
-0.998615
-0.998847
-0.999045
-0.999215
-0.999359
-0.999481
-0.999583
-0.999668
-0.999738
-0.999795
-0.999842
-0.999879
-0.999909
-0.999939
-0.999956
-0.999969
-0.999978
-0.999985
-0.999990
-0.999994
-0.999996
-0.999998
-0.999999
-0.999999
-1.000000
-1.000000
-1.000000
-1.000000
-1.000000
-1.000000
-1.000000
-1.000000
-1.000000
-1.000000
-1.000000
-1.000000
-1.000000
-1.000000
-1.000000
-1.000000
-1.000000
-0.999999
-0.999999
-0.999998
-0.999996
-0.999994
-0.999989
-0.999983
-0.999976
-0.999966
-0.999952
-0.999934
-0.999911
-0.999882
-0.999845
-0.999799
-0.999742
-0.999673
-0.999589
-0.999488
-0.999368
-0.999225
-0.999057
-0.998861
-0.998632
-0.998367
-0.998061
-0.997710
-0.997309
-0.996853
-0.996336
-0.995752
-0.995096
-0.994359
-0.993536
-0.992619
-0.991601
-0.990472
-0.989226
-0.987366
-0.985809
-0.984104
-0.982241
-0.980210
-0.978000
-0.975601
-0.973001
-0.970189
-0.967155
-0.963886
-0.960371
-0.956597
-0.952553
-0.948227
-0.943605
-0.938677
-0.933428
-0.927849
-0.921924
-0.915644
-0.908995
-0.901965
-0.894540
-0.886720
-0.878480
-0.869810
-0.860700
-0.851150
-0.841140
-0.830660
-0.819710
-0.808270
-0.792250
-0.779650
-0.766540
-0.752910
-0.738760
-0.724090
-0.708880
-0.693150
-0.676870
-0.660070
-0.642720
-0.624840
-0.606420
-0.587460
-0.567980
-0.547970
-0.527440
-0.506390
-0.484840
-0.462780
-0.440240
-0.417210
-0.393720
-0.369770
-0.345370
-0.320550
-0.295310
-0.269670
-0.243660
-0.217280
-0.190560
-0.163520
-0.136190
-0.099310
-0.071360
-0.043190
-0.014820
0.013700
0.042400
0.071200
0.100100
0.129000
0.158000
0.187000
0.215900
0.244800
0.273600
0.302200
0.330700
0.359000
0.387100
0.415000
0.442500
0.469800
0.496600
0.523100
0.549200
0.574800
0.600000
0.624600
0.648700
0.672200
0.695100
0.717400
0.739000
0.759900
0.786700
0.805900
0.824300
0.841900
0.858700
0.874600
0.889700
0.903800
0.917100
0.929400
0.940800
0.951200
0.960700
0.969100
0.976600
0.983000
0.988400
0.992800
0.996100
0.998500
0.999700
1.000000
0.999100
0.997300
0.994400
0.990400
0.985500
0.979500
0.972500
0.964400
0.955400
0.945400
0.934500
0.918400
0.905200
0.891100
0.876200
0.860300
0.843600
0.826100
0.807700
0.788600
0.768800
0.748100
0.726800
0.704800
0.682200
0.659000
0.635100
0.610700
0.585800
0.560400
0.534500
0.508200
0.481500
0.454400
0.427000
0.399300
0.371300
0.343100
0.314600
0.286000
0.257300
0.228500
0.199500
0.170600
0.131900
0.103000
0.074100
0.045300
0.016600
-0.011940
-0.040330
-0.068520
-0.096490
-0.124220
-0.151690
-0.178860
-0.205720
-0.232240
-0.258420
-0.284220
-0.309630
-0.334640
-0.359220
-0.383370
-0.407070
-0.430300
-0.453050
-0.475320
-0.497090
-0.518360
-0.539120
-0.559350
-0.579070
-0.598250
-0.616900
-0.635020
-0.652600
-0.675200
-0.691530
-0.707320
-0.722580
-0.737300
-0.751500
-0.765180
-0.778350
-0.791000
-0.803150
-0.814800
-0.825960
-0.836650
-0.846860
-0.856610
-0.865910
-0.874760
-0.883190
-0.891190
-0.898790
-0.905989
-0.912802
-0.919241
-0.925318
-0.931046
-0.936437
-0.941503
-0.946256
-0.950709
-0.954874
-0.958764
-0.962390
-0.965765
-0.969893
-0.972726
-0.975347
-0.977766
-0.979995
-0.982044
-0.983924
-0.985644
-0.987215
-0.988646
-0.989946
-0.991125
-0.992190
-0.993150
-0.994013
-0.994786
-0.995477
-0.996091
-0.996636
-0.997118
-0.997543
-0.997914
-0.998239
-0.998522
-0.998766
-0.998976
-0.999156
-0.999309
-0.999438
-0.999547
-0.999638
-0.999714
-0.999775
-0.999840
-0.999878
-0.999908
-0.999932
-0.999950
-0.999964
-0.999975
-0.999983
-0.999988
-0.999992
-0.999995
-0.999997
-0.999998
-0.999999
-1.000000
-1.000000
-1.000000
-1.000000
-1.000000
-1.000000
-1.000000
-1.000000
-1.000000
-1.000000
-1.000000
-1.000000
-1.000000
-1.000000
-1.000000
-1.000000
-1.000000
-0.999999
-0.999999
-0.999998
-0.999996
-0.999994
-0.999991
-0.999986
-0.999979
-0.999970
-0.999957
-0.999941
-0.999920
-0.999893
-0.999859
-0.999817
-0.999764
-0.999700
-0.999621
-0.999527
-0.999414
-0.999280
-0.999122
-0.998937
-0.998720
-0.998469
-0.998178
-0.997844
-0.997462
-0.997027
-0.996533
-0.995975
-0.995346
-0.994639
-0.993849
-0.992967
-0.991637
-0.990512
-0.989270
-0.987901
-0.986397
-0.984748
-0.982944
-0.980976
-0.978833
-0.976504
-0.973979
-0.971246
-0.968295
-0.965114
-0.961690
-0.958013
-0.954069
-0.949848
-0.945336
-0.940522
-0.935392
-0.929936
-0.924139
-0.917991
-0.911479
-0.904590
-0.897310
-0.889640
-0.881550
-0.873040
-0.864100
-0.854710
-0.844870
-0.831020
-0.820090
-0.808660
-0.796750
-0.784330
-0.771410
-0.757970
-0.744020
-0.729530
-0.714530
-0.698980
-0.682910
-0.666300
-0.649150
-0.631460
-0.613240
-0.594480
-0.575190
-0.555380
-0.535040
-0.514180
-0.492810
-0.470940
-0.448570
-0.425720
-0.402390
-0.378610
-0.354370
-0.329710
-0.304620
-0.279130
-0.253250
-0.227000
-0.191470
-0.164440
-0.137110
-0.109500
-0.081640
-0.053550
-0.025250
0.003200
0.031900
0.060600
0.089500
0.118400
0.147400
0.176300
0.205300
0.234200
0.263000
0.291700
0.320300
0.348700
0.376900
0.404800
0.432400
0.459800
0.486800
0.513400
0.539700
0.565500
0.590800
0.615600
0.639900
0.663600
0.686800
0.716600
0.738300
0.759200
0.779400
0.798900
0.817600
0.835500
0.852600
0.868900
0.884200
0.898700
0.912300
0.925000
0.936700
0.947500
0.957300
0.966100
0.973900
0.980700
0.986500
0.991300
0.995000
0.997700
0.999400
1.000000
0.999600
0.998100
0.995600
0.992000
0.987400
0.981800
0.975200
0.967500
0.955800
0.945800
0.934900
0.923000
0.910200
0.896400
0.881800
0.866200
0.849800
0.832600
0.814600
0.795700
0.776100
0.755800
0.734700
0.713000
0.690600
0.667600
0.643900
0.619700
0.595000
0.569800
0.544000
0.517900
0.491300
0.464400
0.437100
0.409500
0.381600
0.353400
0.325100
0.296500
0.267900
0.229400
0.200500
0.171600
0.142600
0.113600
0.084700
0.055900
0.027100
-0.001480
-0.029930
-0.058200
-0.086260
-0.114080
-0.141640
-0.168920
-0.195900
-0.222550
-0.248850
-0.274800
-0.300350
-0.325510
-0.350250
-0.374560
-0.398420
-0.421830
-0.444760
-0.467210
-0.489160
-0.510620
-0.531560
-0.551990
-0.571890
-0.591270
-0.616280
-0.634420
-0.652010
-0.669070
-0.685600
-0.701590
-0.717040
-0.731960
-0.746350
-0.760220
-0.773580
-0.786420
-0.798750
-0.810580
-0.821920
-0.832780
-0.843170
-0.853080
-0.862550
-0.871560
-0.880150
-0.888300
-0.896050
-0.903393
-0.910346
-0.916920
-0.923129
-0.928984
-0.934497
-0.939681
-0.944547
-0.949109
-0.953379
-0.958637
-0.962272
-0.965655
-0.968798
-0.971712
-0.974409
-0.976901
-0.979199
-0.981312
-0.983253
-0.985030
-0.986655
-0.988136
-0.989483
-0.990706
-0.991812
-0.992809
-0.993707
-0.994512
-0.995232
-0.995874
-0.996444
-0.996948
-0.997393
-0.997784
-0.998125
-0.998423
-0.998680
-0.998902
-0.999093
-0.999256
-0.999393
-0.999510
-0.999635
-0.999711
-0.999774
-0.999824
-0.999865
-0.999898
-0.999924
-0.999944
-0.999960
-0.999971
-0.999980
-0.999987
-0.999991
-0.999994
-0.999997
-0.999998
-0.999999
-0.999999
-1.000000
-1.000000
-1.000000
-1.000000
-1.000000
-1.000000
-1.000000
-1.000000
-1.000000
-1.000000
-1.000000
-1.000000
-1.000000
-1.000000
-1.000000
-1.000000
-0.999999
-0.999999
-0.999998
-0.999997
-0.999995
-0.999992
-0.999988
-0.999982
-0.999973
-0.999962
-0.999948
-0.999928
-0.999904
-0.999873
-0.999833
-0.999785
-0.999725
-0.999652
-0.999564
-0.999458
-0.999332
-0.999183
-0.999008
-0.998803
-0.998565
-0.998290
-0.997972
-0.997609
-0.997193
-0.996722
-0.996188
-0.995585
-0.994664
-0.993877
-0.992998
-0.992021
-0.990938
-0.989740
-0.988419
-0.986965
-0.985371
-0.983625
-0.981718
-0.979640
-0.977381
-0.974929
-0.972274
-0.969404
-0.966309
-0.962975
-0.959393
-0.955548
-0.951430
-0.947027
-0.942325
-0.937312
-0.931977
-0.926307
-0.920289
-0.913912
-0.907163
-0.900030
-0.892500
-0.884570
-0.876210
-0.864400
-0.855030
-0.845210
-0.834920
-0.824160
-0.812910
-0.801180
-0.788950
-0.776210
-0.762960
-0.749200
-0.734910
-0.720100
-0.704750
-0.688870
-0.672460
-0.655500
-0.638010
-0.619990
-0.601430
-0.582330
-0.562710
-0.542560
-0.521890
-0.500710
-0.479020
-0.456840
-0.434160
-0.411010
-0.387390
-0.363320
-0.338810
-0.313870
-0.279990
-0.254120
-0.227890
-0.201310
-0.174400
-0.147170
-0.119670
-0.091900
-0.063890
-0.035660
-0.007240
0.021300
0.050000
0.078900
0.107800
0.136700
0.165700
0.194700
0.223600
0.252500
0.281200
0.309800
0.338300
0.366500
0.394600
0.422300
0.449800
0.476900
0.503700
0.530100
0.556100
0.581600
0.606600
0.639100
0.662800
0.686000
0.708500
0.730400
0.751600
0.772100
0.791800
0.810800
0.829000
0.846400
0.863000
0.878700
0.893500
0.907400
0.920500
0.932500
0.943700
0.953800
0.963000
0.971200
0.978400
0.984500
0.989700
0.993800
0.996900
0.998900
0.999900
0.999800
0.998700
0.996600
0.993400
0.989200
0.982000
0.975400
0.967800
0.959200
0.949600
0.939000
0.927400
0.915000
0.901600
0.887200
0.872000
0.856000
0.839000
0.821300
0.802700
0.783400
0.763300
0.742500
0.721000
0.698900
0.676100
0.652700
0.628700
0.604100
0.579100
0.553500
0.527500
0.501100
0.474300
0.447100
0.419600
0.391800
0.363800
0.326000
0.297500
0.268800
0.240000
0.211100
0.182200
0.153200
0.124200
0.095300
0.066400
0.037700
0.009000
-0.019510
-0.047850
-0.075980
-0.103900
-0.131560
-0.158940
-0.186030
-0.212810
-0.239240
-0.265320
-0.291020
-0.316330
-0.341220
-0.365690
-0.389720
-0.413290
-0.436400
-0.459020
-0.481160
-0.502800
-0.523930
-0.551310
-0.571230
-0.590630
-0.609490
-0.627820
-0.645620
-0.662880
-0.679600
-0.695780
-0.711430
-0.726550
-0.741130
-0.755190
-0.768740
-0.781760
-0.794280
-0.806300
-0.817820
-0.828850
-0.839410
-0.849500
-0.859130
-0.868310
-0.877050
-0.885360
-0.893250
-0.900744
-0.907838
-0.914551
-0.920892
-0.926876
-0.932513
-0.937816
-0.944388
-0.948960
-0.953239
-0.957238
-0.960968
-0.964442
-0.967671
-0.970668
-0.973444
-0.976010
-0.978377
-0.980557
-0.982560
-0.984396
-0.986076
-0.987609
-0.989004
-0.990271
-0.991419
-0.992455
-0.993389
-0.994227
-0.994978
-0.995647
-0.996243
-0.996771
-0.997237
-0.997646
-0.998005
-0.998318
-0.998590
-0.998825
-0.999026
-0.999251
-0.999389
-0.999506
-0.999604
-0.999685
-0.999752
-0.999807
-0.999851
-0.999887
-0.999915
-0.999937
-0.999954
-0.999967
-0.999977
-0.999984
-0.999990
-0.999993
-0.999996
-0.999998
-0.999999
-0.999999
-1.000000
-1.000000
-1.000000
-1.000000
-1.000000
-1.000000
-1.000000
-1.000000
-1.000000
-1.000000
-1.000000
-1.000000
-1.000000
-1.000000
-1.000000
-1.000000
-1.000000
-0.999999
-0.999999
-0.999997
-0.999996
-0.999993
-0.999989
-0.999984
-0.999977
-0.999967
-0.999953
-0.999936
-0.999914
-0.999885
-0.999849
-0.999804
-0.999748
-0.999680
-0.999598
-0.999499
-0.999381
-0.999241
-0.999076
-0.998882
-0.998657
-0.998395
-0.998094
-0.997748
-0.997352
-0.996739
-0.996207
-0.995607
-0.994932
-0.994176
-0.993332
-0.992392
-0.991349
-0.990194
-0.988919
-0.987515
-0.985973
-0.984284
-0.982437
-0.980423
-0.978232
-0.975852
-0.973273
-0.970483
-0.967472
-0.964227
-0.960737
-0.956990
-0.952974
-0.948677
-0.944086
-0.939189
-0.933973
-0.928428
-0.922539
-0.916295
-0.909684
-0.902693
-0.892760
-0.884840
-0.876500
-0.867730
-0.858520
-0.848870
-0.838750
-0.828160
-0.817100
-0.805540
-0.793490
-0.780940
-0.767890
-0.754310
-0.740210
-0.725590
-0.710440
-0.694760
-0.678540
-0.661790
-0.644500
-0.626670
-0.608300
-0.589400
-0.569970
-0.550020
-0.529540
-0.508540
-0.487040
-0.465030
-0.442540
-0.419560
-0.396110
-0.364140
-0.339640
-0.314720
-0.289390
-0.263660
-0.237560
-0.211100
-0.184310
-0.157200
-0.129790
-0.102120
-0.074190
-0.046040
-0.017690
0.010800
0.039500
0.068300
0.097200
0.126100
0.155100
0.184000
0.213000
0.241900
0.270700
0.299300
0.327900
0.356200
0.384300
0.412200
0.439800
0.467000
0.493900
0.520500
0.555200
0.580700
0.605700
0.630200
0.654200
0.677600
0.700300
0.722400
0.743900
0.764600
0.784700
0.803900
0.822400
0.840100
0.857000
0.873000
0.888200
0.902400
0.915800
0.928200
0.939700
0.950200
0.959700
0.968300
0.975800
0.982400
0.987900
0.992400
0.995900
0.998300
0.999700
1.000000
0.999300
0.996700
0.993600
0.989400
0.984200
0.977900
0.970700
0.962400
0.953200
0.943000
0.931800
0.919700
0.906600
0.892600
0.877700
0.862000
0.845300
0.827900
0.809600
0.790600
0.770800
0.750300
0.729000
0.707100
0.684500
0.661300
0.637600
0.613200
0.588300
0.563000
0.537100
0.510900
0.484200
0.457100
0.420600
0.392800
0.364700
0.336500
0.308000
0.279400
0.250600
0.221700
0.192800
0.163800
0.134900
0.105900
0.077000
0.048200
0.019500
-0.009070
-0.037470
-0.065680
-0.093680
-0.121430
-0.148920
-0.176130
-0.203020
-0.229580
-0.255790
-0.281630
-0.307080
-0.332130
-0.356760
-0.380950
-0.404690
-0.427970
-0.450780
-0.480420
-0.502080
-0.523230
-0.543870
-0.563980
-0.583570
-0.602630
-0.621160
-0.639150
-0.656600
-0.673520
-0.689900
-0.705750
-0.721060
-0.735840
-0.750090
-0.763830
-0.777040
-0.789740
-0.801940
-0.813650
-0.824860
-0.835590
-0.845850
-0.855650
-0.864990
-0.873890
-0.882360
-0.890400
-0.898040
-0.905280
-0.912131
-0.918607
-0.926680
-0.932328
-0.937642
-0.942635
-0.947317
-0.951702
-0.955802
-0.959629
-0.963196
-0.966514
-0.969595
-0.972450
-0.975092
-0.977531
-0.979778
-0.981845
-0.983741
-0.985477
-0.987063
-0.988507
-0.989820
-0.991011
-0.992087
-0.993058
-0.993930
-0.994712
-0.995410
-0.996032
-0.996584
-0.997072
-0.997502
-0.997879
-0.998208
-0.998582
-0.998817
-0.999020
-0.999194
-0.999341
-0.999465
-0.999570
-0.999657
-0.999729
-0.999788
-0.999836
-0.999875
-0.999906
-0.999930
-0.999949
-0.999963
-0.999974
-0.999982
-0.999988
-0.999992
-0.999995
-0.999997
-0.999998
-0.999999
-1.000000
-1.000000
-1.000000
-1.000000
-1.000000
-1.000000
-1.000000
-1.000000
-1.000000
-1.000000
-1.000000
-1.000000
-1.000000
-1.000000
-1.000000
-1.000000
-1.000000
-0.999999
-0.999999
-0.999998
-0.999996
-0.999994
-0.999991
-0.999986
-0.999980
-0.999971
-0.999959
-0.999943
-0.999922
-0.999896
-0.999863
-0.999821
-0.999770
-0.999707
-0.999630
-0.999538
-0.999427
-0.999295
-0.999139
-0.998957
-0.998743
-0.998496
-0.998105
-0.997760
-0.997366
-0.996918
-0.996409
-0.995835
-0.995189
-0.994463
-0.993652
-0.992748
-0.991744
-0.990631
-0.989401
-0.988046
-0.986555
-0.984921
-0.983134
-0.981182
-0.979057
-0.976748
-0.974243
-0.971532
-0.968603
-0.965446
-0.962047
-0.958396
-0.954480
-0.950287
-0.945805
-0.941022
-0.935925
-0.930502
-0.924741
-0.916511
-0.909912
-0.902935
-0.895570
-0.887800
-0.879610
-0.871000
-0.861960
-0.852460
-0.842520
-0.832100
-0.821210
-0.809840
-0.797970
-0.785610
-0.772740
-0.759350
-0.745450
-0.731020
-0.716070
-0.700580
-0.684560
-0.668000
-0.650900
-0.633270
-0.615100
-0.596400
-0.577170
-0.557400
-0.537110
-0.516310
-0.494990
-0.473170
-0.443300
-0.420340
-0.396910
-0.373020
-0.348680
-0.323910
-0.298730
-0.273150
-0.247180
-0.220850
-0.194180
-0.167180
-0.139880
-0.112300
-0.084470
-0.056400
-0.028120
0.000300
0.029000
0.057700
0.086600
0.115500
0.144400
0.173400
0.202400
0.231300
0.260100
0.288800
0.317400
0.345800
0.374000
0.402000
0.429700
0.466100
0.493000
0.519600
0.545700
0.571400
0.596600
0.621300
0.645500
0.669100
0.692000
0.714400
0.736100
0.757100
0.777400
0.797000
0.815700
0.833700
0.850900
0.867300
0.882700
0.897300
0.911000
0.923800
0.935600
0.946500
0.956400
0.965300
0.973200
0.980100
0.986000
0.990900
0.994700
0.997500
0.999600
1.000000
0.999300
0.997600
0.994800
0.991000
0.986200
0.980300
0.973500
0.965600
0.956700
0.946800
0.936000
0.924200
0.911500
0.897800
0.883300
0.867800
0.851500
0.834400
0.816400
0.797700
0.778100
0.757900
0.736900
0.715200
0.692900
0.669900
0.646300
0.622200
0.597500
0.572300
0.546700
0.511800
0.485100
0.458100
0.430700
0.403000
0.375100
0.346900
0.318500
0.289900
0.261200
0.232400
0.203400
0.174500
0.145500
0.116500
0.087600
0.058800
0.030000
0.001400
-0.027070
-0.055350
-0.083430
-0.111280
-0.138870
-0.166180
-0.193190
-0.219870
-0.246210
-0.272190
-0.297790
-0.322990
-0.347770
-0.372120
-0.403900
-0.427200
-0.450020
-0.472350
-0.494190
-0.515530
-0.536350
-0.556660
-0.576440
-0.595700
-0.614420
-0.632610
-0.650260
-0.667380
-0.683950
-0.699990
-0.715500
-0.730480
-0.744920
-0.758850
-0.772250
-0.785140
-0.797530
-0.809410
-0.820800
-0.831710
-0.842140
-0.852100
-0.861610
-0.870670
-0.879300
-0.887500
-0.895290
-0.905042
-0.911906
-0.918395
-0.924521
-0.930295
-0.935730
-0.940839
-0.945634
-0.950127
-0.954330
-0.958256
-0.961917
-0.965324
-0.968491
-0.971428
-0.974146
-0.976659
-0.978975
-0.981107
-0.983064
-0.984858
-0.986498
-0.987993
-0.989353
-0.990588
-0.991705
-0.992713
-0.993621
-0.994435
-0.995163
-0.995813
-0.996390
-0.996900
-0.997489
-0.997867
-0.998198
-0.998486
-0.998735
-0.998949
-0.999133
-0.999290
-0.999422
-0.999534
-0.999627
-0.999704
-0.999768
-0.999820
-0.999862
-0.999895
-0.999922
-0.999942
-0.999958
-0.999970
-0.999979
-0.999986
-0.999991
-0.999994
-0.999996
-0.999998
-0.999999
-0.999999
-1.000000
-1.000000
-1.000000
-1.000000
-1.000000
-1.000000
-1.000000
-1.000000
-1.000000
-1.000000
-1.000000
-1.000000
-1.000000
-1.000000
-1.000000
-1.000000
-1.000000
-0.999999
-0.999998
-0.999997
-0.999995
-0.999992
-0.999988
-0.999982
-0.999974
-0.999964
-0.999949
-0.999931
-0.999907
-0.999876
-0.999838
-0.999790
-0.999731
-0.999660
-0.999573
-0.999470
-0.999346
-0.999199
-0.998963
-0.998751
-0.998505
-0.998220
-0.997892
-0.997517
-0.997089
-0.996603
-0.996054
-0.995435
-0.994739
-0.993960
-0.993091
-0.992125
-0.991053
-0.989867
-0.988558
-0.987119
-0.985538
-0.983808
-0.981918
-0.979858
-0.977618
-0.975186
-0.972552
-0.969704
-0.966632
-0.963323
-0.959766
-0.955949
-0.951859
-0.947485
-0.942813
-0.936102
-0.930690
-0.924940
-0.918840
-0.912377
-0.905540
-0.898320
-0.890690
-0.882660
-0.874210
-0.865330
-0.856000
-0.846220
-0.835980
-0.825260
-0.814070
-0.802390
-0.790210
-0.777520
-0.764320
-0.750610
-0.736380
-0.721620
-0.706320
-0.690500
-0.674140
-0.657240
-0.639810
-0.621830
-0.603330
-0.584290
-0.564720
-0.544620
-0.517020
-0.495720
-0.473910
-0.451610
-0.428820
-0.405560
-0.381840
-0.357660
-0.333050
-0.308020
-0.282580
-0.256750
-0.230560
-0.204010
-0.177130
-0.149940
-0.122460
-0.094710
-0.066720
-0.038520
-0.010120
0.018400
0.047100
0.076000
0.104900
0.133800
0.162800
0.191700
0.220700
0.249500
0.278300
0.306900
0.335400
0.373100
0.401000
0.428700
0.456100
0.483200
0.509900
0.536200
0.562000
0.587400
0.612300
0.636700
0.660500
0.683700
0.706300
0.728200
0.749500
0.770000
0.789900
0.808900
0.827200
0.844700
0.861400
0.877100
0.892100
0.906100
0.919200
0.931400
0.942600
0.952800
0.962100
0.970400
0.977700
0.984000
0.990700
0.994600
0.997400
0.999200
1.000000
0.999700
0.998300
0.996000
0.992500
0.988100
0.982600
0.976100
0.968600
0.960100
0.950600
0.940100
0.928700
0.916300
0.903000
0.888700
0.873600
0.857600
0.840800
0.823100
0.804600
0.785400
0.765400
0.744700
0.723300
0.701200
0.678400
0.655100
0.631100
0.598400
0.573200
0.547500
0.521400
0.494900
0.468000
0.440800
0.413200
0.385300
0.357200
0.328900
0.300400
0.271700
0.242900
0.214100
0.185100
0.156100
0.127200
0.098200
0.069300
0.040600
0.011900
-0.016640
-0.045000
-0.073150
-0.101090
-0.128770
-0.156190
-0.183310
-0.210120
-0.236590
-0.262700
-0.288440
-0.322150
-0.346940
-0.371310
-0.395240
-0.418700
-0.441700
-0.464210
-0.486230
-0.507760
-0.528770
-0.549270
-0.569240
-0.588690
-0.607610
-0.626000
-0.643840
-0.661160
-0.677930
-0.694170
-0.709870
-0.725040
-0.739680
-0.753800
-0.767390
-0.780470
-0.793040
-0.805110
-0.816680
-0.827760
-0.838360
-0.848500
-0.858170
-0.867400
-0.879020
-0.887230
-0.895030
-0.902427
-0.909431
-0.916057
-0.922314
-0.928216
-0.933774
-0.939001
-0.943910
-0.948512
-0.952820
-0.956846
-0.960603
-0.964102
-0.967356
-0.970376
-0.973173
-0.975760
-0.978147
-0.980345
-0.982366
-0.984218
-0.985913
-0.987460
-0.988869
-0.990149
-0.991308
-0.992355
-0.993299
-0.994146
-0.994905
-0.995792
-0.996371
-0.996884
-0.997337
-0.997734
-0.998082
-0.998385
-0.998648
-0.998874
-0.999069
-0.999235
-0.999376
-0.999495
-0.999595
-0.999678
-0.999746
-0.999802
-0.999847
-0.999884
-0.999913
-0.999935
-0.999953
-0.999966
-0.999976
-0.999984
-0.999989
-0.999993
-0.999996
-0.999997
-0.999998
-0.999999
-1.000000
-1.000000
-1.000000
-1.000000
-1.000000
-1.000000
-1.000000
-1.000000
-1.000000
-1.000000
-1.000000
-1.000000
-1.000000
-1.000000
-1.000000
-1.000000
-1.000000
-0.999999
-0.999999
-0.999998
-0.999996
-0.999993
-0.999990
-0.999985
-0.999978
-0.999968
-0.999955
-0.999938
-0.999916
-0.999888
-0.999853
-0.999809
-0.999754
-0.999688
-0.999607
-0.999473
-0.999350
-0.999205
-0.999033
-0.998833
-0.998599
-0.998329
-0.998018
-0.997660
-0.997253
-0.996789
-0.996263
-0.995670
-0.995004
-0.994256
-0.993421
-0.992491
-0.991459
-0.990316
-0.989053
-0.987663
-0.986135
-0.984461
-0.982631
-0.980635
-0.978461
-0.976101
-0.973543
-0.970775
-0.967786
-0.964566
-0.961101
-0.957381
-0.952001
-0.947637
-0.942976
-0.938006
-0.932715
-0.927090
-0.921120
-0.914792
-0.908094
-0.901013
-0.893540
-0.885660
-0.877360
-0.868640
-0.859470
-0.849860
-0.839790
-0.829250
-0.818240
-0.806730
-0.794730
-0.782240
-0.769230
-0.755710
-0.741660
-0.727090
-0.712000
-0.696370
-0.680200
-0.663500
-0.646270
-0.628490
-0.610180
-0.584940
-0.565380
-0.545300
-0.524710
-0.503590
-0.481970
-0.459850
-0.437240
-0.414150
-0.390600
-0.366590
-0.342140
-0.317260
-0.291960
-0.266280
-0.240210
-0.213790
-0.187030
-0.159950
-0.132570
-0.104920
-0.077020
-0.048890
-0.020570
0.007900
0.036600
0.065400
0.094200
0.123200
0.152100
0.181100
0.210100
0.239000
0.277300
0.306000
0.334500
0.362700
0.390800
0.418600
0.446100
0.473300
0.500100
0.526600
0.552600
0.578100
0.603200
0.627800
0.651800
0.675200
0.698100
0.720200
0.741800
0.762600
0.782700
0.802000
0.820600
0.838400
0.855300
0.871500
0.886700
0.901000
0.914500
0.927000
0.938600
0.949200
0.958800
0.970100
0.977500
0.983800
0.989000
0.993300
0.996500
0.998700
0.999800
0.999900
0.999000
0.997000
0.993900
0.989800
0.984700
0.978600
0.971500
0.963300
0.954200
0.944100
0.933000
0.920900
0.907900
0.894100
0.879300
0.863600
0.847100
0.829700
0.811500
0.792600
0.772800
0.752400
0.731200
0.709300
0.679200
0.655900
0.631900
0.607500
0.582500
0.557000
0.531100
0.504700
0.477900
0.450800
0.423400
0.395600
0.367600
0.339300
0.310900
0.282300
0.253500
0.224700
0.195700
0.166800
0.137800
0.108800
0.079900
0.051100
0.022400
-0.006190
-0.034610
-0.062840
-0.090860
-0.118640
-0.146160
-0.173390
-0.200320
-0.235700
-0.261830
-0.287580
-0.312940
-0.337890
-0.362420
-0.386510
-0.410140
-0.433310
-0.456000
-0.478210
-0.499920
-0.521120
-0.541800
-0.561970
-0.581620
-0.600730
-0.619310
-0.637360
-0.654870
-0.671840
-0.688270
-0.704170
-0.719540
-0.734370
-0.748680
-0.762460
-0.775730
-0.788480
-0.800730
-0.812490
-0.823750
-0.834530
-0.848170
-0.857860
-0.867100
-0.875900
-0.884260
-0.892210
-0.899760
-0.906905
-0.913668
-0.920059
-0.926090
-0.931773
-0.937121
-0.942145
-0.946858
-0.951272
-0.955401
-0.959255
-0.962847
-0.966190
-0.969294
-0.972172
-0.974834
-0.977293
-0.979560
-0.981644
-0.983557
-0.985309
-0.986909
-0.988367
-0.989693
-0.990896
-0.991983
-0.993269
-0.994119
-0.994881
-0.995561
-0.996167
-0.996703
-0.997177
-0.997594
-0.997960
-0.998279
-0.998556
-0.998795
-0.999001
-0.999177
-0.999327
-0.999454
-0.999560
-0.999649
-0.999722
-0.999783
-0.999832
-0.999871
-0.999903
-0.999928
-0.999947
-0.999962
-0.999973
-0.999981
-0.999987
-0.999992
-0.999995
-0.999997
-0.999998
-0.999999
-1.000000
-1.000000
-1.000000
-1.000000
-1.000000
-1.000000
-1.000000
-1.000000
-1.000000
-1.000000
-1.000000
-1.000000
-1.000000
-1.000000
-1.000000
-1.000000
-1.000000
-0.999999
-0.999999
-0.999998
-0.999997
-0.999994
-0.999991
-0.999987
-0.999980
-0.999972
-0.999960
-0.999945
-0.999925
-0.999899
-0.999867
-0.999826
-0.999756
-0.999690
-0.999610
-0.999514
-0.999398
-0.999261
-0.999099
-0.998910
-0.998689
-0.998433
-0.998137
-0.997797
-0.997408
-0.996966
-0.996464
-0.995896
-0.995257
-0.994540
-0.993738
-0.992844
-0.991850
-0.990749
-0.989531
-0.988188
-0.986712
-0.985093
-0.983322
-0.981387
-0.979280
-0.976990
-0.974505
-0.971816
-0.968910
-0.964678
-0.961222
-0.957510
-0.953531
-0.949272
-0.944722
-0.939866
-0.934695
-0.929194
-0.923352
-0.917157
-0.910596
-0.903657
-0.896330
-0.888600
-0.880460
-0.871890
-0.862890
-0.853440
-0.843540
-0.833180
-0.822330
-0.811010
-0.799200
-0.786880
-0.774060
-0.760730
-0.746880
-0.732500
-0.717600
-0.702170
-0.686200
-0.669700
-0.646860
-0.629100
-0.610810
-0.591980
-0.572620
-0.552730
-0.532330
-0.511400
-0.489960
-0.468030
-0.445600
-0.422680
-0.399300
-0.375450
-0.351160
-0.326430
-0.301290
-0.275750
-0.249820
-0.223530
-0.196890
-0.169920
-0.142650
-0.115100
-0.087290
-0.059240
-0.030980
-0.002540
0.026100
0.054800
0.083600
0.112500
0.141500
0.180100
0.209100
0.238000
0.266800
0.295500
0.324000
0.352400
0.380500
0.408400
0.436100
0.463400
0.490300
0.516900
0.543100
0.568800
0.594100
0.618800
0.643000
0.666700
0.689700
0.712200
0.733900
0.755000
0.775400
0.795000
0.813900
0.832000
0.849200
0.865600
0.881200
0.895900
0.909700
0.922500
0.938200
0.948800
0.958500
0.967200
0.974900
0.981600
0.987200
0.991900
0.995500
0.998000
0.999500
1.000000
0.999400
0.997800
0.995200
0.991500
0.986700
0.981000
0.974200
0.966400
0.957600
0.947900
0.937100
0.925500
0.912800
0.899300
0.884800
0.869400
0.853200
0.836200
0.818300
0.799600
0.780200
0.753100
0.731900
0.710100
0.687600
0.664500
0.640800
0.616500
0.591700
0.566400
0.540600
0.514400
0.487800
0.460800
0.433500
0.405800
0.377900
0.349700
0.321300
0.292800
0.264100
0.235300
0.206400
0.177400
0.148400
0.119500
0.090500
0.061700
0.032900
0.004300
-0.024200
-0.052510
-0.080610
-0.108480
-0.145240
-0.172480
-0.199420
-0.226020
-0.252280
-0.278170
-0.303680
-0.328780
-0.353470
-0.377720
-0.401520
-0.424860
-0.447730
-0.470120
-0.492010
-0.513390
-0.534270
-0.554630
-0.574470
-0.593780
-0.612550
-0.630800
-0.648500
-0.665670
-0.682300
-0.698400
-0.713960
-0.728990
-0.743490
-0.757460
-0.770920
-0.783860
-0.796300
-0.812100
-0.823380
-0.834170
-0.844500
-0.854350
-0.863760
-0.872720
-0.881240
-0.889350
-0.897040
-0.904328
-0.911230
-0.917756
-0.923918
-0.929727
-0.935196
-0.940338
-0.945163
-0.949686
-0.953918
-0.957871
-0.961559
-0.964991
-0.968181
-0.971141
-0.973881
-0.976414
-0.978750
-0.980900
-0.982874
-0.984684
-0.986339
-0.987848
-0.989651
-0.990857
-0.991949
-0.992933
-0.993818
-0.994612
-0.995321
-0.995953
-0.996514
-0.997010
-0.997447
-0.997831
-0.998167
-0.998459
-0.998711
-0.998929
-0.999116
-0.999275
-0.999410
-0.999523
-0.999618
-0.999697
-0.999762
-0.999815
-0.999858
-0.999892
-0.999919
-0.999940
-0.999957
-0.999969
-0.999979
-0.999985
-0.999990
-0.999995
-0.999997
-0.999998
-0.999999
-0.999999
-1.000000
-1.000000
-1.000000
-1.000000
-1.000000
-1.000000
-1.000000
-1.000000
-1.000000
-1.000000
-1.000000
-1.000000
-1.000000
-1.000000
-1.000000
-1.000000
-1.000000
-0.999999
-0.999998
-0.999997
-0.999995
-0.999993
-0.999989
-0.999983
-0.999975
-0.999965
-0.999951
-0.999933
-0.999900
-0.999868
-0.999828
-0.999777
-0.999716
-0.999641
-0.999551
-0.999443
-0.999314
-0.999162
-0.998983
-0.998774
-0.998531
-0.998250
-0.997927
-0.997557
-0.997135
-0.996655
-0.996113
-0.995501
-0.994813
-0.994043
-0.993184
-0.992227
-0.991166
-0.989992
-0.988696
-0.987270
-0.985705
-0.983990
-0.982117
-0.980074
-0.977852
-0.974592
-0.971910
-0.969011
-0.965885
-0.962519
-0.958903
-0.955023
-0.950869
-0.946426
-0.941684
-0.936630
-0.931252
-0.925537
-0.919472
-0.913047
-0.906248
-0.899060
-0.891480
-0.883490
-0.875080
-0.866240
-0.856960
-0.847230
-0.837030
-0.826370
-0.815220
-0.803590
-0.791460
-0.778830
-0.765680
-0.752020
-0.737840
-0.723130
-0.702700
-0.686750
-0.670260
-0.653240
-0.635680
-0.617580
-0.598950
-0.579790
-0.560090
-0.539880
-0.519140
-0.497890
-0.476140
-0.453890
-0.431150
-0.407930
-0.384260
-0.360130
-0.335560
-0.310570
-0.285170
-0.259380
-0.233220
-0.206710
-0.179860
-0.152700
-0.125250
-0.097530
-0.069560
-0.041380
-0.013000
0.015500
0.044200
0.082700
0.111600
0.140500
0.169500
0.198500
0.227400
0.256200
0.285000
0.313600
0.342000
0.370200
0.398200
0.426000
0.453400
0.480500
0.507200
0.533500
0.559400
0.584900
0.609800
0.634200
0.658100
0.681400
0.704000
0.726000
0.747400
0.768000
0.787900
0.807100
0.825400
0.843000
0.859700
0.875600
0.895400
0.909200
0.922100
0.934100
0.945100
0.955100
0.964100
0.972200
0.979200
0.985300
0.990300
0.994300
0.997200
0.999100
0.999900
0.999800
0.998500
0.996300
0.992900
0.988600
0.983200
0.976800
0.969400
0.961000
0.951600
0.941200
0.929900
0.917600
0.904300
0.890200
0.875200
0.859300
0.842500
0.818900
0.800200
0.780800
0.760600
0.739800
0.718200
0.695900
0.673000
0.649600
0.625500
0.600900
0.575800
0.550200
0.524100
0.497600
0.470800
0.443500
0.416000
0.388200
0.360100
0.331800
0.303300
0.274600
0.245900
0.217000
0.188000
0.159100
0.130100
0.101200
0.072300
0.043500
0.014800
-0.013770
-0.051560
-0.079660
-0.107540
-0.135170
-0.162520
-0.189570
-0.216300
-0.242690
-0.268720
-0.294370
-0.319620
-0.344460
-0.368870
-0.392840
-0.416350
-0.439400
-0.461960
-0.484030
-0.505600
-0.526670
-0.547220
-0.567250
-0.586750
-0.605720
-0.624160
-0.642070
-0.659430
-0.676260
-0.692550
-0.708310
-0.723530
-0.738230
-0.752400
-0.770480
-0.783440
-0.795890
-0.807840
-0.819290
-0.830270
-0.840760
-0.850790
-0.860360
-0.869480
-0.878160
-0.886420
-0.894260
-0.901697
-0.908741
-0.915404
-0.921698
-0.927635
-0.933228
-0.938488
-0.943428
-0.948061
-0.952398
-0.956452
-0.960236
-0.963760
-0.967038
-0.970081
-0.972900
-0.975508
-0.977915
-0.980132
-0.982169
-0.984626
-0.986285
-0.987800
-0.989178
-0.990428
-0.991561
-0.992583
-0.993504
-0.994330
-0.995070
-0.995729
-0.996316
-0.996835
-0.997293
-0.997696
-0.998049
-0.998356
-0.998623
-0.998853
-0.999051
-0.999220
-0.999363
-0.999484
-0.999585
-0.999670
-0.999740
-0.999797
-0.999843
-0.999880
-0.999910
-0.999933
-0.999951
-0.999965
-0.999978
-0.999985
-0.999990
-0.999994
-0.999996
-0.999998
-0.999999
-0.999999
-1.000000
-1.000000
-1.000000
-1.000000
-1.000000
-1.000000
-1.000000
-1.000000
-1.000000
-1.000000
-1.000000
-1.000000
-1.000000
-1.000000
-1.000000
-1.000000
-1.000000
-0.999999
-0.999999
-0.999998
-0.999996
-0.999994
-0.999990
-0.999985
-0.999978
-0.999965
-0.999951
-0.999933
-0.999910
-0.999881
-0.999843
-0.999797
-0.999740
-0.999670
-0.999586
-0.999485
-0.999364
-0.999221
-0.999052
-0.998854
-0.998624
-0.998358
-0.998051
-0.997699
-0.997296
-0.996838
-0.996319
-0.995734
-0.995075
-0.994336
-0.993510
-0.992590
-0.991568
-0.990436
-0.989186
-0.987809
-0.986296
-0.984637
-0.982182
-0.980146
-0.977930
-0.975525
-0.972919
-0.970101
-0.967059
-0.963783
-0.960260
-0.956479
-0.952426
-0.948091
-0.943460
-0.938522
-0.933264
-0.927674
-0.921739
-0.915448
-0.908787
-0.901746
-0.894310
-0.886470
-0.878220
-0.869540
-0.860420
-0.850850
-0.840830
-0.830340
-0.819370
-0.807920
-0.795970
-0.783520
-0.770560
-0.752490
-0.738330
-0.723630
-0.708410
-0.692660
-0.676370
-0.659550
-0.642190
-0.624290
-0.605850
-0.586880
-0.567380
-0.547360
-0.526810
-0.505750
-0.484180
-0.462110
-0.439550
-0.416510
-0.393000
-0.369030
-0.344620
-0.319790
-0.294540
-0.268890
-0.242860
-0.216480
-0.189750
-0.162700
-0.135350
-0.107730
-0.079850
-0.051750
-0.013960
0.014600
0.043300
0.072100
0.101000
0.129900
0.158900
0.187800
0.216800
0.245700
0.274400
0.303100
0.331600
0.359900
0.388000
0.415800
0.443400
0.470600
0.497400
0.523900
0.550000
0.575600
0.600700
0.625300
0.649400
0.672900
0.695800
0.718000
0.739600
0.760500
0.780700
0.800100
0.818800
0.842400
0.859200
0.875100
0.890100
0.904200
0.917500
0.929800
0.941100
0.951500
0.960900
0.969300
0.976800
0.983200
0.988600
0.992900
0.996200
0.998500
0.999800
0.999900
0.999100
0.997200
0.994300
0.990300
0.985300
0.979300
0.972200
0.964200
0.955100
0.945100
0.934100
0.922200
0.909300
0.895500
0.875700
0.859800
0.843100
0.825500
0.807200
0.788000
0.768100
0.747500
0.726200
0.704200
0.681500
0.658200
0.634400
0.610000
0.585000
0.559600
0.533700
0.507400
0.480700
0.453600
0.426100
0.398400
0.370400
0.342200
0.313800
0.285200
0.256400
0.227600
0.198700
0.169700
0.140700
0.111800
0.082900
0.044400
0.015700
-0.012810
-0.041190
-0.069370
-0.097340
-0.125060
-0.152510
-0.179680
-0.206530
-0.233040
-0.259210
-0.285000
-0.310400
-0.335390
-0.359960
-0.384100
-0.407780
-0.430990
-0.453730
-0.475990
-0.497750
-0.519000
-0.539740
-0.559960
-0.579660
-0.598820
-0.617460
-0.635560
-0.653120
-0.670150
-0.686640
-0.702590
-0.723030
-0.737740
-0.751930
-0.765590
-0.778740
-0.791380
-0.803510
-0.815150
-0.826300
-0.836960
-0.847160
-0.856900
-0.866180
-0.875030
-0.883440
-0.891430
-0.899010
-0.906201
-0.913002
-0.919430
-0.925497
-0.931215
-0.936595
-0.941651
-0.946395
-0.950840
-0.954996
-0.958878
-0.962496
-0.965863
-0.968991
-0.971891
-0.974575
-0.977837
-0.980060
-0.982103
-0.983978
-0.985694
-0.987260
-0.988687
-0.989984
-0.991159
-0.992220
-0.993178
-0.994038
-0.994808
-0.995496
-0.996109
-0.996652
-0.997132
-0.997555
-0.997925
-0.998248
-0.998529
-0.998773
-0.998982
-0.999161
-0.999313
-0.999442
-0.999550
-0.999641
-0.999716
-0.999777
-0.999827
-0.999868
-0.999900
-0.999933
-0.999951
-0.999965
-0.999975
-0.999983
-0.999989
-0.999993
-0.999995
-0.999997
-0.999998
-0.999999
-1.000000
-1.000000
-1.000000
-1.000000
-1.000000
-1.000000
-1.000000
-1.000000
-1.000000
-1.000000
-1.000000
-1.000000
-1.000000
-1.000000
-1.000000
-1.000000
-1.000000
-0.999999
-0.999999
-0.999998
-0.999997
-0.999995
-0.999990
-0.999985
-0.999979
-0.999969
-0.999957
-0.999941
-0.999919
-0.999892
-0.999858
-0.999815
-0.999762
-0.999698
-0.999619
-0.999524
-0.999411
-0.999276
-0.999117
-0.998930
-0.998713
-0.998460
-0.998169
-0.997834
-0.997450
-0.997013
-0.996517
-0.995957
-0.995325
-0.994616
-0.993823
-0.992939
-0.991955
-0.990865
-0.989659
-0.987858
-0.986349
-0.984696
-0.982887
-0.980914
-0.978765
-0.976430
-0.973899
-0.971160
-0.968202
-0.965014
-0.961582
-0.957897
-0.953946
-0.949716
-0.945195
-0.940371
-0.935232
-0.929765
-0.923958
-0.917799
-0.911275
-0.904375
-0.897090
-0.889400
-0.881300
-0.872780
-0.863820
-0.854420
-0.844560
-0.834240
-0.823450
-0.812180
-0.796380
-0.783950
-0.771010
-0.757560
-0.743580
-0.729090
-0.714060
-0.698500
-0.682410
-0.665790
-0.648620
-0.630920
-0.612680
-0.593900
-0.574600
-0.554770
-0.534410
-0.513540
-0.492150
-0.470270
-0.447880
-0.425020
-0.401680
-0.377880
-0.353630
-0.328950
-0.303850
-0.278350
-0.252460
-0.226200
-0.199600
-0.172660
-0.145420
-0.108660
-0.080790
-0.052700
-0.024390
0.004100
0.032700
0.061500
0.090300
0.119300
0.148200
0.177200
0.206200
0.235100
0.263900
0.292600
0.321200
0.349500
0.377700
0.405600
0.433300
0.460600
0.487600
0.514200
0.540500
0.566200
0.591600
0.616400
0.640600
0.664300
0.687400
0.709900
0.731800
0.752900
0.780000
0.799500
0.818200
0.836000
0.853100
0.869300
0.884700
0.899200
0.912700
0.925400
0.937100
0.947800
0.957600
0.966400
0.974200
0.980900
0.986700
0.991400
0.995100
0.997800
0.999400
1.000000
0.999500
0.998000
0.995500
0.991900
0.987300
0.981600
0.974900
0.967300
0.958600
0.948900
0.938300
0.922600
0.909700
0.896000
0.881300
0.865700
0.849300
0.832100
0.814000
0.795200
0.775500
0.755200
0.734100
0.712300
0.689900
0.666900
0.643200
0.619000
0.594200
0.569000
0.543300
0.517100
0.490500
0.463500
0.436200
0.408600
0.380700
0.352600
0.324200
0.295700
0.267000
0.238200
0.209300
0.180300
0.141700
0.112700
0.083800
0.055000
0.026300
-0.002350
-0.030790
-0.059050
-0.087100
-0.114920
-0.142470
-0.169740
-0.196710
-0.223350
-0.249650
-0.275580
-0.301120
-0.326270
-0.350990
-0.375290
-0.399140
-0.422530
-0.445440
-0.467880
-0.489820
-0.511260
-0.532190
-0.552600
-0.572490
-0.591850
-0.610680
-0.628980
-0.646740
-0.669580
-0.686090
-0.702060
-0.717500
-0.732400
-0.746780
-0.760640
-0.773970
-0.786800
-0.799110
-0.810930
-0.822260
-0.833100
-0.843470
-0.853380
-0.862830
-0.871830
-0.880400
-0.888550
-0.896280
-0.903609
-0.910550
-0.917114
-0.923312
-0.929156
-0.934659
-0.939833
-0.944690
-0.949243
-0.953503
-0.957484
-0.961198
-0.964656
-0.968889
-0.971797
-0.974488
-0.976974
-0.979265
-0.981374
-0.983309
-0.985082
-0.986702
-0.988179
-0.989522
-0.990741
-0.991843
-0.992838
-0.993733
-0.994535
-0.995253
-0.995892
-0.996460
-0.996963
-0.997406
-0.997795
-0.998135
-0.998431
-0.998688
-0.998909
-0.999098
-0.999260
-0.999397
-0.999513
-0.999609
-0.999690
-0.999756
-0.999826
-0.999866
-0.999899
-0.999925
-0.999945
-0.999960
-0.999972
-0.999980
-0.999987
-0.999991
-0.999994
-0.999997
-0.999998
-0.999999
-0.999999
-1.000000
-1.000000
-1.000000
-1.000000
-1.000000
-1.000000
-1.000000
-1.000000
-1.000000
-1.000000
-1.000000
-1.000000
-1.000000
-1.000000
-1.000000
-1.000000
-1.000000
-0.999999
-0.999998
-0.999997
-0.999995
-0.999992
-0.999987
-0.999981
-0.999973
-0.999962
-0.999947
-0.999928
-0.999903
-0.999871
-0.999832
-0.999783
-0.999723
-0.999650
-0.999561
-0.999455
-0.999328
-0.999178
-0.999002
-0.998797
-0.998557
-0.998281
-0.997962
-0.997597
-0.997180
-0.996706
-0.996170
-0.995566
-0.994886
-0.994125
-0.993275
-0.991990
-0.990904
-0.989702
-0.988377
-0.986919
-0.985320
-0.983569
-0.981658
-0.979574
-0.977309
-0.974852
-0.972190
-0.969314
-0.966211
-0.962871
-0.959280
-0.955428
-0.951301
-0.946888
-0.942177
-0.937155
-0.931810
-0.926130
-0.920101
-0.913713
-0.906952
-0.899810
-0.892270
-0.884320
-0.875950
-0.867160
-0.857920
-0.848230
-0.834600
-0.823820
-0.812560
-0.800820
-0.788570
-0.775820
-0.762550
-0.748770
-0.734470
-0.719640
-0.704280
-0.688380
-0.671950
-0.654980
-0.637480
-0.619430
-0.600860
-0.581750
-0.562110
-0.541940
-0.521260
-0.500060
-0.478360
-0.456160
-0.433470
-0.410300
-0.386670
-0.362580
-0.338060
-0.313110
-0.287750
-0.262000
-0.235880
-0.200500
-0.173570
-0.146340
-0.118830
-0.091050
-0.063030
-0.034800
-0.006380
0.022200
0.050900
0.079700
0.108700
0.137600
0.166600
0.195500
0.224500
0.253300
0.282100
0.310700
0.339100
0.367400
0.395400
0.423200
0.450600
0.477800
0.504500
0.530900
0.556800
0.582300
0.607300
0.631800
0.655700
0.679000
0.709200
0.731000
0.752200
0.772700
0.792400
0.811400
0.829600
0.846900
0.863500
0.879200
0.894000
0.907900
0.920800
0.932900
0.944000
0.954100
0.963300
0.971400
0.978600
0.984700
0.989800
0.993900
0.996900
0.998900
0.999900
0.999800
0.998700
0.996500
0.993300
0.989100
0.983800
0.977500
0.970200
0.958900
0.949300
0.938700
0.927100
0.914600
0.901100
0.886800
0.871600
0.855500
0.838500
0.820700
0.802200
0.782800
0.762700
0.741900
0.720400
0.698200
0.675400
0.652000
0.627900
0.603400
0.578300
0.552800
0.526700
0.500300
0.473500
0.446300
0.418800
0.391000
0.362900
0.334700
0.306200
0.277500
0.239200
0.210300
0.181300
0.152300
0.123400
0.094400
0.065600
0.036800
0.008100
-0.020370
-0.048700
-0.076830
-0.104740
-0.132390
-0.159770
-0.186850
-0.213610
-0.240040
-0.266100
-0.291790
-0.317090
-0.341970
-0.366420
-0.390440
-0.414000
-0.437090
-0.459700
-0.481820
-0.503450
-0.524570
-0.545170
-0.565250
-0.584810
-0.610060
-0.628370
-0.646150
-0.663390
-0.680090
-0.696260
-0.711890
-0.726990
-0.741570
-0.755610
-0.769140
-0.782150
-0.794650
-0.806650
-0.818160
-0.829180
-0.839720
-0.849800
-0.859410
-0.868580
-0.877310
-0.885600
-0.893490
-0.900964
-0.908047
-0.914748
-0.921079
-0.927051
-0.932678
-0.937971
-0.942943
-0.947606
-0.951973
-0.957355
-0.961077
-0.964543
-0.967766
-0.970755
-0.973525
-0.976085
-0.978446
-0.980621
-0.982618
-0.984449
-0.986124
-0.987653
-0.989044
-0.990308
-0.991452
-0.992485
-0.993415
-0.994251
-0.994999
-0.995666
-0.996260
-0.996786
-0.997250
-0.997658
-0.998015
-0.998327
-0.998598
-0.998831
-0.999032
-0.999204
-0.999350
-0.999473
-0.999607
-0.999687
-0.999754
-0.999808
-0.999852
-0.999888
-0.999916
-0.999938
-0.999955
-0.999968
-0.999977
-0.999985
-0.999990
-0.999993
-0.999996
-0.999998
-0.999999
-0.999999
-1.000000
-1.000000
-1.000000
-1.000000
-1.000000
-1.000000
-1.000000
-1.000000
-1.000000
-1.000000
-1.000000
-1.000000
-1.000000
-1.000000
-1.000000
-1.000000
-1.000000
-0.999999
-0.999999
-0.999997
-0.999996
-0.999993
-0.999989
-0.999984
-0.999976
-0.999966
-0.999953
-0.999935
-0.999913
-0.999884
-0.999847
-0.999802
-0.999746
-0.999678
-0.999595
-0.999496
-0.999377
-0.999236
-0.999070
-0.998876
-0.998649
-0.998387
-0.998084
-0.997736
-0.997339
-0.996887
-0.996375
-0.995796
-0.994910
-0.994152
-0.993305
-0.992362
-0.991315
-0.990157
-0.988878
-0.987470
-0.985924
-0.984230
-0.982379
-0.980360
-0.978162
-0.975777
-0.973191
-0.970395
-0.967377
-0.964125
-0.960628
-0.956873
-0.952848
-0.948542
-0.943942
-0.939035
-0.933810
-0.928254
-0.922355
-0.916100
-0.909477
-0.902475
-0.895080
-0.887280
-0.879070
-0.867460
-0.858240
-0.848570
-0.838430
-0.827830
-0.816750
-0.805180
-0.793120
-0.780560
-0.767480
-0.753890
-0.739780
-0.725140
-0.709980
-0.694280
-0.678040
-0.661270
-0.643960
-0.626120
-0.607740
-0.588820
-0.569380
-0.549400
-0.528910
-0.507900
-0.486380
-0.464360
-0.441850
-0.418860
-0.395390
-0.371470
-0.347110
-0.322320
-0.288610
-0.262880
-0.236760
-0.210300
-0.183490
-0.156370
-0.128960
-0.101270
-0.073340
-0.045190
-0.016830
0.011700
0.040400
0.069200
0.098000
0.127000
0.155900
0.184900
0.213900
0.242700
0.271500
0.300200
0.328700
0.357100
0.385200
0.413000
0.440600
0.467800
0.494700
0.521300
0.547400
0.573000
0.598200
0.631000
0.654900
0.678300
0.701000
0.723100
0.744500
0.765300
0.785300
0.804500
0.823000
0.840700
0.857500
0.873500
0.888600
0.902900
0.916200
0.928600
0.940000
0.950500
0.960000
0.968500
0.976100
0.982600
0.988100
0.992500
0.995900
0.998300
0.999700
1.000000
0.999200
0.997400
0.994600
0.990800
0.984000
0.977700
0.970500
0.962200
0.952900
0.942700
0.931400
0.919300
0.906200
0.892200
0.877300
0.861500
0.844800
0.827400
0.809100
0.790000
0.770200
0.749600
0.728400
0.706400
0.683800
0.660600
0.636800
0.612500
0.587600
0.562200
0.536300
0.510100
0.483400
0.456300
0.428900
0.401200
0.373300
0.335600
0.307100
0.278500
0.249700
0.220900
0.191900
0.163000
0.134000
0.105000
0.076100
0.047300
0.018600
-0.009930
-0.038330
-0.066540
-0.094520
-0.122270
-0.149750
-0.176950
-0.203830
-0.230380
-0.256580
-0.282410
-0.307850
-0.332890
-0.357500
-0.381680
-0.405410
-0.428670
-0.451460
-0.473760
-0.495570
-0.516870
-0.544480
-0.564580
-0.584160
-0.603200
-0.621710
-0.639690
-0.657130
-0.674030
-0.690390
-0.706220
-0.721510
-0.736280
-0.750520
-0.764230
-0.777430
-0.790120
-0.802310
-0.813990
-0.825190
-0.835910
-0.846150
-0.855940
-0.865270
-0.874150
-0.882610
-0.890640
-0.898270
-0.905493
-0.912333
-0.918798
-0.924900
-0.930653
-0.936067
-0.942781
-0.947454
-0.951831
-0.955922
-0.959741
-0.963300
-0.966611
-0.969684
-0.972533
-0.975169
-0.977602
-0.979844
-0.981905
-0.983796
-0.985527
-0.987108
-0.988549
-0.989858
-0.991045
-0.992118
-0.993085
-0.993955
-0.994734
-0.995430
-0.996050
-0.996600
-0.997086
-0.997514
-0.997890
-0.998218
-0.998503
-0.998750
-0.998962
-0.999198
-0.999345
-0.999469
-0.999573
-0.999659
-0.999731
-0.999790
-0.999837
-0.999876
-0.999906
-0.999930
-0.999949
-0.999963
-0.999974
-0.999982
-0.999988
-0.999992
-0.999995
-0.999997
-0.999998
-0.999999
-1.000000
-1.000000
-1.000000
-1.000000
-1.000000
-1.000000
-1.000000
-1.000000
-1.000000
-1.000000
-1.000000
-1.000000
-1.000000
-1.000000
-1.000000
-1.000000
-1.000000
-0.999999
-0.999999
-0.999998
-0.999996
-0.999994
-0.999991
-0.999986
-0.999979
-0.999970
-0.999958
-0.999942
-0.999922
-0.999895
-0.999862
-0.999820
-0.999768
-0.999705
-0.999628
-0.999534
-0.999423
-0.999291
-0.999134
-0.998951
-0.998736
-0.998488
-0.998200
-0.997870
-0.997491
-0.996903
-0.996393
-0.995817
-0.995168
-0.994440
-0.993626
-0.992720
-0.991712
-0.990595
-0.989362
-0.988002
-0.986508
-0.984870
-0.983077
-0.981121
-0.978990
-0.976675
-0.974164
-0.971447
-0.968511
-0.965346
-0.961940
-0.958281
-0.954357
-0.950156
-0.945665
-0.940872
-0.935766
-0.930333
-0.924561
-0.918438
-0.911951
-0.905090
-0.895340
-0.887550
-0.879360
-0.870730
-0.861670
-0.852170
-0.842210
-0.831780
-0.820880
-0.809490
-0.797610
-0.785230
-0.772340
-0.758940
-0.745020
-0.730580
-0.715600
-0.700100
-0.684060
-0.667490
-0.650380
-0.632730
-0.614540
-0.595830
-0.576570
-0.556790
-0.536490
-0.515670
-0.494340
-0.472500
-0.450170
-0.427350
-0.404060
-0.372290
-0.347940
-0.323160
-0.297960
-0.272370
-0.246390
-0.220050
-0.193370
-0.166360
-0.139050
-0.111460
-0.083620
-0.055540
-0.027260
0.001200
0.029800
0.058600
0.087400
0.116300
0.145300
0.174300
0.203200
0.232200
0.261000
0.289700
0.318300
0.346700
0.374900
0.402800
0.430500
0.457900
0.484900
0.511600
0.546500
0.572200
0.597400
0.622000
0.646200
0.669800
0.692700
0.715100
0.736700
0.757700
0.778000
0.797500
0.816300
0.834300
0.851400
0.867700
0.883200
0.897700
0.911400
0.924100
0.935900
0.946800
0.956600
0.965500
0.973400
0.980300
0.986200
0.991000
0.994800
0.997600
0.999300
1.000000
0.999600
0.997500
0.994700
0.990900
0.986000
0.980100
0.973200
0.965300
0.956400
0.946500
0.935700
0.923800
0.911100
0.897400
0.882800
0.867400
0.851000
0.833900
0.815900
0.797100
0.777500
0.757300
0.736200
0.714600
0.692200
0.669200
0.645600
0.621500
0.596800
0.571600
0.545900
0.519800
0.493200
0.466300
0.429900
0.402200
0.374200
0.346000
0.317600
0.289000
0.260300
0.231500
0.202600
0.173600
0.144600
0.115700
0.086700
0.057900
0.029200
0.000500
-0.027930
-0.056210
-0.084280
-0.112120
-0.139700
-0.167000
-0.194000
-0.220670
-0.247010
-0.272970
-0.298560
-0.323750
-0.348520
-0.372860
-0.396750
-0.420190
-0.443150
-0.473020
-0.494840
-0.516170
-0.536970
-0.557270
-0.577030
-0.596270
-0.614980
-0.633150
-0.650790
-0.667890
-0.684450
-0.700470
-0.715960
-0.730920
-0.745350
-0.759260
-0.772650
-0.785520
-0.797890
-0.809760
-0.821140
-0.832030
-0.842450
-0.852400
-0.861890
-0.870940
-0.879550
-0.887740
-0.895520
-0.902886
-0.909867
-0.916468
-0.924701
-0.930464
-0.935890
-0.940989
-0.945774
-0.950258
-0.954453
-0.958371
-0.962024
-0.965424
-0.968583
-0.971513
-0.974226
-0.976732
-0.979042
-0.981169
-0.983121
-0.984910
-0.986545
-0.988036
-0.989392
-0.990623
-0.991737
-0.992742
-0.993647
-0.994458
-0.995184
-0.995831
-0.996406
-0.996915
-0.997364
-0.997758
-0.998103
-0.998494
-0.998742
-0.998955
-0.999138
-0.999294
-0.999426
-0.999537
-0.999630
-0.999706
-0.999770
-0.999821
-0.999863
-0.999896
-0.999922
-0.999943
-0.999959
-0.999971
-0.999980
-0.999986
-0.999991
-0.999994
-0.999996
-0.999998
-0.999999
-0.999999
-1.000000
-1.000000
-1.000000
-1.000000
-1.000000
-1.000000
-1.000000
-1.000000
-1.000000
-1.000000
-1.000000
-1.000000
-1.000000
-1.000000
-1.000000
-1.000000
-1.000000
-0.999999
-0.999998
-0.999997
-0.999995
-0.999992
-0.999988
-0.999982
-0.999974
-0.999963
-0.999949
-0.999930
-0.999906
-0.999875
-0.999836
-0.999788
-0.999729
-0.999658
-0.999571
-0.999466
-0.999342
-0.999195
-0.999021
-0.998819
-0.998583
-0.998210
-0.997881
-0.997505
-0.997075
-0.996588
-0.996036
-0.995415
-0.994717
-0.993935
-0.993064
-0.992094
-0.991018
-0.989829
-0.988517
-0.987073
-0.985488
-0.983753
-0.981858
-0.979793
-0.977547
-0.975109
-0.972469
-0.969615
-0.966535
-0.963219
-0.959654
-0.955829
-0.951731
-0.947348
-0.942667
-0.937677
-0.932365
-0.926719
-0.918650
-0.912176
-0.905327
-0.898090
-0.890460
-0.882410
-0.873950
-0.865050
-0.855710
-0.845920
-0.835660
-0.824930
-0.813720
-0.802020
-0.789830
-0.777130
-0.763920
-0.750190
-0.735940
-0.721160
-0.705850
-0.690010
-0.673630
-0.656720
-0.639270
-0.621280
-0.602760
-0.583700
-0.564110
-0.544000
-0.523370
-0.502220
-0.480570
-0.450930
-0.428130
-0.404850
-0.381110
-0.356920
-0.332300
-0.307260
-0.281800
-0.255970
-0.229760
-0.203200
-0.176310
-0.149110
-0.121620
-0.093870
-0.065870
-0.037660
-0.009260
0.019300
0.048000
0.076800
0.105700
0.134700
0.163700
0.192600
0.221600
0.250400
0.279200
0.307800
0.336300
0.364600
0.392600
0.420400
0.457000
0.484000
0.510700
0.537000
0.562800
0.588200
0.613000
0.637400
0.661200
0.684400
0.706900
0.728900
0.750100
0.770700
0.790500
0.809500
0.827800
0.845200
0.861800
0.877600
0.892500
0.906500
0.919600
0.931700
0.942900
0.953100
0.962400
0.970600
0.977900
0.984100
0.989300
0.993500
0.996700
0.999300
1.000000
0.999700
0.998300
0.995900
0.992400
0.987900
0.982400
0.975900
0.968400
0.959800
0.950300
0.939800
0.928300
0.915900
0.902500
0.888300
0.873100
0.857100
0.840300
0.822600
0.804100
0.784800
0.764800
0.744000
0.722600
0.700500
0.677700
0.654300
0.630400
0.605900
0.580900
0.555400
0.520600
0.494100
0.467200
0.439900
0.412400
0.384500
0.356400
0.328100
0.299500
0.270900
0.242100
0.213200
0.184200
0.155300
0.126300
0.097400
0.068500
0.039700
0.011000
-0.017500
-0.045850
-0.074000
-0.101930
-0.129610
-0.157020
-0.184130
-0.210920
-0.237380
-0.263490
-0.289210
-0.314550
-0.339470
-0.363970
-0.395950
-0.419400
-0.442390
-0.464880
-0.486890
-0.508400
-0.529400
-0.549880
-0.569840
-0.589270
-0.608180
-0.626540
-0.644380
-0.661670
-0.678430
-0.694650
-0.710340
-0.725490
-0.740120
-0.754220
-0.767800
-0.780860
-0.793410
-0.805460
-0.817020
-0.828090
-0.838680
-0.848800
-0.858460
-0.867670
-0.876440
-0.884790
-0.892710
-0.902645
-0.909638
-0.916252
-0.922498
-0.928389
-0.933937
-0.939155
-0.944054
-0.948647
-0.952946
-0.956964
-0.960713
-0.964204
-0.967451
-0.970464
-0.973255
-0.975835
-0.978216
-0.980409
-0.982424
-0.984272
-0.985962
-0.987505
-0.988910
-0.990186
-0.991341
-0.992385
-0.993326
-0.994171
-0.994927
-0.995602
-0.996203
-0.996735
-0.997349
-0.997745
-0.998092
-0.998393
-0.998655
-0.998881
-0.999074
-0.999240
-0.999380
-0.999498
-0.999597
-0.999680
-0.999748
-0.999803
-0.999848
-0.999885
-0.999913
-0.999936
-0.999953
-0.999967
-0.999977
-0.999984
-0.999989
-0.999993
-0.999996
-0.999997
-0.999999
-0.999999
-1.000000
-1.000000
-1.000000
-1.000000
-1.000000
-1.000000
-1.000000
-1.000000
-1.000000
-1.000000
-1.000000
-1.000000
-1.000000
-1.000000
-1.000000
-1.000000
-1.000000
-0.999999
-0.999999
-0.999998
-0.999996
-0.999993
-0.999990
-0.999984
-0.999977
-0.999968
-0.999954
-0.999937
-0.999915
-0.999887
-0.999852
-0.999807
-0.999753
-0.999686
-0.999604
-0.999507
-0.999390
-0.999252
-0.999028
-0.998826
-0.998592
-0.998320
-0.998007
-0.997649
-0.997239
-0.996774
-0.996246
-0.995651
-0.994982
-0.994232
-0.993395
-0.992462
-0.991426
-0.990279
-0.989013
-0.987619
-0.986087
-0.984408
-0.982573
-0.980571
-0.978393
-0.976027
-0.973462
-0.970688
-0.967692
-0.964464
-0.960992
-0.957264
-0.953267
-0.948990
-0.944420
-0.937850
-0.932549
-0.926915
-0.920934
-0.914595
-0.907885
-0.900793
-0.893310
-0.885410
-0.877100
-0.868370
-0.859190
-0.849560
-0.839480
-0.828930
-0.817890
-0.806380
-0.794360
-0.781850
-0.768830
-0.755290
-0.741230
-0.726650
-0.711530
-0.695890
-0.679710
-0.662990
-0.645740
-0.627940
-0.609620
-0.590760
-0.571360
-0.551440
-0.524070
-0.502940
-0.481310
-0.459170
-0.436550
-0.413450
-0.389880
-0.365850
-0.341390
-0.316490
-0.291190
-0.265490
-0.239420
-0.212990
-0.186210
-0.159130
-0.131740
-0.104080
-0.076170
-0.048040
-0.019700
0.008800
0.037500
0.066200
0.095100
0.124000
0.153000
0.182000
0.210900
0.239800
0.268600
0.297300
0.325900
0.363600
0.391700
0.419400
0.446900
0.474100
0.500900
0.527400
0.553400
0.578900
0.604000
0.628500
0.652500
0.675900
0.698700
0.720900
0.742400
0.763200
0.783300
0.802600
0.821200
0.838900
0.855800
0.871900
0.887100
0.901500
0.914900
0.927400
0.938900
0.949500
0.959100
0.967700
0.975300
0.982000
0.989200
0.993400
0.996600
0.998700
0.999800
0.999900
0.998900
0.996900
0.993800
0.989700
0.984600
0.978400
0.971200
0.963100
0.953900
0.943700
0.932600
0.920500
0.907500
0.893600
0.878800
0.863100
0.846500
0.829200
0.811000
0.792000
0.772200
0.751700
0.730500
0.708700
0.686100
0.663000
0.639300
0.606700
0.581700
0.556200
0.530300
0.503900
0.477100
0.450000
0.422500
0.394800
0.366700
0.338500
0.310000
0.281400
0.252600
0.223800
0.194900
0.165900
0.136900
0.108000
0.079100
0.050200
0.021500
-0.007050
-0.035470
-0.063700
-0.091710
-0.119480
-0.146990
-0.174210
-0.201130
-0.227710
-0.253950
-0.279820
-0.313700
-0.338640
-0.363160
-0.387230
-0.410850
-0.434010
-0.456680
-0.478870
-0.500570
-0.521750
-0.542420
-0.562580
-0.582200
-0.601300
-0.619870
-0.637900
-0.655390
-0.672340
-0.688760
-0.704640
-0.719990
-0.734810
-0.749100
-0.762870
-0.776120
-0.788860
-0.801100
-0.812840
-0.824080
-0.834850
-0.845140
-0.854970
-0.864340
-0.876150
-0.884510
-0.892450
-0.899980
-0.907116
-0.913868
-0.920247
-0.926267
-0.931940
-0.937277
-0.942292
-0.946996
-0.951402
-0.955521
-0.959368
-0.962952
-0.966287
-0.969384
-0.972255
-0.974912
-0.977365
-0.979626
-0.981705
-0.983612
-0.985359
-0.986955
-0.988410
-0.989732
-0.990931
-0.992015
-0.992992
-0.993871
-0.994659
-0.995581
-0.996184
-0.996718
-0.997191
-0.997606
-0.997970
-0.998288
-0.998563
-0.998802
-0.999007
-0.999182
-0.999331
-0.999457
-0.999563
-0.999651
-0.999724
-0.999784
-0.999833
-0.999872
-0.999904
-0.999928
-0.999947
-0.999962
-0.999973
-0.999982
-0.999988
-0.999992
-0.999995
-0.999997
-0.999998
-0.999999
-0.999999
-1.000000
-1.000000
-1.000000
-1.000000
-1.000000
-1.000000
-1.000000
-1.000000
-1.000000
-1.000000
-1.000000
-1.000000
-1.000000
-1.000000
-1.000000
-1.000000
-0.999999
-0.999999
-0.999998
-0.999997
-0.999994
-0.999991
-0.999987
-0.999980
-0.999971
-0.999960
-0.999944
-0.999924
-0.999898
-0.999866
-0.999825
-0.999774
-0.999712
-0.999636
-0.999510
-0.999394
-0.999257
-0.999094
-0.998904
-0.998682
-0.998424
-0.998127
-0.997786
-0.997396
-0.996952
-0.996448
-0.995878
-0.995237
-0.994517
-0.993713
-0.992816
-0.991819
-0.990713
-0.989492
-0.988146
-0.986665
-0.985042
-0.983265
-0.981326
-0.979214
-0.976917
-0.974427
-0.971731
-0.968818
-0.965677
-0.962296
-0.958663
-0.953406
-0.949139
-0.944579
-0.939714
-0.934533
-0.929022
-0.923170
-0.916963
-0.910391
-0.903441
-0.896100
-0.888360
-0.880200
-0.871620
-0.862610
-0.853150
-0.843230
-0.832850
-0.822000
-0.810660
-0.798830
-0.786500
-0.773660
-0.760320
-0.746450
-0.732060
-0.717140
-0.701690
-0.685710
-0.669190
-0.652130
-0.634540
-0.616410
-0.591400
-0.572030
-0.552120
-0.531700
-0.510760
-0.489310
-0.467350
-0.444910
-0.421980
-0.398580
-0.374720
-0.350420
-0.325680
-0.300520
-0.274970
-0.249030
-0.222730
-0.196080
-0.169100
-0.141820
-0.114260
-0.086440
-0.058390
-0.030120
-0.001680
0.026900
0.055700
0.084500
0.113400
0.142400
0.171400
0.200300
0.229200
0.267700
0.296400
0.324900
0.353200
0.381400
0.409300
0.436900
0.464200
0.491100
0.517700
0.543900
0.569600
0.594800
0.619600
0.643800
0.667400
0.690400
0.712800
0.734600
0.755700
0.776000
0.795600
0.814400
0.832500
0.849700
0.866100
0.881700
0.896300
0.910100
0.922900
0.934800
0.945700
0.955700
0.967500
0.975100
0.981800
0.987400
0.992000
0.995500
0.998100
0.999600
1.000000
0.999400
0.997700
0.995100
0.991300
0.986600
0.980800
0.974000
0.966200
0.957400
0.947600
0.936800
0.925100
0.912400
0.898800
0.884300
0.869000
0.852700
0.835600
0.817700
0.799000
0.779600
0.759300
0.738400
0.716800
0.686900
0.663800
0.640100
0.615800
0.591000
0.565600
0.539900
0.513600
0.487000
0.460000
0.432600
0.405000
0.377000
0.348900
0.320500
0.291900
0.263200
0.234400
0.205500
0.176500
0.147600
0.118600
0.089700
0.060800
0.032100
0.003400
-0.025060
-0.053360
-0.081450
-0.109320
-0.136930
-0.164260
-0.191290
-0.226820
-0.253070
-0.278950
-0.304450
-0.329540
-0.354210
-0.378450
-0.402240
-0.425560
-0.448420
-0.470790
-0.492660
-0.514030
-0.534900
-0.555240
-0.575060
-0.594350
-0.613110
-0.631340
-0.649030
-0.666180
-0.682800
-0.698880
-0.714420
-0.729440
-0.743920
-0.757880
-0.771320
-0.784250
-0.796670
-0.808580
-0.820010
-0.830950
-0.844800
-0.854640
-0.864030
-0.872980
-0.881490
-0.889580
-0.897260
-0.904542
-0.911433
-0.917948
-0.924099
-0.929898
-0.935357
-0.940488
-0.945305
-0.949819
-0.954042
-0.957987
-0.961666
-0.965091
-0.968274
-0.971227
-0.973961
-0.976488
-0.978818
-0.980962
-0.982932
-0.984736
-0.986386
-0.987892
-0.989261
-0.990504
-0.991630
-0.992961
-0.993843
-0.994634
-0.995341
-0.995971
-0.996530
-0.997024
-0.997460
-0.997842
-0.998176
-0.998467
-0.998718
-0.998935
-0.999121
-0.999279
-0.999414
-0.999527
-0.999621
-0.999699
-0.999764
-0.999816
-0.999859
-0.999893
-0.999920
-0.999941
-0.999957
-0.999970
-0.999979
-0.999986
-0.999990
-0.999994
-0.999996
-0.999998
-0.999999
-0.999999
-1.000000
-1.000000
-1.000000
-1.000000
-1.000000
-1.000000
-1.000000
-1.000000
-1.000000
-1.000000
-1.000000
-1.000000
-1.000000
-1.000000
-1.000000
-1.000000
-1.000000
-0.999999
-0.999998
-0.999997
-0.999995
-0.999992
-0.999988
-0.999983
-0.999975
-0.999964
-0.999950
-0.999932
-0.999908
-0.999878
-0.999841
-0.999776
-0.999714
-0.999639
-0.999548
-0.999439
-0.999310
-0.999157
-0.998977
-0.998767
-0.998523
-0.998241
-0.997917
-0.997545
-0.997121
-0.996640
-0.996095
-0.995481
-0.994791
-0.994018
-0.993156
-0.992197
-0.991132
-0.989954
-0.988655
-0.987225
-0.985655
-0.983936
-0.982057
-0.980010
-0.977782
-0.975364
-0.972745
-0.969913
-0.965786
-0.962414
-0.958789
-0.954902
-0.950738
-0.946287
-0.941536
-0.936472
-0.931084
-0.925358
-0.919283
-0.912846
-0.906036
-0.898840
-0.891250
-0.883240
-0.874820
-0.865970
-0.856670
-0.846930
-0.836720
-0.826040
-0.814880
-0.803230
-0.791080
-0.778430
-0.765270
-0.751600
-0.737400
-0.722680
-0.707420
-0.691640
-0.675310
-0.652710
-0.635140
-0.617030
-0.598380
-0.579200
-0.559490
-0.539260
-0.518500
-0.497240
-0.475470
-0.453200
-0.430450
-0.407220
-0.383530
-0.359390
-0.334810
-0.309800
-0.284390
-0.258590
-0.232420
-0.205900
-0.179040
-0.151870
-0.124410
-0.096680
-0.068710
-0.040520
-0.012140
0.016400
0.045100
0.073900
0.102800
0.131800
0.170400
0.199300
0.228300
0.257100
0.285800
0.314400
0.342900
0.371100
0.399100
0.426800
0.454200
0.481300
0.508000
0.534300
0.560200
0.585600
0.610600
0.635000
0.658800
0.682100
0.704700
0.726700
0.748000
0.768600
0.788500
0.807600
0.826000
0.843500
0.860200
0.876100
0.891000
0.905100
0.918300
0.934400
0.945400
0.955400
0.964400
0.972400
0.979400
0.985400
0.990400
0.994400
0.997300
0.999100
1.000000
0.999700
0.998500
0.996200
0.992800
0.988400
0.983000
0.976600
0.969200
0.960700
0.951300
0.940900
0.929500
0.917200
0.903900
0.889800
0.874700
0.858800
0.842000
0.824400
0.806000
0.786800
0.760000
0.739100
0.717500
0.695200
0.672300
0.648800
0.624800
0.600100
0.575000
0.549400
0.523300
0.496800
0.469900
0.442700
0.415200
0.387300
0.359200
0.330900
0.302400
0.273800
0.245000
0.216100
0.187200
0.158200
0.129200
0.100300
0.071400
0.042600
0.013900
-0.014630
-0.043000
-0.071170
-0.099120
-0.136000
-0.163340
-0.190380
-0.217100
-0.243480
-0.269500
-0.295140
-0.320380
-0.345210
-0.369600
-0.393560
-0.417060
-0.440090
-0.462630
-0.484690
-0.506250
-0.527300
-0.547830
-0.567850
-0.587330
-0.606290
-0.624710
-0.642600
-0.659950
-0.676760
-0.693040
-0.708780
-0.723990
-0.738660
-0.752820
-0.766450
-0.779560
-0.792170
-0.808190
-0.819630
-0.830590
-0.841070
-0.851090
-0.860640
-0.869750
-0.878420
-0.886660
-0.894490
-0.901917
-0.908949
-0.915600
-0.921883
-0.927810
-0.933392
-0.938642
-0.943573
-0.948196
-0.952525
-0.956571
-0.960346
-0.963863
-0.967134
-0.970170
-0.972982
-0.975584
-0.977985
-0.980196
-0.982228
-0.984092
-0.985798
-0.987355
-0.989217
-0.990464
-0.991594
-0.992613
-0.993530
-0.994354
-0.995091
-0.995748
-0.996332
-0.996850
-0.997306
-0.997708
-0.998059
-0.998365
-0.998630
-0.998860
-0.999056
-0.999224
-0.999367
-0.999487
-0.999588
-0.999672
-0.999742
-0.999798
-0.999844
-0.999881
-0.999911
-0.999934
-0.999952
-0.999965
-0.999976
-0.999983
-0.999989
-0.999994
-0.999996
-0.999998
-0.999999
-0.999999
-1.000000
-1.000000
-1.000000
-1.000000
-1.000000
-1.000000
-1.000000
-1.000000
-1.000000
-1.000000
-1.000000
-1.000000
-1.000000
-1.000000
-1.000000
-1.000000
-1.000000
-0.999999
-0.999999
-0.999998
-0.999996
-0.999994
-0.999990
-0.999985
-0.999978
-0.999969
-0.999956
-0.999939
-0.999909
-0.999880
-0.999842
-0.999796
-0.999738
-0.999668
-0.999583
-0.999481
-0.999360
-0.999216
-0.999046
-0.998848
-0.998617
-0.998349
-0.998041
-0.997687
-0.997283
-0.996824
-0.996303
-0.995715
-0.995053
-0.994312
-0.993483
-0.992560
-0.991535
-0.990400
-0.989147
-0.987765
-0.986248
-0.984585
-0.982766
-0.980781
-0.978621
-0.975449
-0.972836
-0.970012
-0.966964
-0.963680
-0.960149
-0.956360
-0.952299
-0.947955
-0.943315
-0.938368
-0.933100
-0.927499
-0.921554
-0.915252
-0.908580
-0.901527
-0.894080
-0.886230
-0.877960
-0.869270
-0.860140
-0.850560
-0.840520
-0.830010
-0.819030
-0.807560
-0.795600
-0.783140
-0.770160
-0.756680
-0.742670
-0.728140
-0.707950
-0.692180
-0.675870
-0.659030
-0.641650
-0.623730
-0.605280
-0.586300
-0.566780
-0.546740
-0.526180
-0.505100
-0.483520
-0.461430
-0.438860
-0.415800
-0.392280
-0.368300
-0.343880
-0.319030
-0.293770
-0.268110
-0.242070
-0.215670
-0.188930
-0.161880
-0.134520
-0.106890
-0.079000
-0.050890
-0.022570
0.005900
0.034600
0.072900
0.101800
0.130800
0.159800
0.188700
0.217700
0.246500
0.275300
0.304000
0.332500
0.360800
0.388800
0.416700
0.444200
0.471400
0.498200
0.524700
0.550800
0.576400
0.601500
0.626100
0.650100
0.673600
0.696500
0.718700
0.740300
0.761100
0.781300
0.800700
0.819300
0.837200
0.854200
0.870300
0.890500
0.904700
0.917900
0.930100
0.941500
0.951800
0.961200
0.969600
0.977000
0.983300
0.988700
0.993000
0.996300
0.998600
0.999800
0.999900
0.999100
0.997100
0.994200
0.990200
0.985100
0.979100
0.972000
0.963900
0.954900
0.944800
0.933800
0.921800
0.908900
0.895100
0.880300
0.864700
0.848300
0.825000
0.806600
0.787400
0.767500
0.746900
0.725500
0.703500
0.680800
0.657500
0.633700
0.609200
0.584300
0.558800
0.532900
0.506600
0.479800
0.452700
0.425300
0.397600
0.369600
0.341300
0.312900
0.284300
0.255600
0.226700
0.197800
0.168800
0.139800
0.110900
0.082000
0.053100
0.024400
-0.004170
-0.042040
-0.070220
-0.098180
-0.125900
-0.153340
-0.180490
-0.207330
-0.233840
-0.259990
-0.285770
-0.311160
-0.336140
-0.360700
-0.384820
-0.408490
-0.431690
-0.454420
-0.476650
-0.498400
-0.519630
-0.540360
-0.560560
-0.580240
-0.599400
-0.618010
-0.636100
-0.653650
-0.670660
-0.687130
-0.703060
-0.718470
-0.733340
-0.747680
-0.766000
-0.779130
-0.791750
-0.803870
-0.815490
-0.826630
-0.837280
-0.847460
-0.857190
-0.866460
-0.875290
-0.883690
-0.891670
-0.899240
-0.906413
-0.913203
-0.919619
-0.925675
-0.931383
-0.936753
-0.941800
-0.946534
-0.950970
-0.955118
-0.958991
-0.962602
-0.965961
-0.969082
-0.971975
-0.974653
-0.977126
-0.979406
-0.981503
-0.984032
-0.985743
-0.987305
-0.988728
-0.990021
-0.991192
-0.992251
-0.993205
-0.994062
-0.994830
-0.995516
-0.996126
-0.996667
-0.997146
-0.997566
-0.997935
-0.998258
-0.998537
-0.998779
-0.998988
-0.999166
-0.999317
-0.999446
-0.999553
-0.999643
-0.999718
-0.999779
-0.999829
-0.999869
-0.999901
-0.999926
-0.999946
-0.999961
-0.999975
-0.999983
-0.999989
-0.999993
-0.999995
-0.999997
-0.999998
-0.999999
-1.000000
-1.000000
-1.000000
-1.000000
-1.000000
-1.000000
-1.000000
-1.000000
-1.000000
-1.000000
-1.000000
-1.000000
-1.000000
-1.000000
-1.000000
-1.000000
-1.000000
-0.999999
-0.999999
-0.999998
-0.999997
-0.999995
-0.999992
-0.999987
-0.999981
-0.999969
-0.999956
-0.999940
-0.999919
-0.999891
-0.999857
-0.999814
-0.999761
-0.999695
-0.999616
-0.999521
-0.999407
-0.999272
-0.999112
-0.998924
-0.998706
-0.998452
-0.998159
-0.997823
-0.997438
-0.996999
-0.996501
-0.995939
-0.995305
-0.994594
-0.993798
-0.992911
-0.991924
-0.990830
-0.989621
-0.988288
-0.986821
-0.985213
-0.982830
-0.980851
-0.978697
-0.976357
-0.973819
-0.971074
-0.968109
-0.964913
-0.961475
-0.957781
-0.953822
-0.949583
-0.945053
-0.940220
-0.935071
-0.929594
-0.923777
-0.917607
-0.911072
-0.904160
-0.896860
-0.889160
-0.881050
-0.872510
-0.863540
-0.854130
-0.844260
-0.833920
-0.823120
-0.811830
-0.800050
-0.787770
-0.774980
-0.757140
-0.743150
-0.728640
-0.713600
-0.698030
-0.681920
-0.665270
-0.648090
-0.630370
-0.612120
-0.593330
-0.574010
-0.554160
-0.533790
-0.512900
-0.491500
-0.469590
-0.447200
-0.424320
-0.400970
-0.377150
-0.352890
-0.328200
-0.303080
-0.277570
-0.251670
-0.225400
-0.198780
-0.171840
-0.144590
-0.117060
-0.089260
-0.061230
-0.023530
0.005000
0.033600
0.062400
0.091200
0.120100
0.149100
0.178100
0.207000
0.235900
0.264800
0.293500
0.322000
0.350400
0.378600
0.406500
0.434100
0.461400
0.488400
0.515000
0.541300
0.567000
0.592300
0.617100
0.641400
0.665000
0.688100
0.710600
0.732400
0.753600
0.774000
0.793700
0.812600
0.836600
0.853600
0.869800
0.885100
0.899600
0.913100
0.925700
0.937400
0.948100
0.957900
0.966600
0.974400
0.981100
0.986900
0.991600
0.995200
0.997900
0.999500
1.000000
0.999500
0.998000
0.995400
0.991800
0.987100
0.981400
0.974700
0.967000
0.958300
0.948600
0.937900
0.926300
0.913700
0.900200
0.880800
0.865300
0.848800
0.831500
0.813500
0.794600
0.774900
0.754500
0.733400
0.711700
0.689200
0.666100
0.642500
0.618300
0.593500
0.568200
0.542500
0.516300
0.489700
0.462700
0.435400
0.407800
0.379900
0.351700
0.323400
0.294800
0.266100
0.237300
0.208400
0.179500
0.150500
0.121500
0.092600
0.054100
0.025400
-0.003210
-0.031650
-0.059910
-0.087950
-0.115750
-0.143300
-0.170560
-0.197520
-0.224150
-0.250440
-0.276360
-0.301890
-0.327020
-0.351740
-0.376020
-0.399850
-0.423230
-0.446130
-0.468550
-0.490480
-0.511900
-0.532810
-0.553210
-0.573080
-0.592430
-0.611240
-0.629520
-0.647270
-0.664470
-0.681140
-0.697280
-0.717960
-0.732850
-0.747210
-0.761050
-0.774370
-0.787180
-0.799480
-0.811280
-0.822600
-0.833430
-0.843780
-0.853670
-0.863110
-0.872100
-0.880650
-0.888790
-0.896510
-0.903825
-0.910755
-0.917307
-0.923494
-0.929328
-0.934820
-0.939985
-0.944832
-0.949376
-0.953628
-0.957601
-0.961306
-0.964757
-0.967964
-0.970939
-0.973695
-0.977046
-0.979332
-0.981435
-0.983365
-0.985133
-0.986749
-0.988222
-0.989561
-0.990776
-0.991875
-0.992867
-0.993758
-0.994558
-0.995273
-0.995911
-0.996476
-0.996977
-0.997418
-0.997806
-0.998144
-0.998439
-0.998695
-0.998915
-0.999104
-0.999265
-0.999401
-0.999516
-0.999612
-0.999692
-0.999758
-0.999812
-0.999855
-0.999890
-0.999925
-0.999945
-0.999960
-0.999972
-0.999981
-0.999987
-0.999991
-0.999995
-0.999997
-0.999998
-0.999999
-0.999999
-1.000000
-1.000000
-1.000000
-1.000000
-1.000000
-1.000000
-1.000000
-1.000000
-1.000000
-1.000000
-1.000000
-1.000000
-1.000000
-1.000000
-1.000000
-1.000000
-1.000000
-0.999999
-0.999998
-0.999997
-0.999996
-0.999992
-0.999987
-0.999981
-0.999973
-0.999961
-0.999947
-0.999927
-0.999902
-0.999870
-0.999831
-0.999781
-0.999721
-0.999647
-0.999558
-0.999451
-0.999324
-0.999173
-0.998997
-0.998790
-0.998550
-0.998272
-0.997952
-0.997585
-0.997167
-0.996691
-0.996153
-0.995546
-0.994864
-0.994100
-0.993247
-0.992298
-0.991245
-0.990079
-0.988335
-0.986873
-0.985269
-0.983514
-0.981597
-0.979509
-0.977238
-0.974774
-0.972106
-0.969223
-0.966114
-0.962766
-0.959167
-0.955307
-0.951172
-0.946750
-0.942030
-0.936998
-0.931643
-0.925952
-0.919913
-0.913513
-0.906741
-0.899580
-0.892030
-0.884070
-0.875690
-0.866880
-0.857630
-0.847930
-0.837770
-0.827140
-0.816030
-0.800450
-0.788190
-0.775420
-0.762140
-0.748350
-0.734030
-0.719180
-0.703800
-0.687890
-0.671440
-0.654460
-0.636940
-0.618880
-0.600290
-0.581160
-0.561500
-0.541320
-0.520620
-0.499410
-0.477690
-0.455470
-0.432770
-0.409590
-0.385950
-0.361850
-0.337310
-0.312350
-0.286980
-0.261220
-0.235080
-0.208590
-0.181770
-0.154630
-0.117990
-0.090200
-0.062180
-0.033940
-0.005520
0.023100
0.051800
0.080600
0.109500
0.138500
0.167500
0.196400
0.225300
0.254200
0.282900
0.311600
0.340000
0.368200
0.396300
0.424000
0.451500
0.478600
0.505300
0.531700
0.557600
0.583100
0.608100
0.632500
0.656400
0.679700
0.702400
0.724500
0.745900
0.773300
0.793000
0.812000
0.830100
0.847500
0.864000
0.879600
0.894400
0.908300
0.921200
0.933200
0.944300
0.954400
0.963500
0.971600
0.978800
0.984900
0.990000
0.994000
0.997000
0.999000
0.999900
0.999800
0.998600
0.996400
0.993200
0.988900
0.983600
0.977300
0.970000
0.961600
0.952300
0.942000
0.926700
0.914200
0.900700
0.886300
0.871100
0.855000
0.838000
0.820200
0.801600
0.782200
0.762100
0.741300
0.719700
0.697500
0.674700
0.651200
0.627200
0.602600
0.577600
0.552000
0.525900
0.499500
0.472700
0.445500
0.418000
0.390100
0.362100
0.333800
0.305300
0.276700
0.247900
0.219000
0.190100
0.151500
0.122500
0.093600
0.064700
0.035900
0.007300
-0.021240
-0.049560
-0.077680
-0.105580
-0.133220
-0.160590
-0.187660
-0.214420
-0.240830
-0.266890
-0.292560
-0.317850
-0.342720
-0.367160
-0.391160
-0.414700
-0.437780
-0.460380
-0.482490
-0.504100
-0.525200
-0.545780
-0.565850
-0.585390
-0.604400
-0.622880
-0.640820
-0.663900
-0.680590
-0.696740
-0.712360
-0.727440
-0.742000
-0.756030
-0.769540
-0.782540
-0.795020
-0.807010
-0.818500
-0.829510
-0.840030
-0.850090
-0.859700
-0.868850
-0.877560
-0.885850
-0.893720
-0.901185
-0.908256
-0.914945
-0.921265
-0.927227
-0.932843
-0.938127
-0.943089
-0.947743
-0.952101
-0.956175
-0.959977
-0.963519
-0.967859
-0.970843
-0.973605
-0.976159
-0.978515
-0.980684
-0.982676
-0.984502
-0.986173
-0.987697
-0.989084
-0.990344
-0.991485
-0.992515
-0.993442
-0.994275
-0.995020
-0.995685
-0.996277
-0.996800
-0.997263
-0.997670
-0.998026
-0.998336
-0.998605
-0.998838
-0.999038
-0.999209
-0.999354
-0.999476
-0.999579
-0.999664
-0.999735
-0.999810
-0.999854
-0.999889
-0.999917
-0.999938
-0.999955
-0.999968
-0.999978
-0.999985
-0.999990
-0.999994
-0.999996
-0.999998
-0.999999
-0.999999
-1.000000
-1.000000
-1.000000
-1.000000
-1.000000
-1.000000
-1.000000
-1.000000
-1.000000
-1.000000
-1.000000
-1.000000
-1.000000
-1.000000
-1.000000
-1.000000
-1.000000
-0.999999
-0.999998
-0.999997
-0.999996
-0.999993
-0.999989
-0.999984
-0.999976
-0.999966
-0.999952
-0.999935
-0.999912
-0.999883
-0.999846
-0.999801
-0.999744
-0.999676
-0.999593
-0.999493
-0.999373
-0.999232
-0.999065
-0.998869
-0.998642
-0.998378
-0.998074
-0.997725
-0.997326
-0.996873
-0.996358
-0.995777
-0.995124
-0.994391
-0.993571
-0.992332
-0.991282
-0.990120
-0.988837
-0.987425
-0.985875
-0.984176
-0.982320
-0.980296
-0.978093
-0.975701
-0.973110
-0.970307
-0.967282
-0.964023
-0.960518
-0.956755
-0.952722
-0.948407
-0.943798
-0.938882
-0.933647
-0.928081
-0.922171
-0.915905
-0.909271
-0.902257
-0.894850
-0.887040
-0.878820
-0.870170
-0.861080
-0.851550
-0.838120
-0.827500
-0.816410
-0.804830
-0.792750
-0.780170
-0.767080
-0.753470
-0.739340
-0.724690
-0.709510
-0.693790
-0.677540
-0.660760
-0.643430
-0.625570
-0.607170
-0.588240
-0.568780
-0.548790
-0.528280
-0.507250
-0.485720
-0.463690
-0.441160
-0.418150
-0.394680
-0.370740
-0.346360
-0.321560
-0.296340
-0.270720
-0.244720
-0.209490
-0.182670
-0.155550
-0.128120
-0.100430
-0.072490
-0.044330
-0.015970
0.012600
0.041200
0.070000
0.098900
0.127900
0.156800
0.185800
0.214700
0.243600
0.272400
0.301100
0.329600
0.357900
0.386000
0.413900
0.441400
0.468700
0.495500
0.522100
0.548100
0.573800
0.599000
0.623600
0.647700
0.671200
0.701700
0.723800
0.745200
0.765900
0.785900
0.805100
0.823500
0.841200
0.858000
0.874000
0.889100
0.903300
0.916600
0.928900
0.940400
0.950800
0.960300
0.968800
0.976300
0.982800
0.988200
0.992600
0.996000
0.998400
0.999700
1.000000
0.999200
0.997400
0.994500
0.990600
0.985700
0.979700
0.972800
0.961900
0.952600
0.942300
0.931100
0.918900
0.905800
0.891700
0.876800
0.861000
0.844300
0.826800
0.808500
0.789400
0.769600
0.749000
0.727700
0.705700
0.683100
0.659900
0.636100
0.611700
0.586800
0.561400
0.535600
0.509300
0.482600
0.455500
0.428100
0.400400
0.372400
0.344200
0.315800
0.287200
0.248900
0.220000
0.191100
0.162100
0.133100
0.104200
0.075300
0.046500
0.017800
-0.010790
-0.039190
-0.067390
-0.095370
-0.123110
-0.150580
-0.177770
-0.204640
-0.231180
-0.257370
-0.283190
-0.308610
-0.333640
-0.358240
-0.382400
-0.406120
-0.429370
-0.452140
-0.474430
-0.496220
-0.517510
-0.538290
-0.558550
-0.578280
-0.603770
-0.622260
-0.640220
-0.657650
-0.674530
-0.690880
-0.706690
-0.721970
-0.736720
-0.750940
-0.764640
-0.777830
-0.790500
-0.802670
-0.814340
-0.825520
-0.836230
-0.846460
-0.856220
-0.865540
-0.874410
-0.882860
-0.890880
-0.898490
-0.905706
-0.912534
-0.918988
-0.925080
-0.930822
-0.936226
-0.941304
-0.946070
-0.950535
-0.956042
-0.959853
-0.963404
-0.966707
-0.969774
-0.972616
-0.975245
-0.977672
-0.979909
-0.981965
-0.983851
-0.985577
-0.987154
-0.988591
-0.989896
-0.991079
-0.992149
-0.993113
-0.993980
-0.994756
-0.995450
-0.996068
-0.996616
-0.997100
-0.997526
-0.997900
-0.998227
-0.998511
-0.998757
-0.998968
-0.999149
-0.999303
-0.999434
-0.999576
-0.999662
-0.999733
-0.999791
-0.999839
-0.999877
-0.999907
-0.999931
-0.999950
-0.999964
-0.999975
-0.999982
-0.999988
-0.999992
-0.999995
-0.999997
-0.999998
-0.999999
-1.000000
-1.000000
-1.000000
-1.000000
-1.000000
-1.000000
-1.000000
-1.000000
-1.000000
-1.000000
-1.000000
-1.000000
-1.000000
-1.000000
-1.000000
-1.000000
-1.000000
-0.999999
-0.999999
-0.999998
-0.999996
-0.999994
-0.999991
-0.999986
-0.999979
-0.999970
-0.999958
-0.999942
-0.999921
-0.999894
-0.999861
-0.999819
-0.999766
-0.999703
-0.999625
-0.999531
-0.999419
-0.999286
-0.999129
-0.998945
-0.998729
-0.998479
-0.998191
-0.997859
-0.997479
-0.997046
-0.996554
-0.995999
-0.995147
-0.994417
-0.993600
-0.992691
-0.991680
-0.990560
-0.989323
-0.987959
-0.986461
-0.984818
-0.983020
-0.981059
-0.978923
-0.976602
-0.974085
-0.971361
-0.968419
-0.965247
-0.961833
-0.958166
-0.954234
-0.950024
-0.945524
-0.940722
-0.935606
-0.930163
-0.924380
-0.918246
-0.911749
-0.904876
-0.897620
-0.889960
-0.881880
-0.870470
-0.861390
-0.851870
-0.841900
-0.831460
-0.820540
-0.809130
-0.797240
-0.784840
-0.771940
-0.758520
-0.744590
-0.730130
-0.715140
-0.699620
-0.683570
-0.666980
-0.649850
-0.632190
-0.613990
-0.595250
-0.575980
-0.556190
-0.535870
-0.515030
-0.493680
-0.471830
-0.449480
-0.426650
-0.403350
-0.379580
-0.355360
-0.330710
-0.297190
-0.271580
-0.245600
-0.219250
-0.192550
-0.165540
-0.138220
-0.110620
-0.082770
-0.054690
-0.026400
0.002100
0.030700
0.059500
0.088300
0.117200
0.146200
0.175200
0.204100
0.233000
0.261900
0.290600
0.319100
0.347500
0.375700
0.403700
0.431300
0.458700
0.485700
0.512400
0.538600
0.564400
0.589800
0.622800
0.646900
0.670500
0.693400
0.715700
0.737400
0.758400
0.778600
0.798100
0.816900
0.834800
0.851900
0.868200
0.883600
0.898200
0.911800
0.924500
0.936300
0.947100
0.956900
0.965800
0.973600
0.980500
0.986300
0.991100
0.994900
0.997600
0.999300
1.000000
0.999600
0.998200
0.995700
0.992200
0.985900
0.980000
0.973000
0.965100
0.956100
0.946200
0.935300
0.923500
0.910700
0.897000
0.882400
0.866900
0.850500
0.833300
0.815300
0.796500
0.776900
0.756600
0.735600
0.713900
0.691500
0.668500
0.644900
0.620700
0.596000
0.570800
0.545100
0.519000
0.492400
0.465500
0.438200
0.410600
0.382700
0.345200
0.316700
0.288200
0.259400
0.230600
0.201700
0.172700
0.143800
0.114800
0.085900
0.057000
0.028300
-0.000330
-0.028790
-0.057060
-0.085130
-0.112960
-0.140530
-0.167820
-0.194810
-0.221480
-0.247800
-0.273750
-0.299330
-0.324500
-0.349260
-0.373590
-0.397470
-0.420890
-0.443840
-0.466310
-0.488280
-0.509760
-0.537600
-0.557870
-0.577620
-0.596850
-0.615540
-0.633690
-0.651310
-0.668400
-0.684940
-0.700950
-0.716420
-0.731370
-0.745780
-0.759670
-0.773050
-0.785910
-0.798260
-0.810110
-0.821470
-0.832350
-0.842760
-0.852690
-0.862170
-0.871210
-0.879810
-0.887980
-0.895740
-0.903103
-0.910072
-0.916662
-0.922885
-0.928754
-0.934281
-0.941139
-0.945915
-0.950389
-0.954576
-0.958485
-0.962130
-0.965523
-0.968675
-0.971598
-0.974304
-0.976804
-0.979110
-0.981230
-0.983178
-0.984962
-0.986592
-0.988079
-0.989432
-0.990659
-0.991769
-0.992771
-0.993673
-0.994481
-0.995205
-0.995850
-0.996422
-0.996929
-0.997376
-0.997769
-0.998112
-0.998411
-0.998671
-0.998894
-0.999143
-0.999298
-0.999430
-0.999540
-0.999632
-0.999708
-0.999771
-0.999822
-0.999864
-0.999897
-0.999923
-0.999943
-0.999959
-0.999971
-0.999980
-0.999986
-0.999991
-0.999994
-0.999996
-0.999998
-0.999999
-0.999999
-1.000000
-1.000000
-1.000000
-1.000000
-1.000000
-1.000000
-1.000000
-1.000000
-1.000000
-1.000000
-1.000000
-1.000000
-1.000000
-1.000000
-1.000000
-1.000000
-0.999999
-0.999999
-0.999998
-0.999997
-0.999995
-0.999992
-0.999988
-0.999982
-0.999974
-0.999963
-0.999948
-0.999929
-0.999905
-0.999874
-0.999835
-0.999787
-0.999727
-0.999655
-0.999568
-0.999463
-0.999338
-0.999190
-0.999016
-0.998812
-0.998575
-0.998301
-0.997986
-0.997624
-0.997061
-0.996572
-0.996018
-0.995395
-0.994694
-0.993910
-0.993036
-0.992063
-0.990984
-0.989791
-0.988475
-0.987027
-0.985438
-0.983698
-0.981798
-0.979728
-0.977476
-0.975032
-0.972385
-0.969525
-0.966438
-0.963115
-0.959542
-0.955709
-0.951602
-0.947210
-0.942521
-0.937521
-0.932199
-0.926543
-0.920539
-0.914177
-0.907443
-0.897870
-0.890220
-0.882160
-0.873680
-0.864770
-0.855420
-0.845610
-0.835340
-0.824600
-0.813380
-0.801660
-0.789450
-0.776740
-0.763510
-0.749760
-0.735500
-0.720700
-0.705380
-0.689520
-0.673130
-0.656200
-0.638730
-0.620730
-0.602190
-0.583120
-0.563510
-0.543380
-0.522740
-0.501580
-0.479910
-0.457740
-0.435090
-0.411950
-0.380390
-0.356180
-0.331550
-0.306490
-0.281030
-0.255180
-0.228960
-0.202390
-0.175490
-0.148280
-0.120780
-0.093020
-0.065020
-0.036800
-0.008400
0.020200
0.048900
0.077700
0.106600
0.135600
0.164500
0.193500
0.222400
0.251300
0.280000
0.308700
0.337100
0.365400
0.393400
0.421200
0.448700
0.475800
0.502600
0.537700
0.563600
0.588900
0.613800
0.638100
0.661900
0.685100
0.707600
0.729500
0.750700
0.771300
0.791100
0.810100
0.828300
0.845700
0.862300
0.878100
0.892900
0.906900
0.920000
0.932100
0.943200
0.953400
0.962600
0.970900
0.978100
0.984300
0.989500
0.993600
0.996800
0.998800
0.999900
0.999900
0.998200
0.995800
0.992300
0.987800
0.982200
0.975700
0.968100
0.959500
0.950000
0.939400
0.927900
0.915500
0.902100
0.887800
0.872700
0.856600
0.839700
0.822000
0.803500
0.784200
0.764200
0.743400
0.721900
0.699800
0.677000
0.653600
0.629700
0.605100
0.580100
0.554600
0.528600
0.502200
0.475400
0.439100
0.411500
0.383700
0.355500
0.327200
0.298700
0.270000
0.241200
0.212300
0.183400
0.154400
0.125400
0.096500
0.067600
0.038800
0.010200
-0.018360
-0.046710
-0.074850
-0.102770
-0.130440
-0.157840
-0.184940
-0.211730
-0.238180
-0.264270
-0.289990
-0.315310
-0.340220
-0.364710
-0.388760
-0.412350
-0.435470
-0.465560
-0.487550
[truncated: 182,039 more chars]
