# Supplementary material for: Commissioning of a motion management system for a 1.5T Elekta Unity MR‐Linac: A single institution experience
Source: J Appl Clin Med Phys. 2025 Feb 16;26(4):e70005. doi: 10.1002/acm2.70005 (PMC11969090; doi:10.1002/acm2.70005)
Supplement: Supplementary file 2 — Supporting Information [file ACM2-26-e70005-s001.qrm]

% Quasar Respiratory Motion File
64140
1.500000
-1.000000
-0.999924
-0.999754
-0.999489
-0.999123
-0.998646
-0.998040
-0.997338
-0.996534
-0.995623
-0.994614
-0.993478
-0.992239
-0.990895
-0.989454
-0.987916
-0.986245
-0.984468
-0.982596
-0.980628
-0.978562
-0.976354
-0.974053
-0.971659
-0.969168
-0.966568
-0.963846
-0.961032
-0.958114
-0.955096
-0.951985
-0.948754
-0.945420
-0.941988
-0.938464
-0.934852
-0.931108
-0.927270
-0.923341
-0.919323
-0.915205
-0.910966
-0.906640
-0.902223
-0.897709
-0.893104
-0.888385
-0.883575
-0.878676
-0.873690
-0.868614
-0.863433
-0.858151
-0.852784
-0.847339
-0.841816
-0.836158
-0.830425
-0.824616
-0.818724
-0.812740
-0.806650
-0.800487
-0.794244
-0.787920
-0.781515
-0.775008
-0.768418
-0.761752
-0.755013
-0.748203
-0.741291
-0.734298
-0.727233
-0.720102
-0.712906
-0.705604
-0.698232
-0.690793
-0.683287
-0.675711
-0.668046
-0.660316
-0.652519
-0.644656
-0.636729
-0.628722
-0.620656
-0.612525
-0.604332
-0.596082
-0.587745
-0.579354
-0.570910
-0.562413
-0.553857
-0.545223
-0.536542
-0.527806
-0.519021
-0.510189
-0.501285
-0.492336
-0.483336
-0.474285
-0.465190
-0.456039
-0.446838
-0.437593
-0.428313
-0.418998
-0.409611
-0.400195
-0.390742
-0.381249
-0.371724
-0.362145
-0.352531
-0.342888
-0.333214
-0.323505
-0.313755
-0.303978
-0.294180
-0.284365
-0.274534
-0.264564
-0.254643
-0.244722
-0.234778
-0.224818
-0.214824
-0.204760
-0.194683
-0.184618
-0.174556
-0.164478
-0.154389
-0.144268
-0.134107
-0.123913
-0.113767
-0.103621
-0.093459
-0.083257
-0.072991
-0.062823
-0.052660
-0.042499
-0.032320
-0.022087
-0.011874
-0.001662
0.008523
0.018684
0.028845
0.039006
0.049174
0.059370
0.069565
0.079684
0.089767
0.099858
0.109935
0.120015
0.130158
0.140199
0.150186
0.160155
0.170124
0.180093
0.190078
0.200008
0.209892
0.219738
0.229557
0.239365
0.249100
0.258834
0.268575
0.278256
0.287853
0.297442
0.307036
0.316617
0.326125
0.335584
0.344953
0.354306
0.363648
0.372913
0.382216
0.391389
0.400494
0.409557
0.418567
0.427578
0.436569
0.445470
0.454290
0.463108
0.471817
0.480466
0.489099
0.497691
0.506143
0.514579
0.522922
0.531232
0.539508
0.547695
0.555826
0.563892
0.571876
0.579784
0.587644
0.595428
0.603180
0.610831
0.618393
0.625941
0.633322
0.640704
0.648013
0.655215
0.662310
0.669358
0.676317
0.683196
0.690021
0.696835
0.703416
0.709992
0.716472
0.722842
0.729169
0.735462
0.741609
0.747649
0.753616
0.759543
0.765294
0.771036
0.776698
0.782247
0.787681
0.792999
0.798225
0.803397
0.808509
0.813525
0.818367
0.823155
0.827844
0.832426
0.836931
0.841371
0.845683
0.849897
0.854016
0.858034
0.861946
0.865767
0.869482
0.873091
0.876603
0.879994
0.883294
0.886509
0.889630
0.892642
0.895530
0.898315
0.901008
0.903615
0.906151
0.908521
0.910803
0.912996
0.915075
0.916995
0.918879
0.920617
0.922258
0.923811
0.925249
0.926556
0.927796
0.928918
0.929910
0.930805
0.931644
0.932331
0.932907
0.933373
0.933693
0.933948
0.934114
0.934152
0.934068
0.933913
0.933624
0.933223
0.932737
0.932160
0.931440
0.930601
0.929649
0.928605
0.927474
0.926256
0.924898
0.923449
0.921870
0.920173
0.918430
0.916531
0.914547
0.912448
0.910239
0.907951
0.905544
0.903013
0.900385
0.897675
0.894879
0.891922
0.888891
0.885753
0.882508
0.879172
0.875766
0.872218
0.868545
0.864784
0.861001
0.857025
0.853011
0.848884
0.844627
0.840289
0.835825
0.831306
0.826689
0.821976
0.817218
0.812263
0.807214
0.802105
0.796935
0.791677
0.786340
0.780834
0.775260
0.769633
0.763882
0.758077
0.752182
0.746176
0.740068
0.733893
0.727614
0.721281
0.714873
0.708391
0.701872
0.695104
0.688347
0.681534
0.674632
0.667642
0.660606
0.653433
0.646174
0.638856
0.631474
0.624034
0.616552
0.608953
0.601248
0.593538
0.585709
0.577858
0.569946
0.561937
0.553801
0.545653
0.537468
0.529210
0.520882
0.512520
0.504031
0.495507
0.486927
0.478302
0.469675
0.460915
0.452139
0.443277
0.434332
0.425388
0.416377
0.407338
0.398262
0.389112
0.379831
0.370596
0.361314
0.352012
0.342685
0.333291
0.323775
0.314257
0.304704
0.295119
0.285532
0.275947
0.266250
0.256483
0.246697
0.236946
0.227169
0.217359
0.207466
0.197518
0.187620
0.177651
0.167730
0.157761
0.147732
0.137712
0.127633
0.117565
0.107500
0.097420
0.087298
0.077202
0.067011
0.056839
0.046711
0.036550
0.026389
0.016228
0.006016
-0.004227
-0.014410
-0.024621
-0.034794
-0.044955
-0.055131
-0.065352
-0.075621
-0.085807
-0.095955
-0.106093
-0.116245
-0.126397
-0.136588
-0.146746
-0.156850
-0.166938
-0.177012
-0.187126
-0.197215
-0.207256
-0.217264
-0.227241
-0.237201
-0.247158
-0.257118
-0.267072
-0.276937
-0.286770
-0.296575
-0.306360
-0.316116
-0.325920
-0.335626
-0.345279
-0.354900
-0.364483
-0.374023
-0.383592
-0.393105
-0.402541
-0.411930
-0.421270
-0.430572
-0.439851
-0.449110
-0.458332
-0.467443
-0.476509
-0.485529
-0.494505
-0.503440
-0.512377
-0.521206
-0.529971
-0.538683
-0.547329
-0.555969
-0.564538
-0.573027
-0.581443
-0.589804
-0.598093
-0.606330
-0.614532
-0.622683
-0.630727
-0.638689
-0.646584
-0.654417
-0.662208
-0.669985
-0.677598
-0.685147
-0.692631
-0.700041
-0.707379
-0.714681
-0.721890
-0.729004
-0.736033
-0.742990
-0.749859
-0.756660
-0.763399
-0.770068
-0.776635
-0.783082
-0.789460
-0.795760
-0.801996
-0.808191
-0.814222
-0.820177
-0.826045
-0.831826
-0.837529
-0.843171
-0.848698
-0.854122
-0.859453
-0.864708
-0.869850
-0.874930
-0.879910
-0.884782
-0.889569
-0.894228
-0.898803
-0.903312
-0.907743
-0.912039
-0.916219
-0.920314
-0.924310
-0.928215
-0.932047
-0.935754
-0.939348
-0.942841
-0.946243
-0.949557
-0.952743
-0.955845
-0.958845
-0.961740
-0.964537
-0.967198
-0.969769
-0.972256
-0.974649
-0.976918
-0.979066
-0.981117
-0.983064
-0.984910
-0.986674
-0.988303
-0.989818
-0.991233
-0.992553
-0.993780
-0.994869
-0.995854
-0.996741
-0.997530
-0.998209
-0.998758
-0.999214
-0.999567
-0.999813
-0.999957
-0.999991
-1.000000
-1.000000
-1.000000
-1.000000
-1.000000
-1.000000
-1.000000
-1.000000
-1.000000
-1.000000
-1.000000
-1.000000
-0.999999
-0.999999
-0.999999
-0.999999
-0.999999
-0.999997
-0.999997
-0.999996
-0.999994
-0.999993
-0.999991
-0.999988
-0.999985
-0.999982
-0.999978
-0.999972
-0.999966
-0.999958
-0.999949
-0.999939
-0.999927
-0.999912
-0.999895
-0.999876
-0.999853
-0.999829
-0.999801
-0.999768
-0.999732
-0.999690
-0.999645
-0.999592
-0.999535
-0.999469
-0.999397
-0.999319
-0.999232
-0.999135
-0.999028
-0.998911
-0.998784
-0.998644
-0.998490
-0.998322
-0.998140
-0.997942
-0.997731
-0.997497
-0.997245
-0.996975
-0.996684
-0.996372
-0.996030
-0.995664
-0.995274
-0.994858
-0.994413
-0.993933
-0.993424
-0.992881
-0.992305
-0.991692
-0.991032
-0.990334
-0.989595
-0.988815
-0.987993
-0.987109
-0.986181
-0.985207
-0.984184
-0.983107
-0.981951
-0.980742
-0.979473
-0.978144
-0.976753
-0.975277
-0.973731
-0.972118
-0.970441
-0.968695
-0.966844
-0.964906
-0.962890
-0.960795
-0.958611
-0.956314
-0.953928
-0.951450
-0.948877
-0.946216
-0.943440
-0.940552
-0.937551
-0.934441
-0.931233
-0.927871
-0.924400
-0.920815
-0.917113
-0.913293
-0.909358
-0.905260
-0.901038
-0.896692
-0.892197
-0.887550
-0.882756
-0.877828
-0.872772
-0.867573
-0.862186
-0.856704
-0.851059
-0.845242
-0.839293
-0.833125
-0.826821
-0.820360
-0.813744
-0.806986
-0.800010
-0.792886
-0.785643
-0.778260
-0.770664
-0.762867
-0.754896
-0.746769
-0.738489
-0.730036
-0.721380
-0.712560
-0.703578
-0.694461
-0.685255
-0.675735
-0.666067
-0.656235
-0.646242
-0.636108
-0.625735
-0.615222
-0.604552
-0.593748
-0.582862
-0.571711
-0.560395
-0.548929
-0.537316
-0.525547
-0.513612
-0.501517
-0.489288
-0.476929
-0.464436
-0.451870
-0.439123
-0.426223
-0.413188
-0.400036
-0.386727
-0.373314
-0.359788
-0.346153
-0.332428
-0.318568
-0.304708
-0.290742
-0.276634
-0.262428
-0.248127
-0.233754
-0.219313
-0.204811
-0.190246
-0.175620
-0.160939
-0.146280
-0.131622
-0.116850
-0.102019
-0.087186
-0.072324
-0.057436
-0.042550
-0.027663
-0.012775
0.002074
0.016858
0.031549
0.046314
0.061090
0.075819
0.090468
0.105037
0.119599
0.134056
0.148446
0.162751
0.176904
0.190977
0.204958
0.218871
0.232710
0.246430
0.259947
0.273366
0.286657
0.299815
0.312850
0.325563
0.338172
0.350625
0.362922
0.375108
0.387021
0.398748
0.410289
0.421635
0.432780
0.443697
0.454323
0.464719
0.474918
0.484921
0.494656
0.504118
0.513340
0.522337
0.531103
0.539509
0.547654
0.555526
0.563130
0.570480
0.577456
0.584172
0.590622
0.596803
0.602706
0.608205
0.613425
0.618331
0.622924
0.627237
0.631156
0.634777
0.638125
0.641178
0.643857
0.646165
0.648166
0.649855
0.651229
0.652287
0.652930
0.653305
0.653340
0.653038
0.652476
0.651448
0.650101
0.648454
0.646519
0.644298
0.641602
0.638659
0.635401
0.631822
0.627970
0.623710
0.619116
0.614238
0.609091
0.603651
0.597780
0.591691
0.585340
0.578686
0.571701
0.564399
0.556839
0.548986
0.540861
0.532531
0.523807
0.514852
0.505687
0.496306
0.486669
0.476736
0.466539
0.456108
0.445464
0.434623
0.423505
0.412194
0.400666
0.388977
0.377242
0.365100
0.352806
0.340359
0.327757
0.315000
0.301975
0.288846
0.275584
0.262185
0.248670
0.235101
0.221373
0.207480
0.193453
0.179362
0.165135
0.150828
0.136465
0.122029
0.107458
0.092889
0.078355
0.063727
0.048982
0.034201
0.019371
0.004552
-0.010299
-0.025185
-0.040072
-0.054960
-0.069846
-0.084639
-0.099372
-0.114204
-0.129004
-0.143770
-0.158499
-0.173184
-0.187821
-0.202399
-0.216912
-0.231294
-0.245578
-0.259882
-0.274104
-0.288241
-0.302296
-0.316264
-0.330141
-0.343882
-0.357531
-0.371074
-0.384478
-0.397686
-0.410848
-0.423907
-0.436845
-0.449653
-0.462346
-0.474861
-0.487243
-0.499495
-0.511614
-0.523579
-0.535263
-0.546870
-0.558364
-0.569719
-0.580912
-0.591918
-0.602767
-0.613462
-0.624004
-0.634389
-0.644565
-0.654516
-0.664329
-0.674026
-0.683578
-0.692902
-0.702075
-0.711082
-0.719926
-0.728616
-0.737094
-0.745368
-0.753484
-0.761461
-0.769287
-0.776917
-0.784380
-0.791688
-0.798843
-0.805837
-0.812628
-0.819270
-0.825735
-0.832032
-0.838201
-0.844186
-0.850036
-0.855733
-0.861280
-0.866700
-0.871915
-0.876997
-0.881947
-0.886756
-0.891402
-0.895894
-0.900267
-0.904519
-0.908647
-0.912642
-0.916489
-0.920209
-0.923814
-0.927306
-0.930684
-0.933892
-0.937008
-0.940023
-0.942939
-0.945762
-0.948439
-0.951030
-0.953524
-0.955924
-0.958240
-0.960435
-0.962536
-0.964557
-0.966504
-0.968373
-0.970147
-0.971844
-0.973470
-0.975028
-0.976513
-0.977917
-0.979254
-0.980526
-0.981741
-0.982905
-0.983994
-0.985035
-0.986022
-0.986959
-0.987853
-0.988681
-0.989469
-0.990214
-0.990915
-0.991579
-0.992197
-0.992781
-0.993331
-0.993850
-0.994336
-0.994786
-0.995206
-0.995601
-0.995971
-0.996315
-0.996630
-0.996924
-0.997200
-0.997455
-0.997693
-0.997908
-0.998109
-0.998293
-0.998463
-0.998620
-0.998761
-0.998890
-0.999009
-0.999117
-0.999217
-0.999304
-0.999385
-0.999459
-0.999525
-0.999583
-0.999636
-0.999682
-0.999724
-0.999762
-0.999795
-0.999825
-0.999850
-0.999873
-0.999892
-0.999909
-0.999924
-0.999936
-0.999948
-0.999957
-0.999964
-0.999972
-0.999976
-0.999981
-0.999985
-0.999988
-0.999991
-0.999993
-0.999994
-0.999996
-0.999997
-0.999997
-0.999999
-0.999999
-0.999999
-0.999999
-0.999999
-1.000000
-1.000000
-1.000000
-1.000000
-1.000000
-1.000000
-1.000000
-1.000000
-1.000000
-1.000000
-1.000000
-1.000000
-0.999993
-0.999963
-0.999772
-0.999453
-0.998989
-0.998380
-0.997641
-0.996723
-0.995658
-0.994458
-0.993121
-0.991641
-0.989986
-0.988192
-0.986256
-0.984181
-0.981979
-0.979588
-0.977070
-0.974416
-0.971622
-0.968686
-0.965583
-0.962343
-0.958978
-0.955486
-0.951852
-0.948046
-0.944119
-0.940048
-0.935835
-0.931500
-0.926998
-0.922375
-0.917634
-0.912763
-0.907741
-0.902559
-0.897264
-0.891852
-0.886321
-0.880680
-0.874860
-0.868929
-0.862878
-0.856698
-0.850392
-0.843939
-0.837378
-0.830713
-0.823938
-0.817036
-0.809971
-0.802806
-0.795543
-0.788181
-0.780715
-0.773097
-0.765397
-0.757600
-0.749685
-0.741633
-0.733464
-0.725203
-0.716859
-0.708430
-0.699910
-0.691219
-0.682449
-0.673594
-0.664662
-0.655657
-0.646540
-0.637309
-0.628027
-0.618688
-0.609216
-0.599631
-0.589968
-0.580245
-0.570466
-0.560620
-0.550653
-0.540601
-0.530481
-0.520306
-0.510088
-0.499792
-0.489418
-0.478968
-0.468472
-0.458002
-0.447351
-0.436647
-0.425904
-0.415125
-0.404313
-0.393435
-0.382479
-0.371469
-0.360427
-0.349363
-0.338263
-0.327126
-0.315928
-0.304677
-0.293398
-0.282187
-0.270868
-0.259497
-0.248049
-0.236412
-0.225693
-0.214068
-0.202344
-0.190900
-0.179677
-0.167683
-0.156580
-0.145165
-0.133254
-0.121666
-0.110386
-0.098544
-0.087121
-0.076002
-0.063981
-0.052405
-0.041064
-0.029422
-0.017704
-0.006894
0.005061
0.016657
0.028005
0.039382
0.051243
0.061915
0.073458
0.085054
0.096316
0.107283
0.119013
0.129813
0.140859
0.152335
0.163444
0.174252
0.185518
0.196359
0.206881
0.218173
0.229021
0.239583
0.250342
0.261120
0.271063
0.282001
0.292596
0.302898
0.313164
0.323854
0.333390
0.343656
0.353923
0.363864
0.373533
0.383737
0.393114
0.402673
0.412581
0.422142
0.431289
0.440460
0.449608
0.458814
0.468285
0.476643
0.485643
0.494551
0.503137
0.511677
0.520485
0.528559
0.536758
0.545173
0.553132
0.561013
0.569086
0.576759
0.584122
0.591946
0.599281
0.606508
0.613806
0.620980
0.627463
0.634558
0.641287
0.647821
0.654322
0.660945
0.666735
0.672918
0.678976
0.684747
0.690405
0.696244
0.701487
0.706732
0.712078
0.717109
0.721989
0.726900
0.731491
0.735840
0.740454
0.744610
0.748648
0.752683
0.756607
0.760083
0.763725
0.767118
0.770346
0.773494
0.776652
0.779289
0.781992
0.784584
0.786987
0.789217
0.791412
0.793326
0.795145
0.796888
0.798396
0.799738
0.800992
0.802077
0.802998
0.803847
0.804469
0.804960
0.805305
0.805510
0.805597
0.805476
0.805221
0.804837
0.804319
0.803656
0.802816
0.801826
0.800731
0.799503
0.798039
0.796516
0.794821
0.792906
0.790848
0.788848
0.786454
0.784033
0.781473
0.778726
0.775812
0.772950
0.769716
0.766401
0.763044
0.759435
0.755535
0.751831
0.747901
0.743686
0.739488
0.735039
0.730375
0.725757
0.721101
0.715987
0.710995
0.705795
0.700333
0.694776
0.689505
0.683541
0.677710
0.671772
0.665578
0.659074
0.653110
0.646515
0.639855
0.633244
0.626353
0.619054
0.612229
0.605113
0.597628
0.590385
0.582817
0.574915
0.567235
0.559639
0.551304
0.543427
0.535234
0.526740
0.518230
0.510259
0.501309
0.492688
0.483981
0.474966
0.465616
0.457066
0.447735
0.438409
0.429255
0.419812
0.409857
0.400623
0.391048
0.381036
0.371457
0.361473
0.351145
0.341194
0.331446
0.320833
0.310801
0.300468
0.289813
0.279192
0.269325
0.258369
0.248068
0.237433
0.226458
0.216126
0.205003
0.193765
0.182922
0.172230
0.160695
0.150081
0.138897
0.127414
0.116064
0.105432
0.093727
0.082629
0.071388
0.059767
0.048040
0.037231
0.025591
0.014130
0.002944
-0.008787
-0.020665
-0.031824
-0.043293
-0.055074
-0.066135
-0.077913
-0.089820
-0.101263
-0.112474
-0.124507
-0.135574
-0.147174
-0.159018
-0.170674
-0.181567
-0.193540
-0.204783
-0.216127
-0.227845
-0.239647
-0.250431
-0.262006
-0.273355
-0.284382
-0.295906
-0.307531
-0.318390
-0.329502
-0.340884
-0.351537
-0.362824
-0.374173
-0.385035
-0.395637
-0.406978
-0.417351
-0.428181
-0.439191
-0.449983
-0.460030
-0.471010
-0.481281
-0.491593
-0.502201
-0.512847
-0.522513
-0.532846
-0.542937
-0.552693
-0.562845
-0.573024
-0.582484
-0.592123
-0.601956
-0.611110
-0.620751
-0.629773
-0.638962
-0.648453
-0.657733
-0.666387
-0.675490
-0.684256
-0.692704
-0.701650
-0.710329
-0.718548
-0.726886
-0.735265
-0.742951
-0.751236
-0.759318
-0.767041
-0.774592
-0.782502
-0.789541
-0.796980
-0.804415
-0.811575
-0.818325
-0.825486
-0.832042
-0.838621
-0.845359
-0.851898
-0.857919
-0.864198
-0.870193
-0.875910
-0.881902
-0.887643
-0.893023
-0.898414
-0.903772
-0.908635
-0.913783
-0.918742
-0.923419
-0.927928
-0.932583
-0.936646
-0.940866
-0.945015
-0.948942
-0.952575
-0.956326
-0.959697
-0.963000
-0.966306
-0.969435
-0.972217
-0.975033
-0.977646
-0.980055
-0.982491
-0.984703
-0.986692
-0.988591
-0.990388
-0.991930
-0.993421
-0.994756
-0.995916
-0.996922
-0.997848
-0.998523
-0.999096
-0.999537
-0.999831
-0.999978
-0.999996
-1.000000
-1.000000
-0.999999
-0.999999
-0.999997
-0.999993
-0.999988
-0.999981
-0.999969
-0.999954
-0.999931
-0.999904
-0.999871
-0.999828
-0.999775
-0.999708
-0.999628
-0.999538
-0.999429
-0.999295
-0.999147
-0.998973
-0.998776
-0.998571
-0.998305
-0.998017
-0.997704
-0.997351
-0.996951
-0.996537
-0.996048
-0.995521
-0.994962
-0.994339
-0.993631
-0.992908
-0.992137
-0.991296
-0.990372
-0.989332
-0.988285
-0.987139
-0.985896
-0.984657
-0.983214
-0.981696
-0.980130
-0.978480
-0.976651
-0.974871
-0.972850
-0.970726
-0.968545
-0.966267
-0.963721
-0.961237
-0.958570
-0.955704
-0.952852
-0.949734
-0.946642
-0.943312
-0.939748
-0.936220
-0.932382
-0.928327
-0.924264
-0.920121
-0.915555
-0.911166
-0.906367
-0.901356
-0.896266
-0.891184
-0.885519
-0.880090
-0.874353
-0.868233
-0.862140
-0.855853
-0.849147
-0.842497
-0.835822
-0.828486
-0.821595
-0.814002
-0.806412
-0.798813
-0.790477
-0.782425
-0.773974
-0.765166
-0.756250
-0.747664
-0.738052
-0.728847
-0.719310
-0.709276
-0.699159
-0.689220
-0.678571
-0.668074
-0.657646
-0.646263
-0.635143
-0.623880
-0.612169
-0.600282
-0.589050
-0.577024
-0.564867
-0.552252
-0.539464
-0.527406
-0.513933
-0.500934
-0.487768
-0.474153
-0.460161
-0.447045
-0.432901
-0.418909
-0.405112
-0.390417
-0.375771
-0.361456
-0.346681
-0.331645
-0.317550
-0.301906
-0.286672
-0.271543
-0.256531
-0.241963
-0.225823
-0.210142
-0.194593
-0.178812
-0.162396
-0.147397
-0.131229
-0.115155
-0.099418
-0.083238
-0.066669
-0.051016
-0.034981
-0.018580
-0.003153
0.013432
0.029781
0.045720
0.061599
0.078294
0.093403
0.109282
0.125055
0.140724
0.157174
0.171988
0.187870
0.203697
0.219070
0.234325
0.250138
0.264838
0.279765
0.295020
0.309454
0.324277
0.339168
0.353403
0.367228
0.381858
0.395107
0.408925
0.422710
0.436083
0.448879
0.461196
0.474036
0.486831
0.499198
0.510945
0.523234
0.534453
0.545734
0.557214
0.568027
0.578481
0.589132
0.599164
0.608661
0.618595
0.627577
0.636546
0.645400
0.653899
0.661653
0.669694
0.677005
0.684105
0.691012
0.697245
0.703683
0.709432
0.714966
0.720384
0.725416
0.729817
0.734155
0.738069
0.741541
0.744913
0.747754
0.750261
0.752481
0.754380
0.755847
0.756996
0.757762
0.758193
0.758310
0.758109
0.757494
0.756514
0.755233
0.753640
0.751650
0.749371
0.746619
0.743625
0.740373
0.736602
0.732468
0.728142
0.723400
0.718320
0.713274
0.707296
0.701227
0.694932
0.688266
0.681085
0.674109
0.666348
0.658396
0.650356
0.641830
0.632683
0.623817
0.614787
0.605334
0.595381
0.584775
0.574588
0.563925
0.552781
0.542055
0.530290
0.518379
0.506535
0.494521
0.481648
0.469735
0.456702
0.443476
0.430368
0.417073
0.402963
0.389608
0.375756
0.361329
0.347431
0.332889
0.318873
0.304258
0.289080
0.274525
0.259270
0.243675
0.228478
0.213450
0.197391
0.182446
0.166618
0.150558
0.134700
0.119271
0.102730
0.087264
0.071364
0.054856
0.038893
0.022965
0.006415
-0.009583
-0.025017
-0.041016
-0.056962
-0.073470
-0.089397
-0.104923
-0.121546
-0.137089
-0.152995
-0.169161
-0.185133
-0.200110
-0.216361
-0.231565
-0.246928
-0.262707
-0.278214
-0.292977
-0.308409
-0.323290
-0.337714
-0.353076
-0.367608
-0.381994
-0.395923
-0.409735
-0.424426
-0.438298
-0.451999
-0.465882
-0.479634
-0.492285
-0.505992
-0.518911
-0.531693
-0.544609
-0.557559
-0.569314
-0.581700
-0.593688
-0.605221
-0.617226
-0.628798
-0.639850
-0.650991
-0.662074
-0.672211
-0.683107
-0.693091
-0.703132
-0.713239
-0.722470
-0.732360
-0.741738
-0.750813
-0.759801
-0.768927
-0.776988
-0.785463
-0.793689
-0.801538
-0.809419
-0.817206
-0.824374
-0.831531
-0.838683
-0.845224
-0.852022
-0.858550
-0.864751
-0.870759
-0.876903
-0.882282
-0.887778
-0.893094
-0.898227
-0.903460
-0.908025
-0.912765
-0.917355
-0.921685
-0.925861
-0.930037
-0.933790
-0.937486
-0.941164
-0.944535
-0.947848
-0.951076
-0.954073
-0.956887
-0.959769
-0.962272
-0.964797
-0.967231
-0.969510
-0.971614
-0.973563
-0.975516
-0.977389
-0.979132
-0.980733
-0.982324
-0.983727
-0.985078
-0.986397
-0.987594
-0.988693
-0.989758
-0.990724
-0.991599
-0.992475
-0.993222
-0.993933
-0.994603
-0.995217
-0.995745
-0.996262
-0.996709
-0.997120
-0.997503
-0.997825
-0.998136
-0.998400
-0.998638
-0.998859
-0.999049
-0.999205
-0.999348
-0.999469
-0.999571
-0.999664
-0.999735
-0.999795
-0.999846
-0.999886
-0.999918
-0.999942
-0.999960
-0.999973
-0.999984
-0.999991
-0.999994
-0.999997
-0.999999
-0.999999
-1.000000
-1.000000
-0.999993
-0.999928
-0.999757
-0.999432
-0.998905
-0.998266
-0.997474
-0.996529
-0.995482
-0.994198
-0.992808
-0.991272
-0.989581
-0.987757
-0.985771
-0.983598
-0.981325
-0.978930
-0.976275
-0.973396
-0.970558
-0.967537
-0.964320
-0.961102
-0.957559
-0.953959
-0.950223
-0.946323
-0.942291
-0.938145
-0.933766
-0.929328
-0.924793
-0.919905
-0.915229
-0.910068
-0.904701
-0.899326
-0.894055
-0.888378
-0.882697
-0.876895
-0.870928
-0.864837
-0.858678
-0.852247
-0.845803
-0.839293
-0.832350
-0.825790
-0.818617
-0.811227
-0.803889
-0.796747
-0.789147
-0.781596
-0.773937
-0.766111
-0.758170
-0.750223
-0.741978
-0.733762
-0.725511
-0.716757
-0.708546
-0.699627
-0.690478
-0.681439
-0.672696
-0.663439
-0.654280
-0.645037
-0.635641
-0.626145
-0.616699
-0.606931
-0.597237
-0.587539
-0.577296
-0.567729
-0.557376
-0.547221
-0.537229
-0.526347
-0.515772
-0.505341
-0.494848
-0.484218
-0.473502
-0.462892
-0.451957
-0.441135
-0.430339
-0.418971
-0.408396
-0.396990
-0.385827
-0.374872
-0.362980
-0.351462
-0.340137
-0.328774
-0.317290
-0.305745
-0.294355
-0.282646
-0.271086
-0.259584
-0.247497
-0.236290
-0.224236
-0.212469
-0.200950
-0.188475
-0.176431
-0.164614
-0.152788
-0.140868
-0.128905
-0.117147
-0.105082
-0.093208
-0.081432
-0.069067
-0.057627
-0.045352
-0.033394
-0.021714
-0.009085
0.002259
0.014526
0.026767
0.038683
0.050622
0.062374
0.074368
0.086131
0.097770
0.109977
0.121197
0.133236
0.144961
0.156381
0.168645
0.179682
0.191587
0.203445
0.214954
0.226431
0.237682
0.249166
0.260421
0.271530
0.283116
0.293758
0.305164
0.316200
0.326890
0.338425
0.348715
0.359847
0.370894
0.381562
0.392188
0.402579
0.413109
0.423424
0.433599
0.444129
0.453850
0.464158
0.474121
0.483766
0.494088
0.503337
0.513208
0.522766
0.532014
0.541891
0.550986
0.560245
0.569260
0.578091
0.587266
0.595599
0.604471
0.613015
0.621244
0.630052
0.637881
0.646213
0.654220
0.661917
0.670167
0.677721
0.685329
0.692689
0.699874
0.707337
0.714088
0.721179
0.727963
0.734485
0.741472
0.747517
0.753985
0.760210
0.766134
0.772317
0.777855
0.783672
0.789253
0.794556
0.800011
0.804892
0.809976
0.814803
0.819379
0.824181
0.828405
0.832779
0.836905
0.840790
0.844840
0.848370
0.852028
0.855496
0.858730
0.861957
0.864790
0.867673
0.870352
0.872832
0.875382
0.877473
0.879634
0.881590
0.883317
0.885037
0.886428
0.887785
0.888987
0.890016
0.890950
0.891652
0.892251
0.892704
0.892992
0.893113
0.893092
0.892905
0.892569
0.892089
0.891450
0.890701
0.889734
0.888655
0.887448
0.885976
0.884547
0.882805
0.880965
0.879028
0.876786
0.874599
0.872089
0.869511
0.866862
0.863887
0.860976
0.857766
0.854458
0.851028
0.847218
0.843588
0.839574
0.835549
0.831501
0.827017
0.822754
0.817995
0.813240
0.808497
0.803275
0.798312
0.792933
0.787513
0.782013
0.775977
0.770407
0.764278
0.758218
0.752194
0.745516
0.739321
0.732532
0.725800
0.719119
0.711816
0.705001
0.697678
0.690319
0.682986
0.675331
0.667710
0.659583
0.651658
0.643837
0.635217
0.627366
0.618745
0.610246
0.601899
0.592863
0.584437
0.575410
0.566400
0.557470
0.548133
0.538965
0.529209
0.519709
0.510373
0.500175
0.490903
0.480793
0.470884
0.461175
0.450621
0.440871
0.430500
0.420142
0.409890
0.399295
0.388828
0.378235
0.367543
0.356629
0.345216
0.334924
0.323649
0.312603
0.301825
0.290188
0.279489
0.268114
0.256825
0.245701
0.234142
0.222880
0.211428
0.199891
0.188158
0.175896
0.164859
0.152902
0.141199
0.129774
0.117492
0.106198
0.094221
0.082375
0.070735
0.058618
0.046900
0.035017
0.023064
0.010947
-0.001615
-0.012979
-0.025291
-0.037288
-0.048942
-0.061464
-0.072891
-0.084984
-0.096967
-0.108739
-0.120871
-0.132657
-0.144543
-0.156471
-0.168345
-0.180046
-0.192108
-0.204469
-0.216294
-0.227754
-0.240043
-0.251269
-0.263097
-0.274771
-0.286203
-0.297966
-0.309367
-0.320836
-0.332316
-0.343720
-0.354927
-0.366444
-0.378222
-0.389461
-0.400324
-0.411946
-0.422521
-0.433644
-0.444595
-0.455289
-0.466266
-0.476869
-0.487503
-0.498121
-0.508644
-0.518958
-0.529515
-0.540283
-0.550530
-0.560406
-0.570946
-0.580494
-0.590506
-0.600337
-0.609907
-0.619699
-0.629124
-0.638548
-0.647925
-0.657183
-0.666226
-0.675454
-0.684262
-0.693147
-0.702238
-0.711310
-0.719493
-0.728037
-0.736393
-0.744496
-0.752761
-0.760666
-0.768532
-0.776329
-0.783994
-0.791445
-0.799000
-0.806182
-0.813388
-0.820723
-0.828004
-0.834520
-0.841288
-0.847873
-0.854218
-0.860646
-0.866751
-0.872779
-0.878715
-0.884512
-0.890104
-0.895720
-0.901015
-0.906279
-0.911481
-0.916267
-0.921324
-0.926184
-0.930759
-0.935116
-0.939481
-0.943560
-0.947536
-0.951399
-0.955119
-0.958648
-0.962118
-0.965334
-0.968469
-0.971509
-0.974250
-0.977047
-0.979669
-0.982068
-0.984280
-0.986425
-0.988335
-0.990114
-0.991762
-0.993271
-0.994612
-0.995814
-0.996835
-0.997729
-0.998496
-0.999090
-0.999528
-0.999816
-0.999960
-0.999999
-1.000000
-1.000000
-1.000000
-1.000000
-1.000000
-1.000000
-1.000000
-1.000000
-1.000000
-1.000000
-1.000000
-0.999999
-0.999999
-0.999999
-0.999999
-0.999999
-0.999997
-0.999996
-0.999996
-0.999994
-0.999991
-0.999988
-0.999985
-0.999982
-0.999976
-0.999970
-0.999963
-0.999954
-0.999943
-0.999931
-0.999918
-0.999900
-0.999880
-0.999858
-0.999831
-0.999799
-0.999763
-0.999724
-0.999679
-0.999627
-0.999568
-0.999505
-0.999432
-0.999348
-0.999258
-0.999160
-0.999046
-0.998917
-0.998776
-0.998623
-0.998460
-0.998278
-0.998080
-0.997866
-0.997630
-0.997365
-0.997072
-0.996762
-0.996435
-0.996079
-0.995686
-0.995251
-0.994816
-0.994338
-0.993808
-0.993250
-0.992656
-0.992014
-0.991317
-0.990567
-0.989776
-0.988986
-0.988096
-0.987156
-0.986178
-0.985146
-0.983982
-0.982758
-0.981490
-0.980181
-0.978819
-0.977299
-0.975799
-0.974191
-0.972436
-0.970587
-0.968659
-0.966681
-0.964600
-0.962391
-0.960037
-0.957780
-0.955245
-0.952555
-0.949791
-0.946992
-0.944035
-0.940858
-0.937525
-0.934099
-0.930631
-0.927076
-0.923331
-0.919458
-0.915432
-0.911140
-0.906615
-0.902013
-0.897340
-0.892545
-0.887526
-0.882523
-0.877188
-0.871561
-0.865705
-0.859713
-0.853713
-0.847530
-0.841027
-0.834208
-0.827209
-0.820618
-0.813354
-0.805872
-0.798357
-0.790726
-0.782526
-0.774078
-0.765507
-0.756939
-0.748510
-0.739380
-0.730231
-0.720843
-0.711090
-0.700950
-0.690610
-0.680365
-0.670002
-0.659305
-0.648067
-0.637630
-0.626191
-0.614295
-0.602313
-0.590454
-0.578467
-0.565933
-0.553032
-0.540184
-0.528049
-0.514462
-0.500902
-0.487405
-0.473826
-0.459846
-0.445276
-0.430609
-0.416085
-0.401662
-0.387021
-0.372364
-0.357427
-0.341980
-0.326071
-0.310030
-0.294381
-0.278724
-0.262675
-0.246160
-0.229422
-0.214069
-0.197461
-0.180553
-0.163834
-0.147342
-0.130368
-0.113002
-0.095514
-0.078363
-0.062197
-0.044565
-0.027429
-0.010365
0.006969
0.024828
0.042687
0.060088
0.077251
0.094483
0.112185
0.128571
0.145894
0.163588
0.181216
0.198468
0.215278
0.232302
0.249543
0.266499
0.282156
0.299301
0.316249
0.332709
0.348735
0.364726
0.381178
0.397501
0.413340
0.428626
0.443584
0.458541
0.473268
0.488025
0.502855
0.517584
0.531757
0.545392
0.558877
0.572163
0.584760
0.597604
0.610413
0.622966
0.635073
0.646567
0.657828
0.669069
0.680097
0.690586
0.700087
0.710068
0.719497
0.728472
0.737151
0.745744
0.753972
0.761700
0.768855
0.775567
0.782178
0.788184
0.793953
0.799449
0.804615
0.809370
0.813444
0.817195
0.820629
0.823669
0.826170
0.828360
0.830176
0.831562
0.832528
0.833140
0.833224
0.832921
0.832270
0.831246
0.829767
0.827751
0.825439
0.822751
0.819628
0.816043
0.811972
0.807672
0.803014
0.797982
0.792654
0.786796
0.780391
0.773557
0.766420
0.759121
0.751437
0.743196
0.734481
0.725599
0.717073
0.707197
0.697210
0.687078
0.676686
0.665839
0.654324
0.642556
0.631002
0.619425
0.606889
0.594415
0.581707
0.568432
0.554607
0.540591
0.526785
0.512853
0.498468
0.483883
0.469944
0.454578
0.438967
0.423307
0.407734
0.392325
0.376342
0.359943
0.344047
0.328375
0.311446
0.294474
0.277914
0.261364
0.244495
0.227058
0.209463
0.192325
0.175456
0.158608
0.141469
0.124495
0.106977
0.089160
0.071343
0.053866
0.036747
0.019393
0.002356
-0.014472
-0.031848
-0.049608
-0.067221
-0.084408
-0.101227
-0.118074
-0.135493
-0.152842
-0.169323
-0.185319
-0.202404
-0.218715
-0.234820
-0.251083
-0.267567
-0.284038
-0.299980
-0.315214
-0.330508
-0.345952
-0.360967
-0.376126
-0.391407
-0.406572
-0.421374
-0.435561
-0.449650
-0.463972
-0.477624
-0.490780
-0.504712
-0.518403
-0.531525
-0.544285
-0.556927
-0.569727
-0.582384
-0.593998
-0.605700
-0.617706
-0.629317
-0.640384
-0.651444
-0.662494
-0.673456
-0.684174
-0.694188
-0.704076
-0.713718
-0.723132
-0.732463
-0.741882
-0.751111
-0.759970
-0.768441
-0.776682
-0.784960
-0.793104
-0.800716
-0.807963
-0.815554
-0.822730
-0.829596
-0.836317
-0.842973
-0.849564
-0.855886
-0.861658
-0.867387
-0.873136
-0.878535
-0.883776
-0.889003
-0.894123
-0.899037
-0.903651
-0.908044
-0.912405
-0.916513
-0.920407
-0.924385
-0.928218
-0.931854
-0.935296
-0.938592
-0.941820
-0.944958
-0.947778
-0.950551
-0.953341
-0.956010
-0.958425
-0.960763
-0.963048
-0.965277
-0.967414
-0.969343
-0.971170
-0.972922
-0.974604
-0.976203
-0.977752
-0.979239
-0.980641
-0.981949
-0.983167
-0.984330
-0.985396
-0.986418
-0.987414
-0.988369
-0.989251
-0.990055
-0.990810
-0.991530
-0.992224
-0.992865
-0.993424
-0.993961
-0.994485
-0.994959
-0.995389
-0.995802
-0.996190
-0.996552
-0.996880
-0.997164
-0.997435
-0.997689
-0.997920
-0.998137
-0.998335
-0.998517
-0.998679
-0.998824
-0.998959
-0.999081
-0.999186
-0.999282
-0.999373
-0.999456
-0.999525
-0.999586
-0.999643
-0.999693
-0.999739
-0.999774
-0.999808
-0.999838
-0.999864
-0.999886
-0.999904
-0.999921
-0.999936
-0.999948
-0.999957
-0.999966
-0.999972
-0.999978
-0.999982
-0.999987
-0.999990
-0.999993
-0.999994
-0.999996
-0.999997
-0.999997
-0.999999
-0.999999
-0.999999
-0.999999
-0.999999
-1.000000
-1.000000
-1.000000
-1.000000
-1.000000
-1.000000
-1.000000
-1.000000
-1.000000
-1.000000
-1.000000
-1.000000
-1.000000
-1.000000
-1.000000
-0.999999
-0.999999
-0.999997
-0.999994
-0.999991
-0.999985
-0.999978
-0.999967
-0.999954
-0.999936
-0.999913
-0.999885
-0.999850
-0.999813
-0.999760
-0.999699
-0.999631
-0.999555
-0.999460
-0.999358
-0.999235
-0.999096
-0.998941
-0.998778
-0.998580
-0.998368
-0.998133
-0.997870
-0.997588
-0.997264
-0.996924
-0.996550
-0.996144
-0.995718
-0.995227
-0.994687
-0.994134
-0.993553
-0.992889
-0.992232
-0.991477
-0.990697
-0.989887
-0.988966
-0.987979
-0.986994
-0.985932
-0.984793
-0.983661
-0.982353
-0.981013
-0.979618
-0.978157
-0.976636
-0.975007
-0.973314
-0.971542
-0.969663
-0.967635
-0.965697
-0.963519
-0.961314
-0.959073
-0.956569
-0.953943
-0.951400
-0.948696
-0.945838
-0.943075
-0.939907
-0.936849
-0.933610
-0.930144
-0.926653
-0.923094
-0.919363
-0.915541
-0.911625
-0.907530
-0.903324
-0.898867
-0.894420
-0.889935
-0.885052
-0.880383
-0.875295
-0.869955
-0.864585
-0.859458
-0.853642
-0.848098
-0.842280
-0.836191
-0.830394
-0.823834
-0.817237
-0.810700
-0.804103
-0.797113
-0.790293
-0.783064
-0.775693
-0.768228
-0.760500
-0.752922
-0.744946
-0.736921
-0.728844
-0.720355
-0.711448
-0.703020
-0.694234
-0.685107
-0.676488
-0.666802
-0.657022
-0.647503
-0.638037
-0.627849
-0.618279
-0.607968
-0.597733
-0.587568
-0.576648
-0.565960
-0.555106
-0.544177
-0.533152
-0.521902
-0.510628
-0.499134
-0.487236
-0.475252
-0.464007
-0.451456
-0.439671
-0.427480
-0.414594
-0.401601
-0.389650
-0.376710
-0.363972
-0.351436
-0.337902
-0.324724
-0.311650
-0.298428
-0.285060
-0.271804
-0.258190
-0.244696
-0.231069
-0.217279
-0.203521
-0.189148
-0.175521
-0.161568
-0.147294
-0.133780
-0.119131
-0.104346
-0.090157
-0.076264
-0.061339
-0.047706
-0.033049
-0.018214
-0.003714
0.010257
0.024988
0.039193
0.053545
0.068148
0.082536
0.097173
0.111328
0.125643
0.140095
0.153997
0.168523
0.182500
0.196605
0.211099
0.225841
0.239104
0.253324
0.267174
0.280624
0.294949
0.309100
0.322365
0.335811
0.349444
0.362202
0.375898
0.389056
0.402036
0.414921
0.427521
0.440212
0.452592
0.464910
0.477331
0.489933
0.501313
0.513322
0.524914
0.536106
0.547978
0.558561
0.569794
0.581124
0.592017
0.601971
0.612682
0.622513
0.632409
0.642504
0.652123
0.661342
0.670447
0.679323
0.687993
0.696619
0.704859
0.713095
0.720913
0.728383
0.736069
0.742918
0.749970
0.756951
0.763567
0.769500
0.775725
0.781303
0.786762
0.792127
0.796923
0.801862
0.806460
0.810679
0.814615
0.818482
0.821802
0.825027
0.828024
0.830752
0.833265
0.835320
0.837210
0.838828
0.840169
0.841335
0.842185
0.842701
0.842985
0.843051
0.842830
0.842307
0.841477
0.840426
0.839157
0.837588
0.835764
0.833584
0.831222
0.828669
0.825735
0.822513
0.819099
0.815434
0.811513
0.807375
0.802905
0.798220
0.793140
0.787803
0.782670
0.776724
0.770971
0.764794
0.758067
0.751149
0.744583
0.737293
0.729970
0.722599
0.714457
0.706362
0.698152
0.689716
0.681061
0.672309
0.663111
0.653868
0.644419
0.634726
0.624870
0.614449
0.604395
0.593991
0.583245
0.572884
0.561489
0.549889
0.538648
0.527505
0.515379
0.504195
0.492034
0.479574
0.467247
0.455244
0.442473
0.430080
0.417421
0.404395
0.391446
0.378145
0.365136
0.351892
0.338428
0.325303
0.311502
0.298048
0.284367
0.270235
0.255784
0.242509
0.228234
0.214246
0.200526
0.185746
0.170956
0.157042
0.142836
0.128314
0.114591
0.099688
0.085203
0.070804
0.056392
0.042099
0.027688
0.013366
-0.001020
-0.015628
-0.030630
-0.044263
-0.058864
-0.073110
-0.087004
-0.101886
-0.115368
-0.129813
-0.144549
-0.158905
-0.172209
-0.186771
-0.200284
-0.214066
-0.228309
-0.242080
-0.255516
-0.269064
-0.282472
-0.295743
-0.309112
-0.322260
-0.335682
-0.348642
-0.361260
-0.374520
-0.386683
-0.399465
-0.412437
-0.425065
-0.436710
-0.449368
-0.461055
-0.472911
-0.484939
-0.496011
-0.508029
-0.519726
-0.530950
-0.541908
-0.553161
-0.563695
-0.574504
-0.585186
-0.595662
-0.606172
-0.616056
-0.626143
-0.635983
-0.645574
-0.655360
-0.665187
-0.674215
-0.683316
-0.692499
-0.700906
-0.709959
-0.718825
-0.727183
-0.735222
-0.743638
-0.751191
-0.759097
-0.766713
-0.774025
-0.781663
-0.788793
-0.795831
-0.802696
-0.809398
-0.816037
-0.822393
-0.828688
-0.834987
-0.841125
-0.846715
-0.852666
-0.858099
-0.863520
-0.869058
-0.874471
-0.879219
-0.884196
-0.888937
-0.893437
-0.898156
-0.902518
-0.906712
-0.910803
-0.914794
-0.918627
-0.922366
-0.925953
-0.929443
-0.932847
-0.936126
-0.939376
-0.942352
-0.945282
-0.948166
-0.950799
-0.953502
-0.956125
-0.958545
-0.960813
-0.963160
-0.965184
-0.967272
-0.969303
-0.971203
-0.972957
-0.974697
-0.976300
-0.977851
-0.979360
-0.980773
-0.982126
-0.983374
-0.984571
-0.985723
-0.986779
-0.987807
-0.988749
-0.989647
-0.990520
-0.991356
-0.992058
-0.992764
-0.993414
-0.994008
-0.994602
-0.995140
-0.995611
-0.996057
-0.996481
-0.996847
-0.997207
-0.997527
-0.997818
-0.998086
-0.998326
-0.998542
-0.998734
-0.998910
-0.999070
-0.999216
-0.999331
-0.999441
-0.999535
-0.999615
-0.999690
-0.999747
-0.999798
-0.999843
-0.999880
-0.999907
-0.999931
-0.999949
-0.999964
-0.999976
-0.999984
-0.999990
-0.999994
-0.999997
-0.999999
-0.999999
-1.000000
-1.000000
-1.000000
-0.999993
-0.999964
-0.999727
-0.999345
-0.998811
-0.998116
-0.997255
-0.996195
-0.994978
-0.993600
-0.992014
-0.990142
-0.988228
-0.986151
-0.983916
-0.981529
-0.978994
-0.976242
-0.973338
-0.970120
-0.966664
-0.963289
-0.959700
-0.955966
-0.952084
-0.948052
-0.943863
-0.939483
-0.934605
-0.929685
-0.924840
-0.919851
-0.914676
-0.909351
-0.903882
-0.898273
-0.892531
-0.886042
-0.879771
-0.873513
-0.867150
-0.860647
-0.853959
-0.847144
-0.840198
-0.832987
-0.825255
-0.817644
-0.810070
-0.802417
-0.794635
-0.786732
-0.778672
-0.770487
-0.761961
-0.753103
-0.744142
-0.735430
-0.726606
-0.717670
-0.708627
-0.699472
-0.690169
-0.680049
-0.670060
-0.660438
-0.650703
-0.640843
-0.630886
-0.620832
-0.610683
-0.600439
-0.589033
-0.578310
-0.567753
-0.557110
-0.546391
-0.535557
-0.524643
-0.513651
-0.502302
-0.490039
-0.478786
-0.467463
-0.456075
-0.444619
-0.433093
-0.421486
-0.409818
-0.397546
-0.384921
-0.372973
-0.361054
-0.349080
-0.337059
-0.324994
-0.312879
-0.300705
-0.287832
-0.274965
-0.262413
-0.250083
-0.237706
-0.225301
-0.212869
-0.200410
-0.187924
-0.174763
-0.161611
-0.148755
-0.136183
-0.123600
-0.110998
-0.098386
-0.085776
-0.073065
-0.060037
-0.046546
-0.033703
-0.021076
-0.008449
0.004179
0.016750
0.029352
0.042003
0.054943
0.068622
0.081133
0.093586
0.106056
0.118533
0.130923
0.143287
0.155628
0.168540
0.181719
0.193951
0.206094
0.218193
0.230283
0.242338
0.254278
0.266178
0.278937
0.291339
0.303072
0.314728
0.326340
0.337881
0.349345
0.360949
0.373129
0.384636
0.395886
0.406992
0.418008
0.428920
0.439726
0.450492
0.461430
0.472516
0.483478
0.493798
0.504087
0.514269
0.524325
0.534280
0.544120
0.554101
0.564235
0.574269
0.583684
0.592971
0.602122
0.611173
0.620127
0.628959
0.637795
0.646939
0.655765
0.664113
0.672277
0.680344
0.688251
0.696054
0.703746
0.711259
0.719407
0.726819
0.733920
0.740898
0.747708
0.754354
0.760923
0.767323
0.773698
0.780423
0.786352
0.792105
0.797722
0.803217
0.808569
0.813721
0.818748
0.823857
0.828918
0.833452
0.837832
0.842037
0.846094
0.850014
0.853788
0.857326
0.860977
0.864393
0.867480
0.870399
0.873109
0.875700
0.878112
0.880353
0.882501
0.884550
0.886296
0.887839
0.889234
0.890482
0.891519
0.892405
0.893145
0.893742
0.894204
0.894339
0.894366
0.894240
0.893938
0.893463
0.892794
0.891978
0.890947
0.889716
0.888384
0.886846
0.885195
0.883371
0.881365
0.879214
0.876852
0.874138
0.871332
0.868498
0.865518
0.862321
0.858966
0.855441
0.851758
0.847956
0.843546
0.839281
0.834961
0.830484
0.825856
0.821040
0.816111
0.811009
0.805603
0.799689
0.794103
0.788343
0.782455
0.776437
0.770245
0.763893
0.757450
0.750499
0.743217
0.736362
0.729306
0.722103
0.714747
0.707260
0.699700
0.691965
0.683518
0.675093
0.666898
0.658623
0.650245
0.641692
0.633031
0.624276
0.615399
0.605718
0.596227
0.586839
0.577461
0.568000
0.558409
0.548697
0.538875
0.528831
0.518322
0.507718
0.497379
0.487036
0.476592
0.466111
0.455494
0.444775
0.433791
0.422460
0.410778
0.399729
0.388578
0.377373
0.366100
0.354687
0.343273
0.331644
0.319482
0.307092
0.295392
0.283614
0.271786
0.259891
0.247930
0.235909
0.222679
0.210265
0.198108
0.185913
0.173649
0.161386
0.149044
0.136668
0.123999
0.110479
0.097875
0.085399
0.072895
0.060337
0.047826
0.035247
0.022672
0.009618
-0.003777
-0.016762
-0.029389
-0.042018
-0.054645
-0.067272
-0.079900
-0.092500
-0.105592
-0.118822
-0.131871
-0.144454
-0.157011
-0.169551
-0.182073
-0.194575
-0.207049
-0.219888
-0.233037
-0.245841
-0.258187
-0.270502
-0.282772
-0.294997
-0.307183
-0.319363
-0.331609
-0.344710
-0.356956
-0.368886
-0.380769
-0.392599
-0.404341
-0.416032
-0.427665
-0.439521
-0.452170
-0.463575
-0.474913
-0.486183
-0.497379
-0.508498
-0.519520
-0.530460
-0.541860
-0.553446
-0.564132
-0.574708
-0.585193
-0.595591
-0.605899
-0.616119
-0.626202
-0.636936
-0.647325
-0.657114
-0.666793
-0.676339
-0.685783
-0.695124
-0.704355
-0.713475
-0.723339
-0.732417
-0.741151
-0.749770
-0.758277
-0.766632
-0.774858
-0.783087
-0.791394
-0.799788
-0.807472
-0.815025
-0.822453
-0.829753
-0.836923
-0.843921
-0.850849
-0.857911
-0.864936
-0.871372
-0.877635
-0.883762
-0.889749
-0.895594
-0.901300
-0.906825
-0.912592
-0.918073
-0.923142
-0.928072
-0.932799
-0.937378
-0.941815
-0.946107
-0.950242
-0.954562
-0.958432
-0.962053
-0.965521
-0.968829
-0.971941
-0.974904
-0.977706
-0.980410
-0.983143
-0.985417
-0.987528
-0.989481
-0.991281
-0.992931
-0.994363
-0.995638
-0.996804
-0.997833
-0.998622
-0.999190
-0.999607
-0.999870
-0.999991
-1.000000
-1.000000
-1.000000
-0.999999
-0.999999
-0.999996
-0.999993
-0.999987
-0.999978
-0.999966
-0.999951
-0.999930
-0.999901
-0.999867
-0.999823
-0.999772
-0.999706
-0.999628
-0.999538
-0.999432
-0.999310
-0.999165
-0.999000
-0.998812
-0.998601
-0.998364
-0.998065
-0.997753
-0.997416
-0.997045
-0.996639
-0.996180
-0.995680
-0.995137
-0.994551
-0.993912
-0.993210
-0.992454
-0.991639
-0.990766
-0.989835
-0.988819
-0.987732
-0.986556
-0.985276
-0.983881
-0.982464
-0.980964
-0.979383
-0.977716
-0.975955
-0.974073
-0.972097
-0.970021
-0.967840
-0.965557
-0.963136
-0.960600
-0.957948
-0.955183
-0.952305
-0.949258
-0.946086
-0.942616
-0.938926
-0.935355
-0.931594
-0.927699
-0.923667
-0.919491
-0.915162
-0.910644
-0.905977
-0.901153
-0.896170
-0.891036
-0.885697
-0.880188
-0.874515
-0.868681
-0.862687
-0.856453
-0.849900
-0.842994
-0.835893
-0.828948
-0.821770
-0.814423
-0.806895
-0.799180
-0.791286
-0.783160
-0.774846
-0.766345
-0.757660
-0.748801
-0.739689
-0.730393
-0.720915
-0.711253
-0.701401
-0.691305
-0.680244
-0.669249
-0.658579
-0.647721
-0.636631
-0.625360
-0.613905
-0.602266
-0.590454
-0.578413
-0.566191
-0.553798
-0.541237
-0.528504
-0.515542
-0.502420
-0.489139
-0.475695
-0.462082
-0.446878
-0.432555
-0.418417
-0.404127
-0.389698
-0.375087
-0.360331
-0.345439
-0.330418
-0.315271
-0.299953
-0.284515
-0.268965
-0.253305
-0.237529
-0.221614
-0.205603
-0.189496
-0.173085
-0.155953
-0.138756
-0.122079
-0.105532
-0.088912
-0.072195
-0.055440
-0.038650
-0.021802
-0.004897
0.012033
0.029026
0.046038
0.063073
0.080122
0.097165
0.114213
0.131263
0.148326
0.165804
0.184503
0.201493
0.218442
0.235339
0.252193
0.269022
0.285778
0.302455
0.319059
0.335589
0.352047
0.368406
0.384639
0.400780
0.416832
0.432754
0.448573
0.464233
0.480154
0.496326
0.512307
0.527416
0.542311
0.557037
0.571617
0.586051
0.600219
0.614241
0.628081
0.641721
0.655159
0.668311
0.681292
0.694051
0.706573
0.718876
0.730882
0.743275
0.755385
0.766924
0.778000
0.788695
0.799111
0.809286
0.819219
0.828877
0.838198
0.847227
0.855948
0.864382
0.872593
0.880360
0.887865
0.895080
0.901996
0.908622
0.914824
0.921144
0.927004
0.932250
0.937146
0.941679
0.945868
0.949746
0.953308
0.956509
0.959322
0.961836
0.964000
0.965812
0.967320
0.968398
0.969123
0.969534
0.969631
0.969373
0.968629
0.967530
0.966126
0.964419
0.962365
0.959908
0.957106
0.953985
0.950562
0.946842
0.942661
0.938163
0.933321
0.928164
0.922768
0.916894
0.910723
0.904264
0.897517
0.890485
0.882213
0.874240
0.866169
0.857809
0.849184
0.840190
0.830919
0.821343
0.811477
0.801391
0.790935
0.780246
0.769323
0.758161
0.746748
0.734943
0.722968
0.710788
0.698056
0.684120
0.671131
0.657978
0.644635
0.631080
0.617290
0.603288
0.589140
0.574795
0.560250
0.545551
0.530682
0.515608
0.500404
0.485086
0.469611
0.453933
0.438171
0.421558
0.404416
0.388140
0.371899
0.355585
0.339162
0.322630
0.306025
0.289390
0.272668
0.255870
0.239014
0.222136
0.205186
0.188223
0.171204
0.154153
0.137149
0.120078
0.103011
0.085098
0.066774
0.049759
0.032760
0.015762
-0.001185
-0.018075
-0.034953
-0.051774
-0.068545
-0.085264
-0.101919
-0.118495
-0.134979
-0.151392
-0.167722
-0.183966
-0.200118
-0.216147
-0.233166
-0.249774
-0.265572
-0.281167
-0.296613
-0.311926
-0.327117
-0.342187
-0.357133
-0.371887
-0.386509
-0.400992
-0.415330
-0.429517
-0.443509
-0.457353
-0.471036
-0.484557
-0.497923
-0.512380
-0.525670
-0.538462
-0.551091
-0.563554
-0.575775
-0.587821
-0.599700
-0.611403
-0.622918
-0.634195
-0.645301
-0.656220
-0.666949
-0.677502
-0.687816
-0.697938
-0.707877
-0.717663
-0.727348
-0.737482
-0.746802
-0.755733
-0.764487
-0.773055
-0.781366
-0.789504
-0.797464
-0.805242
-0.812833
-0.820192
-0.827376
-0.834378
-0.841204
-0.847863
-0.854290
-0.860541
-0.866625
-0.872685
-0.879001
-0.884512
-0.889861
-0.895056
-0.900097
-0.904971
-0.909643
-0.914170
-0.918549
-0.922776
-0.926860
-0.930765
-0.934524
-0.938146
-0.941638
-0.945003
-0.948190
-0.951253
-0.954336
-0.957364
-0.960058
-0.962593
-0.965022
-0.967345
-0.969562
-0.971671
-0.973653
-0.975541
-0.977332
-0.979032
-0.980644
-0.982147
-0.983565
-0.984904
-0.986169
-0.987361
-0.988455
-0.989506
-0.990516
-0.991459
-0.992292
-0.993049
-0.993756
-0.994411
-0.995016
-0.995574
-0.996076
-0.996535
-0.996955
-0.997339
-0.997690
-0.997996
-0.998272
-0.998521
-0.998745
-0.998943
-0.999111
-0.999270
-0.999406
-0.999517
-0.999613
-0.999691
-0.999757
-0.999813
-0.999858
-0.999895
-0.999924
-0.999946
-0.999963
-0.999976
-0.999985
-0.999991
-0.999994
-0.999997
-0.999999
-0.999999
-1.000000
-1.000000
-1.000000
-1.000000
-1.000000
-0.999999
-0.999999
-0.999997
-0.999994
-0.999988
-0.999981
-0.999969
-0.999952
-0.999930
-0.999901
-0.999865
-0.999817
-0.999760
-0.999694
-0.999610
-0.999502
-0.999382
-0.999241
-0.999079
-0.998895
-0.998671
-0.998434
-0.998160
-0.997842
-0.997488
-0.997120
-0.996682
-0.996190
-0.995659
-0.995107
-0.994470
-0.993762
-0.992995
-0.992181
-0.991335
-0.990342
-0.989272
-0.988180
-0.987036
-0.985731
-0.984400
-0.982936
-0.981360
-0.979684
-0.977929
-0.976024
-0.974059
-0.971953
-0.969736
-0.967566
-0.965019
-0.962343
-0.959656
-0.956908
-0.953875
-0.950617
-0.947329
-0.943947
-0.940386
-0.936547
-0.932523
-0.928582
-0.924385
-0.919849
-0.915144
-0.910665
-0.905674
-0.900390
-0.895011
-0.889719
-0.884007
-0.878016
-0.871830
-0.865560
-0.859342
-0.852442
-0.845337
-0.838365
-0.831361
-0.823656
-0.816178
-0.808240
-0.799977
-0.791506
-0.782919
-0.773994
-0.765073
-0.755790
-0.746296
-0.737269
-0.727068
-0.716647
-0.706449
-0.696291
-0.685368
-0.674028
-0.662860
-0.651643
-0.640108
-0.627945
-0.615597
-0.603765
-0.591447
-0.578401
-0.565153
-0.552883
-0.539491
-0.525906
-0.512352
-0.498351
-0.484261
-0.469759
-0.455076
-0.440476
-0.426252
-0.410812
-0.396283
-0.381241
-0.365329
-0.349263
-0.334011
-0.318087
-0.301786
-0.285351
-0.268969
-0.252304
-0.235896
-0.219099
-0.202188
-0.186351
-0.168814
-0.151188
-0.134185
-0.117508
-0.099834
-0.081880
-0.064446
-0.047197
-0.029728
-0.011563
0.006529
0.023578
0.041077
0.059374
0.077673
0.094306
0.112134
0.129994
0.147582
0.165451
0.183091
0.200973
0.218841
0.236361
0.253111
0.270990
0.287571
0.304471
0.322092
0.339618
0.355902
0.372643
0.389545
0.406327
0.422728
0.438324
0.454615
0.470985
0.486790
0.501370
0.517177
0.532803
0.547602
0.561846
0.576709
0.591054
0.605250
0.619066
0.632634
0.646437
0.659824
0.672199
0.684613
0.697069
0.708526
0.720480
0.732246
0.743503
0.754299
0.765040
0.775251
0.785358
0.795135
0.804400
0.813025
0.821884
0.829825
0.837627
0.845475
0.852963
0.859542
0.866061
0.872316
0.878199
0.883701
0.888516
0.893229
0.897648
0.901606
0.904960
0.908187
0.911047
0.913434
0.915385
0.917100
0.918255
0.919063
0.919527
0.919624
0.919317
0.918520
0.917439
0.915964
0.914116
0.912045
0.909267
0.906133
0.902709
0.898966
0.894793
0.890202
0.885127
0.879900
0.874450
0.868303
0.861669
0.855174
0.848158
0.840468
0.832444
0.824493
0.816049
0.807141
0.797829
0.788223
0.778711
0.768423
0.757653
0.746814
0.736438
0.724705
0.712654
0.700840
0.689064
0.676374
0.663523
0.650335
0.637075
0.623629
0.609511
0.595129
0.581350
0.567028
0.552207
0.538113
0.522717
0.507010
0.491433
0.475927
0.459942
0.443901
0.427462
0.411411
0.395491
0.378426
0.361218
0.345027
0.328353
0.310809
0.293124
0.276468
0.259264
0.241656
0.223848
0.206098
0.189150
0.171265
0.153049
0.135229
0.118660
0.100362
0.082917
0.065389
0.047445
0.029341
0.011566
-0.006280
-0.023880
-0.041400
-0.059503
-0.075895
-0.093432
-0.111319
-0.128794
-0.145125
-0.162586
-0.180096
-0.197170
-0.213876
-0.230814
-0.247428
-0.264196
-0.280296
-0.295983
-0.312592
-0.329017
-0.344197
-0.359599
-0.375586
-0.391417
-0.406074
-0.420964
-0.435984
-0.450955
-0.465627
-0.479385
-0.493684
-0.508039
-0.521889
-0.534594
-0.548322
-0.561229
-0.574038
-0.586974
-0.599776
-0.612120
-0.624336
-0.636198
-0.647827
-0.659685
-0.670206
-0.681306
-0.692460
-0.703189
-0.713068
-0.723420
-0.733630
-0.743437
-0.752814
-0.761971
-0.771298
-0.780358
-0.788859
-0.797002
-0.805495
-0.813705
-0.821173
-0.828618
-0.836136
-0.843213
-0.850219
-0.856983
-0.863604
-0.870081
-0.876303
-0.882007
-0.887823
-0.893553
-0.898974
-0.903841
-0.908973
-0.913704
-0.918301
-0.922849
-0.927255
-0.931374
-0.935362
-0.939153
-0.942784
-0.946399
-0.949504
-0.952705
-0.955842
-0.958785
-0.961426
-0.964095
-0.966654
-0.969045
-0.971266
-0.973375
-0.975439
-0.977382
-0.979146
-0.980778
-0.982429
-0.983950
-0.985290
-0.986572
-0.987822
-0.988951
-0.990013
-0.990994
-0.991915
-0.992775
-0.993561
-0.994237
-0.994893
-0.995482
-0.996007
-0.996522
-0.996975
-0.997368
-0.997726
-0.998058
-0.998355
-0.998604
-0.998821
-0.999016
-0.999195
-0.999349
-0.999463
-0.999571
-0.999664
-0.999741
-0.999801
-0.999850
-0.999891
-0.999922
-0.999946
-0.999964
-0.999978
-0.999987
-0.999993
-0.999996
-0.999999
-0.999999
-1.000000
-1.000000
-1.000000
-1.000000
-1.000000
-0.999999
-0.999999
-0.999997
-0.999994
-0.999988
-0.999979
-0.999966
-0.999948
-0.999922
-0.999889
-0.999844
-0.999787
-0.999718
-0.999640
-0.999534
-0.999405
-0.999253
-0.999082
-0.998899
-0.998658
-0.998382
-0.998079
-0.997747
-0.997372
-0.996921
-0.996436
-0.995910
-0.995328
-0.994662
-0.993909
-0.993154
-0.992308
-0.991347
-0.990306
-0.989163
-0.988012
-0.986740
-0.985317
-0.983793
-0.982258
-0.980554
-0.978696
-0.976699
-0.974580
-0.972526
-0.970174
-0.967632
-0.964978
-0.962277
-0.959434
-0.956314
-0.952992
-0.949603
-0.946333
-0.942480
-0.938452
-0.934452
-0.930387
-0.925867
-0.921066
-0.916069
-0.911148
-0.906166
-0.900597
-0.894756
-0.888978
-0.883036
-0.876774
-0.870106
-0.863139
-0.856509
-0.849483
-0.841875
-0.834037
-0.826110
-0.818274
-0.810001
-0.801184
-0.792132
-0.783654
-0.774342
-0.764565
-0.754516
-0.744229
-0.734697
-0.724146
-0.713097
-0.701982
-0.691152
-0.679815
-0.667893
-0.655891
-0.643980
-0.631989
-0.618987
-0.605755
-0.592990
-0.580356
-0.566497
-0.552348
-0.538098
-0.524275
-0.510517
-0.495573
-0.480370
-0.465868
-0.451077
-0.435613
-0.419698
-0.403551
-0.388473
-0.372834
-0.356230
-0.339472
-0.323256
-0.307092
-0.290376
-0.273051
-0.255606
-0.239781
-0.222537
-0.204757
-0.187306
-0.171027
-0.153102
-0.135024
-0.116854
-0.099090
-0.082660
-0.064315
-0.045960
-0.028150
-0.010800
0.006820
0.025179
0.043537
0.060942
0.077844
0.096106
0.114297
0.132036
0.149196
0.166221
0.184134
0.201901
0.218335
0.235017
0.252384
0.269728
0.286854
0.302604
0.318610
0.335280
0.351786
0.366435
0.382116
0.398014
0.413547
0.428365
0.442674
0.457417
0.472123
0.486219
0.499030
0.512928
0.526546
0.539793
0.552436
0.564100
0.576430
0.588487
0.599799
0.610512
0.621379
0.632077
0.642393
0.651882
0.660804
0.670123
0.678972
0.687172
0.694858
0.702249
0.709660
0.716338
0.722428
0.728277
0.733966
0.739314
0.743607
0.747898
0.751876
0.755433
0.758656
0.760983
0.763156
0.764986
0.766369
0.767283
0.767685
0.767728
0.767358
0.766593
0.765508
0.763764
0.761619
0.759093
0.756223
0.753073
0.749178
0.744852
0.740335
0.735561
0.730150
0.724122
0.717661
0.711192
0.704548
0.696981
0.688905
0.681139
0.672810
0.663690
0.654214
0.644632
0.634917
0.624610
0.613650
0.602362
0.591831
0.580110
0.567808
0.555247
0.542457
0.530328
0.517087
0.503260
0.489420
0.476182
0.461848
0.447000
0.431851
0.416886
0.402859
0.386974
0.370926
0.355036
0.339355
0.323667
0.306888
0.290229
0.273940
0.257637
0.240291
0.222724
0.206290
0.189402
0.171633
0.153711
0.135649
0.118884
0.101622
0.083406
0.065121
0.047880
0.030354
0.012366
-0.005992
-0.024351
-0.040873
-0.058774
-0.077092
-0.095247
-0.113025
-0.129865
-0.147655
-0.165714
-0.183282
-0.199528
-0.217200
-0.234873
-0.251803
-0.268191
-0.285169
-0.302394
-0.319488
-0.335605
-0.351165
-0.367854
-0.384334
-0.400132
-0.415489
-0.430804
-0.446634
-0.462229
-0.476493
-0.490960
-0.506008
-0.520854
-0.535290
-0.548665
-0.562203
-0.576180
-0.589939
-0.602377
-0.615151
-0.628044
-0.640867
-0.653463
-0.664528
-0.676302
-0.688155
-0.699489
-0.709746
-0.720841
-0.731697
-0.742179
-0.752176
-0.761593
-0.771447
-0.781065
-0.790023
-0.798522
-0.807396
-0.816021
-0.824415
-0.832179
-0.839518
-0.847242
-0.854671
-0.861558
-0.868197
-0.874770
-0.881334
-0.887611
-0.893239
-0.898819
-0.904497
-0.909963
-0.915034
-0.919750
-0.924405
-0.929041
-0.933460
-0.937309
-0.941272
-0.945160
-0.948808
-0.952089
-0.955357
-0.958530
-0.961567
-0.964387
-0.966859
-0.969429
-0.971860
-0.974113
-0.976188
-0.978127
-0.980026
-0.981810
-0.983407
-0.984862
-0.986337
-0.987681
-0.988923
-0.990031
-0.991038
-0.992041
-0.992940
-0.993721
-0.994444
-0.995131
-0.995767
-0.996327
-0.996798
-0.997233
-0.997647
-0.998016
-0.998302
-0.998577
-0.998824
-0.999040
-0.999222
-0.999366
-0.999496
-0.999607
-0.999700
-0.999771
-0.999829
-0.999877
-0.999915
-0.999943
-0.999961
-0.999976
-0.999985
-0.999993
-0.999996
-0.999999
-0.999999
-1.000000
-1.000000
-1.000000
-1.000000
-1.000000
-1.000000
-1.000000
-1.000000
-1.000000
-1.000000
-1.000000
-0.999999
-0.999999
-0.999999
-0.999999
-0.999997
-0.999996
-0.999994
-0.999991
-0.999987
-0.999982
-0.999975
-0.999966
-0.999955
-0.999942
-0.999922
-0.999900
-0.999874
-0.999843
-0.999799
-0.999751
-0.999696
-0.999630
-0.999547
-0.999457
-0.999352
-0.999225
-0.999078
-0.998922
-0.998737
-0.998514
-0.998268
-0.998007
-0.997714
-0.997357
-0.996967
-0.996546
-0.996078
-0.995529
-0.994951
-0.994324
-0.993603
-0.992800
-0.991986
-0.991078
-0.990015
-0.988894
-0.987739
-0.986497
-0.985074
-0.983518
-0.981889
-0.980164
-0.978235
-0.976183
-0.974052
-0.971694
-0.969135
-0.966559
-0.963805
-0.960892
-0.957648
-0.954145
-0.950698
-0.946948
-0.942783
-0.938508
-0.934150
-0.929445
-0.924324
-0.919189
-0.913899
-0.908224
-0.901861
-0.895731
-0.889350
-0.882358
-0.874920
-0.867708
-0.860131
-0.851658
-0.843084
-0.834609
-0.825843
-0.815740
-0.806010
-0.796201
-0.785818
-0.774324
-0.763437
-0.752232
-0.740115
-0.727372
-0.715171
-0.702547
-0.688605
-0.674655
-0.661029
-0.647082
-0.631249
-0.616170
-0.601134
-0.585390
-0.568141
-0.552043
-0.535651
-0.518113
-0.499849
-0.482554
-0.464896
-0.446091
-0.426981
-0.408024
-0.389304
-0.368551
-0.348690
-0.329085
-0.308872
-0.286953
-0.266773
-0.246420
-0.225756
-0.204418
-0.181821
-0.160839
-0.139119
-0.116866
-0.094617
-0.073237
-0.050436
-0.028102
-0.006270
0.015702
0.039112
0.060753
0.082227
0.103575
0.125346
0.148591
0.169627
0.190734
0.212467
0.234315
0.254689
0.275586
0.296541
0.316752
0.336118
0.355237
0.375844
0.394701
0.412783
0.430986
0.450126
0.466974
0.483492
0.500388
0.517221
0.532413
0.547030
0.562215
0.576582
0.589767
0.602424
0.615591
0.627319
0.638241
0.648871
0.659610
0.668601
0.677046
0.685237
0.693012
0.699745
0.705537
0.711120
0.715930
0.719856
0.723229
0.725917
0.727759
0.728932
0.729496
0.729394
0.728404
0.726786
0.724458
0.721425
0.717777
0.713457
0.708109
0.702226
0.695967
0.689149
0.680731
0.672306
0.663480
0.654040
0.643947
0.632313
0.620848
0.608827
0.595957
0.582375
0.568854
0.554172
0.538992
0.523684
0.508321
0.492450
0.474879
0.457300
0.440166
0.422700
0.402972
0.384204
0.365466
0.345987
0.325150
0.305581
0.285198
0.264178
0.243037
0.222637
0.201945
0.179581
0.157579
0.136471
0.115291
0.091891
0.069982
0.048567
0.026593
0.002952
-0.018531
-0.040020
-0.062533
-0.085513
-0.106822
-0.128055
-0.150769
-0.172846
-0.193747
-0.214522
-0.237154
-0.258079
-0.278317
-0.298819
-0.320463
-0.340240
-0.359650
-0.379731
-0.400042
-0.418672
-0.436981
-0.456355
-0.475002
-0.492474
-0.509668
-0.527145
-0.544557
-0.561247
-0.577389
-0.593977
-0.609658
-0.624618
-0.639763
-0.654942
-0.668926
-0.682333
-0.696385
-0.709774
-0.722182
-0.734272
-0.746106
-0.758191
-0.769665
-0.780441
-0.791199
-0.801721
-0.811477
-0.821062
-0.830560
-0.839542
-0.847816
-0.855807
-0.863884
-0.871858
-0.878976
-0.885736
-0.892707
-0.899247
-0.905227
-0.911020
-0.916857
-0.922110
-0.927021
-0.931818
-0.936726
-0.940897
-0.944871
-0.948829
-0.952680
-0.956067
-0.959220
-0.962421
-0.965379
-0.968029
-0.970528
-0.973059
-0.975276
-0.977304
-0.979249
-0.981199
-0.982818
-0.984331
-0.985807
-0.987214
-0.988426
-0.989523
-0.990610
-0.991594
-0.992455
-0.993247
-0.994018
-0.994684
-0.995277
-0.995827
-0.996364
-0.996792
-0.997180
-0.997546
-0.997884
-0.998164
-0.998409
-0.998631
-0.998833
-0.999012
-0.999162
-0.999295
-0.999411
-0.999508
-0.999594
-0.999672
-0.999729
-0.999780
-0.999822
-0.999858
-0.999891
-0.999913
-0.999933
-0.999948
-0.999961
-0.999972
-0.999979
-0.999985
-0.999990
-0.999993
-0.999996
-0.999997
-0.999997
-0.999999
-0.999999
-0.999999
-1.000000
-1.000000
-1.000000
-1.000000
-1.000000
-1.000000
-1.000000
-1.000000
-1.000000
-1.000000
-1.000000
-1.000000
-1.000000
-1.000000
-1.000000
-1.000000
-1.000000
-1.000000
-0.999999
-0.999999
-0.999999
-0.999997
-0.999997
-0.999994
-0.999993
-0.999990
-0.999984
-0.999978
-0.999970
-0.999960
-0.999948
-0.999931
-0.999910
-0.999886
-0.999855
-0.999819
-0.999772
-0.999718
-0.999657
-0.999582
-0.999496
-0.999390
-0.999271
-0.999138
-0.998976
-0.998802
-0.998589
-0.998356
-0.998101
-0.997795
-0.997473
-0.997087
-0.996672
-0.996220
-0.995688
-0.995137
-0.994486
-0.993793
-0.993052
-0.992187
-0.991308
-0.990279
-0.989196
-0.988047
-0.986721
-0.985387
-0.983842
-0.982215
-0.980505
-0.978583
-0.976570
-0.974389
-0.972124
-0.969723
-0.966988
-0.964296
-0.961227
-0.958060
-0.954780
-0.951067
-0.947388
-0.943302
-0.939028
-0.934605
-0.929892
-0.924846
-0.919668
-0.914137
-0.908322
-0.902578
-0.896566
-0.889825
-0.882928
-0.875901
-0.868222
-0.860481
-0.852322
-0.843799
-0.835009
-0.826095
-0.816274
-0.806680
-0.796512
-0.785836
-0.775585
-0.763846
-0.752592
-0.741064
-0.728931
-0.716283
-0.703128
-0.689911
-0.676099
-0.661867
-0.648094
-0.632631
-0.617919
-0.602505
-0.586413
-0.571141
-0.553912
-0.537562
-0.520504
-0.502761
-0.485967
-0.467295
-0.449379
-0.430753
-0.411531
-0.393411
-0.373155
-0.354072
-0.334300
-0.313864
-0.294670
-0.273315
-0.253260
-0.232564
-0.211248
-0.191293
-0.169191
-0.148521
-0.127266
-0.105448
-0.085132
-0.062695
-0.041787
-0.020394
0.001476
0.021802
0.044080
0.064734
0.085804
0.107352
0.127458
0.148845
0.169318
0.189580
0.209874
0.229980
0.249237
0.267757
0.286765
0.305944
0.323440
0.342267
0.359646
0.376842
0.394035
0.410313
0.426393
0.442065
0.457086
0.471618
0.486220
0.499131
0.512334
0.524722
0.536071
0.547035
0.558001
0.568045
0.577500
0.586476
0.594864
0.602229
0.609256
0.615498
0.620970
0.626170
0.630126
0.633684
0.636540
0.638658
0.640261
0.640909
0.640929
0.640327
0.639076
0.637102
0.634422
0.630867
0.626803
0.622203
0.616630
0.610759
0.603780
0.596386
0.588556
0.579546
0.570616
0.560395
0.549877
0.539040
0.526851
0.515088
0.501919
0.488571
0.475026
0.460021
0.445773
0.429979
0.414159
0.398293
0.380818
0.364444
0.346470
0.328473
0.310563
0.291382
0.273318
0.253600
0.234102
0.214824
0.193884
0.174598
0.153685
0.133092
0.112822
0.090936
0.070534
0.048994
0.027507
0.006319
-0.015267
-0.036936
-0.058174
-0.078915
-0.099796
-0.122154
-0.142402
-0.164098
-0.185352
-0.205996
-0.227592
-0.248100
-0.268765
-0.289410
-0.309783
-0.329559
-0.350092
-0.369300
-0.388743
-0.408327
-0.426312
-0.444252
-0.462855
-0.481104
-0.498771
-0.516415
-0.533739
-0.550408
-0.567081
-0.583567
-0.598822
-0.614988
-0.629743
-0.644509
-0.659308
-0.672763
-0.687094
-0.700131
-0.712920
-0.725697
-0.737878
-0.750231
-0.761587
-0.772866
-0.784033
-0.794101
-0.804714
-0.814303
-0.823789
-0.833193
-0.841641
-0.850503
-0.858468
-0.866316
-0.874071
-0.880998
-0.888222
-0.894691
-0.901029
-0.907260
-0.912807
-0.918553
-0.923677
-0.928675
-0.933567
-0.937894
-0.942352
-0.946303
-0.950133
-0.953872
-0.957199
-0.960501
-0.963444
-0.966292
-0.969048
-0.971457
-0.973899
-0.976036
-0.978084
-0.980053
-0.981760
-0.983470
-0.984975
-0.986388
-0.987732
-0.988935
-0.990042
-0.991068
-0.992001
-0.992857
-0.993673
-0.994347
-0.994959
-0.995544
-0.996091
-0.996558
-0.996994
-0.997377
-0.997719
-0.998031
-0.998310
-0.998542
-0.998757
-0.998943
-0.999103
-0.999253
-0.999367
-0.999474
-0.999564
-0.999640
-0.999706
-0.999762
-0.999808
-0.999847
-0.999879
-0.999907
-0.999927
-0.999945
-0.999958
-0.999969
-0.999978
-0.999984
-0.999988
-0.999991
-0.999994
-0.999996
-0.999997
-0.999999
-0.999999
-0.999999
-1.000000
-1.000000
-1.000000
-1.000000
-1.000000
-1.000000
-1.000000
-1.000000
-1.000000
-0.999973
-0.999868
-0.999553
-0.999024
-0.998311
-0.997431
-0.996381
-0.995010
-0.993477
-0.991812
-0.989971
-0.987834
-0.985671
-0.983167
-0.980410
-0.977532
-0.974701
-0.971314
-0.967735
-0.964165
-0.960508
-0.956382
-0.952197
-0.947889
-0.943287
-0.938406
-0.933444
-0.928507
-0.923101
-0.917692
-0.912256
-0.906274
-0.900018
-0.893964
-0.887697
-0.881058
-0.874132
-0.867705
-0.860581
-0.853116
-0.845685
-0.838681
-0.830698
-0.822718
-0.814843
-0.806869
-0.798282
-0.789579
-0.781273
-0.772605
-0.763573
-0.754939
-0.745638
-0.736030
-0.726529
-0.717145
-0.707499
-0.697275
-0.687715
-0.677775
-0.667195
-0.656500
-0.646741
-0.636057
-0.625045
-0.614208
-0.603948
-0.592543
-0.581031
-0.570007
-0.559185
-0.547399
-0.536203
-0.524755
-0.512926
-0.501082
-0.490074
-0.477745
-0.465346
-0.453507
-0.441913
-0.429313
-0.416755
-0.404913
-0.392697
-0.379854
-0.366961
-0.355300
-0.342628
-0.329979
-0.317619
-0.305035
-0.291882
-0.279127
-0.266583
-0.253918
-0.240664
-0.228723
-0.215766
-0.202467
-0.189471
-0.177400
-0.164181
-0.150889
-0.138244
-0.125941
-0.112651
-0.099375
-0.087115
-0.074527
-0.061429
-0.048814
-0.036406
-0.023469
-0.010566
0.001971
0.014038
0.027006
0.039018
0.051267
0.064059
0.076807
0.088521
0.100677
0.113079
0.125259
0.136477
0.148824
0.161091
0.172669
0.183858
0.195855
0.207468
0.218571
0.229894
0.241305
0.251812
0.263109
0.274405
0.285208
0.295627
0.306387
0.317263
0.327231
0.337327
0.347817
0.358197
0.367461
0.377317
0.387183
0.396681
0.405643
0.415242
0.424567
0.433359
0.441882
0.450921
0.459075
0.467421
0.475836
0.484072
0.491766
0.499449
0.507241
0.514572
0.521547
0.528955
0.536121
0.542620
0.549106
0.555747
0.562225
0.567924
0.573894
0.579840
0.585465
0.590460
0.595819
0.600792
0.605554
0.610219
0.614845
0.619063
0.623065
0.626998
0.630769
0.634039
0.637519
0.640732
0.643614
0.646264
0.648946
0.651363
0.653407
0.655335
0.657175
0.658732
0.660093
0.661306
0.662308
0.663085
0.663676
0.664068
0.664240
0.664245
0.664083
0.663700
0.663105
0.662257
0.661216
0.660030
0.658746
0.657090
0.655233
0.653277
0.651187
0.648781
0.646209
0.643486
0.640512
0.637284
0.633910
0.630519
0.626713
0.622858
0.618933
0.614530
0.609879
0.605344
0.600589
0.595473
0.590050
0.585030
0.579400
0.573444
0.567474
0.561847
0.555318
0.548722
0.542196
0.535581
0.528424
0.521067
0.514056
0.506682
0.498943
0.491559
0.483540
0.475213
0.466945
0.458740
0.450240
0.441241
0.432805
0.423970
0.414576
0.405264
0.396264
0.386577
0.376638
0.366829
0.357484
0.347073
0.337161
0.327034
0.316441
0.305608
0.295216
0.284620
0.273622
0.262563
0.252310
0.240705
0.229044
0.217893
0.206953
0.195061
0.183087
0.171841
0.160224
0.147954
0.135576
0.124377
0.112179
0.099987
0.088044
0.075834
0.063085
0.050667
0.038457
0.026122
0.013132
0.001402
-0.011310
-0.024391
-0.037221
-0.049179
-0.062274
-0.075487
-0.088072
-0.100330
-0.113608
-0.126901
-0.139206
-0.151849
-0.165018
-0.177762
-0.190314
-0.203430
-0.216552
-0.229327
-0.241621
-0.254872
-0.267178
-0.279726
-0.292839
-0.305983
-0.317782
-0.330529
-0.343566
-0.356238
-0.367893
-0.380782
-0.393208
-0.405357
-0.417549
-0.430225
-0.442486
-0.454242
-0.466246
-0.478357
-0.489537
-0.501679
-0.513805
-0.525411
-0.536632
-0.548254
-0.560031
-0.570849
-0.581865
-0.593365
-0.604765
-0.614908
-0.625791
-0.636705
-0.647238
-0.657282
-0.667968
-0.678462
-0.688396
-0.698025
-0.708232
-0.717508
-0.727062
-0.736732
-0.746241
-0.755194
-0.764155
-0.773263
-0.781875
-0.790123
-0.798906
-0.807480
-0.815284
-0.823149
-0.831261
-0.839157
-0.846228
-0.853669
-0.861120
-0.868227
-0.874641
-0.881557
-0.888003
-0.894252
-0.900471
-0.906715
-0.912132
-0.917829
-0.923500
-0.928860
-0.933652
-0.938739
-0.943606
-0.948097
-0.952330
-0.956695
-0.960808
-0.964446
-0.968001
-0.971515
-0.974692
-0.977700
-0.980611
-0.983307
-0.985750
-0.987993
-0.990114
-0.991911
-0.993565
-0.995119
-0.996475
-0.997477
-0.998361
-0.999076
-0.999589
-0.999885
-0.999976
-0.999999
-1.000000
-0.999999
-0.999999
-0.999997
-0.999994
-0.999988
-0.999981
-0.999970
-0.999954
-0.999931
-0.999901
-0.999861
-0.999814
-0.999753
-0.999679
-0.999591
-0.999487
-0.999366
-0.999202
-0.999025
-0.998826
-0.998602
-0.998349
-0.998055
-0.997704
-0.997318
-0.996903
-0.996447
-0.995934
-0.995373
-0.994761
-0.994080
-0.993297
-0.992473
-0.991587
-0.990639
-0.989623
-0.988536
-0.987348
-0.985995
-0.984567
-0.983092
-0.981531
-0.979857
-0.978085
-0.976149
-0.974062
-0.971929
-0.969642
-0.967243
-0.964740
-0.962125
-0.959385
-0.956283
-0.953137
-0.949881
-0.946486
-0.942961
-0.939273
-0.935301
-0.931176
-0.926940
-0.922540
-0.917916
-0.913144
-0.908233
-0.903114
-0.897645
-0.892063
-0.886299
-0.880344
-0.874209
-0.867918
-0.861264
-0.854448
-0.847447
-0.840244
-0.832834
-0.825159
-0.817318
-0.809220
-0.800862
-0.792340
-0.783537
-0.774522
-0.765244
-0.755755
-0.746206
-0.736255
-0.726094
-0.715722
-0.705135
-0.694332
-0.683128
-0.671887
-0.660433
-0.648708
-0.636766
-0.624553
-0.612133
-0.599440
-0.586545
-0.573654
-0.560349
-0.546849
-0.533157
-0.519172
-0.504685
-0.490623
-0.476298
-0.461688
-0.446821
-0.431781
-0.416515
-0.400752
-0.385081
-0.369591
-0.353859
-0.337756
-0.321511
-0.304741
-0.287718
-0.271371
-0.254872
-0.238155
-0.221206
-0.204064
-0.186816
-0.168621
-0.151191
-0.133963
-0.116628
-0.099126
-0.081357
-0.062629
-0.044320
-0.026730
-0.009085
0.008568
0.026359
0.044331
0.062710
0.081916
0.099619
0.117322
0.135021
0.152736
0.170509
0.188356
0.207064
0.225262
0.242655
0.260014
0.277192
0.294418
0.312411
0.330667
0.347458
0.364095
0.380629
0.397033
0.413328
0.429579
0.447165
0.463329
0.478902
0.494299
0.509523
0.524440
0.540327
0.555688
0.570109
0.584245
0.598071
0.611665
0.625027
0.638478
0.652668
0.665259
0.677533
0.689511
0.701214
0.712669
0.724647
0.735729
0.746323
0.756577
0.766378
0.775824
0.784935
0.794076
0.803115
0.811428
0.819181
0.826503
0.833485
0.840159
0.846501
0.852853
0.858523
0.863728
0.868548
0.872913
0.876886
0.880603
0.883911
0.886773
0.889270
0.891256
0.892825
0.894037
0.894898
0.895359
0.895342
0.894907
0.894090
0.892909
0.891375
0.889230
0.886743
0.883897
0.880687
0.877114
0.873070
0.868651
0.863788
0.858510
0.852927
0.846888
0.840486
0.833776
0.826731
0.819231
0.811297
0.803023
0.794445
0.785553
0.776296
0.766686
0.756639
0.746299
0.735703
0.724777
0.713470
0.701857
0.690001
0.677865
0.665307
0.652476
0.639426
0.626121
0.612508
0.598515
0.584572
0.570234
0.555640
0.540843
0.525810
0.510532
0.494943
0.479299
0.463600
0.447583
0.431323
0.414936
0.398154
0.381163
0.364609
0.347827
0.330772
0.313527
0.296169
0.278775
0.260700
0.243183
0.225727
0.208087
0.190263
0.172366
0.153810
0.135570
0.117867
0.100165
0.082326
0.064344
0.046276
0.027979
0.009100
-0.008529
-0.026160
-0.043860
-0.061644
-0.079468
-0.098382
-0.116127
-0.133434
-0.150667
-0.167823
-0.185001
-0.202218
-0.219934
-0.237744
-0.254371
-0.270849
-0.287209
-0.303508
-0.319782
-0.336042
-0.353164
-0.369126
-0.384601
-0.399930
-0.415105
-0.430186
-0.446146
-0.461514
-0.475942
-0.490203
-0.504234
-0.518083
-0.531798
-0.545692
-0.560346
-0.573349
-0.586159
-0.598780
-0.611208
-0.623436
-0.636583
-0.648714
-0.660301
-0.671617
-0.682731
-0.693574
-0.704215
-0.715159
-0.726169
-0.736263
-0.745963
-0.755463
-0.764760
-0.774030
-0.783624
-0.792375
-0.800859
-0.809076
-0.817042
-0.824805
-0.832309
-0.840046
-0.847498
-0.854505
-0.861265
-0.867691
-0.873934
-0.879994
-0.885982
-0.892128
-0.897663
-0.902983
-0.908083
-0.912978
-0.917707
-0.922494
-0.926959
-0.931209
-0.935287
-0.939181
-0.942826
-0.946329
-0.949788
-0.953167
-0.956292
-0.959233
-0.962023
-0.964662
-0.967186
-0.969669
-0.971928
-0.974071
-0.976102
-0.978021
-0.979821
-0.981466
-0.983068
-0.984574
-0.985969
-0.987276
-0.988473
-0.989583
-0.990621
-0.991591
-0.992485
-0.993292
-0.994038
-0.994725
-0.995353
-0.995925
-0.996438
-0.996901
-0.997321
-0.997699
-0.998040
-0.998332
-0.998592
-0.998823
-0.999027
-0.999204
-0.999351
-0.999477
-0.999586
-0.999678
-0.999754
-0.999813
-0.999861
-0.999900
-0.999930
-0.999954
-0.999969
-0.999981
-0.999988
-0.999994
-0.999997
-0.999999
-0.999999
-1.000000
-1.000000
-1.000000
-1.000000
-1.000000
-1.000000
-1.000000
-1.000000
-1.000000
-1.000000
-1.000000
-1.000000
-0.999999
-0.999999
-0.999999
-0.999997
-0.999997
-0.999996
-0.999993
-0.999990
-0.999985
-0.999981
-0.999975
-0.999964
-0.999954
-0.999940
-0.999924
-0.999903
-0.999876
-0.999846
-0.999810
-0.999766
-0.999714
-0.999651
-0.999582
-0.999501
-0.999405
-0.999292
-0.999166
-0.999025
-0.998862
-0.998673
-0.998460
-0.998239
-0.997972
-0.997668
-0.997330
-0.996961
-0.996576
-0.996120
-0.995608
-0.995059
-0.994495
-0.993828
-0.993087
-0.992277
-0.991422
-0.990570
-0.989523
-0.988392
-0.987201
-0.985954
-0.984633
-0.983098
-0.981453
-0.979789
-0.978058
-0.976071
-0.973905
-0.971619
-0.969303
-0.966889
-0.964155
-0.961204
-0.958267
-0.955143
-0.951744
-0.948100
-0.944196
-0.940408
-0.936318
-0.931813
-0.927090
-0.922284
-0.917319
-0.911991
-0.906270
-0.900298
-0.894630
-0.888231
-0.881404
-0.874302
-0.866914
-0.859888
-0.852082
-0.843784
-0.835153
-0.826218
-0.817815
-0.808414
-0.798465
-0.788350
-0.778393
-0.767830
-0.756606
-0.744934
-0.733239
-0.722148
-0.709393
-0.696294
-0.683034
-0.669790
-0.656736
-0.642196
-0.627313
-0.612820
-0.598393
-0.582652
-0.566359
-0.549732
-0.533644
-0.517678
-0.500130
-0.482164
-0.464718
-0.447090
-0.428821
-0.409702
-0.390207
-0.371944
-0.352933
-0.332680
-0.312180
-0.291916
-0.272194
-0.251740
-0.230304
-0.208668
-0.188839
-0.167442
-0.145338
-0.123010
-0.100551
-0.080220
-0.058066
-0.035248
-0.012705
0.008847
0.030870
0.053640
0.076662
0.099106
0.119826
0.142824
0.165730
0.188257
0.210135
0.231111
0.253678
0.276033
0.297217
0.317709
0.339424
0.361006
0.382416
0.402513
0.421809
0.442467
0.462709
0.482623
0.501283
0.519156
0.538092
0.556555
0.574039
0.590824
0.607347
0.624207
0.640432
0.655074
0.669649
0.684523
0.698905
0.712431
0.724659
0.736692
0.748780
0.760327
0.770265
0.780127
0.789660
0.798703
0.807184
0.814009
0.820846
0.827287
0.833038
0.837930
0.842043
0.845662
0.848692
0.851038
0.852604
0.853501
0.853741
0.853333
0.852322
0.850797
0.848217
0.845026
0.841333
0.837088
0.832072
0.826150
0.819571
0.812737
0.805480
0.797059
0.787873
0.778369
0.768499
0.758025
0.746521
0.734289
0.722496
0.709840
0.696010
0.681688
0.666870
0.652477
0.637242
0.620874
0.604069
0.588012
0.570873
0.552912
0.534358
0.515406
0.497968
0.478744
0.458706
0.438592
0.418906
0.399138
0.378207
0.356742
0.335223
0.313975
0.293503
0.271653
0.249243
0.227221
0.206671
0.184033
0.161217
0.138304
0.115915
0.095202
0.072181
0.049161
0.026827
0.005097
-0.016887
-0.039762
-0.062554
-0.084105
-0.104974
-0.127438
-0.149730
-0.171429
-0.192319
-0.212937
-0.234582
-0.255961
-0.275665
-0.295582
-0.316227
-0.336741
-0.356926
-0.375367
-0.394051
-0.413467
-0.432606
-0.450244
-0.467886
-0.485700
-0.503581
-0.521146
-0.536595
-0.553021
-0.569554
-0.585655
-0.601111
-0.615432
-0.630276
-0.645063
-0.659182
-0.671991
-0.685587
-0.698913
-0.711916
-0.724275
-0.735378
-0.747289
-0.758865
-0.769782
-0.780105
-0.790290
-0.800470
-0.810331
-0.819417
-0.827967
-0.836919
-0.845464
-0.853549
-0.861117
-0.868371
-0.875764
-0.882787
-0.889086
-0.895260
-0.901477
-0.907465
-0.913116
-0.918222
-0.923145
-0.928018
-0.932755
-0.937198
-0.941125
-0.944962
-0.948813
-0.952467
-0.955731
-0.958798
-0.961780
-0.964686
-0.967429
-0.969723
-0.972066
-0.974331
-0.976455
-0.978432
-0.980104
-0.981789
-0.983403
-0.984883
-0.986182
-0.987435
-0.988621
-0.989730
-0.990732
-0.991587
-0.992446
-0.993237
-0.993951
-0.994588
-0.995169
-0.995715
-0.996213
-0.996646
-0.997029
-0.997405
-0.997732
-0.998026
-0.998280
-0.998502
-0.998716
-0.998899
-0.999052
-0.999189
-0.999315
-0.999427
-0.999520
-0.999595
-0.999663
-0.999724
-0.999777
-0.999817
-0.999852
-0.999882
-0.999907
-0.999928
-0.999943
-0.999955
-0.999967
-0.999975
-0.999982
-0.999987
-0.999990
-0.999993
-0.999996
-0.999997
-0.999997
-0.999999
-0.999999
-0.999999
-1.000000
-1.000000
-1.000000
-1.000000
-1.000000
-1.000000
-1.000000
-1.000000
-1.000000
-1.000000
-1.000000
-1.000000
-1.000000
-1.000000
-1.000000
-1.000000
-1.000000
-1.000000
-1.000000
-1.000000
-0.999999
-0.999999
-0.999999
-0.999999
-0.999997
-0.999996
-0.999994
-0.999993
-0.999990
-0.999985
-0.999981
-0.999975
-0.999967
-0.999958
-0.999946
-0.999933
-0.999915
-0.999894
-0.999870
-0.999840
-0.999805
-0.999768
-0.999720
-0.999664
-0.999600
-0.999528
-0.999448
-0.999354
-0.999243
-0.999123
-0.998997
-0.998839
-0.998661
-0.998469
-0.998257
-0.998022
-0.997756
-0.997458
-0.997131
-0.996780
-0.996411
-0.995970
-0.995488
-0.994990
-0.994462
-0.993850
-0.993172
-0.992488
-0.991738
-0.990901
-0.989994
-0.989041
-0.988003
-0.986895
-0.985710
-0.984426
-0.983041
-0.981625
-0.980086
-0.978402
-0.976617
-0.974863
-0.972871
-0.970720
-0.968448
-0.966051
-0.963723
-0.961083
-0.958245
-0.955312
-0.952381
-0.949120
-0.945681
-0.942099
-0.938370
-0.934455
-0.930435
-0.926086
-0.921514
-0.916861
-0.912297
-0.907060
-0.901615
-0.896229
-0.890764
-0.884686
-0.878307
-0.872013
-0.865453
-0.858508
-0.851284
-0.843846
-0.836127
-0.828273
-0.820195
-0.811572
-0.802663
-0.794025
-0.784918
-0.775165
-0.765136
-0.754749
-0.744817
-0.734373
-0.723169
-0.711694
-0.700813
-0.689044
-0.676719
-0.664188
-0.651808
-0.638751
-0.625539
-0.611944
-0.597966
-0.583825
-0.570040
-0.555280
-0.540016
-0.524850
-0.510505
-0.494394
-0.478035
-0.462115
-0.446344
-0.429462
-0.412092
-0.395080
-0.377824
-0.360186
-0.342493
-0.324154
-0.305766
-0.287700
-0.269605
-0.250417
-0.231015
-0.211570
-0.192772
-0.174183
-0.154237
-0.134143
-0.115332
-0.095965
-0.075598
-0.055170
-0.035907
-0.015946
0.004359
0.024697
0.044793
0.065082
0.084909
0.105030
0.125560
0.145974
0.164710
0.184642
0.204949
0.224727
0.242994
0.262972
0.282772
0.301801
0.320286
0.339268
0.358161
0.376665
0.394920
0.412863
0.430225
0.448161
0.465669
0.482206
0.498189
0.514984
0.531342
0.547366
0.562371
0.576684
0.591651
0.606174
0.619489
0.632617
0.645871
0.658860
0.670711
0.682374
0.693660
0.704524
0.715062
0.724882
0.733947
0.742762
0.751405
0.759511
0.766332
0.773173
0.779667
0.785523
0.790536
0.795289
0.799527
0.803181
0.806277
0.808935
0.810807
0.812217
0.813105
0.813453
0.813297
0.812428
0.811014
0.809055
0.806629
0.803896
0.800151
0.795913
0.791398
0.786487
0.780726
0.774235
0.767571
0.760402
0.752595
0.744198
0.735333
0.725982
0.716295
0.706164
0.695226
0.683757
0.672571
0.660693
0.647883
0.634632
0.622165
0.608353
0.593853
0.579226
0.564958
0.549567
0.533725
0.517677
0.501426
0.484738
0.468207
0.450822
0.433039
0.415098
0.397020
0.379551
0.360975
0.341911
0.323106
0.305445
0.285784
0.265966
0.246834
0.228051
0.208098
0.187801
0.168087
0.148248
0.128134
0.108159
0.087678
0.067369
0.047602
0.027972
0.007290
-0.013278
-0.032445
-0.052020
-0.072463
-0.092878
-0.111547
-0.131178
-0.151165
-0.170934
-0.189931
-0.209271
-0.228319
-0.247375
-0.266428
-0.285160
-0.302790
-0.321165
-0.339655
-0.357912
-0.375865
-0.392181
-0.409408
-0.426786
-0.443553
-0.458940
-0.475548
-0.491908
-0.507528
-0.522586
-0.537928
-0.553042
-0.567718
-0.582136
-0.596251
-0.609798
-0.623664
-0.637165
-0.649869
-0.662082
-0.674850
-0.687249
-0.698560
-0.709866
-0.721438
-0.732739
-0.742998
-0.753360
-0.763612
-0.773596
-0.783195
-0.792522
-0.801402
-0.810174
-0.818883
-0.827280
-0.835246
-0.842704
-0.850087
-0.857484
-0.864628
-0.870846
-0.877303
-0.883687
-0.889728
-0.895198
-0.900805
-0.906240
-0.911368
-0.916221
-0.920982
-0.925447
-0.929797
-0.933964
-0.937885
-0.941506
-0.945160
-0.948651
-0.951837
-0.954795
-0.957828
-0.960667
-0.963213
-0.965670
-0.968094
-0.970407
-0.972468
-0.974460
-0.976350
-0.978135
-0.979843
-0.981403
-0.982872
-0.984235
-0.985513
-0.986757
-0.987885
-0.988881
-0.989833
-0.990765
-0.991630
-0.992347
-0.993063
-0.993742
-0.994362
-0.994908
-0.995424
-0.995901
-0.996336
-0.996732
-0.997098
-0.997413
-0.997711
-0.997986
-0.998229
-0.998436
-0.998634
-0.998812
-0.998965
-0.999100
-0.999228
-0.999337
-0.999432
-0.999514
-0.999591
-0.999657
-0.999711
-0.999759
-0.999801
-0.999837
-0.999867
-0.999891
-0.999912
-0.999930
-0.999945
-0.999957
-0.999966
-0.999973
-0.999979
-0.999985
-0.999990
-0.999991
-0.999994
-0.999996
-0.999997
-0.999999
-0.999999
-0.999999
-0.999999
-1.000000
-1.000000
-1.000000
-1.000000
-1.000000
-1.000000
-1.000000
-1.000000
-1.000000
-1.000000
-1.000000
-1.000000
-1.000000
-1.000000
-0.999999
-0.999999
-0.999996
-0.999993
-0.999988
-0.999981
-0.999970
-0.999955
-0.999936
-0.999910
-0.999879
-0.999841
-0.999796
-0.999738
-0.999669
-0.999589
-0.999495
-0.999378
-0.999247
-0.999100
-0.998935
-0.998751
-0.998542
-0.998304
-0.998041
-0.997749
-0.997425
-0.997062
-0.996639
-0.996196
-0.995724
-0.995212
-0.994662
-0.994051
-0.993394
-0.992691
-0.991938
-0.991131
-0.990159
-0.989193
-0.988191
-0.987124
-0.985992
-0.984774
-0.983487
-0.982125
-0.980688
-0.979177
-0.977395
-0.975646
-0.973851
-0.971971
-0.970005
-0.967912
-0.965725
-0.963445
-0.961066
-0.958584
-0.955824
-0.952956
-0.950046
-0.947089
-0.944014
-0.940792
-0.937453
-0.933993
-0.930406
-0.926703
-0.922834
-0.918522
-0.914175
-0.909895
-0.905488
-0.900898
-0.896166
-0.891301
-0.886302
-0.881146
-0.875811
-0.869907
-0.863991
-0.858201
-0.852253
-0.846112
-0.839827
-0.833388
-0.826792
-0.820051
-0.813105
-0.805609
-0.797976
-0.790389
-0.782809
-0.775012
-0.767059
-0.758956
-0.750699
-0.742278
-0.733654
-0.724212
-0.714826
-0.705721
-0.696454
-0.686994
-0.677389
-0.667626
-0.657706
-0.647647
-0.637393
-0.626419
-0.615330
-0.604395
-0.593550
-0.582505
-0.571329
-0.560020
-0.548580
-0.537001
-0.525250
-0.513270
-0.500662
-0.487729
-0.475465
-0.463051
-0.450525
-0.437884
-0.425134
-0.412285
-0.399300
-0.386217
-0.372367
-0.358092
-0.344727
-0.331234
-0.317670
-0.304032
-0.290316
-0.276525
-0.262653
-0.248722
-0.234090
-0.219046
-0.204828
-0.190672
-0.176473
-0.162241
-0.147979
-0.133684
-0.119368
-0.105031
-0.090462
-0.075526
-0.060171
-0.045843
-0.031461
-0.017100
-0.002794
0.011467
0.025762
0.039991
0.054169
0.068655
0.084148
0.098214
0.112203
0.126108
0.139930
0.153679
0.167400
0.180979
0.194451
0.208165
0.222777
0.235956
0.249007
0.261928
0.274725
0.287419
0.299983
0.312354
0.324582
0.336847
0.349452
0.361741
0.373504
0.384928
0.396154
0.407287
0.418147
0.428791
0.439258
0.449562
0.459693
0.470538
0.480409
0.489814
0.499023
0.508074
0.516787
0.525276
0.533554
0.541624
0.549471
0.557682
0.565147
0.572178
0.578949
0.585496
0.591673
0.597619
0.603304
0.608733
0.613941
0.619123
0.623853
0.628219
0.632280
0.636054
0.639424
0.642564
0.645436
0.648025
0.650335
0.652357
0.654151
0.655582
0.656649
0.657489
0.657961
0.658111
0.658008
0.657664
0.657042
0.655995
0.654582
0.652917
0.651028
0.648853
0.646378
0.643576
0.640521
0.637209
0.633568
0.629638
0.625125
0.620404
0.615603
0.610596
0.605254
0.599617
0.593724
0.587590
0.581209
0.574497
0.567006
0.559444
0.552006
0.544366
0.536356
0.528126
0.519697
0.511059
0.502167
0.493045
0.483010
0.472924
0.463060
0.453094
0.442827
0.432400
0.421776
0.410970
0.400041
0.388794
0.377133
0.365026
0.352738
0.340839
0.328773
0.316554
0.304198
0.291726
0.279157
0.266328
0.253426
0.239775
0.225678
0.212424
0.199068
0.185590
0.172024
0.158380
0.144660
0.130824
0.116968
0.102318
0.087217
0.073132
0.059017
0.044833
0.030627
0.016395
0.002085
-0.012243
-0.026569
-0.041268
-0.056341
-0.071434
-0.085776
-0.100120
-0.114459
-0.128782
-0.143091
-0.157362
-0.171603
-0.185811
-0.200334
-0.215866
-0.229930
-0.243937
-0.257887
-0.271776
-0.285601
-0.299340
-0.313008
-0.326596
-0.340437
-0.355204
-0.368508
-0.381712
-0.394824
-0.407844
-0.420765
-0.433536
-0.446208
-0.458773
-0.471442
-0.484651
-0.497154
-0.509278
-0.521193
-0.532980
-0.544635
-0.556123
-0.567472
-0.578686
-0.589797
-0.600867
-0.612559
-0.623388
-0.633834
-0.644136
-0.654297
-0.664251
-0.674059
-0.683719
-0.693228
-0.702574
-0.712629
-0.721843
-0.730668
-0.739333
-0.747844
-0.756153
-0.764302
-0.772297
-0.780136
-0.787825
-0.795984
-0.803500
-0.810676
-0.817674
-0.824521
-0.831150
-0.837637
-0.843975
-0.850158
-0.856189
-0.862209
-0.868227
-0.873948
-0.879325
-0.884560
-0.889611
-0.894519
-0.899287
-0.903918
-0.908418
-0.912732
-0.917220
-0.921469
-0.925381
-0.929169
-0.932782
-0.936279
-0.939658
-0.942919
-0.946057
-0.949050
-0.952140
-0.955042
-0.957690
-0.960234
-0.962647
-0.964959
-0.967170
-0.969289
-0.971319
-0.973222
-0.975169
-0.976986
-0.978628
-0.980190
-0.981643
-0.983026
-0.984339
-0.985579
-0.986749
-0.987834
-0.988930
-0.989937
-0.990831
-0.991671
-0.992442
-0.993160
-0.993829
-0.994453
-0.995034
-0.995556
-0.996057
-0.996522
-0.996943
-0.997315
-0.997644
-0.997944
-0.998217
-0.998463
-0.998683
-0.998875
-0.999046
-0.999205
-0.999348
-0.999463
-0.999561
-0.999643
-0.999715
-0.999775
-0.999828
-0.999867
-0.999900
-0.999928
-0.999951
-0.999966
-0.999978
-0.999985
-0.999991
-0.999996
-0.999997
-0.999999
-0.999999
-1.000000
-1.000000
-1.000000
-0.999966
-0.999814
-0.999549
-0.999154
-0.998607
-0.997885
-0.997032
-0.996045
-0.994930
-0.993702
-0.992338
-0.990828
-0.989158
-0.987340
-0.985407
-0.983257
-0.980995
-0.978649
-0.976224
-0.973702
-0.970906
-0.967966
-0.964926
-0.961753
-0.958348
-0.954870
-0.951366
-0.947770
-0.944010
-0.940003
-0.935841
-0.931665
-0.927246
-0.922608
-0.918045
-0.913441
-0.908647
-0.903649
-0.898480
-0.893220
-0.888009
-0.882282
-0.876553
-0.870973
-0.865330
-0.859312
-0.853150
-0.846930
-0.840706
-0.834495
-0.827442
-0.820803
-0.814221
-0.807450
-0.800368
-0.793152
-0.786031
-0.778914
-0.771534
-0.763450
-0.756042
-0.748419
-0.740566
-0.732537
-0.724452
-0.716565
-0.708559
-0.700054
-0.691272
-0.683049
-0.674385
-0.665584
-0.656776
-0.648034
-0.639378
-0.629647
-0.620568
-0.611629
-0.602497
-0.593010
-0.583431
-0.574044
-0.564720
-0.555112
-0.544648
-0.535152
-0.525432
-0.515472
-0.505345
-0.495210
-0.485394
-0.475479
-0.465004
-0.454249
-0.444226
-0.433746
-0.423148
-0.412593
-0.402169
-0.391896
-0.381331
-0.370215
-0.359314
-0.348690
-0.337701
-0.326671
-0.315910
-0.305269
-0.294546
-0.283485
-0.272014
-0.260925
-0.249813
-0.238558
-0.227340
-0.216531
-0.205650
-0.194517
-0.183121
-0.171633
-0.160333
-0.148948
-0.137652
-0.126540
-0.115630
-0.104467
-0.093090
-0.081675
-0.070269
-0.058786
-0.047374
-0.036249
-0.025306
-0.014329
-0.002982
0.008376
0.019534
0.030867
0.042366
0.053628
0.064414
0.075196
0.086196
0.097413
0.108627
0.119325
0.130632
0.141820
0.152598
0.163105
0.173773
0.184653
0.195496
0.206277
0.217177
0.227932
0.238315
0.248521
0.258747
0.269187
0.279630
0.289885
0.300253
0.310702
0.320872
0.330598
0.340321
0.350164
0.360126
0.370078
0.379521
0.389446
0.399195
0.408538
0.417682
0.426897
0.436221
0.445476
0.454513
0.463224
0.472729
0.481525
0.490009
0.498469
0.507093
0.515688
0.524013
0.532108
0.540262
0.549004
0.556737
0.564394
0.572121
0.579924
0.587661
0.594940
0.602055
0.609475
0.617022
0.623868
0.630684
0.637585
0.644406
0.651000
0.657238
0.663439
0.669994
0.676276
0.682188
0.688155
0.694002
0.699622
0.705054
0.710353
0.715605
0.721060
0.726085
0.730971
0.735837
0.740634
0.745045
0.749307
0.753544
0.757780
0.761934
0.765786
0.769573
0.773242
0.776752
0.780078
0.783199
0.786301
0.789324
0.792219
0.794941
0.797511
0.799918
0.802168
0.804280
0.806292
0.808225
0.809977
0.811570
0.813027
0.814356
0.815526
0.816519
0.817414
0.818218
0.818856
0.819355
0.819675
0.819883
0.819979
0.819879
0.819700
0.819319
0.818817
0.818200
0.817407
0.816483
0.815412
0.814240
0.812959
0.811507
0.809892
0.808107
0.806188
0.804153
0.802002
0.799686
0.797320
0.794800
0.792094
0.789240
0.786271
0.783067
0.779742
0.776371
0.772987
0.769441
0.765639
0.761670
0.757617
0.753559
0.749034
0.744583
0.740130
0.735580
0.730830
0.725781
0.720678
0.715555
0.710275
0.704532
0.699084
0.693558
0.687832
0.681874
0.675742
0.669637
0.663535
0.657016
0.650223
0.643852
0.637294
0.630393
0.623332
0.616257
0.609265
0.602191
0.594462
0.586825
0.579433
0.571836
0.563925
0.555975
0.548064
0.540000
0.531319
0.523201
0.515068
0.506721
0.498105
0.489315
0.480634
0.472002
0.462898
0.453493
0.444652
0.435742
0.426450
0.416985
0.407538
0.398274
0.389014
0.378918
0.369021
0.359527
0.349807
0.339720
0.329656
0.319731
0.309921
0.300063
0.289084
0.278875
0.268680
0.258214
0.247665
0.237192
0.226923
0.216573
0.205873
0.194586
0.184137
0.173284
0.162297
0.151396
0.140764
0.130165
0.119260
0.108025
0.096691
0.085741
0.074521
0.063304
0.052324
0.041542
0.030652
0.019318
0.007855
-0.003538
-0.014842
-0.026218
-0.037420
-0.048417
-0.059439
-0.070633
-0.082066
-0.093456
-0.104941
-0.116415
-0.127740
-0.138754
-0.149652
-0.160854
-0.172200
-0.183523
-0.194653
-0.206253
-0.217597
-0.228621
-0.239421
-0.250257
-0.261499
-0.272791
-0.283984
-0.295074
-0.306205
-0.317061
-0.327684
-0.338325
-0.349113
-0.360058
-0.370891
-0.381780
-0.392628
-0.403300
-0.413625
-0.423801
-0.434223
-0.444738
-0.455191
-0.465426
-0.476029
-0.486364
-0.496366
-0.506125
-0.515880
-0.525942
-0.535947
-0.545704
-0.555391
-0.565548
-0.575049
-0.584305
-0.593538
-0.602860
-0.612282
-0.621543
-0.630451
-0.639639
-0.648990
-0.657651
-0.666139
-0.674781
-0.683457
-0.692043
-0.700405
-0.708447
-0.717066
-0.725370
-0.733155
-0.740899
-0.748828
-0.756664
-0.764257
-0.771594
-0.778800
-0.786648
-0.793810
-0.800758
-0.807724
-0.814708
-0.821521
-0.828019
-0.834373
-0.840799
-0.847558
-0.853543
-0.859585
-0.865600
-0.871501
-0.877192
-0.882600
-0.887985
-0.893455
-0.898876
-0.903874
-0.908905
-0.913824
-0.918532
-0.923023
-0.927376
-0.932031
-0.936216
-0.940213
-0.944160
-0.948051
-0.951759
-0.955230
-0.958560
-0.961858
-0.965248
-0.968163
-0.971029
-0.973807
-0.976456
-0.978934
-0.981190
-0.983359
-0.985476
-0.987487
-0.989259
-0.990915
-0.992448
-0.993822
-0.995037
-0.996130
-0.997081
-0.997921
-0.998619
-0.999169
-0.999594
-0.999846
-0.999961
-0.999999
-1.000000
-1.000000
-0.999999
-0.999999
-0.999996
-0.999993
-0.999988
-0.999981
-0.999969
-0.999954
-0.999931
-0.999906
-0.999871
-0.999828
-0.999772
-0.999705
-0.999628
-0.999535
-0.999418
-0.999286
-0.999139
-0.998974
-0.998781
-0.998548
-0.998289
-0.998008
-0.997704
-0.997356
-0.996940
-0.996496
-0.996031
-0.995527
-0.994962
-0.994300
-0.993603
-0.992886
-0.992110
-0.991260
-0.990277
-0.989251
-0.988204
-0.987087
-0.985836
-0.984469
-0.983053
-0.981598
-0.980062
-0.978394
-0.976527
-0.974604
-0.972661
-0.970624
-0.968230
-0.965884
-0.963483
-0.960975
-0.958357
-0.955320
-0.952326
-0.949278
-0.946122
-0.942841
-0.939024
-0.935326
-0.931582
-0.927700
-0.923673
-0.919021
-0.914536
-0.910008
-0.905238
-0.900043
-0.894834
-0.889581
-0.884199
-0.878574
-0.872563
-0.866323
-0.860136
-0.853843
-0.847318
-0.840471
-0.833116
-0.825928
-0.818676
-0.811053
-0.802675
-0.794806
-0.786745
-0.778503
-0.769866
-0.760393
-0.751512
-0.742443
-0.733140
-0.723411
-0.712930
-0.703026
-0.692946
-0.682684
-0.671967
-0.660255
-0.649345
-0.638263
-0.626469
-0.614193
-0.602437
-0.590542
-0.578475
-0.565779
-0.552586
-0.539616
-0.526774
-0.513760
-0.500232
-0.486196
-0.472015
-0.458281
-0.444378
-0.429604
-0.414324
-0.399952
-0.385381
-0.370668
-0.355066
-0.338953
-0.323824
-0.308506
-0.292704
-0.276369
-0.259890
-0.244090
-0.228151
-0.211968
-0.195010
-0.177687
-0.161337
-0.144880
-0.127101
-0.109653
-0.092958
-0.076201
-0.059367
-0.041289
-0.023472
-0.006363
0.010654
0.027774
0.045816
0.063792
0.081292
0.098485
0.115662
0.134125
0.152146
0.169288
0.186408
0.203529
0.221908
0.239808
0.256794
0.273736
0.291486
0.309109
0.326251
0.342919
0.359485
0.376456
0.393820
0.410643
0.426777
0.442863
0.460339
0.476496
0.492129
0.507627
0.522985
0.539653
0.555030
0.569856
0.584560
0.599253
0.614778
0.629139
0.643005
0.656691
0.670155
0.684661
0.697944
0.710707
0.723267
0.735541
0.748737
0.760794
0.772305
0.783763
0.795562
0.806455
0.816939
0.827068
0.837018
0.847086
0.856719
0.865764
0.874399
0.882919
0.891730
0.899334
0.906664
0.913686
0.920545
0.927576
0.933579
0.939214
0.944608
0.949818
0.954831
0.959091
0.963025
0.966634
0.969985
0.973218
0.975690
0.977817
0.979632
0.981153
0.982387
0.983088
0.983436
0.983419
0.983047
0.982360
0.981268
0.979801
0.977917
0.975646
0.973096
0.970203
0.966937
0.963145
0.958944
0.954714
0.950019
0.945016
0.939427
0.933372
0.927376
0.921018
0.914034
0.906672
0.899106
0.891442
0.883425
0.874924
0.865903
0.856561
0.847344
0.837795
0.827211
0.816606
0.806233
0.795588
0.784578
0.772485
0.760434
0.748695
0.736678
0.724369
0.711001
0.697638
0.684582
0.671386
0.657895
0.643219
0.628680
0.614619
0.600399
0.585894
0.570127
0.554562
0.539560
0.524382
0.507939
0.491835
0.475999
0.460266
0.444360
0.427483
0.410499
0.393819
0.377457
0.361021
0.342753
0.325705
0.308979
0.292150
0.275272
0.256615
0.239203
0.222183
0.205120
0.188001
0.169168
0.151579
0.134406
0.117187
0.099817
0.081121
0.063607
0.046459
0.029313
0.012246
-0.006529
-0.023949
-0.040905
-0.058201
-0.076560
-0.093463
-0.110188
-0.126808
-0.143652
-0.161293
-0.178095
-0.194463
-0.210616
-0.227065
-0.244603
-0.260401
-0.276085
-0.291646
-0.307462
-0.324307
-0.339447
-0.354444
-0.369681
-0.385143
-0.400419
-0.414793
-0.429012
-0.443301
-0.457779
-0.472465
-0.485985
-0.499344
-0.512620
-0.526051
-0.540036
-0.552642
-0.565081
-0.577951
-0.590941
-0.602821
-0.614467
-0.625941
-0.637738
-0.649618
-0.660600
-0.671256
-0.681727
-0.692511
-0.703350
-0.713233
-0.722883
-0.732333
-0.742047
-0.751795
-0.760669
-0.769300
-0.778179
-0.786829
-0.795055
-0.802935
-0.810553
-0.818275
-0.825892
-0.833224
-0.840120
-0.846768
-0.853398
-0.860014
-0.866457
-0.872400
-0.878124
-0.884089
-0.889752
-0.894975
-0.900024
-0.904879
-0.909921
-0.914683
-0.919059
-0.923287
-0.927378
-0.931536
-0.935449
-0.939051
-0.942523
-0.945825
-0.949222
-0.952408
-0.955315
-0.958107
-0.960973
-0.963553
-0.965958
-0.968247
-0.970432
-0.972619
-0.974635
-0.976506
-0.978258
-0.979915
-0.981607
-0.983097
-0.984469
-0.985764
-0.986979
-0.988207
-0.989284
-0.990264
-0.991179
-0.992034
-0.992887
-0.993627
-0.994293
-0.994911
-0.995497
-0.996039
-0.996511
-0.996934
-0.997321
-0.997678
-0.998011
-0.998293
-0.998539
-0.998766
-0.998980
-0.999145
-0.999289
-0.999417
-0.999529
-0.999631
-0.999706
-0.999771
-0.999823
-0.999868
-0.999907
-0.999933
-0.999952
-0.999969
-0.999979
-0.999988
-0.999993
-0.999996
-0.999999
-0.999999
-1.000000
-1.000000
-1.000000
-1.000000
-1.000000
-1.000000
-0.999999
-0.999997
-0.999994
-0.999991
-0.999984
-0.999973
-0.999957
-0.999936
-0.999910
-0.999877
-0.999831
-0.999774
-0.999703
-0.999621
-0.999531
-0.999408
-0.999265
-0.999099
-0.998910
-0.998694
-0.998463
-0.998184
-0.997864
-0.997507
-0.997111
-0.996697
-0.996216
-0.995673
-0.995076
-0.994425
-0.993744
-0.992980
-0.992143
-0.991231
-0.990240
-0.989149
-0.988036
-0.986838
-0.985528
-0.984126
-0.982578
-0.980991
-0.979303
-0.977497
-0.975586
-0.973513
-0.971305
-0.969024
-0.966661
-0.964135
-0.961440
-0.958597
-0.955633
-0.952546
-0.949306
-0.945874
-0.942297
-0.938551
-0.934650
-0.930631
-0.926371
-0.921948
-0.917385
-0.912652
-0.907666
-0.902493
-0.897141
-0.891610
-0.885913
-0.880084
-0.873859
-0.867492
-0.860947
-0.854260
-0.847531
-0.840210
-0.832711
-0.825060
-0.817242
-0.809214
-0.801171
-0.792612
-0.783768
-0.774765
-0.765616
-0.756646
-0.746997
-0.736971
-0.726741
-0.716349
-0.706485
-0.695737
-0.684550
-0.673144
-0.661519
-0.649687
-0.638340
-0.626509
-0.613960
-0.601201
-0.588156
-0.575811
-0.562962
-0.549310
-0.535458
-0.521331
-0.507009
-0.493158
-0.479451
-0.464569
-0.449427
-0.434109
-0.419329
-0.404733
-0.388896
-0.372838
-0.356619
-0.340240
-0.324085
-0.308926
-0.292057
-0.275052
-0.257910
-0.240988
-0.224994
-0.207628
-0.190012
-0.172243
-0.154371
-0.136399
-0.119767
-0.102111
-0.083971
-0.065658
-0.047244
-0.029956
-0.012001
0.006271
0.024706
0.043344
0.061167
0.079365
0.097705
0.116100
0.134599
0.153225
0.171235
0.189268
0.207504
0.225658
0.243958
0.261961
0.279897
0.297832
0.315678
0.333445
0.351168
0.368713
0.386074
0.403366
0.420522
0.437398
0.454272
0.471147
0.487749
0.504123
0.520323
0.536262
0.552025
0.567865
0.583240
0.598435
0.613203
0.627702
0.642501
0.656881
0.670921
0.684676
0.698082
0.710953
0.724069
0.736891
0.749331
0.761251
0.772467
0.784090
0.795385
0.806346
0.816945
0.827133
0.836401
0.845865
0.855153
0.864076
0.872625
0.880090
0.887742
0.895191
0.902271
0.909042
0.914703
0.920473
0.926010
0.931153
0.935934
0.940221
0.943849
0.947197
0.950355
0.953124
0.955378
0.957114
0.958513
0.959616
0.960321
0.960523
0.960306
0.959757
0.958860
0.957501
0.955651
0.953383
0.950856
0.948030
0.944658
0.940744
0.936433
0.931755
0.926835
0.921897
0.916015
0.909760
0.903139
0.896271
0.889393
0.881740
0.873679
0.865218
0.856371
0.847162
0.838083
0.828454
0.818362
0.807850
0.796932
0.786073
0.774723
0.763018
0.751009
0.738649
0.726111
0.713242
0.700077
0.686649
0.672994
0.658852
0.644643
0.630223
0.615531
0.600594
0.585589
0.570108
0.554421
0.538624
0.522630
0.506455
0.490191
0.473659
0.456856
0.439953
0.422961
0.406194
0.388992
0.371286
0.353589
0.335965
0.318199
0.300627
0.283038
0.264667
0.246439
0.228256
0.210505
0.192858
0.174274
0.155649
0.137074
0.118642
0.100548
0.083088
0.064408
0.045760
0.027196
0.009082
-0.007897
-0.026401
-0.044851
-0.063243
-0.081543
-0.099690
-0.116341
-0.134044
-0.152038
-0.169941
-0.187746
-0.203794
-0.220942
-0.238375
-0.255685
-0.272868
-0.288330
-0.304813
-0.321538
-0.338115
-0.354538
-0.370752
-0.385716
-0.400879
-0.416602
-0.432148
-0.447456
-0.461685
-0.475954
-0.490603
-0.505179
-0.519489
-0.533599
-0.546966
-0.559827
-0.573204
-0.586450
-0.599479
-0.611911
-0.623887
-0.636079
-0.648076
-0.659949
-0.671632
-0.682926
-0.693489
-0.704265
-0.714885
-0.725359
-0.735555
-0.745204
-0.754837
-0.764262
-0.773503
-0.782583
-0.791517
-0.799785
-0.808020
-0.816103
-0.823995
-0.831723
-0.839053
-0.846229
-0.853221
-0.860001
-0.866533
-0.872941
-0.879099
-0.885051
-0.890821
-0.896407
-0.901692
-0.906883
-0.911895
-0.916701
-0.921339
-0.925629
-0.929914
-0.934069
-0.938034
-0.941805
-0.945376
-0.948730
-0.951997
-0.955194
-0.958228
-0.961047
-0.963645
-0.966174
-0.968667
-0.971035
-0.973224
-0.975280
-0.977179
-0.978961
-0.980734
-0.982374
-0.983905
-0.985288
-0.986560
-0.987837
-0.989002
-0.990090
-0.991098
-0.992013
-0.992809
-0.993597
-0.994323
-0.994992
-0.995590
-0.996099
-0.996595
-0.997047
-0.997455
-0.997822
-0.998152
-0.998409
-0.998656
-0.998881
-0.999078
-0.999250
-0.999379
-0.999499
-0.999604
-0.999694
-0.999768
-0.999820
-0.999867
-0.999904
-0.999934
-0.999957
-0.999972
-0.999982
-0.999990
-0.999994
-0.999997
-0.999999
-0.999999
-1.000000
-1.000000
-1.000000
-0.999897
-0.999649
-0.999252
-0.998700
-0.997986
-0.997075
-0.996015
-0.994728
-0.993241
-0.991696
-0.989956
-0.988059
-0.986008
-0.983808
-0.981463
-0.978909
-0.976206
-0.973357
-0.970288
-0.966841
-0.963444
-0.959925
-0.956269
-0.952467
-0.948510
-0.944367
-0.940083
-0.935650
-0.931072
-0.926358
-0.921457
-0.916131
-0.910675
-0.905223
-0.899746
-0.894087
-0.888286
-0.882354
-0.876292
-0.870091
-0.863716
-0.857215
-0.850581
-0.843637
-0.836046
-0.828972
-0.821776
-0.814452
-0.807000
-0.799431
-0.791710
-0.783859
-0.775891
-0.767811
-0.759616
-0.750664
-0.741864
-0.733164
-0.724474
-0.715669
-0.706722
-0.697680
-0.688534
-0.679281
-0.669925
-0.660450
-0.650871
-0.640704
-0.630195
-0.620322
-0.610330
-0.600247
-0.590080
-0.579831
-0.569494
-0.559045
-0.548521
-0.537921
-0.527242
-0.516483
-0.504541
-0.493338
-0.482335
-0.471267
-0.460135
-0.448918
-0.437637
-0.426297
-0.414898
-0.403443
-0.391917
-0.379890
-0.367680
-0.355576
-0.343845
-0.332055
-0.320229
-0.308362
-0.296454
-0.284506
-0.272520
-0.260497
-0.248443
-0.236061
-0.222744
-0.210598
-0.198433
-0.186252
-0.174052
-0.161833
-0.149601
-0.137353
-0.125095
-0.112830
-0.100561
-0.088282
-0.075094
-0.062218
-0.049954
-0.037692
-0.025428
-0.013165
-0.000924
0.011295
0.023509
0.035719
0.047881
0.060219
0.072838
0.085737
0.097822
0.109860
0.121843
0.133795
0.145761
0.157629
0.169483
0.181269
0.192993
0.204721
0.217525
0.229428
0.240963
0.252423
0.263866
0.275211
0.286516
0.297753
0.308917
0.320034
0.331045
0.342237
0.353634
0.364980
0.375730
0.386383
0.396910
0.407373
0.417771
0.428035
0.438268
0.448344
0.458332
0.468295
0.478279
0.488850
0.498658
0.508161
0.517570
0.526851
0.536035
0.545092
0.554058
0.562933
0.571680
0.580311
0.589420
0.598216
0.606487
0.614608
0.622615
0.630495
0.638245
0.645885
0.653440
0.660781
0.667990
0.675132
0.682336
0.689800
0.696439
0.702988
0.709404
0.715678
0.721831
0.727791
0.733602
0.739276
0.744832
0.750288
0.755508
0.760983
0.766183
0.770977
0.775626
0.780063
0.784404
0.788581
0.792592
0.796488
0.800188
0.803749
0.807295
0.810753
0.813849
0.816744
0.819511
0.822093
0.824500
0.826818
0.828867
0.830805
0.832599
0.834231
0.835689
0.837106
0.838216
0.839161
0.839979
0.840595
0.841050
0.841317
0.841452
0.841449
0.841240
0.840903
0.840322
0.839568
0.838689
0.837709
0.836494
0.835105
0.833562
0.831889
0.830121
0.828067
0.825867
0.823522
0.820993
0.818209
0.815254
0.812209
0.809067
0.805795
0.802350
0.798700
0.794923
0.791002
0.786933
0.782718
0.778291
0.773358
0.768420
0.763578
0.758532
0.753390
0.748050
0.742581
0.736996
0.731251
0.725331
0.719287
0.712873
0.706156
0.699507
0.692871
0.686119
0.679249
0.672252
0.665122
0.657781
0.650344
0.642781
0.635097
0.627325
0.618933
0.610464
0.602083
0.593775
0.585352
0.576762
0.568096
0.559323
0.550435
0.541461
0.532287
0.523039
0.513246
0.503119
0.493563
0.483849
0.474088
0.464254
0.454317
0.444240
0.434098
0.423873
0.413551
0.402993
0.391918
0.380826
0.370038
0.359295
0.348465
0.337548
0.326566
0.315505
0.304375
0.293188
0.281950
0.270615
0.258364
0.246340
0.234823
0.223233
0.211648
0.199951
0.188221
0.176472
0.164638
0.152781
0.140893
0.128941
0.116634
0.103411
0.091390
0.079315
0.067212
0.055092
0.042951
0.030736
0.018561
0.006349
-0.005914
-0.018177
-0.030757
-0.043782
-0.056500
-0.068764
-0.081027
-0.093291
-0.105559
-0.117828
-0.130092
-0.142342
-0.154582
-0.166810
-0.179634
-0.192744
-0.204916
-0.217066
-0.229188
-0.241287
-0.253363
-0.265404
-0.277405
-0.289375
-0.301306
-0.313200
-0.325062
-0.338044
-0.350094
-0.361800
-0.373461
-0.385078
-0.396621
-0.408109
-0.419547
-0.430929
-0.442248
-0.453492
-0.464770
-0.476437
-0.488211
-0.499177
-0.510054
-0.520861
-0.531595
-0.542253
-0.552837
-0.563310
-0.573700
-0.584013
-0.594495
-0.605643
-0.615657
-0.625579
-0.635412
-0.645154
-0.654798
-0.664318
-0.673737
-0.683058
-0.692278
-0.701391
-0.710479
-0.719961
-0.729106
-0.737751
-0.746292
-0.754683
-0.762952
-0.771111
-0.779157
-0.787092
-0.794860
-0.802513
-0.810048
-0.817641
-0.825646
-0.832747
-0.839731
-0.846583
-0.853303
-0.859897
-0.866326
-0.872617
-0.878772
-0.884794
-0.890698
-0.896920
-0.902641
-0.908082
-0.913365
-0.918511
-0.923461
-0.928276
-0.932952
-0.937485
-0.941868
-0.946066
-0.950122
-0.954214
-0.958245
-0.961837
-0.965242
-0.968491
-0.971592
-0.974547
-0.977358
-0.979959
-0.982413
-0.984718
-0.986877
-0.988876
-0.990843
-0.992520
-0.993999
-0.995325
-0.996490
-0.997459
-0.998277
-0.998937
-0.999441
-0.999796
-0.999951
-0.999996
-1.000000
-1.000000
-0.999999
-0.999999
-0.999996
-0.999991
-0.999985
-0.999976
-0.999961
-0.999942
-0.999916
-0.999882
-0.999838
-0.999784
-0.999715
-0.999631
-0.999535
-0.999426
-0.999276
-0.999115
-0.998923
-0.998703
-0.998470
-0.998185
-0.997861
-0.997510
-0.997125
-0.996673
-0.996184
-0.995656
-0.995052
-0.994383
-0.993703
-0.992862
-0.992022
-0.991107
-0.990100
-0.989028
-0.987909
-0.986617
-0.985267
-0.983880
-0.982387
-0.980677
-0.978972
-0.977143
-0.975163
-0.973092
-0.970794
-0.968463
-0.966067
-0.963514
-0.960651
-0.957882
-0.954889
-0.951693
-0.948376
-0.945078
-0.941304
-0.937516
-0.933666
-0.929605
-0.925093
-0.920674
-0.915891
-0.911067
-0.906192
-0.900921
-0.895482
-0.890062
-0.884245
-0.878092
-0.872133
-0.865840
-0.859072
-0.852295
-0.845413
-0.837772
-0.830635
-0.822858
-0.814926
-0.807030
-0.799066
-0.790063
-0.781489
-0.772735
-0.763545
-0.754009
-0.744804
-0.734823
-0.724701
-0.714681
-0.704623
-0.693319
-0.682402
-0.671172
-0.659664
-0.648646
-0.636670
-0.624628
-0.612723
-0.600613
-0.587419
-0.575052
-0.562365
-0.549084
-0.535528
-0.522609
-0.508015
-0.494352
-0.480346
-0.465810
-0.451647
-0.437592
-0.422376
-0.407410
-0.392881
-0.377740
-0.362112
-0.347095
-0.331596
-0.315568
-0.300019
-0.283252
-0.267409
-0.251700
-0.235558
-0.218653
-0.202974
-0.186486
-0.169810
-0.153388
-0.137482
-0.119928
-0.103410
-0.087100
-0.070408
-0.052978
-0.036192
-0.019146
-0.002568
0.013786
0.031141
0.047610
0.063766
0.080547
0.097632
0.113446
0.129886
0.146499
0.162625
0.178585
0.195682
0.210943
0.227251
0.243168
0.258354
0.273565
0.289465
0.304245
0.319032
0.334087
0.348808
0.362617
0.377259
0.391479
0.404973
0.418386
0.432240
0.445536
0.458602
0.471358
0.483303
0.495867
0.507741
0.519079
0.530287
0.542023
0.552337
0.562690
0.572973
0.582930
0.592156
0.601921
0.610719
0.619345
0.627868
0.635622
0.642985
0.650362
0.657247
0.663619
0.669933
0.675690
0.680967
0.686074
0.690960
0.695200
0.699370
0.702846
0.705952
0.708804
0.711304
0.713236
0.714898
0.716166
0.717036
0.717628
0.717655
0.717351
0.716701
0.715681
0.714265
0.712321
0.710062
0.707520
0.704605
0.701113
0.697401
0.693366
0.688840
0.683907
0.678889
0.673144
0.667116
0.660948
0.654423
0.646959
0.639754
0.631731
0.623625
0.615501
0.606751
0.597477
0.588309
0.578641
0.568450
0.558289
0.548047
0.536763
0.525484
0.514174
0.501705
0.490149
0.477772
0.465067
0.452394
0.439977
0.425959
0.412612
0.399234
0.385335
0.370647
0.356898
0.342301
0.327430
0.312687
0.298303
0.282049
0.266835
0.251155
0.235006
0.219880
0.203944
0.187662
0.171714
0.155871
0.138991
0.122838
0.106860
0.090147
0.073035
0.057094
0.039340
0.022873
0.006334
-0.010659
-0.027496
-0.043567
-0.060841
-0.077781
-0.094042
-0.110469
-0.127795
-0.144063
-0.160449
-0.177226
-0.193767
-0.210747
-0.227037
-0.242880
-0.258844
-0.275829
-0.291090
-0.306769
-0.322675
-0.338385
-0.353244
-0.369141
-0.384336
-0.399057
-0.413830
-0.429480
-0.443838
-0.458658
-0.472944
-0.486705
-0.500955
-0.514768
-0.527952
-0.541455
-0.555141
-0.567793
-0.580405
-0.593368
-0.605814
-0.617886
-0.630738
-0.642057
-0.653868
-0.665425
-0.676443
-0.687091
-0.698467
-0.708841
-0.718977
-0.729192
-0.739353
-0.748627
-0.758254
-0.767632
-0.776530
-0.785085
-0.794167
-0.802564
-0.810825
-0.818950
-0.826395
-0.834043
-0.841410
-0.848394
-0.855186
-0.862270
-0.868533
-0.874680
-0.880833
-0.886852
-0.892326
-0.898152
-0.903369
-0.908464
-0.913524
-0.918226
-0.922615
-0.927139
-0.931389
-0.935311
-0.939213
-0.942985
-0.946440
-0.949824
-0.953158
-0.956227
-0.959310
-0.962074
-0.964669
-0.967195
-0.969700
-0.971856
-0.974001
-0.976051
-0.977956
-0.979695
-0.981463
-0.983029
-0.984480
-0.985870
-0.987229
-0.988425
-0.989557
-0.990588
-0.991533
-0.992463
-0.993261
-0.993988
-0.994683
-0.995335
-0.995887
-0.996400
-0.996873
-0.997293
-0.997666
-0.998031
-0.998314
-0.998583
-0.998818
-0.999016
-0.999192
-0.999345
-0.999471
-0.999577
-0.999672
-0.999750
-0.999807
-0.999858
-0.999898
-0.999928
-0.999951
-0.999969
-0.999981
-0.999988
-0.999994
-0.999997
-0.999999
-0.999999
-1.000000
-1.000000
-1.000000
-0.999888
-0.999583
-0.999114
-0.998467
-0.997596
-0.996441
-0.995139
-0.993669
-0.991998
-0.990075
-0.987900
-0.985668
-0.983194
-0.980428
-0.977466
-0.974550
-0.971218
-0.967620
-0.963892
-0.960163
-0.956065
-0.951711
-0.947167
-0.942520
-0.937873
-0.932661
-0.927261
-0.921937
-0.916561
-0.910623
-0.904440
-0.898473
-0.892237
-0.885628
-0.878925
-0.871936
-0.864949
-0.857676
-0.850074
-0.842338
-0.834996
-0.826990
-0.818656
-0.810361
-0.802500
-0.793639
-0.784920
-0.776032
-0.766908
-0.757711
-0.748114
-0.738445
-0.728896
-0.719283
-0.709038
-0.698605
-0.688756
-0.678531
-0.667864
-0.657582
-0.646647
-0.635529
-0.624346
-0.613102
-0.601680
-0.590442
-0.578677
-0.566703
-0.554889
-0.543664
-0.531282
-0.519550
-0.507537
-0.494955
-0.482169
-0.469822
-0.457141
-0.444361
-0.431494
-0.418332
-0.405193
-0.392458
-0.379368
-0.366073
-0.353643
-0.339879
-0.326043
-0.312576
-0.299332
-0.285570
-0.271629
-0.257793
-0.243906
-0.230022
-0.216399
-0.202056
-0.188650
-0.174880
-0.160425
-0.145936
-0.132577
-0.118431
-0.103930
-0.089496
-0.075526
-0.061174
-0.046891
-0.032503
-0.018250
-0.004783
0.009877
0.024529
0.038533
0.052204
0.066823
0.081442
0.095359
0.109384
0.123744
0.138079
0.152257
0.165931
0.179895
0.194302
0.208653
0.221710
0.235639
0.249841
0.263734
0.276747
0.290689
0.304642
0.318270
0.331627
0.345169
0.358522
0.372001
0.384948
0.397579
0.410997
0.424302
0.436644
0.449200
0.462265
0.475237
0.487293
0.499680
0.512140
0.524482
0.536589
0.548097
0.560106
0.572200
0.583912
0.594718
0.606445
0.618013
0.629008
0.639639
0.650739
0.661774
0.672358
0.682674
0.692958
0.703494
0.713701
0.723235
0.732862
0.742761
0.752533
0.761275
0.770481
0.779718
0.788656
0.797055
0.805602
0.814101
0.822414
0.830422
0.838027
0.845929
0.853650
0.860851
0.867706
0.874891
0.881907
0.888348
0.894675
0.901015
0.907156
0.913114
0.918735
0.924280
0.929793
0.935094
0.939751
0.944542
0.949252
0.953688
0.957679
0.961770
0.965526
0.969106
0.972565
0.975843
0.978892
0.981729
0.984303
0.986662
0.988954
0.991005
0.992751
0.994339
0.995790
0.996996
0.997965
0.998799
0.999429
0.999828
1.000000
0.999996
0.999784
0.999345
0.998716
0.997987
0.996873
0.995698
0.994305
0.992652
0.990804
0.988779
0.986536
0.984105
0.981478
0.978628
0.975493
0.972336
0.968932
0.965301
0.961713
0.957594
0.953239
0.948834
0.944347
0.939537
0.934447
0.929236
0.923847
0.918307
0.912723
0.906625
0.900738
0.894535
0.887890
0.881077
0.874599
0.867577
0.860247
0.852798
0.845370
0.837588
0.829702
0.821566
0.813333
0.805453
0.796668
0.787722
0.779026
0.770382
0.760977
0.751333
0.742047
0.732534
0.722629
0.712584
0.702438
0.692496
0.682198
0.671418
0.660465
0.650397
0.639433
0.628095
0.616861
0.606174
0.594610
0.582766
0.571032
0.559483
0.547882
0.535515
0.523126
0.511153
0.499291
0.486499
0.473658
0.461563
0.449097
0.435967
0.422719
0.410191
0.397272
0.384019
0.370584
0.357208
0.344368
0.330772
0.316899
0.303289
0.290539
0.276472
0.262338
0.248712
0.235372
0.221298
0.207301
0.193197
0.179253
0.165334
0.150903
0.136455
0.122835
0.108883
0.094306
0.079675
0.066373
0.052083
0.037750
0.023628
0.009276
-0.004992
-0.019495
-0.033961
-0.048150
-0.061854
-0.076483
-0.091095
-0.105027
-0.118609
-0.133161
-0.146778
-0.160845
-0.175093
-0.189312
-0.203329
-0.217399
-0.231121
-0.245031
-0.259200
-0.273237
-0.286137
-0.299860
-0.313263
-0.326292
-0.339981
-0.353724
-0.366951
-0.380133
-0.393384
-0.406450
-0.419698
-0.432750
-0.445375
-0.457825
-0.470830
-0.482544
-0.495036
-0.507723
-0.520116
-0.531825
-0.543954
-0.556044
-0.567952
-0.579682
-0.591369
-0.602569
-0.614064
-0.625054
-0.635667
-0.646942
-0.658036
-0.668350
-0.678694
-0.689314
-0.699883
-0.709807
-0.719800
-0.729669
-0.739398
-0.749139
-0.757957
-0.767232
-0.776557
-0.785524
-0.793726
-0.802536
-0.811185
-0.819415
-0.827320
-0.835348
-0.843216
-0.850827
-0.858099
-0.865182
-0.872466
-0.879519
-0.885934
-0.892330
-0.898863
-0.905218
-0.910849
-0.916626
-0.922357
-0.927873
-0.933030
-0.937947
-0.942861
-0.947629
-0.952105
-0.956145
-0.960310
-0.964285
-0.967906
-0.971257
-0.974664
-0.977809
-0.980632
-0.983275
-0.985794
-0.988159
-0.990235
-0.992059
-0.993733
-0.995275
-0.996618
-0.997599
-0.998461
-0.999153
-0.999640
-0.999922
-0.999984
-1.000000
-1.000000
-1.000000
-1.000000
-1.000000
-1.000000
-1.000000
-1.000000
-1.000000
-1.000000
-0.999999
-0.999999
-0.999999
-0.999999
-0.999999
-0.999997
-0.999996
-0.999994
-0.999993
-0.999990
-0.999987
-0.999982
-0.999978
-0.999970
-0.999963
-0.999952
-0.999940
-0.999927
-0.999910
-0.999889
-0.999865
-0.999837
-0.999804
-0.999766
-0.999717
-0.999664
-0.999606
-0.999540
-0.999465
-0.999376
-0.999279
-0.999169
-0.999048
-0.998911
-0.998758
-0.998586
-0.998398
-0.998190
-0.997963
-0.997707
-0.997426
-0.997120
-0.996789
-0.996427
-0.996025
-0.995590
-0.995121
-0.994612
-0.994065
-0.993463
-0.992815
-0.992121
-0.991377
-0.990583
-0.989713
-0.988785
-0.987798
-0.986748
-0.985629
-0.984415
-0.983133
-0.981771
-0.980326
-0.978801
-0.977164
-0.975432
-0.973554
-0.971527
-0.969396
-0.967221
-0.964929
-0.962526
-0.960007
-0.957372
-0.954561
-0.951624
-0.948556
-0.945352
-0.942000
-0.938461
-0.934774
-0.930930
-0.926925
-0.922767
-0.918390
-0.913836
-0.909108
-0.904210
-0.899139
-0.893803
-0.888285
-0.882583
-0.876687
-0.870574
-0.864208
-0.857637
-0.850851
-0.843847
-0.836640
-0.829144
-0.821416
-0.813466
-0.805296
-0.796902
-0.788187
-0.779245
-0.770076
-0.760668
-0.751006
-0.741042
-0.730837
-0.719845
-0.708327
-0.697351
-0.686059
-0.674518
-0.662728
-0.650692
-0.638424
-0.625822
-0.612976
-0.599892
-0.586567
-0.572995
-0.559105
-0.544990
-0.530638
-0.516049
-0.501234
-0.486121
-0.470784
-0.455223
-0.439444
-0.423462
-0.407191
-0.390720
-0.374055
-0.357198
-0.340138
-0.322834
-0.305362
-0.287715
-0.269892
-0.251911
-0.233730
-0.215395
-0.196920
-0.178314
-0.159582
-0.140686
-0.121683
-0.102579
-0.083379
-0.064086
-0.043671
-0.023239
-0.003238
0.016332
0.035929
0.055599
0.075319
0.095026
0.114705
0.134394
0.154117
0.173746
0.193333
0.212904
0.232452
0.251884
0.271228
0.290479
0.309622
0.328647
0.347550
0.366300
0.384897
0.403342
0.421638
0.439729
0.457581
0.475249
0.492750
0.510045
0.526966
0.543679
0.560157
0.576375
0.592320
0.607902
0.623209
0.638223
0.652933
0.667354
0.681303
0.694932
0.708214
0.721147
0.733761
0.747021
0.758979
0.770259
0.781167
0.791685
0.801630
0.811206
0.820369
0.829099
0.837403
0.845115
0.852423
0.859275
0.865659
0.871597
0.876960
0.881842
0.886281
0.890263
0.893739
0.896610
0.898990
0.900897
0.902346
0.903348
0.903693
0.903564
0.902937
0.901825
0.900277
0.898111
0.895444
0.892314
0.888715
0.884598
0.879940
0.874792
0.869199
0.863157
0.856606
0.849546
0.842008
0.833808
0.824947
0.815631
0.806200
0.796342
0.786099
0.775465
0.764401
0.752824
0.740893
0.728608
0.715953
0.702889
0.689412
0.675610
0.661456
0.646977
0.632257
0.617065
0.601585
0.585819
0.569796
0.553579
0.536917
0.520032
0.502957
0.485677
0.468115
0.450349
0.432379
0.414199
0.395839
0.377374
0.358675
0.339858
0.320902
0.301816
0.282633
0.263332
0.243943
0.224494
0.204981
0.185364
0.165723
0.146061
0.125407
0.104244
0.084502
0.064831
0.045162
0.025507
0.005892
-0.013656
-0.033150
-0.052569
-0.071919
-0.091195
-0.110397
-0.129441
-0.148389
-0.167218
-0.185919
-0.204489
-0.222889
-0.241140
-0.259237
-0.277177
-0.294966
-0.312511
-0.329884
-0.347085
-0.364099
-0.380910
-0.397465
-0.413824
-0.429973
-0.445906
-0.461632
-0.477075
-0.492283
-0.507267
-0.522027
-0.536565
-0.550783
-0.564766
-0.578520
-0.592036
-0.605304
-0.618909
-0.632220
-0.644964
-0.657153
-0.669079
-0.680701
-0.692077
-0.703198
-0.714072
-0.724713
-0.735040
-0.745108
-0.754936
-0.764536
-0.773898
-0.782931
-0.791739
-0.800319
-0.808666
-0.816775
-0.824596
-0.832198
-0.839575
-0.846732
-0.853680
-0.860355
-0.866809
-0.873060
-0.879115
-0.884977
-0.890565
-0.895971
-0.901195
-0.906237
-0.911091
-0.915717
-0.920175
-0.924462
-0.928579
-0.932545
-0.936304
-0.939906
-0.943362
-0.946677
-0.949855
-0.953134
-0.956053
-0.958774
-0.961372
-0.963844
-0.966165
-0.968379
-0.970483
-0.972481
-0.974380
-0.976155
-0.977833
-0.979422
-0.980926
-0.982353
-0.983668
-0.984910
-0.986082
-0.987186
-0.988221
-0.989172
-0.990067
-0.990906
-0.991687
-0.992419
-0.993087
-0.993709
-0.994287
-0.994824
-0.995325
-0.995773
-0.996189
-0.996574
-0.996930
-0.997254
-0.997545
-0.997812
-0.998056
-0.998278
-0.998481
-0.998659
-0.998821
-0.998970
-0.999108
-0.999231
-0.999333
-0.999423
-0.999504
-0.999576
-0.999640
-0.999693
-0.999741
-0.999781
-0.999819
-0.999849
-0.999876
-0.999897
-0.999916
-0.999933
-0.999946
-0.999957
-0.999966
-0.999973
-0.999979
-0.999984
-0.999988
-0.999991
-0.999993
-0.999996
-0.999997
-0.999997
-0.999999
-0.999999
-0.999999
-0.999999
-1.000000
-1.000000
-1.000000
-1.000000
-1.000000
-1.000000
-1.000000
-1.000000
-1.000000
-1.000000
-1.000000
-0.999948
-0.999759
-0.999387
-0.998826
-0.997995
-0.996913
-0.995664
-0.994269
-0.992689
-0.990700
-0.988603
-0.986350
-0.983902
-0.981232
-0.978130
-0.975021
-0.971787
-0.968296
-0.964396
-0.960471
-0.956380
-0.952077
-0.947562
-0.942889
-0.937738
-0.932647
-0.927238
-0.921516
-0.915862
-0.910015
-0.903918
-0.897648
-0.891153
-0.884247
-0.877545
-0.870678
-0.863287
-0.855528
-0.848077
-0.840289
-0.832383
-0.824139
-0.815679
-0.807457
-0.799036
-0.789813
-0.780603
-0.771589
-0.762319
-0.752929
-0.743052
-0.733233
-0.723588
-0.713809
-0.702846
-0.692416
-0.682129
-0.671650
-0.660694
-0.649333
-0.638377
-0.627481
-0.616191
-0.603946
-0.592533
-0.581106
-0.569343
-0.557289
-0.545358
-0.532942
-0.520855
-0.508200
-0.495109
-0.482742
-0.470385
-0.457525
-0.444607
-0.431674
-0.418380
-0.405591
-0.392655
-0.379003
-0.364995
-0.351928
-0.338184
-0.324639
-0.310930
-0.297129
-0.283753
-0.270202
-0.255637
-0.241407
-0.227833
-0.214218
-0.199690
-0.185289
-0.171235
-0.157456
-0.143574
-0.128346
-0.114165
-0.100320
-0.086248
-0.071538
-0.056973
-0.042961
-0.029044
-0.014704
0.000633
0.014460
0.028314
0.042601
0.057141
0.071166
0.085338
0.099288
0.113785
0.128536
0.142180
0.155818
0.170025
0.184101
0.197874
0.211695
0.225174
0.238719
0.252687
0.266748
0.279882
0.293751
0.307152
0.320388
0.333529
0.346411
0.359367
0.372823
0.385863
0.398296
0.410658
0.423882
0.436549
0.448803
0.460846
0.472944
0.485623
0.497463
0.508953
0.520569
0.532768
0.544213
0.555349
0.566380
0.577537
0.589078
0.599551
0.609922
0.620568
0.631318
0.641461
0.651336
0.661177
0.671196
0.681153
0.690352
0.699339
0.708751
0.717922
0.726652
0.735201
0.743556
0.751791
0.760027
0.768136
0.775731
0.783655
0.791085
0.798231
0.805216
0.812085
0.818664
0.825282
0.831607
0.837564
0.843325
0.849442
0.854998
0.860253
0.865335
0.870232
0.875119
0.879595
0.883818
0.887958
0.892200
0.895843
0.899223
0.902500
0.905698
0.908694
0.911305
0.913716
0.916035
0.918219
0.920074
0.921609
0.923034
0.924300
0.925354
0.926152
0.926646
0.927028
0.927201
0.927154
0.926971
0.926421
0.925735
0.924829
0.923719
0.922522
0.920848
0.919087
0.917149
0.914997
0.912645
0.910074
0.907231
0.904249
0.901149
0.897844
0.893949
0.890131
0.886132
0.881883
0.877503
0.872785
0.868003
0.863091
0.857877
0.852100
0.846600
0.840927
0.834912
0.828565
0.822084
0.815691
0.809038
0.801910
0.794490
0.787369
0.780046
0.772203
0.764266
0.756325
0.748137
0.739944
0.730957
0.722047
0.713419
0.704617
0.695104
0.685690
0.676195
0.666574
0.656923
0.646222
0.636078
0.626059
0.615765
0.604821
0.594231
0.583377
0.572488
0.561577
0.550441
0.538440
0.526996
0.515304
0.503266
0.491494
0.479472
0.467547
0.455526
0.443134
0.430009
0.417814
0.405531
0.392635
0.379302
0.366397
0.353644
0.340698
0.327220
0.313524
0.300562
0.287557
0.273652
0.259804
0.246340
0.232953
0.219232
0.204865
0.190830
0.177333
0.163803
0.149050
0.134944
0.121072
0.107169
0.093112
0.079089
0.064516
0.050242
0.036157
0.021193
0.007044
-0.006982
-0.021108
-0.035334
-0.049447
-0.064242
-0.078355
-0.092782
-0.107532
-0.121620
-0.135577
-0.149676
-0.163750
-0.177910
-0.192537
-0.206209
-0.219846
-0.234127
-0.248746
-0.262413
-0.276223
-0.289908
-0.303831
-0.317797
-0.331045
-0.344221
-0.358317
-0.372085
-0.385164
-0.398070
-0.411456
-0.424965
-0.438043
-0.450621
-0.463120
-0.476740
-0.489435
-0.501699
-0.513940
-0.526488
-0.538591
-0.550848
-0.562806
-0.574668
-0.587283
-0.598716
-0.609948
-0.621282
-0.632673
-0.643728
-0.654927
-0.665622
-0.676581
-0.687699
-0.697984
-0.707979
-0.718177
-0.728218
-0.738055
-0.747960
-0.757231
-0.766407
-0.775876
-0.785391
-0.794055
-0.802900
-0.811429
-0.819861
-0.828153
-0.835999
-0.843702
-0.851766
-0.859453
-0.866590
-0.873565
-0.880746
-0.887671
-0.894240
-0.900493
-0.906616
-0.913053
-0.918855
-0.924331
-0.929716
-0.935169
-0.940144
-0.944977
-0.949588
-0.954063
-0.958645
-0.962542
-0.966261
-0.969904
-0.973431
-0.976650
-0.979650
-0.982411
-0.984978
-0.987402
-0.989736
-0.991629
-0.993411
-0.994987
-0.996334
-0.997497
-0.998379
-0.999069
-0.999576
-0.999892
-0.999997
-0.999922
-0.999676
-0.999237
-0.998601
-0.997773
-0.996693
-0.995425
-0.993979
-0.992344
-0.990489
-0.988393
-0.986110
-0.983683
-0.981078
-0.978190
-0.975067
-0.971776
-0.968308
-0.964687
-0.960972
-0.956827
-0.952515
-0.948048
-0.943419
-0.938613
-0.933723
-0.928473
-0.923001
-0.917380
-0.911626
-0.905934
-0.899773
-0.893340
-0.886741
-0.880000
-0.873108
-0.866310
-0.859200
-0.851689
-0.844005
-0.836163
-0.828619
-0.820734
-0.812356
-0.803824
-0.795079
-0.786226
-0.777585
-0.768949
-0.759598
-0.750054
-0.740362
-0.730561
-0.720844
-0.711564
-0.701268
-0.690835
-0.680266
-0.669810
-0.659967
-0.648970
-0.637848
-0.626604
-0.615238
-0.603745
-0.593160
-0.581674
-0.569809
-0.557833
-0.545754
-0.534646
-0.522601
-0.510178
-0.497656
-0.485037
-0.472293
-0.460345
-0.448015
-0.435013
-0.421924
-0.408727
-0.395457
-0.382722
-0.370218
-0.356727
-0.343152
-0.329509
-0.316356
-0.303456
-0.289786
-0.275893
-0.261952
-0.247962
-0.234205
-0.221257
-0.207276
-0.193140
-0.178932
-0.164914
-0.151533
-0.137493
-0.123343
-0.109069
-0.094696
-0.080293
-0.066837
-0.052851
-0.038634
-0.024325
-0.009900
0.004524
0.018277
0.032118
0.046285
0.060492
0.074860
0.088755
0.102639
0.116670
0.130701
0.144772
0.158964
0.172827
0.186411
0.200253
0.214023
0.227871
0.241576
0.255121
0.268686
0.282205
0.295671
0.309100
0.322462
0.335677
0.348811
0.361912
0.374878
0.387774
0.400830
0.413556
0.426249
0.438835
0.451284
0.463600
0.475993
0.488238
0.500359
0.512359
0.524220
0.535864
0.547572
0.559182
0.570621
0.581919
0.592755
0.603873
0.614946
0.625822
0.636523
0.646996
0.657142
0.667329
0.677601
0.687673
0.697456
0.706785
0.716170
0.725718
0.735114
0.744259
0.753145
0.761658
0.769978
0.778567
0.786955
0.795115
0.803067
0.810736
0.817966
0.825468
0.832792
0.839938
0.846775
0.853054
0.859671
0.866118
0.872373
0.878434
0.884334
0.889488
0.894858
0.900174
0.905295
0.910210
0.914526
0.918936
0.923277
0.927450
0.931417
0.935077
0.938367
0.941562
0.944721
0.947686
0.950380
0.952891
0.955093
0.957048
0.959007
0.960669
0.962133
0.963379
0.964422
0.965310
0.965952
0.966411
0.966652
0.966697
0.966630
0.966183
0.965605
0.964827
0.963856
0.962782
0.961393
0.959806
0.957996
0.955965
0.953754
0.951493
0.948946
0.946134
0.943087
0.939856
0.936381
0.932958
0.929271
0.925246
0.921049
0.916572
0.912147
0.907501
0.902550
0.897393
0.891994
0.886363
0.880744
0.875088
0.869047
0.862701
0.856165
0.849598
0.842964
0.836026
0.828855
0.821461
0.813856
0.806143
0.798516
0.790530
0.782319
0.773947
0.765456
0.756873
0.747997
0.739000
0.729885
0.720609
0.711094
0.701548
0.691801
0.681916
0.671904
0.661717
0.651279
0.640864
0.630307
0.619561
0.608712
0.597859
0.586645
0.575340
0.564007
0.552508
0.540873
0.529246
0.517435
0.505423
0.493365
0.481191
0.469200
0.456913
0.444252
0.431526
0.418885
0.406156
0.393531
0.380854
0.367624
0.354369
0.341181
0.327958
0.314751
0.301767
0.288138
0.274440
0.260797
0.247369
0.234354
0.220402
0.206341
0.192301
0.178338
0.164437
0.151203
0.137206
0.122937
0.108673
0.094489
0.081316
0.067251
0.052878
0.038484
0.024060
0.009744
-0.003718
-0.017506
-0.031908
-0.046333
-0.060757
-0.075100
-0.088845
-0.102315
-0.116674
-0.131008
-0.145317
-0.158952
-0.172236
-0.186466
-0.200650
-0.214797
-0.228900
-0.242640
-0.255385
-0.269346
-0.283254
-0.297106
-0.310591
-0.323083
-0.336745
-0.350340
-0.363868
-0.377331
-0.390720
-0.402805
-0.415719
-0.428853
-0.441906
-0.454878
-0.467730
-0.479626
-0.491724
-0.504306
-0.516789
-0.529134
-0.540652
-0.552249
-0.564196
-0.576133
-0.587913
-0.599581
-0.610680
-0.621402
-0.632607
-0.643764
-0.654793
-0.665362
-0.675591
-0.686049
-0.696414
-0.706722
-0.716919
-0.726823
-0.736132
-0.745692
-0.755166
-0.764557
-0.773745
-0.782488
-0.791272
-0.799905
-0.808417
-0.816828
-0.825144
-0.832888
-0.840636
-0.848278
-0.855777
-0.863155
-0.870376
-0.877197
-0.883869
-0.890469
-0.896895
-0.903138
-0.909138
-0.914964
-0.920640
-0.926142
-0.931411
-0.936529
-0.941437
-0.946134
-0.950680
-0.954987
-0.959083
-0.963027
-0.966814
-0.970381
-0.973704
-0.976843
-0.979785
-0.982537
-0.985144
-0.987466
-0.989601
-0.991548
-0.993306
-0.994863
-0.996195
-0.997320
-0.998250
-0.998989
-0.999532
-0.999844
-0.999967
-0.999999
-1.000000
-1.000000
-0.999999
-0.999999
-0.999997
-0.999994
-0.999991
-0.999985
-0.999978
-0.999966
-0.999952
-0.999933
-0.999907
-0.999877
-0.999840
-0.999793
-0.999744
-0.999676
-0.999597
-0.999510
-0.999412
-0.999292
-0.999151
-0.999004
-0.998833
-0.998635
-0.998415
-0.998182
-0.997912
-0.997611
-0.997288
-0.996955
-0.996549
-0.996105
-0.995650
-0.995169
-0.994614
-0.993997
-0.993388
-0.992716
-0.991963
-0.991155
-0.990369
-0.989460
-0.988489
-0.987487
-0.986452
-0.985255
-0.984015
-0.982752
-0.981432
-0.979957
-0.978397
-0.976860
-0.975202
-0.973426
-0.971680
-0.969708
-0.967615
-0.965493
-0.963333
-0.961032
-0.958518
-0.955998
-0.953413
-0.950692
-0.947758
-0.944790
-0.941784
-0.938583
-0.935251
-0.932076
-0.928384
-0.924568
-0.920821
-0.917053
-0.912888
-0.908527
-0.904311
-0.899917
-0.895233
-0.890346
-0.885601
-0.880611
-0.875355
-0.870007
-0.864939
-0.859129
-0.853164
-0.847362
-0.841573
-0.835180
-0.828573
-0.822339
-0.815787
-0.808740
-0.801540
-0.794850
-0.787509
-0.779919
-0.772359
-0.764977
-0.756777
-0.748476
-0.740400
-0.732336
-0.723534
-0.714522
-0.706051
-0.697206
-0.687912
-0.678934
-0.669480
-0.659625
-0.649794
-0.640072
-0.630210
-0.619638
-0.609223
-0.598923
-0.588462
-0.577335
-0.566289
-0.555588
-0.544468
-0.533056
-0.522366
-0.510453
-0.498367
-0.486637
-0.475101
-0.462897
-0.450297
-0.438213
-0.426034
-0.413446
-0.400426
-0.387939
-0.375345
-0.362329
-0.349239
-0.337083
-0.323461
-0.309760
-0.296272
-0.283074
-0.270021
-0.261630
-0.246883
-0.229962
-0.215098
-0.206572
-0.189456
-0.172284
-0.159376
-0.148588
-0.131301
-0.122640
-0.107463
-0.090097
-0.074890
-0.066202
-0.048808
-0.037945
-0.024933
-0.007594
0.009744
0.018414
0.033544
0.046483
0.057229
0.074422
0.091486
0.102105
0.114798
0.129595
0.138028
0.154747
0.171343
0.183736
0.193995
0.210331
0.226465
0.236511
0.248439
0.262275
0.270088
0.285622
0.300952
0.312343
0.321709
0.336606
0.343963
0.356647
0.370962
0.383328
0.390283
0.403996
0.412479
0.422430
0.435519
0.448375
0.454659
0.465490
0.477627
0.488020
0.493810
0.505210
0.512185
0.520306
0.530946
0.541270
0.546261
0.554746
0.561892
0.567624
0.576619
0.585141
0.590344
0.596317
0.603141
0.606891
0.614010
0.620746
0.625608
0.629413
0.635293
0.640665
0.643849
0.647391
0.651382
0.653475
0.657316
0.660733
0.663108
0.664833
0.667308
0.668362
0.669936
0.671382
0.672340
0.672739
0.673102
0.673206
0.672994
0.672427
0.671478
0.670785
0.669285
0.667872
0.666441
0.663888
0.660753
0.658671
0.655873
0.651879
0.647487
0.645118
0.640645
0.636654
0.633070
0.627148
0.620736
0.616576
0.611302
0.605004
0.601233
0.593362
0.585138
0.578799
0.573283
0.564229
0.559530
0.551073
0.541173
0.532287
0.527022
0.516276
0.505201
0.496720
0.489448
0.477681
0.471652
0.460882
0.448360
0.437208
0.430686
0.417462
0.409087
0.398842
0.385035
0.371010
0.363888
0.351207
0.340269
0.331039
0.316140
0.300949
0.291414
0.279811
0.266182
0.258333
0.242487
0.226462
0.214378
0.204225
0.187867
0.171348
0.160989
0.148468
0.133806
0.125373
0.108471
0.091473
0.078697
0.068010
0.050835
0.042183
0.027070
0.009769
-0.005403
-0.014071
-0.031410
-0.042288
-0.055329
-0.072696
-0.090096
-0.098773
-0.113950
-0.131275
-0.146415
-0.155050
-0.172273
-0.183018
-0.195865
-0.212950
-0.229965
-0.238432
-0.253189
-0.265810
-0.276267
-0.292936
-0.309462
-0.319752
-0.332008
-0.346257
-0.354340
-0.370387
-0.386299
-0.398163
-0.407950
-0.423528
-0.431241
-0.444619
-0.459772
-0.472914
-0.480357
-0.495060
-0.509586
-0.520392
-0.529275
-0.543367
-0.550324
-0.562348
-0.575929
-0.587674
-0.594300
-0.607342
-0.615418
-0.624942
-0.637495
-0.649842
-0.655905
-0.666360
-0.675241
-0.682495
-0.693973
-0.705151
-0.712054
-0.720163
-0.730824
-0.741258
-0.746362
-0.755128
-0.762561
-0.768601
-0.778131
-0.787360
-0.793047
-0.799689
-0.807343
-0.811621
-0.819957
-0.828072
-0.834046
-0.838876
-0.846474
-0.850162
-0.856459
-0.863481
-0.869472
-0.872809
-0.879262
-0.885513
-0.890098
-0.893782
-0.899557
-0.902346
-0.907078
-0.912330
-0.916789
-0.919255
-0.924000
-0.926898
-0.930229
-0.934552
-0.938700
-0.940687
-0.944038
-0.946852
-0.949087
-0.952566
-0.955836
-0.957822
-0.960085
-0.962664
-0.964074
-0.966756
-0.969298
-0.971139
-0.972586
-0.974824
-0.976897
-0.978148
-0.979557
-0.981151
-0.982015
-0.983638
-0.985156
-0.986247
-0.987090
-0.988383
-0.988986
-0.989974
-0.991036
-0.991909
-0.992376
-0.993234
-0.993745
-0.994303
-0.995005
-0.995646
-0.995937
-0.996405
-0.996900
-0.997296
-0.997503
-0.997873
-0.998089
-0.998317
-0.998598
-0.998844
-0.998952
-0.999118
-0.999252
-0.999346
-0.999484
-0.999595
-0.999657
-0.999718
-0.999783
-0.999814
-0.999864
-0.999903
-0.999928
-0.999943
-0.999964
-0.999972
-0.999981
-0.999990
-0.999994
-0.999996
-0.999999
-0.999999
-1.000000
-1.000000
-1.000000
-1.000000
-0.999910
-0.999648
-0.999172
-0.998476
-0.998019
-0.997053
-0.995773
-0.994275
-0.992559
-0.991591
-0.989736
-0.987441
-0.985278
-0.983950
-0.981078
-0.977991
-0.974691
-0.971650
-0.969823
-0.965955
-0.961875
-0.957585
-0.953683
-0.951364
-0.946518
-0.941466
-0.937575
-0.934195
-0.928665
-0.922866
-0.916866
-0.912265
-0.908301
-0.901839
-0.895110
-0.888189
-0.882904
-0.878376
-0.871012
-0.863394
-0.858561
-0.852616
-0.844569
-0.836338
-0.827865
-0.822501
-0.815926
-0.807045
-0.797986
-0.788697
-0.782832
-0.775659
-0.765981
-0.756142
-0.751143
-0.742275
-0.732010
-0.721590
-0.711021
-0.705657
-0.696165
-0.685198
-0.674085
-0.662830
-0.657138
-0.647065
-0.635446
-0.625185
-0.619266
-0.607302
-0.595212
-0.583000
-0.572229
-0.566023
-0.553504
-0.540865
-0.528118
-0.516894
-0.510433
-0.497409
-0.484285
-0.474397
-0.466095
-0.452757
-0.439299
-0.425755
-0.415558
-0.407011
-0.393283
-0.379456
-0.370789
-0.360334
-0.346351
-0.332301
-0.318177
-0.309327
-0.298665
-0.284413
-0.270114
-0.255754
-0.246763
-0.235947
-0.221499
-0.207015
-0.199761
-0.187045
-0.172494
-0.157921
-0.143331
-0.136026
-0.123238
-0.108618
-0.093990
-0.079354
-0.072069
-0.059265
-0.044622
-0.031818
-0.024532
-0.009963
0.004608
0.019150
0.031852
0.039121
0.053617
0.068032
0.082429
0.095023
0.102181
0.116460
0.130698
0.141342
0.150175
0.164308
0.178314
0.192306
0.202768
0.211419
0.225205
0.238920
0.252565
0.262764
0.271201
0.284623
0.297955
0.306232
0.316084
0.329170
0.342174
0.355068
0.363058
0.372574
0.385200
0.397675
0.410022
0.417699
0.426814
0.438874
0.450784
0.456685
0.466917
0.478489
0.489921
0.501231
0.506841
0.516520
0.527473
0.538278
0.548877
0.554122
0.563163
0.573390
0.582240
0.587211
0.597009
0.606670
0.616158
0.624330
0.628938
0.637933
0.646752
0.655411
0.662874
0.667044
0.675238
0.683256
0.689173
0.693967
0.701506
0.708882
0.715998
0.721233
0.725481
0.732145
0.738591
0.744805
0.749376
0.753058
0.758776
0.764275
0.767631
0.771481
0.776470
0.781242
0.785793
0.788529
0.791652
0.795693
0.799516
0.803049
0.805189
0.807574
0.810597
0.813400
0.814728
0.816835
0.819066
0.821094
0.822933
0.823696
0.824940
0.826176
0.827185
0.828004
0.828258
0.828609
0.828817
0.828829
0.828774
0.828372
0.827751
0.826921
0.826050
0.825468
0.824064
0.822469
0.820638
0.818865
0.817789
0.815347
0.812701
0.810615
0.808734
0.805581
0.802174
0.798562
0.795748
0.793239
0.789048
0.784639
0.780067
0.776523
0.773394
0.768258
0.762901
0.759486
0.755206
0.749358
0.743346
0.737044
0.733023
0.728022
0.721227
0.714268
0.707074
0.702502
0.696846
0.689173
0.681322
0.677278
0.670105
0.661791
0.653298
0.644574
0.640147
0.632278
0.623125
0.613782
0.604273
0.599464
0.590913
0.580995
0.572197
0.567115
0.556732
0.546228
0.535573
0.526138
0.520692
0.509635
0.498429
0.487090
0.477087
0.471331
0.459637
0.447822
0.438879
0.431334
0.419239
0.406963
0.394564
0.385212
0.377347
0.364689
0.351885
0.338971
0.329227
0.321030
0.307861
0.294603
0.286275
0.276202
0.262725
0.249192
0.235495
0.226935
0.216600
0.202756
0.188860
0.174873
0.166089
0.155497
0.141351
0.127162
0.120022
0.107529
0.093222
0.078865
0.064441
0.057229
0.044566
0.030078
0.015561
0.000991
-0.006294
-0.019042
-0.033649
-0.046453
-0.053737
-0.068382
-0.083002
-0.097627
-0.110433
-0.117747
-0.132363
-0.146964
-0.161551
-0.174306
-0.181585
-0.196117
-0.210625
-0.221491
-0.230521
-0.244951
-0.259332
-0.273669
-0.284401
-0.293314
-0.307543
-0.321700
-0.335797
-0.346342
-0.355090
-0.369045
-0.382906
-0.391543
-0.401850
-0.415540
-0.429154
-0.442660
-0.451065
-0.461082
-0.474379
-0.487581
-0.494137
-0.505531
-0.518472
-0.531310
-0.544041
-0.550351
-0.561312
-0.573745
-0.586059
-0.598260
-0.604294
-0.614764
-0.626626
-0.636915
-0.642739
-0.654250
-0.665625
-0.676858
-0.686587
-0.692086
-0.702942
-0.713646
-0.724198
-0.733321
-0.738471
-0.748606
-0.758586
-0.765990
-0.772050
-0.781648
-0.791022
-0.800227
-0.807048
-0.812617
-0.821419
-0.829986
-0.838372
-0.844573
-0.849619
-0.857587
-0.865303
-0.870054
-0.875607
-0.882886
-0.889969
-0.896797
-0.900994
-0.905874
-0.912244
-0.918417
-0.924324
-0.927940
-0.932118
-0.937552
-0.942783
-0.945295
-0.949537
-0.954217
-0.958689
-0.962952
-0.964977
-0.968364
-0.972063
-0.975549
-0.978820
-0.980350
-0.982866
-0.985564
-0.987774
-0.988944
-0.991066
-0.992971
-0.994659
-0.995982
-0.996643
-0.997749
-0.998634
-0.999301
-0.999729
-0.999880
-0.999975
-0.999903
-0.999622
-0.999109
-0.998362
-0.997870
-0.996834
-0.995458
-0.993847
-0.992004
-0.989847
-0.987457
-0.984834
-0.982375
-0.980869
-0.977629
-0.974158
-0.970458
-0.966529
-0.962371
-0.957912
-0.955039
-0.951414
-0.946429
-0.941221
-0.935718
-0.929994
-0.924052
-0.917892
-0.911515
-0.908218
-0.902290
-0.895345
-0.888189
-0.880822
-0.873178
-0.865329
-0.859342
-0.854220
-0.845896
-0.837316
-0.828535
-0.819559
-0.810390
-0.801031
-0.791421
-0.785343
-0.777903
-0.767863
-0.757648
-0.747187
-0.736555
-0.725754
-0.716181
-0.710637
-0.699378
-0.687961
-0.676386
-0.664651
-0.652765
-0.640668
-0.628422
-0.619165
-0.611356
-0.598776
-0.586006
-0.573103
-0.560070
-0.546906
-0.533608
-0.526896
-0.515064
-0.501444
-0.487707
-0.473862
-0.459862
-0.445764
-0.431559
-0.419056
-0.411873
-0.397414
-0.382860
-0.368220
-0.353497
-0.338692
-0.323782
-0.314434
-0.303162
-0.288088
-0.272946
-0.257724
-0.242445
-0.227113
-0.213663
-0.205953
-0.190494
-0.174991
-0.159453
-0.143884
-0.128277
-0.112639
-0.096991
-0.085237
-0.075414
-0.059677
-0.044014
-0.028297
-0.012561
0.003175
0.018910
0.026778
0.040492
0.056164
0.071841
0.087504
0.103095
0.118684
0.134247
0.147829
0.155551
0.170995
0.186399
0.201778
0.217114
0.232339
0.247510
0.256944
0.268245
0.283288
0.298224
0.313047
0.327790
0.342478
0.357099
0.371596
0.378771
0.391329
0.405579
0.419712
0.433789
0.447649
0.461412
0.471693
0.480195
0.493707
0.507057
0.520297
0.533391
0.546340
0.559179
0.571818
0.579676
0.588982
0.601270
0.613381
0.625365
0.637170
0.648816
0.658896
0.664578
0.675814
0.686847
0.697728
0.708459
0.718984
0.729292
0.739380
0.746865
0.752998
0.762667
0.772138
0.781375
0.790416
0.799279
0.807967
0.812209
0.819471
0.827593
0.835515
0.843271
0.850738
0.857985
0.865014
0.871014
0.874365
0.880830
0.887103
0.893139
0.898933
0.904524
0.909859
0.913077
0.916755
0.921525
0.926077
0.930337
0.934380
0.938194
0.941772
0.945103
0.946651
0.949195
0.951925
0.954420
0.956641
0.958587
0.960303
0.961486
0.962319
0.963465
0.964300
0.964918
0.965290
0.965425
0.965370
0.964968
0.964621
0.964000
0.963016
0.961813
0.960318
0.958605
0.956637
0.954723
0.953520
0.950932
0.948126
0.945064
0.941749
0.938214
0.934389
0.930343
0.927201
0.924423
0.919813
0.914950
0.909826
0.904479
0.898932
0.893194
0.890170
0.884782
0.878434
0.871845
0.865050
0.858000
0.850746
0.843277
0.836587
0.832671
0.824620
0.816391
0.807967
0.799333
0.790480
0.781408
0.775657
0.768609
0.759087
0.749361
0.739414
0.729250
0.718932
0.708463
0.697789
0.692343
0.682744
0.671625
0.660327
0.648907
0.637213
0.625396
0.616453
0.608881
0.596677
0.584310
0.571779
0.559120
0.546334
0.533385
0.520288
0.512056
0.502056
0.488637
0.475122
0.461443
0.447642
0.433737
0.421497
0.414448
0.400260
0.385962
0.371554
0.357057
0.342504
0.327805
0.313039
0.301930
0.292623
0.277689
0.262626
0.247509
0.232336
0.217105
0.201807
0.194157
0.180675
0.165240
0.149781
0.134281
0.118690
0.103101
0.087483
0.073795
0.065983
0.050320
0.034615
0.018888
0.003166
-0.012514
-0.028233
-0.038062
-0.049864
-0.065587
-0.081268
-0.096958
-0.112620
-0.128257
-0.143869
-0.159448
-0.167220
-0.180793
-0.196276
-0.211717
-0.227113
-0.242434
-0.257707
-0.269134
-0.278614
-0.293748
-0.308788
-0.323760
-0.338658
-0.353482
-0.368227
-0.382855
-0.391965
-0.402823
-0.417240
-0.431565
-0.445756
-0.459846
-0.473829
-0.485985
-0.492880
-0.506565
-0.520129
-0.533572
-0.546889
-0.560082
-0.573099
-0.585987
-0.595582
-0.603487
-0.616053
-0.628426
-0.640647
-0.652719
-0.664644
-0.676407
-0.682210
-0.692248
-0.703588
-0.714765
-0.725778
-0.736558
-0.747165
-0.757597
-0.766600
-0.771669
-0.781629
-0.791397
-0.800982
-0.810382
-0.819591
-0.828540
-0.834061
-0.840529
-0.849019
-0.857314
-0.865338
-0.873160
-0.880776
-0.888183
-0.895380
-0.898872
-0.904830
-0.911466
-0.917886
-0.924090
-0.930004
-0.935698
-0.939859
-0.943179
-0.948357
-0.953238
-0.957892
-0.962322
-0.966525
-0.970500
-0.974170
-0.976378
-0.978844
-0.981976
-0.984877
-0.987471
-0.989829
-0.991954
-0.993649
-0.994516
-0.996018
-0.997284
-0.998314
-0.999109
-0.999669
-0.999915
-0.999969
-0.999915
-0.999736
-0.999310
-0.998578
-0.997614
-0.996420
-0.994995
-0.993340
-0.991380
-0.989191
-0.986773
-0.984127
-0.981253
-0.979702
-0.976821
-0.973345
-0.969643
-0.965718
-0.961495
-0.957051
-0.952387
-0.947502
-0.942399
-0.937005
-0.931396
-0.927082
-0.923344
-0.917236
-0.910848
-0.904249
-0.897442
-0.890428
-0.883212
-0.875719
-0.868030
-0.860139
-0.852051
-0.843768
-0.839530
-0.831969
-0.823174
-0.814189
-0.805015
-0.795597
-0.785998
-0.776218
-0.766261
-0.756132
-0.745771
-0.735237
-0.727251
-0.720487
-0.709572
-0.698437
-0.687142
-0.675693
-0.664092
-0.652342
-0.640390
-0.628294
-0.616060
-0.603687
-0.591172
-0.584850
-0.573687
-0.560827
-0.547842
-0.534727
-0.521460
-0.508074
-0.494578
-0.480972
-0.467257
-0.453402
-0.439449
-0.428937
-0.420115
-0.405939
-0.391651
-0.377277
-0.362818
-0.348282
-0.333670
-0.318967
-0.304195
-0.289357
-0.274459
-0.259504
-0.251998
-0.238828
-0.223737
-0.208602
-0.193425
-0.178197
-0.162936
-0.147646
-0.132330
-0.116989
-0.101620
-0.086244
-0.074701
-0.065074
-0.049686
-0.034258
-0.018859
-0.003451
0.011961
0.027333
0.042705
0.058035
0.073342
0.088641
0.103939
0.111534
0.124839
0.140001
0.155107
0.170187
0.185194
0.200160
0.215067
0.229915
0.244722
0.259383
0.273988
0.284916
0.293977
0.308419
0.322771
0.336985
0.351136
0.365224
0.379173
0.393015
0.406719
0.420324
0.433842
0.447264
0.453912
0.465421
0.478479
0.491428
0.504267
0.516961
0.529491
0.541866
0.554098
0.566209
0.578119
0.589908
0.598668
0.605842
0.617224
0.628461
0.639493
0.650374
0.661105
0.671631
0.681939
0.692082
0.702052
0.711850
0.721485
0.726181
0.734308
0.743442
0.752379
0.761137
0.769624
0.777946
0.786067
0.793971
0.801655
0.809104
0.816346
0.821664
0.825957
0.832749
0.839196
0.845478
0.851532
0.857349
0.862977
0.868329
0.873465
0.878380
0.883078
0.887557
0.889687
0.893197
0.897057
0.900721
0.904125
0.907275
0.910165
0.912823
0.915262
0.917482
0.919357
0.921054
0.922209
0.922996
0.924124
0.924961
0.925579
0.925942
0.926055
0.925962
0.925560
0.924939
0.924091
0.923007
0.921675
0.920892
0.919356
0.917424
0.915274
0.912904
0.910171
0.907233
0.904099
0.900751
0.897144
0.893245
0.889087
0.885871
0.883075
0.878448
0.873474
0.868323
0.862968
0.857388
0.851578
0.845494
0.839191
0.832678
0.825966
0.819061
0.815509
0.809130
0.801661
0.793974
0.786069
0.777945
0.769642
0.761109
0.752365
0.743514
0.734352
0.724998
0.717885
0.711847
0.702120
0.692101
0.681948
0.671620
0.661110
0.650436
0.639526
0.628465
0.617236
0.605838
0.594291
0.588462
0.578125
0.566205
0.554146
0.541926
0.529503
0.516958
0.504262
0.491440
0.478563
0.465468
0.452221
0.442222
0.433830
0.420370
0.406765
0.392995
0.379135
0.365202
0.351159
0.337026
0.322755
0.308421
0.294018
0.279466
0.272181
0.259390
0.244692
0.229917
0.215127
0.200193
0.185217
0.170190
0.155124
0.140043
0.124834
0.109614
0.098203
0.088687
0.073407
0.058053
0.042685
0.027313
0.011941
-0.003430
-0.018819
-0.034236
-0.049644
-0.065043
-0.080470
-0.088153
-0.101605
-0.116970
-0.132316
-0.147640
-0.162922
-0.178182
-0.193405
-0.208590
-0.223735
-0.238822
-0.253857
-0.265107
-0.274449
-0.289357
-0.304183
-0.318948
-0.333642
-0.348265
-0.362818
-0.377265
-0.391632
-0.405913
-0.420103
-0.434199
-0.441202
-0.453384
-0.467223
-0.480958
-0.494586
-0.508072
-0.521440
-0.534693
-0.547828
-0.560839
-0.573685
-0.586399
-0.595869
-0.603672
-0.616077
-0.628296
-0.640372
-0.652303
-0.664086
-0.675715
-0.687141
-0.698415
-0.709528
-0.720478
-0.731268
-0.736581
-0.745750
-0.756087
-0.766249
-0.776244
-0.786000
-0.795574
-0.804967
-0.814179
-0.823198
-0.831972
-0.840553
-0.846892
-0.852045
-0.860170
-0.868033
-0.875700
-0.883164
-0.890422
-0.897478
-0.904257
-0.910828
-0.917190
-0.923340
-0.929277
-0.932139
-0.936987
-0.942351
-0.947497
-0.952426
-0.957063
-0.961477
-0.965670
-0.969639
-0.973386
-0.976833
-0.980055
-0.982357
-0.984124
-0.986817
-0.989203
-0.991363
-0.993294
-0.994995
-0.996465
-0.997629
-0.998562
-0.999264
-0.999735
-0.999976
-0.999994
-0.999999
-1.000000
-0.999999
-0.999999
-0.999996
-0.999991
-0.999984
-0.999975
-0.999967
-0.999946
-0.999918
-0.999879
-0.999831
-0.999769
-0.999688
-0.999589
-0.999505
-0.999420
-0.999270
-0.999084
-0.998868
-0.998617
-0.998332
-0.998007
-0.997624
-0.997194
-0.996846
-0.996520
-0.995964
-0.995328
-0.994626
-0.993855
-0.993009
-0.992088
-0.991054
-0.990376
-0.989490
-0.988245
-0.986902
-0.985422
-0.983832
-0.982126
-0.980304
-0.978358
-0.976242
-0.974868
-0.973111
-0.970672
-0.968091
-0.965307
-0.962367
-0.959265
-0.955996
-0.952560
-0.950755
-0.947460
-0.943545
-0.939444
-0.935152
-0.930598
-0.925843
-0.920883
-0.916393
-0.913737
-0.908209
-0.902460
-0.896490
-0.890292
-0.883860
-0.877116
-0.870136
-0.862915
-0.856423
-0.852606
-0.844725
-0.836595
-0.828210
-0.819568
-0.810666
-0.801420
-0.791910
-0.784648
-0.778422
-0.768295
-0.757818
-0.747069
-0.736050
-0.724765
-0.713217
-0.701304
-0.689125
-0.679855
-0.671952
-0.659151
-0.645991
-0.632571
-0.618888
-0.604942
-0.590736
-0.576186
-0.566998
-0.555772
-0.540636
-0.525253
-0.509542
-0.493590
-0.477403
-0.460987
-0.444342
-0.435903
-0.420973
-0.403738
-0.386292
-0.368637
-0.350710
-0.332592
-0.314284
-0.295795
-0.277129
-0.267709
-0.251103
-0.231997
-0.212740
-0.193333
-0.173742
-0.154021
-0.134181
-0.116742
-0.106726
-0.086596
-0.066382
-0.046071
-0.025672
-0.005218
0.015325
0.035869
0.051306
0.064224
0.084913
0.105529
0.126202
0.146892
0.167568
0.188202
0.208819
0.229381
0.244762
0.257524
0.277923
0.298266
0.318499
0.338614
0.358603
0.378454
0.398214
0.410490
0.425077
0.444423
0.463618
0.482595
0.501394
0.519997
0.538372
0.556476
0.574359
0.585454
0.598558
0.615844
0.632872
0.649534
0.665911
0.682018
0.697840
0.713319
0.720931
0.733965
0.748588
0.762883
0.776851
0.790381
0.803487
0.816262
0.827206
0.833232
0.845014
0.856359
0.867312
0.877887
0.888066
0.897624
0.906787
0.915526
0.922869
0.926893
0.934485
0.941626
0.948318
0.954553
0.960324
0.965494
0.970185
0.973480
0.975919
0.979504
0.982488
0.984994
0.987040
0.988623
0.989713
0.990147
0.990103
0.989838
0.989302
0.988152
0.986383
0.984108
0.981382
0.978202
0.974502
0.970201
0.967350
0.963550
0.958170
0.952339
0.945907
0.939012
0.931660
0.923862
0.915628
0.911292
0.903417
0.894054
0.884248
0.874045
0.863317
0.852163
0.840606
0.828660
0.816346
0.810025
0.798649
0.785343
0.771676
0.757669
0.743169
0.728370
0.713260
0.699813
0.691980
0.676062
0.659827
0.643297
0.626490
0.609423
0.592047
0.574398
0.561028
0.549730
0.531535
0.513066
0.494379
0.475509
0.456471
0.437256
0.417838
0.398245
0.383475
0.371071
0.351127
0.331111
0.310930
0.290659
0.270328
0.249930
0.229404
0.216568
0.201123
0.180492
0.159820
0.139203
0.118531
0.097842
0.077152
0.056463
0.035901
0.023014
0.007606
-0.012877
-0.033349
-0.053692
-0.073939
-0.094113
-0.114208
-0.134185
-0.144118
-0.161412
-0.181074
-0.200601
-0.219987
-0.239179
-0.258208
-0.277078
-0.293473
-0.302763
-0.321171
-0.339390
-0.357417
-0.375247
-0.392880
-0.410229
-0.427362
-0.444279
-0.458925
-0.467196
-0.483508
-0.499581
-0.515418
-0.531016
-0.546369
-0.561388
-0.576156
-0.587106
-0.596061
-0.610228
-0.624054
-0.637618
-0.650916
-0.663949
-0.676719
-0.689131
-0.701275
-0.710251
-0.717550
-0.729067
-0.740223
-0.751113
-0.761737
-0.772093
-0.782184
-0.791923
-0.797908
-0.804882
-0.814008
-0.822871
-0.831394
-0.839664
-0.847677
-0.855438
-0.862953
-0.866592
-0.872772
-0.879640
-0.886273
-0.892671
-0.898767
-0.904635
-0.910281
-0.915706
-0.920919
-0.923421
-0.927643
-0.932304
-0.936766
-0.941032
-0.945045
-0.948874
-0.952522
-0.955588
-0.957267
-0.960456
-0.963481
-0.966349
-0.969063
-0.971625
-0.973996
-0.976230
-0.977838
-0.979092
-0.981019
-0.982786
-0.984438
-0.985977
-0.987409
-0.988738
-0.989938
-0.991048
-0.991836
-0.992436
-0.993348
-0.994156
-0.994896
-0.995566
-0.996175
-0.996723
-0.997197
-0.997474
-0.997768
-0.998130
-0.998449
-0.998718
-0.998952
-0.999154
-0.999327
-0.999474
-0.999591
-0.999655
-0.999720
-0.999793
-0.999853
-0.999895
-0.999928
-0.999954
-0.999972
-0.999984
-0.999988
-0.999993
-0.999997
-0.999999
-1.000000
-1.000000
-1.000000
-0.999937
-0.999736
-0.999310
-0.998578
-0.998034
-0.997195
-0.995925
-0.994423
-0.992616
-0.990579
-0.988314
-0.985821
-0.983098
-0.980074
-0.976824
-0.973348
-0.969646
-0.965722
-0.961500
-0.958777
-0.955335
-0.950598
-0.945640
-0.940392
-0.934927
-0.929247
-0.923353
-0.917247
-0.910857
-0.904258
-0.897451
-0.890437
-0.883221
-0.875736
-0.870981
-0.865111
-0.857154
-0.849003
-0.840591
-0.831987
-0.823192
-0.814207
-0.805036
-0.795618
-0.786022
-0.776245
-0.766287
-0.756159
-0.745798
-0.739258
-0.731275
-0.720523
-0.709606
-0.698472
-0.687178
-0.675730
-0.664129
-0.652381
-0.640434
-0.628341
-0.616105
-0.603732
-0.591219
-0.578532
-0.570555
-0.560878
-0.547891
-0.534783
-0.521514
-0.508129
-0.494632
-0.481027
-0.467311
-0.453465
-0.439513
-0.425464
-0.411325
-0.397096
-0.382750
-0.373753
-0.362892
-0.348355
-0.333745
-0.319041
-0.304269
-0.289435
-0.274540
-0.259585
-0.244566
-0.229491
-0.214369
-0.199209
-0.184011
-0.168760
-0.159219
-0.147745
-0.132427
-0.117088
-0.101721
-0.086350
-0.070971
-0.055573
-0.040146
-0.024756
-0.009339
0.006060
0.021436
0.036825
0.052179
0.061768
0.073251
0.088536
0.103779
0.119005
0.134176
0.149302
0.164395
0.179476
0.194428
0.209367
0.224238
0.239020
0.253737
0.268398
0.277527
0.288418
0.302883
0.317253
0.331494
0.345709
0.359814
0.373783
0.387642
0.401428
0.415107
0.428638
0.442042
0.455391
0.468522
0.476722
0.486456
0.499318
0.512029
0.524595
0.537039
0.549331
0.561478
0.573517
0.585337
0.597006
0.608506
0.619852
0.631089
0.642051
0.648849
0.656880
0.667483
0.677937
0.688153
0.698164
0.707998
0.717669
0.727174
0.736444
0.745509
0.754386
0.763077
0.771564
0.779830
0.787866
0.793794
0.798600
0.806139
0.813460
0.820561
0.827445
0.834123
0.840624
0.846796
0.852778
0.858561
0.864132
0.869485
0.874548
0.879391
0.882886
0.885631
0.889947
0.893989
0.897771
0.901339
0.904699
0.907812
0.910615
0.913242
0.915607
0.917715
0.919644
0.921208
0.922609
0.923547
0.924151
0.924988
0.925477
0.925777
0.925840
0.925662
0.925276
0.924565
0.923608
0.922441
0.921066
0.919443
0.917511
0.915319
0.913560
0.911967
0.909306
0.906282
0.903052
0.899599
0.895918
0.892020
0.887830
0.883408
0.878772
0.873912
0.868792
0.863436
0.857862
0.853581
0.849874
0.843790
0.837415
0.830820
0.824044
0.817068
0.809817
0.802348
0.794716
0.786874
0.778810
0.770541
0.761979
0.753253
0.746641
0.741022
0.731878
0.722443
0.712885
0.703150
0.693204
0.683040
0.672730
0.662244
0.651561
0.640701
0.629718
0.618460
0.607081
0.598467
0.591180
0.579469
0.567538
0.555459
0.543246
0.530896
0.518383
0.505725
0.492916
0.479974
0.466915
0.453747
0.440433
0.426955
0.416800
0.408286
0.394552
0.380728
0.366781
0.352767
0.338668
0.324408
0.310074
0.295671
0.281182
0.266593
0.251895
0.237180
0.222367
0.211230
0.201922
0.186988
0.171943
0.156871
0.141756
0.126603
0.111450
0.096168
0.080874
0.065575
0.050262
0.034908
0.019536
0.004152
-0.007395
-0.017020
-0.032410
-0.047836
-0.063235
-0.078630
-0.094023
-0.109393
-0.124741
-0.140070
-0.155376
-0.170655
-0.185898
-0.201096
-0.216253
-0.227599
-0.237021
-0.252072
-0.267057
-0.281985
-0.296853
-0.311658
-0.326398
-0.341047
-0.355618
-0.370114
-0.384531
-0.398868
-0.413088
-0.427215
-0.437764
-0.446491
-0.460393
-0.474165
-0.487831
-0.501388
-0.514830
-0.528160
-0.541336
-0.554386
-0.567313
-0.580111
-0.592780
-0.605274
-0.617631
-0.626829
-0.634396
-0.646425
-0.658257
-0.669937
-0.681465
-0.692839
-0.704062
-0.715066
-0.725908
-0.736582
-0.747088
-0.757425
-0.767535
-0.777465
-0.787221
-0.795630
-0.800358
-0.809625
-0.818709
-0.827605
-0.836313
-0.844830
-0.853087
-0.861147
-0.869010
-0.876673
-0.884130
-0.891324
-0.898309
-0.905089
-0.910873
-0.914089
-0.920308
-0.926316
-0.932110
-0.937690
-0.943054
-0.948129
-0.952984
-0.957619
-0.962034
-0.966225
-0.970120
-0.973792
-0.977238
-0.980094
-0.981628
-0.984472
-0.987087
-0.989475
-0.991635
-0.993564
-0.995188
-0.996582
-0.997746
-0.998679
-0.999381
-0.999775
-0.999949
-0.999940
-0.999754
-0.999357
-0.998674
-0.997776
-0.996661
-0.995332
-0.993790
-0.991962
-0.989920
-0.987664
-0.984835
-0.980712
-0.977608
-0.974298
-0.970776
-0.967047
-0.963108
-0.958896
-0.954477
-0.949854
-0.945027
-0.939997
-0.934699
-0.929202
-0.922000
-0.913816
-0.907594
-0.901119
-0.894453
-0.887595
-0.880549
-0.873315
-0.865834
-0.858172
-0.850326
-0.842298
-0.834093
-0.821350
-0.811578
-0.802684
-0.793623
-0.784390
-0.774939
-0.765328
-0.755562
-0.745639
-0.735555
-0.725274
-0.714840
-0.704260
-0.692161
-0.675790
-0.664645
-0.653368
-0.641958
-0.630417
-0.618747
-0.606913
-0.594960
-0.582888
-0.570702
-0.558400
-0.545952
-0.533401
-0.517540
-0.499959
-0.487044
-0.474003
-0.460869
-0.447649
-0.434349
-0.420972
-0.407491
-0.393936
-0.380308
-0.366618
-0.352864
-0.339027
-0.319900
-0.302448
-0.288417
-0.274342
-0.260215
-0.246049
-0.231849
-0.217617
-0.203358
-0.189066
-0.174753
-0.160423
-0.144283
-0.122742
-0.108376
-0.093993
-0.079623
-0.065271
-0.050920
-0.036568
-0.022258
-0.007969
0.006309
0.020587
0.034794
0.048958
0.066606
0.085980
0.100039
0.114027
0.127918
0.141769
0.155578
0.169293
0.182988
0.196588
0.210084
0.223501
0.236905
0.250128
0.268185
0.284512
0.297447
0.310231
0.322980
0.335578
0.348054
0.360420
0.372676
0.384805
0.396811
0.408703
0.420483
0.432138
0.449238
0.461928
0.473055
0.484032
0.494832
0.505485
0.515988
0.526332
0.536526
0.546597
0.556449
0.566097
0.577897
0.590695
0.599820
0.608670
0.617343
0.625855
0.634197
0.642318
0.650277
0.658029
0.665596
0.672976
0.680151
0.687106
0.696261
0.704355
0.710596
0.716661
0.722451
0.728023
0.733404
0.738598
0.743587
0.748285
0.752778
0.757075
0.761176
0.765073
0.770371
0.774112
0.777171
0.780001
0.782641
0.784953
0.787087
0.789016
0.790728
0.792219
0.793420
0.794403
0.795193
0.795789
0.796150
0.796096
0.795793
0.795282
0.794557
0.793573
0.792370
0.790906
0.789229
0.787357
0.785280
0.782911
0.779244
0.775645
0.772494
0.769177
0.765496
0.761653
0.757608
0.753345
0.748864
0.744145
0.739222
0.734086
0.728730
0.723156
0.714375
0.707521
0.701182
0.694662
0.687976
0.681018
0.673840
0.666481
0.658959
0.651271
0.643348
0.635220
0.626904
0.617314
0.604254
0.595255
0.586122
0.576814
0.567324
0.557670
0.547797
0.537802
0.527656
0.517348
0.506875
0.496201
0.481266
0.467523
0.456343
0.445014
0.433576
0.421947
0.410199
0.398350
0.386365
0.374217
0.361959
0.349591
0.337116
0.324529
0.305460
0.290980
0.277995
0.264934
0.251766
0.238525
0.225216
0.211783
0.198246
0.184696
0.171018
0.157284
0.143497
0.127915
0.107062
0.093019
0.078976
0.064888
0.050742
0.036553
0.022347
0.008086
-0.006192
-0.020470
-0.034749
-0.049101
-0.063453
-0.081412
-0.101181
-0.115546
-0.129913
-0.144270
-0.158616
-0.172950
-0.187269
-0.201558
-0.215821
-0.230058
-0.244264
-0.258439
-0.279606
-0.295426
-0.309432
-0.323386
-0.337290
-0.351118
-0.364887
-0.378591
-0.392226
-0.405796
-0.419269
-0.432667
-0.445983
-0.460846
-0.480523
-0.493492
-0.506367
-0.519145
-0.531823
-0.544392
-0.556830
-0.569154
-0.581364
-0.593458
-0.605431
-0.617253
-0.628945
-0.643347
-0.659019
-0.670231
-0.681268
-0.692163
-0.702918
-0.713527
-0.723991
-0.734251
-0.744364
-0.754323
-0.764122
-0.773766
-0.783189
-0.795843
-0.807145
-0.815964
-0.824610
-0.833023
-0.841263
-0.849322
-0.857205
-0.864906
-0.872359
-0.879631
-0.886716
-0.894427
-0.904395
-0.910714
-0.916843
-0.922774
-0.928510
-0.934047
-0.939318
-0.944388
-0.949255
-0.953920
-0.958380
-0.962566
-0.966546
-0.971173
-0.975985
-0.979200
-0.982132
-0.984855
-0.987364
-0.989662
-0.991747
-0.993547
-0.995133
-0.996505
-0.997662
-0.998604
-0.999259
-0.999756
-0.999987
-1.000000
-1.000000
-0.999999
-0.999999
-0.999997
-0.999994
-0.999990
-0.999981
-0.999969
-0.999951
-0.999927
-0.999894
-0.999849
-0.999793
-0.999723
-0.999637
-0.999535
-0.999408
-0.999256
-0.999079
-0.998875
-0.998643
-0.998365
-0.998050
-0.997695
-0.997297
-0.996855
-0.996346
-0.995784
-0.995163
-0.994483
-0.993739
-0.992904
-0.991995
-0.991011
-0.989946
-0.988797
-0.987531
-0.986170
-0.985101
-0.984144
-0.982551
-0.980815
-0.978966
-0.977001
-0.974914
-0.972705
-0.970324
-0.967809
-0.965157
-0.962362
-0.959422
-0.956281
-0.952986
-0.949531
-0.945915
-0.942133
-0.938124
-0.933939
-0.929577
-0.925033
-0.920304
-0.915324
-0.910153
-0.904783
-0.899214
-0.893448
-0.887412
-0.881163
-0.874704
-0.868033
-0.861153
-0.853981
-0.846589
-0.838975
-0.832158
-0.828169
-0.819958
-0.811525
-0.802864
-0.793974
-0.784860
-0.775434
-0.765783
-0.755901
-0.745789
-0.735450
-0.724801
-0.713926
-0.702823
-0.691494
-0.679938
-0.668085
-0.656008
-0.643710
-0.631192
-0.618456
-0.605442
-0.592210
-0.578770
-0.565128
-0.551284
-0.537174
-0.522871
-0.508378
-0.493696
-0.478830
-0.463726
-0.448453
-0.433012
-0.417409
-0.401641
-0.393682
-0.379645
-0.363487
-0.347190
-0.330753
-0.314155
-0.297438
-0.280608
-0.263673
-0.246634
-0.229471
-0.212226
-0.194907
-0.177517
-0.160057
-0.142531
-0.124957
-0.107344
-0.089695
-0.072006
-0.054358
-0.036669
-0.018966
-0.001281
0.016348
0.033978
0.051567
0.069096
0.086566
0.103996
0.121335
0.138577
0.155715
0.172743
0.189663
0.206436
0.223099
0.235539
0.245809
0.262146
0.278263
0.294190
0.309961
0.325573
0.340980
0.356095
0.371047
0.385761
0.400221
0.414462
0.428412
0.442102
0.455550
0.468739
0.481614
0.494179
0.506418
0.518346
0.529972
0.541299
0.552225
0.562851
0.573130
0.583054
0.592650
0.601809
0.610599
0.619039
0.627127
0.634848
0.642112
0.648996
0.655468
0.660843
0.663775
0.669235
0.674302
0.678990
0.683286
0.687144
0.690492
0.693445
0.696012
0.698181
0.699927
0.701091
0.701871
0.702270
0.702262
0.701805
0.700855
0.699469
0.697672
0.695472
0.692847
0.689712
0.686181
0.682236
0.677880
0.673143
0.667894
0.662251
0.656221
0.649812
0.643035
0.635746
0.628105
0.620107
0.611742
0.602979
0.598425
0.590223
0.580585
0.570622
0.560329
0.549528
0.538452
0.527095
0.515428
0.503406
0.491056
0.478392
0.465468
0.452284
0.438787
0.424981
0.410943
0.396663
0.382140
0.367387
0.352342
0.337119
0.321702
0.306073
0.290227
0.274234
0.258066
0.241728
0.225231
0.208584
0.191772
0.174852
0.157822
0.140697
0.123504
0.106183
0.095310
0.082204
0.064707
0.047167
0.029610
0.011956
-0.005709
-0.023371
-0.041074
-0.058759
-0.076416
-0.094077
-0.111735
-0.129346
-0.146898
-0.164400
-0.181846
-0.199231
-0.216543
-0.233751
-0.250870
-0.267895
-0.284821
-0.301638
-0.318298
-0.334842
-0.351256
-0.367536
-0.383674
-0.399624
-0.415420
-0.431058
-0.446533
-0.461844
-0.476923
-0.491821
-0.502906
-0.512022
-0.526491
-0.540706
-0.554725
-0.568542
-0.582154
-0.595569
-0.608695
-0.621613
-0.634320
-0.646810
-0.659077
-0.671052
-0.682801
-0.694327
-0.705628
-0.716701
-0.727468
-0.738009
-0.748318
-0.758400
-0.768255
-0.777799
-0.787114
-0.796200
-0.805057
-0.813690
-0.822016
-0.830119
-0.837999
-0.845653
-0.853090
-0.860236
-0.867163
-0.873874
-0.879595
-0.882775
-0.888928
-0.894873
-0.900613
-0.906153
-0.911494
-0.916576
-0.921469
-0.926173
-0.930693
-0.935031
-0.939133
-0.943063
-0.946824
-0.950419
-0.953851
-0.957073
-0.960144
-0.963064
-0.965841
-0.968475
-0.970926
-0.973246
-0.975441
-0.977509
-0.979458
-0.981253
-0.982941
-0.984520
-0.985998
-0.987378
-0.988632
-0.989799
-0.990880
-0.991881
-0.992803
-0.993229
-0.993919
-0.994656
-0.995328
-0.995940
-0.996477
-0.996963
-0.997399
-0.997791
-0.998139
-0.998436
-0.998698
-0.998928
-0.999129
-0.999300
-0.999441
-0.999559
-0.999660
-0.999742
-0.999810
-0.999861
-0.999901
-0.999933
-0.999957
-0.999973
-0.999984
-0.999991
-0.999996
-0.999999
-0.999999
-1.000000
-1.000000
-1.000000
-1.000000
-1.000000
-1.000000
-1.000000
-1.000000
-1.000000
-1.000000
-1.000000
-1.000000
-0.999999
-0.999999
-0.999999
-0.999999
-0.999997
-0.999997
-0.999994
-0.999993
-0.999990
-0.999985
-0.999979
-0.999972
-0.999963
-0.999957
-0.999945
-0.999928
-0.999907
-0.999882
-0.999850
-0.999813
-0.999768
-0.999715
-0.999654
-0.999577
-0.999526
-0.999454
-0.999348
-0.999226
-0.999082
-0.998919
-0.998733
-0.998524
-0.998289
-0.998016
-0.997834
-0.997588
-0.997237
-0.996849
-0.996403
-0.995913
-0.995373
-0.994780
-0.994132
-0.993403
-0.992608
-0.991977
-0.991402
-0.990438
-0.989365
-0.988206
-0.986953
-0.985605
-0.984154
-0.982560
-0.980850
-0.979509
-0.978307
-0.976308
-0.974130
-0.971806
-0.969334
-0.966709
-0.963924
-0.960912
-0.957723
-0.954352
-0.951270
-0.949425
-0.945534
-0.941433
-0.937119
-0.932584
-0.927822
-0.922747
-0.917427
-0.911856
-0.906802
-0.903801
-0.897529
-0.890988
-0.884166
-0.877056
-0.869652
-0.861852
-0.853746
-0.845328
-0.836595
-0.827539
-0.822846
-0.814390
-0.804453
-0.794173
-0.783558
-0.772480
-0.761049
-0.749265
-0.737124
-0.724623
-0.718191
-0.706665
-0.693198
-0.679366
-0.665169
-0.650488
-0.635439
-0.620025
-0.604246
-0.588102
-0.571477
-0.560950
-0.548037
-0.530586
-0.512778
-0.494511
-0.475905
-0.456960
-0.437682
-0.418084
-0.398058
-0.385426
-0.370026
-0.349294
-0.328270
-0.306868
-0.285196
-0.263263
-0.241078
-0.218655
-0.195919
-0.172972
-0.155661
-0.141105
-0.117700
-0.094093
-0.070291
-0.046347
-0.022288
0.001881
0.026196
0.050565
0.068878
0.084192
0.108724
0.133275
0.157827
0.182350
0.206841
0.231319
0.255742
0.280042
0.304210
0.325272
0.337293
0.361150
0.384831
0.408315
0.431590
0.454647
0.477355
0.499834
0.522024
0.541228
0.552100
0.573444
0.594445
0.615115
0.635425
0.655311
0.674614
0.693522
0.711960
0.729919
0.747456
0.755959
0.770445
0.786588
0.802216
0.817312
0.831624
0.845376
0.858540
0.871095
0.883020
0.888720
0.898159
0.908428
0.918063
0.927057
0.935121
0.942516
0.949251
0.955317
0.960685
0.965089
0.967596
0.970051
0.972847
0.974919
0.976062
0.976482
0.976195
0.975204
0.973488
0.970842
0.968950
0.966088
0.961776
0.956782
0.950914
0.944293
0.937005
0.929065
0.920428
0.910936
0.900814
0.892881
0.885816
0.874174
0.861750
0.848710
0.835075
0.820861
0.806088
0.790585
0.774537
0.762241
0.751657
0.734407
0.716556
0.698214
0.679387
0.660111
0.640438
0.620238
0.599670
0.578740
0.560181
0.549433
0.527559
0.505410
0.483015
0.460357
0.437371
0.414168
0.390744
0.367102
0.346275
0.334327
0.310249
0.286089
0.261838
0.237487
0.213027
0.188494
0.163947
0.139396
0.114859
0.090363
0.078124
0.056706
0.032292
0.007978
-0.016225
-0.040357
-0.064324
-0.088126
-0.111771
-0.135271
-0.146929
-0.167188
-0.190176
-0.212950
-0.235498
-0.257736
-0.279717
-0.301441
-0.322897
-0.344076
-0.364872
-0.377755
-0.392974
-0.413061
-0.432834
-0.452170
-0.471180
-0.489858
-0.508197
-0.526189
-0.543711
-0.554530
-0.567231
-0.583926
-0.600267
-0.616119
-0.631606
-0.646731
-0.661491
-0.675880
-0.689787
-0.703324
-0.713293
-0.721362
-0.734055
-0.746269
-0.758125
-0.769627
-0.780778
-0.791578
-0.801922
-0.811929
-0.819265
-0.825156
-0.834387
-0.843181
-0.851664
-0.859833
-0.867694
-0.875254
-0.882424
-0.889306
-0.895903
-0.901480
-0.904554
-0.910432
-0.916054
-0.921424
-0.926550
-0.931437
-0.936015
-0.940372
-0.944515
-0.947991
-0.949888
-0.953487
-0.956896
-0.960121
-0.963168
-0.966043
-0.968700
-0.971202
-0.973554
-0.975762
-0.977832
-0.978801
-0.980403
-0.982137
-0.983755
-0.985261
-0.986629
-0.987900
-0.989079
-0.990169
-0.991176
-0.991641
-0.992398
-0.993207
-0.993949
-0.994629
-0.995232
-0.995782
-0.996283
-0.996736
-0.997147
-0.997506
-0.997716
-0.997941
-0.998221
-0.998470
-0.998683
-0.998874
-0.999042
-0.999190
-0.999321
-0.999429
-0.999492
-0.999556
-0.999634
-0.999702
-0.999756
-0.999802
-0.999841
-0.999874
-0.999901
-0.999922
-0.999940
-0.999952
-0.999960
-0.999970
-0.999978
-0.999984
-0.999988
-0.999991
-0.999994
-0.999996
-0.999997
-0.999999
-0.999999
-0.999999
-0.999999
-1.000000
-1.000000
-1.000000
-1.000000
-1.000000
-1.000000
-1.000000
-1.000000
-1.000000
-1.000000
-1.000000
-1.000000
-1.000000
-1.000000
-1.000000
-1.000000
-1.000000
-1.000000
-0.999999
-0.999999
-0.999999
-0.999999
-0.999997
-0.999996
-0.999994
-0.999991
-0.999987
-0.999982
-0.999976
-0.999967
-0.999951
-0.999933
-0.999913
-0.999891
-0.999862
-0.999826
-0.999786
-0.999736
-0.999679
-0.999609
-0.999528
-0.999435
-0.999327
-0.999205
-0.999060
-0.998895
-0.998709
-0.998467
-0.998101
-0.997810
-0.997485
-0.997125
-0.996726
-0.996288
-0.995788
-0.995241
-0.994641
-0.993984
-0.993270
-0.992470
-0.991600
-0.990658
-0.989640
-0.988539
-0.987322
-0.986013
-0.984210
-0.982087
-0.980395
-0.978546
-0.976572
-0.974467
-0.972228
-0.969849
-0.967272
-0.964537
-0.961644
-0.958582
-0.955348
-0.951873
-0.948210
-0.944352
-0.940293
-0.936030
-0.931480
-0.924807
-0.918462
-0.913071
-0.907437
-0.901468
-0.895242
-0.888753
-0.881997
-0.874966
-0.867567
-0.859878
-0.851896
-0.843619
-0.835042
-0.826053
-0.816756
-0.807145
-0.797218
-0.786967
-0.770779
-0.758227
-0.746665
-0.734767
-0.722532
-0.709852
-0.696832
-0.683475
-0.669780
-0.655744
-0.641257
-0.626437
-0.611281
-0.595794
-0.579973
-0.563721
-0.547141
-0.525886
-0.502089
-0.484360
-0.466231
-0.447807
-0.429094
-0.410097
-0.390822
-0.371200
-0.351316
-0.331188
-0.310822
-0.290221
-0.269331
-0.248238
-0.226950
-0.205474
-0.183828
-0.161968
-0.131644
-0.103915
-0.081574
-0.059140
-0.036648
-0.014044
0.008611
0.031296
0.054007
0.076737
0.099426
0.122091
0.144715
0.167244
0.189682
0.212025
0.234262
0.256377
0.278340
0.310812
0.334951
0.356142
0.377085
0.397810
0.418132
0.438211
0.457962
0.477375
0.496515
0.515143
0.533404
0.551287
0.568768
0.585814
0.602331
0.618369
0.633930
0.650782
0.672469
0.686089
0.699177
0.711723
0.723708
0.735106
0.745813
0.755890
0.765385
0.774297
0.782578
0.790098
0.796960
0.803176
0.808765
0.813751
0.817864
0.822289
0.825517
0.827226
0.828277
0.828456
0.827979
0.826809
0.824967
0.822522
0.819204
0.815229
0.810636
0.805405
0.799464
0.792777
0.785392
0.777412
0.768862
0.759697
0.744394
0.732219
0.720724
0.708669
0.696025
0.682708
0.668886
0.654541
0.639690
0.624388
0.608431
0.592038
0.575206
0.557938
0.540234
0.522073
0.503530
0.484605
0.462829
0.433267
0.413067
0.392581
0.371853
0.350893
0.329674
0.308200
0.286521
0.264655
0.242622
0.220438
0.198090
0.175674
0.153172
0.130587
0.107949
0.085273
0.054048
0.025644
0.002947
-0.019654
-0.042238
-0.064726
-0.087142
-0.109476
-0.131683
-0.153715
-0.175605
-0.197338
-0.218907
-0.240297
-0.261433
-0.282364
-0.303082
-0.323575
-0.343830
-0.373600
-0.395607
-0.414843
-0.433801
-0.452475
-0.470764
-0.488758
-0.506448
-0.523825
-0.540889
-0.557536
-0.573856
-0.589849
-0.605514
-0.620850
-0.635737
-0.650290
-0.664506
-0.680034
-0.700173
-0.713034
-0.725557
-0.737745
-0.749598
-0.761119
-0.772194
-0.782941
-0.793365
-0.803467
-0.813249
-0.822604
-0.831652
-0.840393
-0.848830
-0.856971
-0.864717
-0.872179
-0.881040
-0.890418
-0.896871
-0.902974
-0.908824
-0.914425
-0.919785
-0.924906
-0.929721
-0.934314
-0.938692
-0.942859
-0.946822
-0.950524
-0.954037
-0.957367
-0.960520
-0.963502
-0.967570
-0.970431
-0.972793
-0.975015
-0.977100
-0.979015
-0.980809
-0.982488
-0.984055
-0.985516
-0.986844
-0.988080
-0.989227
-0.990289
-0.991270
-0.992154
-0.992968
-0.993717
-0.994476
-0.995391
-0.995916
-0.996393
-0.996828
-0.997221
-0.997576
-0.997885
-0.998163
-0.998412
-0.998634
-0.998832
-0.999001
-0.999150
-0.999282
-0.999397
-0.999498
-0.999580
-0.999652
-0.999727
-0.999796
-0.999837
-0.999870
-0.999897
-0.999919
-0.999937
-0.999952
-0.999964
-0.999973
-0.999979
-0.999985
-0.999990
-0.999993
-0.999996
-0.999997
-0.999997
-0.999999
-0.999999
-0.999999
-1.000000
-1.000000
-1.000000
-1.000000
-1.000000
-1.000000
-1.000000
-1.000000
-1.000000
-1.000000
-1.000000
-0.999999
-0.999997
-0.999994
-0.999988
-0.999975
-0.999954
-0.999930
-0.999897
-0.999853
-0.999777
-0.999676
-0.999580
-0.999460
-0.999316
-0.999094
-0.998812
-0.998566
-0.998272
-0.997939
-0.997452
-0.996855
-0.996354
-0.995778
-0.994875
-0.993975
-0.993165
-0.992283
-0.991297
-0.989785
-0.988303
-0.986997
-0.985593
-0.984054
-0.981733
-0.979486
-0.977532
-0.975457
-0.973212
-0.969871
-0.966667
-0.963912
-0.961011
-0.957906
-0.953335
-0.948982
-0.945276
-0.941397
-0.937282
-0.931281
-0.925597
-0.920796
-0.915801
-0.910540
-0.902920
-0.895743
-0.889722
-0.883483
-0.876957
-0.867567
-0.858760
-0.851412
-0.843829
-0.831886
-0.822634
-0.814120
-0.805366
-0.796380
-0.782290
-0.771426
-0.761473
-0.751275
-0.740832
-0.724563
-0.712062
-0.700653
-0.688999
-0.677113
-0.658681
-0.644562
-0.631723
-0.618651
-0.605349
-0.584836
-0.569169
-0.554970
-0.540553
-0.525930
-0.503463
-0.486363
-0.470917
-0.455274
-0.439444
-0.415236
-0.396862
-0.380319
-0.361482
-0.336100
-0.318930
-0.301618
-0.284167
-0.264357
-0.237745
-0.219811
-0.201778
-0.183649
-0.163134
-0.135643
-0.117201
-0.098694
-0.080145
-0.059224
-0.031249
-0.012600
0.006105
0.024790
0.045790
0.073837
0.092415
0.110992
0.129514
0.150253
0.177808
0.196093
0.214228
0.232278
0.252442
0.279069
0.296643
0.314055
0.331273
0.350413
0.375729
0.392301
0.408655
0.428733
0.450528
0.466080
0.481269
0.496251
0.514554
0.534327
0.548349
0.561952
0.575281
0.591444
0.608812
0.621031
0.632757
0.644184
0.657906
0.672523
0.682647
0.692316
0.701616
0.712623
0.724230
0.732151
0.739507
0.746479
0.754536
0.762865
0.768382
0.773334
0.777849
0.782781
0.787650
0.790633
0.793035
0.795054
0.796818
0.798153
0.798588
0.798421
0.797367
0.795888
0.794137
0.791949
0.789196
0.784639
0.779947
0.775611
0.770946
0.765625
0.757599
0.749809
0.743037
0.735895
0.728226
0.716922
0.706182
0.697087
0.687597
0.677613
0.663259
0.649779
0.638530
0.626982
0.614941
0.597792
0.581835
0.568678
0.555237
0.541375
0.521788
0.503665
0.488824
0.473725
0.450465
0.432751
0.416724
0.400471
0.384042
0.358944
0.339855
0.322689
0.305386
0.287919
0.261364
0.241255
0.223251
0.205165
0.186970
0.159505
0.138774
0.120279
0.101742
0.083109
0.055134
0.034153
0.015466
-0.003237
-0.021888
-0.049863
-0.070843
-0.089431
-0.107947
-0.126423
-0.153970
-0.174532
-0.192709
-0.210795
-0.228784
-0.255490
-0.275371
-0.292891
-0.312417
-0.338218
-0.355173
-0.371970
-0.388603
-0.407080
-0.431425
-0.447360
-0.463101
-0.478650
-0.495873
-0.518505
-0.533247
-0.547771
-0.562081
-0.577884
-0.598584
-0.612004
-0.625198
-0.638163
-0.652425
-0.671043
-0.683061
-0.694840
-0.706378
-0.719026
-0.735489
-0.746056
-0.756387
-0.766471
-0.777480
-0.791760
-0.800881
-0.809758
-0.820461
-0.831919
-0.839928
-0.847629
-0.855100
-0.864060
-0.873613
-0.880258
-0.886609
-0.892746
-0.900066
-0.907837
-0.913206
-0.918306
-0.923211
-0.929022
-0.935160
-0.939372
-0.943344
-0.947142
-0.951607
-0.956296
-0.959487
-0.962469
-0.965302
-0.968601
-0.972042
-0.974358
-0.976501
-0.978519
-0.980844
-0.983247
-0.984843
-0.986301
-0.987658
-0.989200
-0.990775
-0.991804
-0.992727
-0.993859
-0.994803
-0.995470
-0.996076
-0.996607
-0.997240
-0.997758
-0.998113
-0.998427
-0.998691
-0.998995
-0.999235
-0.999391
-0.999525
-0.999630
-0.999742
-0.999826
-0.999876
-0.999915
-0.999942
-0.999967
-0.999984
-0.999991
-0.999996
-0.999999
-0.999999
-1.000000
-1.000000
-1.000000
-1.000000
-1.000000
-1.000000
-1.000000
-1.000000
-1.000000
-1.000000
-0.999999
-0.999999
-0.999999
-0.999997
-0.999997
-0.999994
-0.999991
-0.999987
-0.999982
-0.999975
-0.999967
-0.999954
-0.999933
-0.999913
-0.999889
-0.999861
-0.999826
-0.999787
-0.999708
-0.999636
-0.999561
-0.999474
-0.999375
-0.999255
-0.999058
-0.998857
-0.998668
-0.998457
-0.998212
-0.997818
-0.997422
-0.997059
-0.996657
-0.996201
-0.995698
-0.994989
-0.994137
-0.993441
-0.992661
-0.991815
-0.990895
-0.989758
-0.988108
-0.986862
-0.985522
-0.984084
-0.982321
-0.979791
-0.977908
-0.975901
-0.973762
-0.971488
-0.969075
-0.965079
-0.961884
-0.958845
-0.955633
-0.952248
-0.948615
-0.943258
-0.938146
-0.933781
-0.929206
-0.924336
-0.919236
-0.912469
-0.904707
-0.898729
-0.892404
-0.885817
-0.877137
-0.867225
-0.859635
-0.851667
-0.843406
-0.834846
-0.824803
-0.810910
-0.801127
-0.791032
-0.780621
-0.769891
-0.758833
-0.741441
-0.727987
-0.715627
-0.702939
-0.689922
-0.669565
-0.653889
-0.639555
-0.624891
-0.609900
-0.594484
-0.572689
-0.552493
-0.535920
-0.519045
-0.501762
-0.484189
-0.461743
-0.436677
-0.418077
-0.399120
-0.379908
-0.360448
-0.338232
-0.308235
-0.287871
-0.267312
-0.246564
-0.222978
-0.191247
-0.169845
-0.148314
-0.126658
-0.104889
-0.083016
-0.050038
-0.025239
-0.003156
0.018945
0.041073
0.063220
0.093576
0.121123
0.143092
0.164965
0.186709
0.216364
0.243163
0.264412
0.285484
0.306282
0.326860
0.352185
0.379702
0.399352
0.418620
0.437572
0.456175
0.476631
0.503382
0.520500
0.537276
0.553656
0.569590
0.585031
0.607138
0.623112
0.636678
0.649729
0.662329
0.679882
0.692313
0.702709
0.712578
0.721845
0.730329
0.740860
0.749716
0.756001
0.761644
0.766485
0.770712
0.774922
0.778701
0.780610
0.781590
0.781969
0.781399
0.779916
0.777925
0.775117
0.771694
0.767602
0.762111
0.753819
0.747277
0.740094
0.732322
0.723978
0.715032
0.700165
0.688278
0.677046
0.665295
0.652999
0.640029
0.621252
0.603573
0.588781
0.573553
0.557686
0.535099
0.514089
0.496761
0.479038
0.460804
0.442245
0.418519
0.392013
0.372324
0.352269
0.331983
0.311466
0.288075
0.256527
0.235200
0.213762
0.192180
0.167706
0.134884
0.112900
0.090849
0.068775
0.046683
0.024537
-0.008683
-0.033502
-0.055521
-0.077514
-0.099432
-0.121212
-0.150960
-0.177853
-0.199186
-0.220372
-0.241338
-0.262125
-0.287790
-0.315751
-0.335799
-0.355545
-0.375049
-0.399018
-0.425043
-0.443611
-0.461817
-0.479736
-0.497370
-0.516802
-0.542206
-0.558640
-0.574752
-0.590550
-0.606033
-0.621196
-0.643123
-0.659161
-0.673015
-0.686539
-0.699735
-0.718704
-0.732522
-0.744402
-0.755953
-0.767181
-0.777979
-0.792222
-0.804786
-0.814422
-0.823753
-0.832668
-0.841287
-0.851568
-0.862488
-0.870043
-0.877219
-0.884124
-0.890763
-0.897874
-0.906919
-0.912541
-0.917922
-0.923067
-0.928543
-0.935475
-0.939739
-0.943801
-0.947665
-0.951336
-0.954820
-0.959601
-0.962976
-0.965776
-0.968419
-0.970912
-0.973213
-0.976123
-0.978613
-0.980440
-0.982150
-0.983713
-0.985669
-0.987328
-0.988533
-0.989649
-0.990658
-0.991591
-0.992640
-0.993703
-0.994392
-0.995005
-0.995566
-0.996078
-0.996591
-0.997204
-0.997551
-0.997863
-0.998143
-0.998395
-0.998620
-0.998899
-0.999082
-0.999222
-0.999345
-0.999451
-0.999579
-0.999661
-0.999723
-0.999774
-0.999819
-0.999853
-0.999892
-0.999921
-0.999939
-0.999954
-0.999964
-0.999973
-0.999982
-0.999988
-0.999993
-0.999994
-0.999996
-0.999997
-0.999999
-0.999999
-0.999999
-1.000000
-1.000000
-1.000000
-1.000000
-1.000000
-1.000000
-1.000000
-1.000000
-1.000000
-0.999726
-0.999262
-0.998340
-0.997045
-0.995818
-0.994311
-0.991846
-0.989353
-0.987081
-0.984601
-0.980365
-0.976930
-0.973627
-0.969630
-0.963961
-0.959845
-0.955528
-0.949800
-0.943234
-0.938190
-0.932884
-0.925225
-0.918030
-0.912018
-0.905815
-0.896047
-0.888487
-0.881541
-0.873477
-0.862425
-0.854760
-0.846921
-0.836833
-0.825508
-0.817041
-0.808354
-0.796098
-0.784758
-0.775473
-0.766035
-0.751486
-0.740392
-0.730348
-0.718846
-0.703275
-0.692656
-0.681903
-0.668241
-0.653038
-0.641809
-0.624646
-0.611628
-0.599913
-0.586576
-0.568603
-0.556446
-0.544183
-0.528690
-0.511515
-0.498892
-0.486156
-0.468475
-0.452301
-0.439255
-0.426133
-0.406273
-0.391291
-0.377895
-0.362742
-0.342444
-0.328815
-0.315141
-0.297975
-0.279036
-0.265209
-0.251335
-0.232206
-0.214785
-0.200815
-0.186823
-0.165808
-0.150031
-0.135999
-0.120207
-0.099151
-0.085137
-0.071101
-0.053580
-0.034353
-0.020439
-0.006505
0.012603
0.029914
0.043696
0.057465
0.078009
0.093376
0.110323
0.128868
0.142290
0.155640
0.173851
0.190324
0.203406
0.216391
0.235714
0.250066
0.262723
0.276855
0.295524
0.307780
0.319927
0.334960
0.351364
0.363112
0.374713
0.390466
0.404626
0.415767
0.426784
0.443047
0.455049
0.465531
0.477130
0.492391
0.502261
0.512010
0.523947
0.536877
0.546091
0.555069
0.567121
0.577866
0.586224
0.594418
0.606310
0.614992
0.622495
0.630694
0.641310
0.648103
0.654690
0.662629
0.671116
0.676978
0.685336
0.691387
0.696522
0.702021
0.709050
0.713383
0.717498
0.722313
0.727366
0.730807
0.733902
0.737775
0.741061
0.743428
0.745576
0.748324
0.750075
0.751386
0.752590
0.753810
0.754281
0.754576
0.754575
0.754264
0.753733
0.752950
0.751482
0.749887
0.748333
0.746602
0.743395
0.740761
0.738174
0.734971
0.730362
0.726955
0.723343
0.718470
0.712831
0.708478
0.703851
0.697105
0.690739
0.684678
0.676279
0.670341
0.664225
0.656274
0.647275
0.640462
0.633432
0.623395
0.614041
0.606327
0.598476
0.586200
0.576805
0.568243
0.558381
0.544993
0.535776
0.526383
0.514396
0.501031
0.491124
0.480960
0.466753
0.453702
0.443088
0.432268
0.415767
0.403227
0.391915
0.379020
0.361644
0.349858
0.337965
0.322930
0.306256
0.293979
0.281539
0.264291
0.248500
0.235732
0.222855
0.203404
0.188719
0.175551
0.160615
0.140599
0.127194
0.108612
0.091656
0.078027
0.064332
0.043714
0.028192
0.014359
-0.001245
-0.022135
-0.036123
-0.050110
-0.067594
-0.086844
-0.100897
-0.114930
-0.134229
-0.151771
-0.165798
-0.179811
-0.200802
-0.216516
-0.230461
-0.246114
-0.266926
-0.280752
-0.294535
-0.311692
-0.330508
-0.344125
-0.357670
-0.376191
-0.392952
-0.406272
-0.419529
-0.439231
-0.453913
-0.466869
-0.481329
-0.500466
-0.513076
-0.525589
-0.541068
-0.557962
-0.570109
-0.582111
-0.598402
-0.613075
-0.626079
-0.643213
-0.654424
-0.665511
-0.679152
-0.693979
-0.704575
-0.714987
-0.729034
-0.741630
-0.751507
-0.761230
-0.775437
-0.785898
-0.795000
-0.805018
-0.818106
-0.826549
-0.834826
-0.844887
-0.855723
-0.863364
-0.870766
-0.880609
-0.889336
-0.896073
-0.902625
-0.911983
-0.918765
-0.924559
-0.930814
-0.938830
-0.943849
-0.948670
-0.954366
-0.960364
-0.964453
-0.968272
-0.973144
-0.977325
-0.980397
-0.983262
-0.987045
-0.989622
-0.991657
-0.993661
-0.995986
-0.997186
-0.998442
-0.999330
-0.999759
-0.999978
-0.999996
-1.000000
-0.999999
-0.999999
-0.999996
-0.999991
-0.999984
-0.999969
-0.999945
-0.999919
-0.999882
-0.999835
-0.999756
-0.999649
-0.999550
-0.999427
-0.999280
-0.999109
-0.998880
-0.998526
-0.998235
-0.997905
-0.997534
-0.997120
-0.996661
-0.995844
-0.995161
-0.994483
-0.993741
-0.992934
-0.992031
-0.990648
-0.989292
-0.988095
-0.986809
-0.985399
-0.983275
-0.981217
-0.979429
-0.977529
-0.975472
-0.973294
-0.970360
-0.966958
-0.964302
-0.961458
-0.958470
-0.955332
-0.951591
-0.946344
-0.942577
-0.938641
-0.934536
-0.930258
-0.925804
-0.918670
-0.913087
-0.907894
-0.902511
-0.896932
-0.888064
-0.881163
-0.874782
-0.868194
-0.861394
-0.854319
-0.844183
-0.834709
-0.826840
-0.818754
-0.810381
-0.801780
-0.790663
-0.778144
-0.768730
-0.759019
-0.749091
-0.738940
-0.727218
-0.711216
-0.700185
-0.688935
-0.677466
-0.664267
-0.646318
-0.634002
-0.621480
-0.608752
-0.595822
-0.582691
-0.562500
-0.547122
-0.533224
-0.519145
-0.504882
-0.490384
-0.470140
-0.451537
-0.436440
-0.421194
-0.405744
-0.390162
-0.370456
-0.348604
-0.332547
-0.316339
-0.300022
-0.279462
-0.256722
-0.240066
-0.223314
-0.206490
-0.189606
-0.170538
-0.145036
-0.127980
-0.110899
-0.093813
-0.076722
-0.059602
-0.033958
-0.014707
0.002340
0.019318
0.036310
0.053212
0.076300
0.097189
0.113799
0.130354
0.146691
0.162972
0.183106
0.205065
0.220891
0.236499
0.251901
0.270886
0.291565
0.306372
0.320905
0.335164
0.349224
0.364780
0.385158
0.398307
0.411195
0.423843
0.436249
0.448395
0.465859
0.478582
0.489564
0.500257
0.510582
0.520543
0.533590
0.545052
0.553798
0.562228
0.570150
0.580404
0.589299
0.595926
0.602172
0.607980
0.613363
0.619489
0.625747
0.629751
0.633246
0.636385
0.639135
0.641668
0.644379
0.645541
0.646321
0.646684
0.646627
0.646186
0.644599
0.642876
0.640861
0.638473
0.635703
0.630600
0.626263
0.621925
0.617220
0.612174
0.606561
0.598176
0.590124
0.583204
0.575917
0.568174
0.560091
0.549408
0.537193
0.527848
0.518065
0.507955
0.497554
0.485445
0.468760
0.457212
0.445348
0.433191
0.419137
0.399975
0.386769
0.373330
0.359670
0.345786
0.331671
0.309958
0.293452
0.278535
0.263409
0.248089
0.232590
0.210984
0.191158
0.175111
0.158956
0.142656
0.126204
0.105495
0.082609
0.065817
0.048988
0.032064
0.010836
-0.012549
-0.029596
-0.046716
-0.063837
-0.080956
-0.100204
-0.125838
-0.142890
-0.159910
-0.176887
-0.193818
-0.210699
-0.235857
-0.254629
-0.271215
-0.287713
-0.304114
-0.320383
-0.342541
-0.362542
-0.378379
-0.394084
-0.409603
-0.430671
-0.449643
-0.464613
-0.479421
-0.494010
-0.508422
-0.526143
-0.545397
-0.559146
-0.572647
-0.585946
-0.599047
-0.613515
-0.632469
-0.644757
-0.656836
-0.668704
-0.680358
-0.691797
-0.708414
-0.720600
-0.731163
-0.741507
-0.751632
-0.766257
-0.776950
-0.786183
-0.795193
-0.803985
-0.812479
-0.823750
-0.833730
-0.841423
-0.848904
-0.856093
-0.863074
-0.871450
-0.880386
-0.886603
-0.892557
-0.898305
-0.903859
-0.909844
-0.917497
-0.922290
-0.926901
-0.931332
-0.935587
-0.939669
-0.945372
-0.949444
-0.952869
-0.956139
-0.959256
-0.963565
-0.966621
-0.969169
-0.971586
-0.973872
-0.975993
-0.978687
-0.980998
-0.982699
-0.984295
-0.985756
-0.987123
-0.988680
-0.990273
-0.991320
-0.992260
-0.993130
-0.993930
-0.994740
-0.995715
-0.996268
-0.996772
-0.997225
-0.997674
-0.998200
-0.998487
-0.998740
-0.998964
-0.999157
-0.999324
-0.999516
-0.999637
-0.999723
-0.999793
-0.999850
-0.999892
-0.999933
-0.999961
-0.999976
-0.999987
-0.999993
-0.999996
-0.999999
-1.000000
-1.000000
-1.000000
-1.000000
-1.000000
-1.000000
-1.000000
-1.000000
-1.000000
-1.000000
-1.000000
-0.999999
-0.999999
-0.999999
-0.999997
-0.999996
-0.999994
-0.999991
-0.999988
-0.999981
-0.999972
-0.999963
-0.999951
-0.999936
-0.999916
-0.999894
-0.999865
-0.999810
-0.999759
-0.999703
-0.999639
-0.999565
-0.999474
-0.999322
-0.999166
-0.999018
-0.998850
-0.998652
-0.998428
-0.998178
-0.997855
-0.997371
-0.996987
-0.996562
-0.996094
-0.995578
-0.995011
-0.994372
-0.993379
-0.992398
-0.991521
-0.990570
-0.989511
-0.988366
-0.986782
-0.984912
-0.983412
-0.981765
-0.979999
-0.978111
-0.976095
-0.973945
-0.970365
-0.967488
-0.964738
-0.961825
-0.958740
-0.955416
-0.950490
-0.945772
-0.941730
-0.937474
-0.932929
-0.928155
-0.923148
-0.917182
-0.908815
-0.902811
-0.896535
-0.889987
-0.883164
-0.876061
-0.868563
-0.857695
-0.847444
-0.838830
-0.829897
-0.820536
-0.810844
-0.798174
-0.783787
-0.772858
-0.761467
-0.749725
-0.737631
-0.725185
-0.712384
-0.692283
-0.676756
-0.662511
-0.647902
-0.632940
-0.617494
-0.601693
-0.581347
-0.558495
-0.541395
-0.523834
-0.505929
-0.487686
-0.466708
-0.438192
-0.418647
-0.398797
-0.378643
-0.358192
-0.337453
-0.316348
-0.286827
-0.259683
-0.237643
-0.215371
-0.192808
-0.170040
-0.147081
-0.121012
-0.085977
-0.062335
-0.038613
-0.014772
0.009184
0.033207
0.069414
0.096606
0.120793
0.144997
0.169257
0.193389
0.217507
0.247530
0.280422
0.304189
0.327828
0.351291
0.374584
0.400527
0.434748
0.457165
0.479352
0.501252
0.522831
0.544084
0.564972
0.592935
0.617920
0.637416
0.656445
0.674947
0.693012
0.710602
0.729718
0.754392
0.769980
0.784993
0.799479
0.813430
0.826795
0.845422
0.858573
0.869533
0.879906
0.889611
0.898458
0.906651
0.915789
0.924943
0.930658
0.935500
0.939643
0.943108
0.945892
0.947964
0.949288
0.949384
0.948633
0.947203
0.945051
0.941968
0.936453
0.930583
0.924961
0.918711
0.911532
0.903655
0.895137
0.884688
0.869674
0.858634
0.846979
0.834691
0.821806
0.808417
0.786775
0.769902
0.754282
0.738133
0.721410
0.704124
0.686319
0.663312
0.637443
0.618061
0.598098
0.577794
0.557157
0.536178
0.514830
0.482100
0.457182
0.434715
0.412020
0.389107
0.365904
0.333684
0.304204
0.280437
0.256558
0.232536
0.208458
0.184315
0.157105
0.120826
0.096639
0.072453
0.048294
0.024184
0.000144
-0.023713
-0.056355
-0.085897
-0.109357
-0.132643
-0.155707
-0.178576
-0.206827
-0.237621
-0.259710
-0.281481
-0.302997
-0.324247
-0.345223
-0.365922
-0.396247
-0.418609
-0.438108
-0.457291
-0.476155
-0.494574
-0.512659
-0.534697
-0.558477
-0.575296
-0.591649
-0.607644
-0.623277
-0.640371
-0.662568
-0.676767
-0.690598
-0.704073
-0.717189
-0.729945
-0.742227
-0.758451
-0.772779
-0.783778
-0.794433
-0.804636
-0.814504
-0.826288
-0.838819
-0.847501
-0.855760
-0.863715
-0.871369
-0.878728
-0.885799
-0.895701
-0.902787
-0.908758
-0.914472
-0.919932
-0.925066
-0.929964
-0.935706
-0.941725
-0.945810
-0.949621
-0.953236
-0.956661
-0.960262
-0.964770
-0.967495
-0.970065
-0.972483
-0.974755
-0.976887
-0.978841
-0.981297
-0.983388
-0.984910
-0.986328
-0.987612
-0.988804
-0.989908
-0.991036
-0.992412
-0.993208
-0.993940
-0.994612
-0.995226
-0.995785
-0.996501
-0.996984
-0.997363
-0.997705
-0.998011
-0.998277
-0.998514
-0.998769
-0.999018
-0.999169
-0.999298
-0.999411
-0.999508
-0.999601
-0.999705
-0.999759
-0.999805
-0.999844
-0.999876
-0.999903
-0.999924
-0.999946
-0.999963
-0.999972
-0.999979
-0.999985
-0.999990
-0.999993
-0.999996
-0.999997
-0.999999
-0.999999
-0.999999
-0.999999
-1.000000
-1.000000
-1.000000
-1.000000
-1.000000
-1.000000
-1.000000
-1.000000
-1.000000
-1.000000
-1.000000
-0.999999
-0.999997
-0.999991
-0.999981
-0.999969
-0.999951
-0.999924
-0.999889
-0.999844
-0.999789
-0.999714
-0.999622
-0.999511
-0.999381
-0.999228
-0.999039
-0.998820
-0.998568
-0.998281
-0.997957
-0.997576
-0.997149
-0.996672
-0.996144
-0.995559
-0.994893
-0.994161
-0.993360
-0.992487
-0.991539
-0.990480
-0.989335
-0.988099
-0.986770
-0.985342
-0.983776
-0.982099
-0.980310
-0.978403
-0.976375
-0.974178
-0.970906
-0.967764
-0.965059
-0.962209
-0.959154
-0.955939
-0.952563
-0.949021
-0.945309
-0.941362
-0.937236
-0.932926
-0.928428
-0.923739
-0.918789
-0.913639
-0.908286
-0.902727
-0.896955
-0.890899
-0.884625
-0.878133
-0.871419
-0.864477
-0.857236
-0.849760
-0.842049
-0.834102
-0.825918
-0.817419
-0.808674
-0.799689
-0.790465
-0.780990
-0.771187
-0.761140
-0.750849
-0.740311
-0.729519
-0.712726
-0.699822
-0.688050
-0.676030
-0.663772
-0.651187
-0.638367
-0.625306
-0.612006
-0.598473
-0.584637
-0.570567
-0.556270
-0.541752
-0.527013
-0.511987
-0.496750
-0.481306
-0.465660
-0.449811
-0.433705
-0.417406
-0.400927
-0.384273
-0.367443
-0.350386
-0.333169
-0.315798
-0.298278
-0.280618
-0.262771
-0.244800
-0.226711
-0.208506
-0.190188
-0.171742
-0.153208
-0.134589
-0.115893
-0.097129
-0.068848
-0.047586
-0.028626
-0.009624
0.009390
0.028404
0.047418
0.066405
0.085377
0.104391
0.123259
0.142141
0.160954
0.179673
0.198322
0.216918
0.235390
0.253729
0.271954
0.290112
0.308052
0.325840
0.343497
0.361002
0.378303
0.395440
0.412318
0.429000
0.445500
0.461781
0.477771
0.493500
0.508989
0.524232
0.539202
0.553824
0.568161
0.582229
0.597658
0.617689
0.630546
0.643047
0.655239
0.667111
0.678603
0.689655
0.700339
0.710673
0.720639
0.730179
0.739266
0.747969
0.756264
0.764146
0.771648
0.778639
0.785193
0.791338
0.797077
0.802393
0.807126
0.811476
0.815371
0.818811
0.821869
0.824325
0.826317
0.827890
0.829048
0.829756
0.829845
0.829537
0.828798
0.827602
0.825942
0.823735
0.821065
0.817009
0.811989
0.807760
0.802950
0.797743
0.792123
0.786073
0.779587
0.772518
0.765108
0.757302
0.749080
0.740464
0.731355
0.721851
0.711960
0.701689
0.691051
0.679957
0.668536
0.656760
0.644622
0.632145
0.619285
0.606111
0.592614
0.578802
0.564703
0.550204
0.535459
0.520450
0.505173
0.489636
0.473790
0.457711
0.441418
0.424917
0.408196
0.391185
0.367465
0.345717
0.328110
0.310296
0.292374
0.274261
0.256038
0.237715
0.219228
0.200668
0.182041
0.163327
0.144526
0.125658
0.106735
0.087798
0.068820
0.049806
0.030792
0.011778
-0.007237
-0.026214
-0.045156
-0.064098
-0.082989
-0.101802
-0.120550
-0.139237
-0.157848
-0.176344
-0.194745
-0.213045
-0.231237
-0.249315
-0.267228
-0.285010
-0.302652
-0.320149
-0.337504
-0.363135
-0.382147
-0.398841
-0.415359
-0.431694
-0.447774
-0.463659
-0.479346
-0.494833
-0.510114
-0.525114
-0.539893
-0.554455
-0.568795
-0.582907
-0.596721
-0.610299
-0.623643
-0.636751
-0.649626
-0.662175
-0.674482
-0.686548
-0.698371
-0.709944
-0.721194
-0.732195
-0.742948
-0.753456
-0.763714
-0.773649
-0.783336
-0.792775
-0.801970
-0.810921
-0.819547
-0.827941
-0.836094
-0.844938
-0.856338
-0.863553
-0.870540
-0.877300
-0.883836
-0.890151
-0.896179
-0.901992
-0.907594
-0.912990
-0.918181
-0.923104
-0.927832
-0.932368
-0.936717
-0.940879
-0.944802
-0.948549
-0.952126
-0.955536
-0.958780
-0.961815
-0.964698
-0.967431
-0.970018
-0.972466
-0.974734
-0.976872
-0.978885
-0.980776
-0.982549
-0.984172
-0.985690
-0.987106
-0.988423
-0.989646
-0.990750
-0.991768
-0.992913
-0.994069
-0.994813
-0.995470
-0.996069
-0.996609
-0.997095
-0.997531
-0.997906
-0.998239
-0.998533
-0.998791
-0.999016
-0.999202
-0.999361
-0.999496
-0.999610
-0.999705
-0.999778
-0.999837
-0.999885
-0.999921
-0.999948
-0.999967
-0.999979
-0.999988
-0.999994
-0.999997
-0.999999
-1.000000
-1.000000
-1.000000
-1.000000
-1.000000
-1.000000
-1.000000
-1.000000
-1.000000
-1.000000
-1.000000
-1.000000
-0.999999
-0.999999
-0.999999
-0.999997
-0.999997
-0.999996
-0.999993
-0.999990
-0.999985
-0.999979
-0.999972
-0.999963
-0.999951
-0.999936
-0.999918
-0.999894
-0.999867
-0.999832
-0.999790
-0.999742
-0.999684
-0.999618
-0.999537
-0.999442
-0.999334
-0.999210
-0.999069
-0.998902
-0.998713
-0.998502
-0.998263
-0.997996
-0.997689
-0.997345
-0.996966
-0.996544
-0.996081
-0.995554
-0.994977
-0.994342
-0.993651
-0.992896
-0.992053
-0.991135
-0.990141
-0.989065
-0.987904
-0.986620
-0.985237
-0.983751
-0.982156
-0.980449
-0.978582
-0.976587
-0.974457
-0.972190
-0.969778
-0.967164
-0.964389
-0.961447
-0.958335
-0.955044
-0.951505
-0.947772
-0.943837
-0.939696
-0.935341
-0.930693
-0.925813
-0.920698
-0.915342
-0.909736
-0.903790
-0.897582
-0.891102
-0.884346
-0.877317
-0.869896
-0.862177
-0.854161
-0.845842
-0.837210
-0.828154
-0.818778
-0.809076
-0.799045
-0.788682
-0.777859
-0.766699
-0.755194
-0.743340
-0.731134
-0.718464
-0.705433
-0.692046
-0.678303
-0.664206
-0.649633
-0.634702
-0.619413
-0.603769
-0.587770
-0.571311
-0.554502
-0.537345
-0.519846
-0.502009
-0.483733
-0.465127
-0.446200
-0.426960
-0.407412
-0.387462
-0.367221
-0.346693
-0.325888
-0.304818
-0.283404
-0.261742
-0.239848
-0.217729
-0.195391
-0.172788
-0.150001
-0.127041
-0.103921
-0.080668
-0.057177
-0.033600
-0.009933
0.013818
0.037623
0.061518
0.085467
0.109435
0.133404
0.157372
0.181323
0.205189
0.228993
0.252724
0.276346
0.299821
0.323146
0.346303
0.369277
0.392061
0.414589
0.436870
0.458907
0.480679
0.502150
0.523203
0.543954
0.564369
0.584415
0.604065
0.623221
0.641941
0.660225
0.678075
0.695502
0.712255
0.728572
0.744351
0.759573
0.774304
0.788307
0.801708
0.814545
0.826822
0.838510
0.849381
0.859608
0.869221
0.878214
0.886552
0.893943
0.900732
0.906885
0.912363
0.917131
0.921025
0.924222
0.926704
0.928489
0.929632
0.929811
0.929292
0.928095
0.926215
0.923625
0.920088
0.915909
0.911032
0.905455
0.899223
0.892117
0.884355
0.875937
0.866881
0.857224
0.846676
0.835540
0.823798
0.811450
0.798516
0.784836
0.770608
0.755826
0.740496
0.724647
0.708108
0.691131
0.673689
0.655774
0.637395
0.618469
0.599134
0.579417
0.559335
0.538899
0.517987
0.496777
0.475257
0.453450
0.431412
0.409008
0.386386
0.363547
0.340519
0.317371
0.293947
0.270415
0.246793
0.223080
0.199257
0.175380
0.151434
0.127467
0.103498
0.079530
0.055561
0.031690
0.007894
-0.015840
-0.039535
-0.063010
-0.086415
-0.109684
-0.132786
-0.155727
-0.178435
-0.200943
-0.223246
-0.245338
-0.267201
-0.288753
-0.310051
-0.331086
-0.351852
-0.372346
-0.392449
-0.412263
-0.431773
-0.450972
-0.469855
-0.488305
-0.506431
-0.524223
-0.541675
-0.558786
-0.575437
-0.591735
-0.607681
-0.623277
-0.638523
-0.653289
-0.667695
-0.681745
-0.695439
-0.708775
-0.721639
-0.734154
-0.746311
-0.758116
-0.769579
-0.780577
-0.791236
-0.801558
-0.811548
-0.821209
-0.830434
-0.839340
-0.847929
-0.856207
-0.864180
-0.871761
-0.879046
-0.886045
-0.892764
-0.899205
-0.905289
-0.911115
-0.916689
-0.922012
-0.927094
-0.931866
-0.936411
-0.940737
-0.944851
-0.948757
-0.952399
-0.955851
-0.959119
-0.962209
-0.965127
-0.967825
-0.970369
-0.972762
-0.975010
-0.977121
-0.979056
-0.980866
-0.982560
-0.984139
-0.985611
-0.986946
-0.988186
-0.989338
-0.990402
-0.991386
-0.992268
-0.993079
-0.993826
-0.994510
-0.995136
-0.995689
-0.996193
-0.996652
-0.997066
-0.997441
-0.997767
-0.998061
-0.998323
-0.998559
-0.998767
-0.998946
-0.999103
-0.999241
-0.999363
-0.999469
-0.999558
-0.999633
-0.999699
-0.999756
-0.999804
-0.999841
-0.999873
-0.999900
-0.999922
-0.999940
-0.999954
-0.999966
-0.999975
-0.999981
-0.999987
-0.999991
-0.999993
-0.999996
-0.999997
-0.999999
-0.999999
-0.999999
-0.999999
-1.000000
-1.000000
-1.000000
-1.000000
-1.000000
-1.000000
-1.000000
-1.000000
-1.000000
-1.000000
-1.000000
-1.000000
-1.000000
-1.000000
-1.000000
-1.000000
-1.000000
-1.000000
-0.999999
-0.999999
-0.999999
-0.999999
-0.999997
-0.999997
-0.999994
-0.999993
-0.999990
-0.999985
-0.999979
-0.999972
-0.999963
-0.999952
-0.999937
-0.999918
-0.999895
-0.999868
-0.999837
-0.999796
-0.999748
-0.999693
-0.999628
-0.999552
-0.999462
-0.999357
-0.999237
-0.999102
-0.998947
-0.998766
-0.998562
-0.998334
-0.998077
-0.997792
-0.997465
-0.997101
-0.996699
-0.996256
-0.995770
-0.995220
-0.994617
-0.993957
-0.993240
-0.992460
-0.991590
-0.990646
-0.989625
-0.988524
-0.987337
-0.986028
-0.984622
-0.983115
-0.981499
-0.979773
-0.977889
-0.975879
-0.973740
-0.971463
-0.969048
-0.966433
-0.963663
-0.961504
-0.959596
-0.956442
-0.953052
-0.949479
-0.945715
-0.941757
-0.937597
-0.933160
-0.928506
-0.923631
-0.918526
-0.913191
-0.907534
-0.901630
-0.895471
-0.889054
-0.882379
-0.875337
-0.868020
-0.860422
-0.852541
-0.844369
-0.835806
-0.826942
-0.817773
-0.808293
-0.798501
-0.788293
-0.777765
-0.766918
-0.755749
-0.744247
-0.732316
-0.720057
-0.707466
-0.694545
-0.681294
-0.667602
-0.653580
-0.639234
-0.624559
-0.609556
-0.594126
-0.578374
-0.562306
-0.545928
-0.529236
-0.512143
-0.494752
-0.477067
-0.459091
-0.440835
-0.422215
-0.403330
-0.384187
-0.364789
-0.345151
-0.325210
-0.305046
-0.284670
-0.266697
-0.256341
-0.235453
-0.214389
-0.193167
-0.171796
-0.150285
-0.128607
-0.106825
-0.084960
-0.063009
-0.040953
-0.018879
0.003235
0.025374
0.047526
0.069690
0.091819
0.113865
0.135874
0.157830
0.179649
0.201358
0.222916
0.244324
0.265560
0.286576
0.307447
0.328044
0.348405
0.368515
0.388311
0.407815
0.426978
0.445827
0.464361
0.482553
0.500236
0.517549
0.534475
0.550998
0.567096
0.582610
0.597633
0.612201
0.626304
0.639888
0.652852
0.665229
0.677083
0.688426
0.699223
0.709293
0.718759
0.727635
0.735913
0.743578
0.750514
0.756808
0.762450
0.766932
0.769243
0.773283
0.776653
0.779373
0.781464
0.782953
0.783568
0.783528
0.782832
0.781480
0.779473
0.776665
0.773242
0.769186
0.764484
0.759126
0.752949
0.746184
0.738813
0.730837
0.722274
0.712890
0.702961
0.692485
0.681463
0.669895
0.657598
0.644755
0.631402
0.617571
0.603291
0.588298
0.572896
0.557040
0.540738
0.524052
0.506839
0.489202
0.471196
0.452854
0.434184
0.415077
0.395641
0.375943
0.355999
0.335781
0.315217
0.294421
0.273439
0.252288
0.230961
0.209431
0.187780
0.166006
0.144118
0.122136
0.100134
0.078037
0.055899
0.033753
0.011605
0.000532
-0.018846
-0.040929
-0.062943
-0.084945
-0.106813
-0.128581
-0.150238
-0.171772
-0.193176
-0.214378
-0.235419
-0.256287
-0.276967
-0.297450
-0.317664
-0.337654
-0.357412
-0.376933
-0.396214
-0.415152
-0.433825
-0.452227
-0.470353
-0.488197
-0.505648
-0.522805
-0.539658
-0.556201
-0.572439
-0.588255
-0.603750
-0.618922
-0.633771
-0.648292
-0.662382
-0.676140
-0.689565
-0.702661
-0.715434
-0.727755
-0.739753
-0.751426
-0.762772
-0.773794
-0.784383
-0.794656
-0.804615
-0.814258
-0.823590
-0.832519
-0.841147
-0.849477
-0.857512
-0.865261
-0.872628
-0.879724
-0.886551
-0.893107
-0.899400
-0.902415
-0.907512
-0.913138
-0.918522
-0.923671
-0.928516
-0.933141
-0.937552
-0.941754
-0.945751
-0.949488
-0.953037
-0.956404
-0.959595
-0.962614
-0.965415
-0.968061
-0.970557
-0.972907
-0.975118
-0.977152
-0.979062
-0.980851
-0.982525
-0.984090
-0.985515
-0.986842
-0.988078
-0.989226
-0.990288
-0.991245
-0.992131
-0.992947
-0.993697
-0.994387
-0.995001
-0.995562
-0.996073
-0.996540
-0.996963
-0.997333
-0.997668
-0.997971
-0.998242
-0.998484
-0.998692
-0.998878
-0.999043
-0.999189
-0.999316
-0.999424
-0.999517
-0.999600
-0.999670
-0.999730
-0.999780
-0.999822
-0.999856
-0.999886
-0.999912
-0.999930
-0.999942
-0.999951
-0.999963
-0.999973
-0.999979
-0.999985
-0.999990
-0.999993
-0.999996
-0.999997
-0.999997
-0.999999
-0.999999
-0.999999
-1.000000
-1.000000
-1.000000
-1.000000
-1.000000
-1.000000
-1.000000
-1.000000
-1.000000
-1.000000
-1.000000
-1.000000
-1.000000
-1.000000
-1.000000
-1.000000
-1.000000
-1.000000
-1.000000
-0.999999
-0.999999
-0.999999
-0.999997
-0.999996
-0.999994
-0.999993
-0.999988
-0.999984
-0.999978
-0.999972
-0.999961
-0.999954
-0.999943
-0.999927
-0.999906
-0.999880
-0.999849
-0.999811
-0.999768
-0.999717
-0.999652
-0.999579
-0.999493
-0.999396
-0.999283
-0.999150
-0.998997
-0.998826
-0.998631
-0.998413
-0.998161
-0.997878
-0.997564
-0.997215
-0.996829
-0.996388
-0.995904
-0.995371
-0.994788
-0.994150
-0.993435
-0.992655
-0.991806
-0.990888
-0.989893
-0.988789
-0.987600
-0.986662
-0.985818
-0.984408
-0.982860
-0.981201
-0.979426
-0.977532
-0.975511
-0.973314
-0.970975
-0.968491
-0.965856
-0.963064
-0.960054
-0.956871
-0.953509
-0.949963
-0.946228
-0.942231
-0.938028
-0.933612
-0.928978
-0.924123
-0.918960
-0.913557
-0.907909
-0.902011
-0.895860
-0.889359
-0.882588
-0.875541
-0.868215
-0.860605
-0.852607
-0.844312
-0.835713
-0.827976
-0.823423
-0.814003
-0.804267
-0.794211
-0.783831
-0.773124
-0.761979
-0.750501
-0.738688
-0.726540
-0.714057
-0.701122
-0.687847
-0.674233
-0.660282
-0.645993
-0.631251
-0.616174
-0.600763
-0.585018
-0.568947
-0.552441
-0.535611
-0.518466
-0.501007
-0.483237
-0.465067
-0.446604
-0.427849
-0.408811
-0.389499
-0.369828
-0.349903
-0.329733
-0.309324
-0.288679
-0.278248
-0.259833
-0.238626
-0.217228
-0.195648
-0.173841
-0.151884
-0.129787
-0.107557
-0.085188
-0.062748
-0.040171
-0.017532
0.005142
0.027873
0.050602
0.073372
0.096139
0.118867
0.141543
0.164127
0.186669
0.209116
0.231435
0.253617
0.275581
0.297421
0.319084
0.340539
0.361773
0.382717
0.403345
0.423715
0.443826
0.463621
0.473401
0.490200
0.509094
0.527632
0.545842
0.563526
0.580729
0.597519
0.613909
0.629860
0.645157
0.659974
0.674269
0.688048
0.701377
0.713923
0.725935
0.737397
0.748285
0.758572
0.768130
0.777048
0.785349
0.793048
0.800148
0.806373
0.811984
0.816961
0.821293
0.824968
0.827769
0.829914
0.831403
0.832239
0.832416
0.831721
0.831040
0.829698
0.827473
0.824592
0.820836
0.816424
0.811357
0.805648
0.799326
0.792147
0.784366
0.775975
0.766980
0.757396
0.746994
0.736003
0.724471
0.712398
0.699736
0.686365
0.672529
0.658174
0.643297
0.627940
0.611911
0.595498
0.578631
0.561307
0.543603
0.525369
0.506767
0.487815
0.468525
0.448908
0.428836
0.408505
0.393105
0.380080
0.359134
0.337897
0.316428
0.294745
0.272869
0.250831
0.228628
0.206317
0.183888
0.161349
0.138727
0.115998
0.093268
0.070539
0.047796
0.025011
0.002319
-0.020346
-0.042967
-0.065521
-0.087988
-0.110326
-0.132535
-0.154614
-0.176551
-0.198336
-0.219894
-0.241270
-0.262452
-0.283425
-0.304186
-0.324651
-0.344871
-0.364843
-0.382141
-0.391915
-0.411192
-0.430192
-0.448909
-0.467338
-0.485469
-0.503191
-0.520611
-0.537715
-0.554500
-0.570967
-0.586996
-0.602694
-0.618060
-0.633094
-0.647791
-0.662038
-0.675946
-0.689515
-0.702744
-0.715633
-0.728073
-0.740175
-0.751939
-0.763372
-0.774477
-0.785136
-0.795474
-0.805489
-0.815184
-0.824566
-0.833527
-0.842184
-0.850540
-0.858600
-0.866370
-0.870108
-0.876436
-0.883446
-0.890182
-0.896644
-0.902760
-0.908625
-0.914239
-0.919609
-0.924742
-0.929568
-0.934171
-0.938559
-0.942736
-0.946707
-0.950416
-0.953937
-0.957274
-0.960435
-0.963423
-0.966193
-0.968808
-0.971272
-0.973591
-0.975771
-0.977775
-0.979653
-0.981412
-0.983056
-0.984591
-0.985987
-0.987288
-0.988495
-0.989616
-0.990652
-0.991587
-0.992143
-0.992754
-0.993526
-0.994234
-0.994864
-0.995440
-0.995967
-0.996445
-0.996880
-0.997260
-0.997605
-0.997915
-0.998194
-0.998443
-0.998656
-0.998848
-0.999018
-0.999166
-0.999298
-0.999408
-0.999505
-0.999589
-0.999661
-0.999723
-0.999774
-0.999817
-0.999853
-0.999883
-0.999909
-0.999928
-0.999945
-0.999958
-0.999969
-0.999976
-0.999982
-0.999987
-0.999990
-0.999993
-0.999994
-0.999996
-0.999997
-0.999999
-0.999999
-0.999999
-1.000000
-1.000000
-1.000000
-1.000000
-1.000000
-1.000000
-1.000000
-1.000000
-1.000000
-1.000000
-1.000000
-1.000000
-0.999999
-0.999997
-0.999996
-0.999990
-0.999982
-0.999970
-0.999952
-0.999928
-0.999894
-0.999849
-0.999790
-0.999720
-0.999633
-0.999522
-0.999390
-0.999232
-0.999019
-0.998686
-0.998409
-0.998092
-0.997735
-0.997335
-0.996885
-0.996367
-0.995794
-0.995160
-0.994462
-0.993699
-0.992839
-0.991903
-0.990885
-0.989784
-0.988594
-0.987279
-0.985864
-0.984346
-0.982722
-0.980986
-0.979093
-0.977077
-0.974937
-0.972664
-0.970257
-0.967662
-0.964921
-0.962031
-0.958984
-0.955780
-0.952359
-0.948768
-0.945004
-0.941062
-0.936942
-0.932572
-0.928012
-0.923259
-0.918306
-0.913153
-0.907729
-0.899872
-0.892467
-0.886252
-0.879826
-0.873093
-0.866133
-0.858940
-0.851514
-0.843858
-0.835884
-0.827670
-0.819213
-0.810513
-0.801565
-0.792294
-0.782776
-0.773007
-0.762987
-0.752718
-0.742120
-0.731268
-0.720165
-0.708813
-0.697206
-0.685275
-0.673093
-0.660666
-0.647991
-0.635070
-0.621828
-0.608350
-0.594634
-0.580680
-0.566496
-0.552001
-0.537283
-0.522345
-0.507184
-0.491803
-0.476145
-0.460282
-0.444219
-0.425875
-0.401092
-0.384265
-0.367260
-0.350083
-0.332740
-0.315237
-0.297522
-0.279664
-0.261667
-0.243534
-0.225276
-0.206856
-0.188325
-0.169687
-0.150954
-0.132136
-0.113208
-0.094198
-0.075136
-0.056031
-0.036871
-0.017656
0.001572
0.020842
0.040143
0.059431
0.078681
0.097918
0.117151
0.136351
0.155457
0.174544
0.193534
0.212457
0.231307
0.250047
0.268698
0.287196
0.305572
0.323826
0.341928
0.368700
0.388533
0.405970
0.423244
0.440271
0.457062
0.473634
0.489988
0.506119
0.522018
0.537516
0.552795
0.567810
0.582547
0.597024
0.611064
0.624819
0.638266
0.651396
0.664198
0.676507
0.688531
0.700203
0.711511
0.722491
0.732963
0.743064
0.752778
0.762106
0.771064
0.779439
0.787474
0.795084
0.802266
0.809094
0.815284
0.821092
0.826480
0.831432
0.835945
0.839932
0.843441
0.847098
0.850546
0.852438
0.853747
0.854577
0.854985
0.854977
0.854520
0.853443
0.851914
0.849945
0.847539
0.844695
0.841269
0.837445
0.833182
0.828457
0.823282
0.817524
0.811384
0.804825
0.797842
0.790464
0.782521
0.774183
0.765465
0.756357
0.746811
0.736810
0.726426
0.715669
0.704535
0.693004
0.681109
0.668832
0.656208
0.643257
0.629979
0.616263
0.602272
0.587974
0.573379
0.558552
0.535584
0.518025
0.502114
0.485977
0.469620
0.452899
0.436015
0.418930
0.401646
0.384196
0.366511
0.348621
0.330579
0.312420
0.294153
0.275665
0.257070
0.238365
0.219568
0.200718
0.181704
0.162648
0.143542
0.124377
0.105144
0.085911
0.066637
0.047368
0.028108
0.008820
-0.010431
-0.029667
-0.048835
-0.067947
-0.087073
-0.106077
-0.125019
-0.143886
-0.162664
-0.181351
-0.199903
-0.225202
-0.248058
-0.266173
-0.284152
-0.301945
-0.319587
-0.337071
-0.354394
-0.371547
-0.388471
-0.405214
-0.421770
-0.438136
-0.454312
-0.470218
-0.485919
-0.501406
-0.516682
-0.531741
-0.546501
-0.561042
-0.575353
-0.589431
-0.603274
-0.616798
-0.630087
-0.643137
-0.655942
-0.668499
-0.680733
-0.692716
-0.704452
-0.715939
-0.727171
-0.738073
-0.748729
-0.759132
-0.769282
-0.779187
-0.788755
-0.798078
-0.807154
-0.817029
-0.829786
-0.837889
-0.845752
-0.853377
-0.860769
-0.867930
-0.874780
-0.881410
-0.887815
-0.893998
-0.899956
-0.905637
-0.911107
-0.916371
-0.921430
-0.926289
-0.930886
-0.935295
-0.939514
-0.943552
-0.947410
-0.951034
-0.954490
-0.957781
-0.960912
-0.963883
-0.966654
-0.969279
-0.971760
-0.974104
-0.976314
-0.978354
-0.980271
-0.982069
-0.983754
-0.985327
-0.986761
-0.988096
-0.989337
-0.990486
-0.991546
-0.992499
-0.993666
-0.994639
-0.995328
-0.995953
-0.996501
-0.996994
-0.997437
-0.997831
-0.998182
-0.998481
-0.998742
-0.998971
-0.999169
-0.999339
-0.999475
-0.999591
-0.999687
-0.999766
-0.999831
-0.999877
-0.999915
-0.999943
-0.999964
-0.999979
-0.999988
-0.999994
-0.999997
-0.999999
-1.000000
-1.000000
-1.000000
-1.000000
-1.000000
-1.000000
-1.000000
-1.000000
-1.000000
-1.000000
-1.000000
-0.999999
-0.999999
-0.999999
-0.999999
-0.999997
-0.999996
-0.999994
-0.999991
-0.999988
-0.999982
-0.999976
-0.999964
-0.999949
-0.999934
-0.999915
-0.999891
-0.999861
-0.999826
-0.999784
-0.999736
-0.999675
-0.999604
-0.999522
-0.999427
-0.999319
-0.999190
-0.998977
-0.998758
-0.998553
-0.998323
-0.998055
-0.997756
-0.997423
-0.997054
-0.996646
-0.996181
-0.995668
-0.995106
-0.994488
-0.993814
-0.993057
-0.991887
-0.990735
-0.989709
-0.988602
-0.987375
-0.986053
-0.984630
-0.983103
-0.981465
-0.979672
-0.977754
-0.975705
-0.973522
-0.971197
-0.968676
-0.964911
-0.961288
-0.958162
-0.954859
-0.951306
-0.947556
-0.943605
-0.939447
-0.935074
-0.930406
-0.925507
-0.920371
-0.914992
-0.909366
-0.903397
-0.894688
-0.886438
-0.879468
-0.872214
-0.864562
-0.856615
-0.848364
-0.839799
-0.830920
-0.821617
-0.811986
-0.802023
-0.791724
-0.781090
-0.769999
-0.754099
-0.739221
-0.726849
-0.714118
-0.700918
-0.687357
-0.673438
-0.659163
-0.644527
-0.629415
-0.613944
-0.598120
-0.581943
-0.565411
-0.548413
-0.524397
-0.502155
-0.483913
-0.465339
-0.446332
-0.427014
-0.407386
-0.387453
-0.367219
-0.346611
-0.325722
-0.304563
-0.283140
-0.261471
-0.239485
-0.208839
-0.180723
-0.157963
-0.135024
-0.111852
-0.088546
-0.065077
-0.041473
-0.017814
0.006064
0.029955
0.053914
0.077941
0.101983
0.126079
0.159162
0.189186
0.213141
0.237052
0.260820
0.284533
0.308089
0.331470
0.354727
0.377784
0.400621
0.423231
0.445605
0.467731
0.489477
0.518856
0.545152
0.565731
0.586036
0.605776
0.625122
0.644052
0.662557
0.680640
0.698122
0.715111
0.731619
0.747639
0.763153
0.777903
0.797199
0.814060
0.826774
0.838900
0.850207
0.860872
0.870922
0.880371
0.889218
0.897118
0.904405
0.911031
0.916960
0.922165
0.926514
0.930193
0.933612
0.936429
0.937555
0.937734
0.937255
0.936058
0.934138
0.931548
0.928011
0.923818
0.918942
0.913365
0.907077
0.899953
0.892144
0.881313
0.868549
0.858382
0.847414
0.835833
0.823645
0.810861
0.797490
0.783372
0.768706
0.753496
0.737752
0.721504
0.704617
0.687226
0.664731
0.639402
0.620385
0.600859
0.580936
0.560628
0.539958
0.518974
0.497592
0.475893
0.453900
0.431643
0.409167
0.386400
0.363414
0.334381
0.302230
0.278643
0.254911
0.231070
0.207156
0.183183
0.159142
0.135102
0.111060
0.087019
0.062979
0.038937
0.015024
-0.008833
-0.038473
-0.070918
-0.094371
-0.117634
-0.140727
-0.163642
-0.186375
-0.208917
-0.231172
-0.253204
-0.274999
-0.296550
-0.317848
-0.338799
-0.359467
-0.384825
-0.412324
-0.431913
-0.451087
-0.469941
-0.488469
-0.506667
-0.524532
-0.541941
-0.559011
-0.575731
-0.592098
-0.608110
-0.623655
-0.638839
-0.657223
-0.676966
-0.690837
-0.704227
-0.717265
-0.729948
-0.742272
-0.754242
-0.765748
-0.776911
-0.787731
-0.798207
-0.808344
-0.818043
-0.827418
-0.838597
-0.850471
-0.858681
-0.866488
-0.873999
-0.881218
-0.888150
-0.894802
-0.901090
-0.907114
-0.912880
-0.918390
-0.923653
-0.928599
-0.933315
-0.938838
-0.944623
-0.948546
-0.952203
-0.955669
-0.958950
-0.962052
-0.964983
-0.967692
-0.970246
-0.972649
-0.974907
-0.977026
-0.978969
-0.980788
-0.982866
-0.985002
-0.986409
-0.987685
-0.988870
-0.989968
-0.990982
-0.991918
-0.992757
-0.993528
-0.994236
-0.994882
-0.995473
-0.995995
-0.996471
-0.996993
-0.997513
-0.997840
-0.998124
-0.998377
-0.998605
-0.998806
-0.998986
-0.999136
-0.999270
-0.999387
-0.999489
-0.999577
-0.999651
-0.999712
-0.999777
-0.999837
-0.999870
-0.999897
-0.999919
-0.999937
-0.999952
-0.999964
-0.999973
-0.999981
-0.999985
-0.999990
-0.999993
-0.999996
-0.999997
-0.999997
-0.999999
-0.999999
-1.000000
-1.000000
-1.000000
-1.000000
-1.000000
-1.000000
-1.000000
-1.000000
-1.000000
-1.000000
-0.999879
-0.999310
-0.998527
-0.997608
-0.996469
-0.995037
-0.993384
-0.991513
-0.989424
-0.987117
-0.983112
-0.979839
-0.976665
-0.973275
-0.969672
-0.965784
-0.961684
-0.957373
-0.952234
-0.945033
-0.939886
-0.934534
-0.928978
-0.923217
-0.917254
-0.911022
-0.904591
-0.896227
-0.886767
-0.879622
-0.872215
-0.864622
-0.856842
-0.848877
-0.840726
-0.832332
-0.823759
-0.812746
-0.800397
-0.791181
-0.781731
-0.772122
-0.762346
-0.752403
-0.742296
-0.731982
-0.717505
-0.704161
-0.693286
-0.682266
-0.671049
-0.659694
-0.648198
-0.636564
-0.624798
-0.606828
-0.593193
-0.580918
-0.568522
-0.556017
-0.543354
-0.530578
-0.517698
-0.503064
-0.483381
-0.470101
-0.456727
-0.443260
-0.429705
-0.416067
-0.402324
-0.388506
-0.371109
-0.351877
-0.337806
-0.323646
-0.309430
-0.295159
-0.280836
-0.266464
-0.252033
-0.232120
-0.213972
-0.199408
-0.184819
-0.170188
-0.155545
-0.140883
-0.126202
-0.111510
-0.089448
-0.072894
-0.058212
-0.043551
-0.028834
-0.014175
0.000472
0.015117
0.031563
0.053418
0.067933
0.082434
0.096895
0.111301
0.125653
0.139950
0.154179
0.171862
0.191250
0.205309
0.219225
0.233056
0.246843
0.260562
0.274129
0.287625
0.306037
0.322665
0.335832
0.348889
0.361803
0.374647
0.387367
0.399957
0.412450
0.424779
0.441480
0.456513
0.468382
0.480129
0.491658
0.503076
0.514357
0.525499
0.536517
0.552579
0.564477
0.574884
0.585118
0.595134
0.604986
0.614688
0.624222
0.634698
0.648357
0.657207
0.665838
0.674316
0.682624
0.690673
0.698577
0.706248
0.715498
0.725436
0.732465
0.739129
0.745630
0.751959
0.758100
0.764037
0.769681
0.777033
0.783487
0.788400
0.793080
0.797485
0.801673
0.805642
0.809394
0.812925
0.817731
0.821077
0.823762
0.826219
0.828513
0.830442
0.832207
0.833736
0.835123
0.836634
0.837324
0.837742
0.837931
0.837921
0.837720
0.837172
0.836406
0.835102
0.833385
0.831817
0.829957
0.827893
0.825606
0.823105
0.820428
0.817402
0.812862
0.808470
0.804672
0.800682
0.796365
0.791856
0.787146
0.782227
0.777090
0.768912
0.762522
0.756583
0.750439
0.744118
0.737524
0.730711
0.723708
0.715575
0.704409
0.696649
0.688671
0.680538
0.672255
0.663766
0.654987
0.646084
0.637003
0.626530
0.612286
0.602559
0.592656
0.582556
0.572278
0.561877
0.551277
0.540540
0.526861
0.511597
0.500268
0.488793
0.477181
0.465433
0.453553
0.441550
0.429330
0.412368
0.396804
0.384181
0.371449
0.358629
0.345655
0.332569
0.319390
0.306132
0.285987
0.270747
0.257104
0.243403
0.229635
0.215737
0.201772
0.187758
0.171907
0.150634
0.136374
0.122058
0.107679
0.093253
0.078829
0.064332
0.049792
0.031561
0.011467
-0.003175
-0.017818
-0.032517
-0.047196
-0.061857
-0.076573
-0.091284
-0.111496
-0.129861
-0.144537
-0.159198
-0.173835
-0.188448
-0.203037
-0.217599
-0.232123
-0.253822
-0.270043
-0.284406
-0.298719
-0.312985
-0.327178
-0.341307
-0.355372
-0.371107
-0.391969
-0.405756
-0.419464
-0.433089
-0.446631
-0.460086
-0.473419
-0.486654
-0.503035
-0.520926
-0.533791
-0.546514
-0.559125
-0.571618
-0.583995
-0.596247
-0.608346
-0.624730
-0.639469
-0.651085
-0.662560
-0.673854
-0.684999
-0.696001
-0.706860
-0.717564
-0.728070
-0.742216
-0.754885
-0.764806
-0.774558
-0.784099
-0.793467
-0.802659
-0.811678
-0.820530
-0.833352
-0.842746
-0.850873
-0.858813
-0.866572
-0.874071
-0.881383
-0.888505
-0.896253
-0.906252
-0.912589
-0.918726
-0.924663
-0.930396
-0.935926
-0.941182
-0.946233
-0.952198
-0.958482
-0.962766
-0.966766
-0.970555
-0.974130
-0.977491
-0.980637
-0.983494
-0.987016
-0.989956
-0.992016
-0.993858
-0.995407
-0.996738
-0.997848
-0.998739
-0.999409
-0.999864
-0.999991
-1.000000
-1.000000
-0.999999
-0.999997
-0.999994
-0.999988
-0.999979
-0.999967
-0.999946
-0.999918
-0.999867
-0.999795
-0.999724
-0.999633
-0.999520
-0.999387
-0.999229
-0.999045
-0.998821
-0.998562
-0.998265
-0.997929
-0.997549
-0.996859
-0.996274
-0.995683
-0.995031
-0.994312
-0.993499
-0.992611
-0.991642
-0.990589
-0.989448
-0.988182
-0.986253
-0.984370
-0.982719
-0.980952
-0.979023
-0.976966
-0.974778
-0.972454
-0.969990
-0.967330
-0.964519
-0.961549
-0.957987
-0.952959
-0.949320
-0.945499
-0.941494
-0.937302
-0.932917
-0.928270
-0.923419
-0.918361
-0.913093
-0.907612
-0.901840
-0.893482
-0.885606
-0.878997
-0.872157
-0.864991
-0.857586
-0.849936
-0.842040
-0.833898
-0.825415
-0.816676
-0.807678
-0.797197
-0.782800
-0.772759
-0.762453
-0.751882
-0.741048
-0.729951
-0.718491
-0.706768
-0.694783
-0.682531
-0.670006
-0.657139
-0.638950
-0.622098
-0.608269
-0.594178
-0.579756
-0.565078
-0.550152
-0.534978
-0.519559
-0.503824
-0.487854
-0.471649
-0.453106
-0.428010
-0.410917
-0.393616
-0.376110
-0.358404
-0.340506
-0.322351
-0.304017
-0.285508
-0.266830
-0.247989
-0.228939
-0.202477
-0.178252
-0.158697
-0.139023
-0.119197
-0.099267
-0.079236
-0.059121
-0.038959
-0.018706
0.001642
0.022032
0.045012
0.075738
0.096226
0.116743
0.137251
0.157735
0.178207
0.198660
0.219031
0.239338
0.259590
0.279787
0.299895
0.327295
0.352090
0.371796
0.391338
0.410679
0.429897
0.448938
0.467787
0.486472
0.504921
0.523123
0.545532
0.569899
0.587274
0.604356
0.621138
0.637654
0.653917
0.669907
0.685477
0.700719
0.715671
0.730311
0.744570
0.765202
0.780235
0.793146
0.805678
0.817842
0.829479
0.840745
0.851625
0.862101
0.872151
0.881692
0.890796
0.901447
0.912582
0.920083
0.927001
0.933483
0.939526
0.945115
0.950212
0.954727
0.958762
0.962338
0.965455
0.968092
0.970894
0.972412
0.973174
0.973449
0.973246
0.972442
0.971146
0.969367
0.967120
0.964422
0.961086
0.957300
0.951778
0.945081
0.939615
0.933511
0.926997
0.920029
0.912595
0.904725
0.896272
0.887395
0.878104
0.868399
0.858270
0.842112
0.829492
0.817788
0.805693
0.793215
0.780246
0.766935
0.753264
0.739246
0.724930
0.710139
0.695047
0.675658
0.653914
0.637704
0.621145
0.604357
0.587272
0.569899
0.552322
0.534436
0.516331
0.498009
0.479481
0.460774
0.432270
0.410677
0.391317
0.371829
0.352176
0.332323
0.312388
0.292363
0.272251
0.252072
0.231763
0.211401
0.185884
0.157773
0.137283
0.116757
0.096271
0.075792
0.055308
0.034836
0.014437
-0.005961
-0.026295
-0.046528
-0.066654
-0.096744
-0.119178
-0.138985
-0.158679
-0.178258
-0.197667
-0.216937
-0.236065
-0.255045
-0.273867
-0.292464
-0.317715
-0.340452
-0.358390
-0.376134
-0.393615
-0.410889
-0.427951
-0.444799
-0.461430
-0.477756
-0.493852
-0.509713
-0.527230
-0.550186
-0.565080
-0.579723
-0.594115
-0.608253
-0.622131
-0.635671
-0.648945
-0.661954
-0.674701
-0.687187
-0.699318
-0.715500
-0.729886
-0.741037
-0.751927
-0.762462
-0.772729
-0.782734
-0.792477
-0.801955
-0.811093
-0.819967
-0.828586
-0.837937
-0.849984
-0.857599
-0.864970
-0.872100
-0.878992
-0.885646
-0.891993
-0.898108
-0.904000
-0.909672
-0.915124
-0.920293
-0.927012
-0.932874
-0.937299
-0.941529
-0.945507
-0.949303
-0.952921
-0.956365
-0.959638
-0.962691
-0.965586
-0.968326
-0.971206
-0.974803
-0.976974
-0.979012
-0.980926
-0.982717
-0.984391
-0.985917
-0.987337
-0.988657
-0.989878
-0.991008
-0.992020
-0.993261
-0.994297
-0.995029
-0.995695
-0.996277
-0.996802
-0.997273
-0.997693
-0.998067
-0.998383
-0.998662
-0.998905
-0.999135
-0.999393
-0.999522
-0.999631
-0.999721
-0.999795
-0.999853
-0.999897
-0.999930
-0.999954
-0.999972
-0.999984
-0.999991
-0.999996
-0.999999
-1.000000
-1.000000
-0.999924
-0.999754
-0.999489
-0.999123
-0.998646
-0.998040
-0.997338
-0.996534
-0.995623
-0.994614
-0.993478
-0.992239
-0.990895
-0.989454
-0.987916
-0.986245
-0.984468
-0.982596
-0.980628
-0.978562
-0.976354
-0.974053
-0.971659
-0.969168
-0.966568
-0.963846
-0.961032
-0.958114
-0.955096
-0.951985
-0.948754
-0.945420
-0.941988
-0.938464
-0.934852
-0.931108
-0.927270
-0.923341
-0.919323
-0.915205
-0.910966
-0.906640
-0.902223
-0.897709
-0.893104
-0.888385
-0.883575
-0.878676
-0.873690
-0.868614
-0.863433
-0.858151
-0.852784
-0.847339
-0.841816
-0.836158
-0.830425
-0.824616
-0.818724
-0.812740
-0.806650
-0.800487
-0.794244
-0.787920
-0.781515
-0.775008
-0.768418
-0.761752
-0.755013
-0.748203
-0.741291
-0.734298
-0.727233
-0.720102
-0.712906
-0.705604
-0.698232
-0.690793
-0.683287
-0.675711
-0.668046
-0.660316
-0.652519
-0.644656
-0.636729
-0.628722
-0.620656
-0.612525
-0.604332
-0.596082
-0.587745
-0.579354
-0.570910
-0.562413
-0.553857
-0.545223
-0.536542
-0.527806
-0.519021
-0.510189
-0.501285
-0.492336
-0.483336
-0.474285
-0.465190
-0.456039
-0.446838
-0.437593
-0.428313
-0.418998
-0.409611
-0.400195
-0.390742
-0.381249
-0.371724
-0.362145
-0.352531
-0.342888
-0.333214
-0.323505
-0.313755
-0.303978
-0.294180
-0.284365
-0.274534
-0.264564
-0.254643
-0.244722
-0.234778
-0.224818
-0.214824
-0.204760
-0.194683
-0.184618
-0.174556
-0.164478
-0.154389
-0.144268
-0.134107
-0.123913
-0.113767
-0.103621
-0.093459
-0.083257
-0.072991
-0.062823
-0.052660
-0.042499
-0.032320
-0.022087
-0.011874
-0.001662
0.008523
0.018684
0.028845
0.039006
0.049174
0.059370
0.069565
0.079684
0.089767
0.099858
0.109935
0.120015
0.130158
0.140199
0.150186
0.160155
0.170124
0.180093
0.190078
0.200008
0.209892
0.219738
0.229557
0.239365
0.249100
0.258834
0.268575
0.278256
0.287853
0.297442
0.307036
0.316617
0.326125
0.335584
0.344953
0.354306
0.363648
0.372913
0.382216
0.391389
0.400494
0.409557
0.418567
0.427578
0.436569
0.445470
0.454290
0.463108
0.471817
0.480466
0.489099
0.497691
0.506143
0.514579
0.522922
0.531232
0.539508
0.547695
0.555826
0.563892
0.571876
0.579784
0.587644
0.595428
0.603180
0.610831
0.618393
0.625941
0.633322
0.640704
0.648013
0.655215
0.662310
0.669358
0.676317
0.683196
0.690021
0.696835
0.703416
0.709992
0.716472
0.722842
0.729169
0.735462
0.741609
0.747649
0.753616
0.759543
0.765294
0.771036
0.776698
0.782247
0.787681
0.792999
0.798225
0.803397
0.808509
0.813525
0.818367
0.823155
0.827844
0.832426
0.836931
0.841371
0.845683
0.849897
0.854016
0.858034
0.861946
0.865767
0.869482
0.873091
0.876603
0.879994
0.883294
0.886509
0.889630
0.892642
0.895530
0.898315
0.901008
0.903615
0.906151
0.908521
0.910803
0.912996
0.915075
0.916995
0.918879
0.920617
0.922258
0.923811
0.925249
0.926556
0.927796
0.928918
0.929910
0.930805
0.931644
0.932331
0.932907
0.933373
0.933693
0.933948
0.934114
0.934152
0.934068
0.933913
0.933624
0.933223
0.932737
0.932160
0.931440
0.930601
0.929649
0.928605
0.927474
0.926256
0.924898
0.923449
0.921870
0.920173
0.918430
0.916531
0.914547
0.912448
0.910239
0.907951
0.905544
0.903013
0.900385
0.897675
0.894879
0.891922
0.888891
0.885753
0.882508
0.879172
0.875766
0.872218
0.868545
0.864784
0.861001
0.857025
0.853011
0.848884
0.844627
0.840289
0.835825
0.831306
0.826689
0.821976
0.817218
0.812263
0.807214
0.802105
0.796935
0.791677
0.786340
0.780834
0.775260
0.769633
0.763882
0.758077
0.752182
0.746176
0.740068
0.733893
0.727614
0.721281
0.714873
0.708391
0.701872
0.695104
0.688347
0.681534
0.674632
0.667642
0.660606
0.653433
0.646174
0.638856
0.631474
0.624034
0.616552
0.608953
0.601248
0.593538
0.585709
0.577858
0.569946
0.561937
0.553801
0.545653
0.537468
0.529210
0.520882
0.512520
0.504031
0.495507
0.486927
0.478302
0.469675
0.460915
0.452139
0.443277
0.434332
0.425388
0.416377
0.407338
0.398262
0.389112
0.379831
0.370596
0.361314
0.352012
0.342685
0.333291
0.323775
0.314257
0.304704
0.295119
0.285532
0.275947
0.266250
0.256483
0.246697
0.236946
0.227169
0.217359
0.207466
0.197518
0.187620
0.177651
0.167730
0.157761
0.147732
0.137712
0.127633
0.117565
0.107500
0.097420
0.087298
0.077202
0.067011
0.056839
0.046711
0.036550
0.026389
0.016228
0.006016
-0.004227
-0.014410
-0.024621
-0.034794
-0.044955
-0.055131
-0.065352
-0.075621
-0.085807
-0.095955
-0.106093
-0.116245
-0.126397
-0.136588
-0.146746
-0.156850
-0.166938
-0.177012
-0.187126
-0.197215
-0.207256
-0.217264
-0.227241
-0.237201
-0.247158
-0.257118
-0.267072
-0.276937
-0.286770
-0.296575
-0.306360
-0.316116
-0.325920
-0.335626
-0.345279
-0.354900
-0.364483
-0.374023
-0.383592
-0.393105
-0.402541
-0.411930
-0.421270
-0.430572
-0.439851
-0.449110
-0.458332
-0.467443
-0.476509
-0.485529
-0.494505
-0.503440
-0.512377
-0.521206
-0.529971
-0.538683
-0.547329
-0.555969
-0.564538
-0.573027
-0.581443
-0.589804
-0.598093
-0.606330
-0.614532
-0.622683
-0.630727
-0.638689
-0.646584
-0.654417
-0.662208
-0.669985
-0.677598
-0.685147
-0.692631
-0.700041
-0.707379
-0.714681
-0.721890
-0.729004
-0.736033
-0.742990
-0.749859
-0.756660
-0.763399
-0.770068
-0.776635
-0.783082
-0.789460
-0.795760
-0.801996
-0.808191
-0.814222
-0.820177
-0.826045
-0.831826
-0.837529
-0.843171
-0.848698
-0.854122
-0.859453
-0.864708
-0.869850
-0.874930
-0.879910
-0.884782
-0.889569
-0.894228
-0.898803
-0.903312
-0.907743
-0.912039
-0.916219
-0.920314
-0.924310
-0.928215
-0.932047
-0.935754
-0.939348
-0.942841
-0.946243
-0.949557
-0.952743
-0.955845
-0.958845
-0.961740
-0.964537
-0.967198
-0.969769
-0.972256
-0.974649
-0.976918
-0.979066
-0.981117
-0.983064
-0.984910
-0.986674
-0.988303
-0.989818
-0.991233
-0.992553
-0.993780
-0.994869
-0.995854
-0.996741
-0.997530
-0.998209
-0.998758
-0.999214
-0.999567
-0.999813
-0.999957
-0.999991
-1.000000
-1.000000
-1.000000
-1.000000
-1.000000
-1.000000
-1.000000
-1.000000
-1.000000
-1.000000
-1.000000
-1.000000
-0.999999
-0.999999
-0.999999
-0.999999
-0.999999
-0.999997
-0.999997
-0.999996
-0.999994
-0.999993
-0.999991
-0.999988
-0.999985
-0.999982
-0.999978
-0.999972
-0.999966
-0.999958
-0.999949
-0.999939
-0.999927
-0.999912
-0.999895
-0.999876
-0.999853
-0.999829
-0.999801
-0.999768
-0.999732
-0.999690
-0.999645
-0.999592
-0.999535
-0.999469
-0.999397
-0.999319
-0.999232
-0.999135
-0.999028
-0.998911
-0.998784
-0.998644
-0.998490
-0.998322
-0.998140
-0.997942
-0.997731
-0.997497
-0.997245
-0.996975
-0.996684
-0.996372
-0.996030
-0.995664
-0.995274
-0.994858
-0.994413
-0.993933
-0.993424
-0.992881
-0.992305
-0.991692
-0.991032
-0.990334
-0.989595
-0.988815
-0.987993
-0.987109
-0.986181
-0.985207
-0.984184
-0.983107
-0.981951
-0.980742
-0.979473
-0.978144
-0.976753
-0.975277
-0.973731
-0.972118
-0.970441
-0.968695
-0.966844
-0.964906
-0.962890
-0.960795
-0.958611
-0.956314
-0.953928
-0.951450
-0.948877
-0.946216
-0.943440
-0.940552
-0.937551
-0.934441
-0.931233
-0.927871
-0.924400
-0.920815
-0.917113
-0.913293
-0.909358
-0.905260
-0.901038
-0.896692
-0.892197
-0.887550
-0.882756
-0.877828
-0.872772
-0.867573
-0.862186
-0.856704
-0.851059
-0.845242
-0.839293
-0.833125
-0.826821
-0.820360
-0.813744
-0.806986
-0.800010
-0.792886
-0.785643
-0.778260
-0.770664
-0.762867
-0.754896
-0.746769
-0.738489
-0.730036
-0.721380
-0.712560
-0.703578
-0.694461
-0.685255
-0.675735
-0.666067
-0.656235
-0.646242
-0.636108
-0.625735
-0.615222
-0.604552
-0.593748
-0.582862
-0.571711
-0.560395
-0.548929
-0.537316
-0.525547
-0.513612
-0.501517
-0.489288
-0.476929
-0.464436
-0.451870
-0.439123
-0.426223
-0.413188
-0.400036
-0.386727
-0.373314
-0.359788
-0.346153
-0.332428
-0.318568
-0.304708
-0.290742
-0.276634
-0.262428
-0.248127
-0.233754
-0.219313
-0.204811
-0.190246
-0.175620
-0.160939
-0.146280
-0.131622
-0.116850
-0.102019
-0.087186
-0.072324
-0.057436
-0.042550
-0.027663
-0.012775
0.002074
0.016858
0.031549
0.046314
0.061090
0.075819
0.090468
0.105037
0.119599
0.134056
0.148446
0.162751
0.176904
0.190977
0.204958
0.218871
0.232710
0.246430
0.259947
0.273366
0.286657
0.299815
0.312850
0.325563
0.338172
0.350625
0.362922
0.375108
0.387021
0.398748
0.410289
0.421635
0.432780
0.443697
0.454323
0.464719
0.474918
0.484921
0.494656
0.504118
0.513340
0.522337
0.531103
0.539509
0.547654
0.555526
0.563130
0.570480
0.577456
0.584172
0.590622
0.596803
0.602706
0.608205
0.613425
0.618331
0.622924
0.627237
0.631156
0.634777
0.638125
0.641178
0.643857
0.646165
0.648166
0.649855
0.651229
0.652287
0.652930
0.653305
0.653340
0.653038
0.652476
0.651448
0.650101
0.648454
0.646519
0.644298
0.641602
0.638659
0.635401
0.631822
0.627970
0.623710
0.619116
0.614238
0.609091
0.603651
0.597780
0.591691
0.585340
0.578686
0.571701
0.564399
0.556839
0.548986
0.540861
0.532531
0.523807
0.514852
0.505687
0.496306
0.486669
0.476736
0.466539
0.456108
0.445464
0.434623
0.423505
0.412194
0.400666
0.388977
0.377242
0.365100
0.352806
0.340359
0.327757
0.315000
0.301975
0.288846
0.275584
0.262185
0.248670
0.235101
0.221373
0.207480
0.193453
0.179362
0.165135
0.150828
0.136465
0.122029
0.107458
0.092889
0.078355
0.063727
0.048982
0.034201
0.019371
0.004552
-0.010299
-0.025185
-0.040072
-0.054960
-0.069846
-0.084639
-0.099372
-0.114204
-0.129004
-0.143770
-0.158499
-0.173184
-0.187821
-0.202399
-0.216912
-0.231294
-0.245578
-0.259882
-0.274104
-0.288241
-0.302296
-0.316264
-0.330141
-0.343882
-0.357531
-0.371074
-0.384478
-0.397686
-0.410848
-0.423907
-0.436845
-0.449653
-0.462346
-0.474861
-0.487243
-0.499495
-0.511614
-0.523579
-0.535263
-0.546870
-0.558364
-0.569719
-0.580912
-0.591918
-0.602767
-0.613462
-0.624004
-0.634389
-0.644565
-0.654516
-0.664329
-0.674026
-0.683578
-0.692902
-0.702075
-0.711082
-0.719926
-0.728616
-0.737094
-0.745368
-0.753484
-0.761461
-0.769287
-0.776917
-0.784380
-0.791688
-0.798843
-0.805837
-0.812628
-0.819270
-0.825735
-0.832032
-0.838201
-0.844186
-0.850036
-0.855733
-0.861280
-0.866700
-0.871915
-0.876997
-0.881947
-0.886756
-0.891402
-0.895894
-0.900267
-0.904519
-0.908647
-0.912642
-0.916489
-0.920209
-0.923814
-0.927306
-0.930684
-0.933892
-0.937008
-0.940023
-0.942939
-0.945762
-0.948439
-0.951030
-0.953524
-0.955924
-0.958240
-0.960435
-0.962536
-0.964557
-0.966504
-0.968373
-0.970147
-0.971844
-0.973470
-0.975028
-0.976513
-0.977917
-0.979254
-0.980526
-0.981741
-0.982905
-0.983994
-0.985035
-0.986022
-0.986959
-0.987853
-0.988681
-0.989469
-0.990214
-0.990915
-0.991579
-0.992197
-0.992781
-0.993331
-0.993850
-0.994336
-0.994786
-0.995206
-0.995601
-0.995971
-0.996315
-0.996630
-0.996924
-0.997200
-0.997455
-0.997693
-0.997908
-0.998109
-0.998293
-0.998463
-0.998620
-0.998761
-0.998890
-0.999009
-0.999117
-0.999217
-0.999304
-0.999385
-0.999459
-0.999525
-0.999583
-0.999636
-0.999682
-0.999724
-0.999762
-0.999795
-0.999825
-0.999850
-0.999873
-0.999892
-0.999909
-0.999924
-0.999936
-0.999948
-0.999957
-0.999964
-0.999972
-0.999976
-0.999981
-0.999985
-0.999988
-0.999991
-0.999993
-0.999994
-0.999996
-0.999997
-0.999997
-0.999999
-0.999999
-0.999999
-0.999999
-0.999999
-1.000000
-1.000000
-1.000000
-1.000000
-1.000000
-1.000000
-1.000000
-1.000000
-1.000000
-1.000000
-1.000000
-1.000000
-0.999993
-0.999963
-0.999772
-0.999453
-0.998989
-0.998380
-0.997641
-0.996723
-0.995658
-0.994458
-0.993121
-0.991641
-0.989986
-0.988192
-0.986256
-0.984181
-0.981979
-0.979588
-0.977070
-0.974416
-0.971622
-0.968686
-0.965583
-0.962343
-0.958978
-0.955486
-0.951852
-0.948046
-0.944119
-0.940048
-0.935835
-0.931500
-0.926998
-0.922375
-0.917634
-0.912763
-0.907741
-0.902559
-0.897264
-0.891852
-0.886321
-0.880680
-0.874860
-0.868929
-0.862878
-0.856698
-0.850392
-0.843939
-0.837378
-0.830713
-0.823938
-0.817036
-0.809971
-0.802806
-0.795543
-0.788181
-0.780715
-0.773097
-0.765397
-0.757600
-0.749685
-0.741633
-0.733464
-0.725203
-0.716859
-0.708430
-0.699910
-0.691219
-0.682449
-0.673594
-0.664662
-0.655657
-0.646540
-0.637309
-0.628027
-0.618688
-0.609216
-0.599631
-0.589968
-0.580245
-0.570466
-0.560620
-0.550653
-0.540601
-0.530481
-0.520306
-0.510088
-0.499792
-0.489418
-0.478968
-0.468472
-0.458002
-0.447351
-0.436647
-0.425904
-0.415125
-0.404313
-0.393435
-0.382479
-0.371469
-0.360427
-0.349363
-0.338263
-0.327126
-0.315928
-0.304677
-0.293398
-0.282187
-0.270868
-0.259497
-0.248049
-0.236412
-0.225693
-0.214068
-0.202344
-0.190900
-0.179677
-0.167683
-0.156580
-0.145165
-0.133254
-0.121666
-0.110386
-0.098544
-0.087121
-0.076002
-0.063981
-0.052405
-0.041064
-0.029422
-0.017704
-0.006894
0.005061
0.016657
0.028005
0.039382
0.051243
0.061915
0.073458
0.085054
0.096316
0.107283
0.119013
0.129813
0.140859
0.152335
0.163444
0.174252
0.185518
0.196359
0.206881
0.218173
0.229021
0.239583
0.250342
0.261120
0.271063
0.282001
0.292596
0.302898
0.313164
0.323854
0.333390
0.343656
0.353923
0.363864
0.373533
0.383737
0.393114
0.402673
0.412581
0.422142
0.431289
0.440460
0.449608
0.458814
0.468285
0.476643
0.485643
0.494551
0.503137
0.511677
0.520485
0.528559
0.536758
0.545173
0.553132
0.561013
0.569086
0.576759
0.584122
0.591946
0.599281
0.606508
0.613806
0.620980
0.627463
0.634558
0.641287
0.647821
0.654322
0.660945
0.666735
0.672918
0.678976
0.684747
0.690405
0.696244
0.701487
0.706732
0.712078
0.717109
0.721989
0.726900
0.731491
0.735840
0.740454
0.744610
0.748648
0.752683
0.756607
0.760083
0.763725
0.767118
0.770346
0.773494
0.776652
0.779289
0.781992
0.784584
0.786987
0.789217
0.791412
0.793326
0.795145
0.796888
0.798396
0.799738
0.800992
0.802077
0.802998
0.803847
0.804469
0.804960
0.805305
0.805510
0.805597
0.805476
0.805221
0.804837
0.804319
0.803656
0.802816
0.801826
0.800731
0.799503
0.798039
0.796516
0.794821
0.792906
0.790848
0.788848
0.786454
0.784033
0.781473
0.778726
0.775812
0.772950
0.769716
0.766401
0.763044
0.759435
0.755535
0.751831
0.747901
0.743686
0.739488
0.735039
0.730375
0.725757
0.721101
0.715987
0.710995
0.705795
0.700333
0.694776
0.689505
0.683541
0.677710
0.671772
0.665578
0.659074
0.653110
0.646515
0.639855
0.633244
0.626353
0.619054
0.612229
0.605113
0.597628
0.590385
0.582817
0.574915
0.567235
0.559639
0.551304
0.543427
0.535234
0.526740
0.518230
0.510259
0.501309
0.492688
0.483981
0.474966
0.465616
0.457066
0.447735
0.438409
0.429255
0.419812
0.409857
0.400623
0.391048
0.381036
0.371457
0.361473
0.351145
0.341194
0.331446
0.320833
0.310801
0.300468
0.289813
0.279192
0.269325
0.258369
0.248068
0.237433
0.226458
0.216126
0.205003
0.193765
0.182922
0.172230
0.160695
0.150081
0.138897
0.127414
0.116064
0.105432
0.093727
0.082629
0.071388
0.059767
0.048040
0.037231
0.025591
0.014130
0.002944
-0.008787
-0.020665
-0.031824
-0.043293
-0.055074
-0.066135
-0.077913
-0.089820
-0.101263
-0.112474
-0.124507
-0.135574
-0.147174
-0.159018
-0.170674
-0.181567
-0.193540
-0.204783
-0.216127
-0.227845
-0.239647
-0.250431
-0.262006
-0.273355
-0.284382
-0.295906
-0.307531
-0.318390
-0.329502
-0.340884
-0.351537
-0.362824
-0.374173
-0.385035
-0.395637
-0.406978
-0.417351
-0.428181
-0.439191
-0.449983
-0.460030
-0.471010
-0.481281
-0.491593
-0.502201
-0.512847
-0.522513
-0.532846
-0.542937
-0.552693
-0.562845
-0.573024
-0.582484
-0.592123
-0.601956
-0.611110
-0.620751
-0.629773
-0.638962
-0.648453
-0.657733
-0.666387
-0.675490
-0.684256
-0.692704
-0.701650
-0.710329
-0.718548
-0.726886
-0.735265
-0.742951
-0.751236
-0.759318
-0.767041
-0.774592
-0.782502
-0.789541
-0.796980
-0.804415
-0.811575
-0.818325
-0.825486
-0.832042
-0.838621
-0.845359
-0.851898
-0.857919
-0.864198
-0.870193
-0.875910
-0.881902
-0.887643
-0.893023
-0.898414
-0.903772
-0.908635
-0.913783
-0.918742
-0.923419
-0.927928
-0.932583
-0.936646
-0.940866
-0.945015
-0.948942
-0.952575
-0.956326
-0.959697
-0.963000
-0.966306
-0.969435
-0.972217
-0.975033
-0.977646
-0.980055
-0.982491
-0.984703
-0.986692
-0.988591
-0.990388
-0.991930
-0.993421
-0.994756
-0.995916
-0.996922
-0.997848
-0.998523
-0.999096
-0.999537
-0.999831
-0.999978
-0.999996
-1.000000
-1.000000
-0.999999
-0.999999
-0.999997
-0.999993
-0.999988
-0.999981
-0.999969
-0.999954
-0.999931
-0.999904
-0.999871
-0.999828
-0.999775
-0.999708
-0.999628
-0.999538
-0.999429
-0.999295
-0.999147
-0.998973
-0.998776
-0.998571
-0.998305
-0.998017
-0.997704
-0.997351
-0.996951
-0.996537
-0.996048
-0.995521
-0.994962
-0.994339
-0.993631
-0.992908
-0.992137
-0.991296
-0.990372
-0.989332
-0.988285
-0.987139
-0.985896
-0.984657
-0.983214
-0.981696
-0.980130
-0.978480
-0.976651
-0.974871
-0.972850
-0.970726
-0.968545
-0.966267
-0.963721
-0.961237
-0.958570
-0.955704
-0.952852
-0.949734
-0.946642
-0.943312
-0.939748
-0.936220
-0.932382
-0.928327
-0.924264
-0.920121
-0.915555
-0.911166
-0.906367
-0.901356
-0.896266
-0.891184
-0.885519
-0.880090
-0.874353
-0.868233
-0.862140
-0.855853
-0.849147
-0.842497
-0.835822
-0.828486
-0.821595
-0.814002
-0.806412
-0.798813
-0.790477
-0.782425
-0.773974
-0.765166
-0.756250
-0.747664
-0.738052
-0.728847
-0.719310
-0.709276
-0.699159
-0.689220
-0.678571
-0.668074
-0.657646
-0.646263
-0.635143
-0.623880
-0.612169
-0.600282
-0.589050
-0.577024
-0.564867
-0.552252
-0.539464
-0.527406
-0.513933
-0.500934
-0.487768
-0.474153
-0.460161
-0.447045
-0.432901
-0.418909
-0.405112
-0.390417
-0.375771
-0.361456
-0.346681
-0.331645
-0.317550
-0.301906
-0.286672
-0.271543
-0.256531
-0.241963
-0.225823
-0.210142
-0.194593
-0.178812
-0.162396
-0.147397
-0.131229
-0.115155
-0.099418
-0.083238
-0.066669
-0.051016
-0.034981
-0.018580
-0.003153
0.013432
0.029781
0.045720
0.061599
0.078294
0.093403
0.109282
0.125055
0.140724
0.157174
0.171988
0.187870
0.203697
0.219070
0.234325
0.250138
0.264838
0.279765
0.295020
0.309454
0.324277
0.339168
0.353403
0.367228
0.381858
0.395107
0.408925
0.422710
0.436083
0.448879
0.461196
0.474036
0.486831
0.499198
0.510945
0.523234
0.534453
0.545734
0.557214
0.568027
0.578481
0.589132
0.599164
0.608661
0.618595
0.627577
0.636546
0.645400
0.653899
0.661653
0.669694
0.677005
0.684105
0.691012
0.697245
0.703683
0.709432
0.714966
0.720384
0.725416
0.729817
0.734155
0.738069
0.741541
0.744913
0.747754
0.750261
0.752481
0.754380
0.755847
0.756996
0.757762
0.758193
0.758310
0.758109
0.757494
0.756514
0.755233
0.753640
0.751650
0.749371
0.746619
0.743625
0.740373
0.736602
0.732468
0.728142
0.723400
0.718320
0.713274
0.707296
0.701227
0.694932
0.688266
0.681085
0.674109
0.666348
0.658396
0.650356
0.641830
0.632683
0.623817
0.614787
0.605334
0.595381
0.584775
0.574588
0.563925
0.552781
0.542055
0.530290
0.518379
0.506535
0.494521
0.481648
0.469735
0.456702
0.443476
0.430368
0.417073
0.402963
0.389608
0.375756
0.361329
0.347431
0.332889
0.318873
0.304258
0.289080
0.274525
0.259270
0.243675
0.228478
0.213450
0.197391
0.182446
0.166618
0.150558
0.134700
0.119271
0.102730
0.087264
0.071364
0.054856
0.038893
0.022965
0.006415
-0.009583
-0.025017
-0.041016
-0.056962
-0.073470
-0.089397
-0.104923
-0.121546
-0.137089
-0.152995
-0.169161
-0.185133
-0.200110
-0.216361
-0.231565
-0.246928
-0.262707
-0.278214
-0.292977
-0.308409
-0.323290
-0.337714
-0.353076
-0.367608
-0.381994
-0.395923
-0.409735
-0.424426
-0.438298
-0.451999
-0.465882
-0.479634
-0.492285
-0.505992
-0.518911
-0.531693
-0.544609
-0.557559
-0.569314
-0.581700
-0.593688
-0.605221
-0.617226
-0.628798
-0.639850
-0.650991
-0.662074
-0.672211
-0.683107
-0.693091
-0.703132
-0.713239
-0.722470
-0.732360
-0.741738
-0.750813
-0.759801
-0.768927
-0.776988
-0.785463
-0.793689
-0.801538
-0.809419
-0.817206
-0.824374
-0.831531
-0.838683
-0.845224
-0.852022
-0.858550
-0.864751
-0.870759
-0.876903
-0.882282
-0.887778
-0.893094
-0.898227
-0.903460
-0.908025
-0.912765
-0.917355
-0.921685
-0.925861
-0.930037
-0.933790
-0.937486
-0.941164
-0.944535
-0.947848
-0.951076
-0.954073
-0.956887
-0.959769
-0.962272
-0.964797
-0.967231
-0.969510
-0.971614
-0.973563
-0.975516
-0.977389
-0.979132
-0.980733
-0.982324
-0.983727
-0.985078
-0.986397
-0.987594
-0.988693
-0.989758
-0.990724
-0.991599
-0.992475
-0.993222
-0.993933
-0.994603
-0.995217
-0.995745
-0.996262
-0.996709
-0.997120
-0.997503
-0.997825
-0.998136
-0.998400
-0.998638
-0.998859
-0.999049
-0.999205
-0.999348
-0.999469
-0.999571
-0.999664
-0.999735
-0.999795
-0.999846
-0.999886
-0.999918
-0.999942
-0.999960
-0.999973
-0.999984
-0.999991
-0.999994
-0.999997
-0.999999
-0.999999
-1.000000
-1.000000
-0.999993
-0.999928
-0.999757
-0.999432
-0.998905
-0.998266
-0.997474
-0.996529
-0.995482
-0.994198
-0.992808
-0.991272
-0.989581
-0.987757
-0.985771
-0.983598
-0.981325
-0.978930
-0.976275
-0.973396
-0.970558
-0.967537
-0.964320
-0.961102
-0.957559
-0.953959
-0.950223
-0.946323
-0.942291
-0.938145
-0.933766
-0.929328
-0.924793
-0.919905
-0.915229
-0.910068
-0.904701
-0.899326
-0.894055
-0.888378
-0.882697
-0.876895
-0.870928
-0.864837
-0.858678
-0.852247
-0.845803
-0.839293
-0.832350
-0.825790
-0.818617
-0.811227
-0.803889
-0.796747
-0.789147
-0.781596
-0.773937
-0.766111
-0.758170
-0.750223
-0.741978
-0.733762
-0.725511
-0.716757
-0.708546
-0.699627
-0.690478
-0.681439
-0.672696
-0.663439
-0.654280
-0.645037
-0.635641
-0.626145
-0.616699
-0.606931
-0.597237
-0.587539
-0.577296
-0.567729
-0.557376
-0.547221
-0.537229
-0.526347
-0.515772
-0.505341
-0.494848
-0.484218
-0.473502
-0.462892
-0.451957
-0.441135
-0.430339
-0.418971
-0.408396
-0.396990
-0.385827
-0.374872
-0.362980
-0.351462
-0.340137
-0.328774
-0.317290
-0.305745
-0.294355
-0.282646
-0.271086
-0.259584
-0.247497
-0.236290
-0.224236
-0.212469
-0.200950
-0.188475
-0.176431
-0.164614
-0.152788
-0.140868
-0.128905
-0.117147
-0.105082
-0.093208
-0.081432
-0.069067
-0.057627
-0.045352
-0.033394
-0.021714
-0.009085
0.002259
0.014526
0.026767
0.038683
0.050622
0.062374
0.074368
0.086131
0.097770
0.109977
0.121197
0.133236
0.144961
0.156381
0.168645
0.179682
0.191587
0.203445
0.214954
0.226431
0.237682
0.249166
0.260421
0.271530
0.283116
0.293758
0.305164
0.316200
0.326890
0.338425
0.348715
0.359847
0.370894
0.381562
0.392188
0.402579
0.413109
0.423424
0.433599
0.444129
0.453850
0.464158
0.474121
0.483766
0.494088
0.503337
0.513208
0.522766
0.532014
0.541891
0.550986
0.560245
0.569260
0.578091
0.587266
0.595599
0.604471
0.613015
0.621244
0.630052
0.637881
0.646213
0.654220
0.661917
0.670167
0.677721
0.685329
0.692689
0.699874
0.707337
0.714088
0.721179
0.727963
0.734485
0.741472
0.747517
0.753985
0.760210
0.766134
0.772317
0.777855
0.783672
0.789253
0.794556
0.800011
0.804892
0.809976
0.814803
0.819379
0.824181
0.828405
0.832779
0.836905
0.840790
0.844840
0.848370
0.852028
0.855496
0.858730
0.861957
0.864790
0.867673
0.870352
0.872832
0.875382
0.877473
0.879634
0.881590
0.883317
0.885037
0.886428
0.887785
0.888987
0.890016
0.890950
0.891652
0.892251
0.892704
0.892992
0.893113
0.893092
0.892905
0.892569
0.892089
0.891450
0.890701
0.889734
0.888655
0.887448
0.885976
0.884547
0.882805
0.880965
0.879028
0.876786
0.874599
0.872089
0.869511
0.866862
0.863887
0.860976
0.857766
0.854458
0.851028
0.847218
0.843588
0.839574
0.835549
0.831501
0.827017
0.822754
0.817995
0.813240
0.808497
0.803275
0.798312
0.792933
0.787513
0.782013
0.775977
0.770407
0.764278
0.758218
0.752194
0.745516
0.739321
0.732532
0.725800
0.719119
0.711816
0.705001
0.697678
0.690319
0.682986
0.675331
0.667710
0.659583
0.651658
0.643837
0.635217
0.627366
0.618745
0.610246
0.601899
0.592863
0.584437
0.575410
0.566400
0.557470
0.548133
0.538965
0.529209
0.519709
0.510373
0.500175
0.490903
0.480793
0.470884
0.461175
0.450621
0.440871
0.430500
0.420142
0.409890
0.399295
0.388828
0.378235
0.367543
0.356629
0.345216
0.334924
0.323649
0.312603
0.301825
0.290188
0.279489
0.268114
0.256825
0.245701
0.234142
0.222880
0.211428
0.199891
0.188158
0.175896
0.164859
0.152902
0.141199
0.129774
0.117492
0.106198
0.094221
0.082375
0.070735
0.058618
0.046900
0.035017
0.023064
0.010947
-0.001615
-0.012979
-0.025291
-0.037288
-0.048942
-0.061464
-0.072891
-0.084984
-0.096967
-0.108739
-0.120871
-0.132657
-0.144543
-0.156471
-0.168345
-0.180046
-0.192108
-0.204469
-0.216294
-0.227754
-0.240043
-0.251269
-0.263097
-0.274771
-0.286203
-0.297966
-0.309367
-0.320836
-0.332316
-0.343720
-0.354927
-0.366444
-0.378222
-0.389461
-0.400324
-0.411946
-0.422521
-0.433644
-0.444595
-0.455289
-0.466266
-0.476869
-0.487503
-0.498121
-0.508644
-0.518958
-0.529515
-0.540283
-0.550530
-0.560406
-0.570946
-0.580494
-0.590506
-0.600337
-0.609907
-0.619699
-0.629124
-0.638548
-0.647925
-0.657183
-0.666226
-0.675454
-0.684262
-0.693147
-0.702238
-0.711310
-0.719493
-0.728037
-0.736393
-0.744496
-0.752761
-0.760666
-0.768532
-0.776329
-0.783994
-0.791445
-0.799000
-0.806182
-0.813388
-0.820723
-0.828004
-0.834520
-0.841288
-0.847873
-0.854218
-0.860646
-0.866751
-0.872779
-0.878715
-0.884512
-0.890104
-0.895720
-0.901015
-0.906279
-0.911481
-0.916267
-0.921324
-0.926184
-0.930759
-0.935116
-0.939481
-0.943560
-0.947536
-0.951399
-0.955119
-0.958648
-0.962118
-0.965334
-0.968469
-0.971509
-0.974250
-0.977047
-0.979669
-0.982068
-0.984280
-0.986425
-0.988335
-0.990114
-0.991762
-0.993271
-0.994612
-0.995814
-0.996835
-0.997729
-0.998496
-0.999090
-0.999528
-0.999816
-0.999960
-0.999999
-1.000000
-1.000000
-1.000000
-1.000000
-1.000000
-1.000000
-1.000000
-1.000000
-1.000000
-1.000000
-1.000000
-0.999999
-0.999999
-0.999999
-0.999999
-0.999999
-0.999997
-0.999996
-0.999996
-0.999994
-0.999991
-0.999988
-0.999985
-0.999982
-0.999976
-0.999970
-0.999963
-0.999954
-0.999943
-0.999931
-0.999918
-0.999900
-0.999880
-0.999858
-0.999831
-0.999799
-0.999763
-0.999724
-0.999679
-0.999627
-0.999568
-0.999505
-0.999432
-0.999348
-0.999258
-0.999160
-0.999046
-0.998917
-0.998776
-0.998623
-0.998460
-0.998278
-0.998080
-0.997866
-0.997630
-0.997365
-0.997072
-0.996762
-0.996435
-0.996079
-0.995686
-0.995251
-0.994816
-0.994338
-0.993808
-0.993250
-0.992656
-0.992014
-0.991317
-0.990567
-0.989776
-0.988986
-0.988096
-0.987156
-0.986178
-0.985146
-0.983982
-0.982758
-0.981490
-0.980181
-0.978819
-0.977299
-0.975799
-0.974191
-0.972436
-0.970587
-0.968659
-0.966681
-0.964600
-0.962391
-0.960037
-0.957780
-0.955245
-0.952555
-0.949791
-0.946992
-0.944035
-0.940858
-0.937525
-0.934099
-0.930631
-0.927076
-0.923331
-0.919458
-0.915432
-0.911140
-0.906615
-0.902013
-0.897340
-0.892545
-0.887526
-0.882523
-0.877188
-0.871561
-0.865705
-0.859713
-0.853713
-0.847530
-0.841027
-0.834208
-0.827209
-0.820618
-0.813354
-0.805872
-0.798357
-0.790726
-0.782526
-0.774078
-0.765507
-0.756939
-0.748510
-0.739380
-0.730231
-0.720843
-0.711090
-0.700950
-0.690610
-0.680365
-0.670002
-0.659305
-0.648067
-0.637630
-0.626191
-0.614295
-0.602313
-0.590454
-0.578467
-0.565933
-0.553032
-0.540184
-0.528049
-0.514462
-0.500902
-0.487405
-0.473826
-0.459846
-0.445276
-0.430609
-0.416085
-0.401662
-0.387021
-0.372364
-0.357427
-0.341980
-0.326071
-0.310030
-0.294381
-0.278724
-0.262675
-0.246160
-0.229422
-0.214069
-0.197461
-0.180553
-0.163834
-0.147342
-0.130368
-0.113002
-0.095514
-0.078363
-0.062197
-0.044565
-0.027429
-0.010365
0.006969
0.024828
0.042687
0.060088
0.077251
0.094483
0.112185
0.128571
0.145894
0.163588
0.181216
0.198468
0.215278
0.232302
0.249543
0.266499
0.282156
0.299301
0.316249
0.332709
0.348735
0.364726
0.381178
0.397501
0.413340
0.428626
0.443584
0.458541
0.473268
0.488025
0.502855
0.517584
0.531757
0.545392
0.558877
0.572163
0.584760
0.597604
0.610413
0.622966
0.635073
0.646567
0.657828
0.669069
0.680097
0.690586
0.700087
0.710068
0.719497
0.728472
0.737151
0.745744
0.753972
0.761700
0.768855
0.775567
0.782178
0.788184
0.793953
0.799449
0.804615
0.809370
0.813444
0.817195
0.820629
0.823669
0.826170
0.828360
0.830176
0.831562
0.832528
0.833140
0.833224
0.832921
0.832270
0.831246
0.829767
0.827751
0.825439
0.822751
0.819628
0.816043
0.811972
0.807672
0.803014
0.797982
0.792654
0.786796
0.780391
0.773557
0.766420
0.759121
0.751437
0.743196
0.734481
0.725599
0.717073
0.707197
0.697210
0.687078
0.676686
0.665839
0.654324
0.642556
0.631002
0.619425
0.606889
0.594415
0.581707
0.568432
0.554607
0.540591
0.526785
0.512853
0.498468
0.483883
0.469944
0.454578
0.438967
0.423307
0.407734
0.392325
0.376342
0.359943
0.344047
0.328375
0.311446
0.294474
0.277914
0.261364
0.244495
0.227058
0.209463
0.192325
0.175456
0.158608
0.141469
0.124495
0.106977
0.089160
0.071343
0.053866
0.036747
0.019393
0.002356
-0.014472
-0.031848
-0.049608
-0.067221
-0.084408
-0.101227
-0.118074
-0.135493
-0.152842
-0.169323
-0.185319
-0.202404
-0.218715
-0.234820
-0.251083
-0.267567
-0.284038
-0.299980
-0.315214
-0.330508
-0.345952
-0.360967
-0.376126
-0.391407
-0.406572
-0.421374
-0.435561
-0.449650
-0.463972
-0.477624
-0.490780
-0.504712
-0.518403
-0.531525
-0.544285
-0.556927
-0.569727
-0.582384
-0.593998
-0.605700
-0.617706
-0.629317
-0.640384
-0.651444
-0.662494
-0.673456
-0.684174
-0.694188
-0.704076
-0.713718
-0.723132
-0.732463
-0.741882
-0.751111
-0.759970
-0.768441
-0.776682
-0.784960
-0.793104
-0.800716
-0.807963
-0.815554
-0.822730
-0.829596
-0.836317
-0.842973
-0.849564
-0.855886
-0.861658
-0.867387
-0.873136
-0.878535
-0.883776
-0.889003
-0.894123
-0.899037
-0.903651
-0.908044
-0.912405
-0.916513
-0.920407
-0.924385
-0.928218
-0.931854
-0.935296
-0.938592
-0.941820
-0.944958
-0.947778
-0.950551
-0.953341
-0.956010
-0.958425
-0.960763
-0.963048
-0.965277
-0.967414
-0.969343
-0.971170
-0.972922
-0.974604
-0.976203
-0.977752
-0.979239
-0.980641
-0.981949
-0.983167
-0.984330
-0.985396
-0.986418
-0.987414
-0.988369
-0.989251
-0.990055
-0.990810
-0.991530
-0.992224
-0.992865
-0.993424
-0.993961
-0.994485
-0.994959
-0.995389
-0.995802
-0.996190
-0.996552
-0.996880
-0.997164
-0.997435
-0.997689
-0.997920
-0.998137
-0.998335
-0.998517
-0.998679
-0.998824
-0.998959
-0.999081
-0.999186
-0.999282
-0.999373
-0.999456
-0.999525
-0.999586
-0.999643
-0.999693
-0.999739
-0.999774
-0.999808
-0.999838
-0.999864
-0.999886
-0.999904
-0.999921
-0.999936
-0.999948
-0.999957
-0.999966
-0.999972
-0.999978
-0.999982
-0.999987
-0.999990
-0.999993
-0.999994
-0.999996
-0.999997
-0.999997
-0.999999
-0.999999
-0.999999
-0.999999
-0.999999
-1.000000
-1.000000
-1.000000
-1.000000
-1.000000
-1.000000
-1.000000
-1.000000
-1.000000
-1.000000
-1.000000
-1.000000
-1.000000
-1.000000
-1.000000
-0.999999
-0.999999
-0.999997
-0.999994
-0.999991
-0.999985
-0.999978
-0.999967
-0.999954
-0.999936
-0.999913
-0.999885
-0.999850
-0.999813
-0.999760
-0.999699
-0.999631
-0.999555
-0.999460
-0.999358
-0.999235
-0.999096
-0.998941
-0.998778
-0.998580
-0.998368
-0.998133
-0.997870
-0.997588
-0.997264
-0.996924
-0.996550
-0.996144
-0.995718
-0.995227
-0.994687
-0.994134
-0.993553
-0.992889
-0.992232
-0.991477
-0.990697
-0.989887
-0.988966
-0.987979
-0.986994
-0.985932
-0.984793
-0.983661
-0.982353
-0.981013
-0.979618
-0.978157
-0.976636
-0.975007
-0.973314
-0.971542
-0.969663
-0.967635
-0.965697
-0.963519
-0.961314
-0.959073
-0.956569
-0.953943
-0.951400
-0.948696
-0.945838
-0.943075
-0.939907
-0.936849
-0.933610
-0.930144
-0.926653
-0.923094
-0.919363
-0.915541
-0.911625
-0.907530
-0.903324
-0.898867
-0.894420
-0.889935
-0.885052
-0.880383
-0.875295
-0.869955
-0.864585
-0.859458
-0.853642
-0.848098
-0.842280
-0.836191
-0.830394
-0.823834
-0.817237
-0.810700
-0.804103
-0.797113
-0.790293
-0.783064
-0.775693
-0.768228
-0.760500
-0.752922
-0.744946
-0.736921
-0.728844
-0.720355
-0.711448
-0.703020
-0.694234
-0.685107
-0.676488
-0.666802
-0.657022
-0.647503
-0.638037
-0.627849
-0.618279
-0.607968
-0.597733
-0.587568
-0.576648
-0.565960
-0.555106
-0.544177
-0.533152
-0.521902
-0.510628
-0.499134
-0.487236
-0.475252
-0.464007
-0.451456
-0.439671
-0.427480
-0.414594
-0.401601
-0.389650
-0.376710
-0.363972
-0.351436
-0.337902
-0.324724
-0.311650
-0.298428
-0.285060
-0.271804
-0.258190
-0.244696
-0.231069
-0.217279
-0.203521
-0.189148
-0.175521
-0.161568
-0.147294
-0.133780
-0.119131
-0.104346
-0.090157
-0.076264
-0.061339
-0.047706
-0.033049
-0.018214
-0.003714
0.010257
0.024988
0.039193
0.053545
0.068148
0.082536
0.097173
0.111328
0.125643
0.140095
0.153997
0.168523
0.182500
0.196605
0.211099
0.225841
0.239104
0.253324
0.267174
0.280624
0.294949
0.309100
0.322365
0.335811
0.349444
0.362202
0.375898
0.389056
0.402036
0.414921
0.427521
0.440212
0.452592
0.464910
0.477331
0.489933
0.501313
0.513322
0.524914
0.536106
0.547978
0.558561
0.569794
0.581124
0.592017
0.601971
0.612682
0.622513
0.632409
0.642504
0.652123
0.661342
0.670447
0.679323
0.687993
0.696619
0.704859
0.713095
0.720913
0.728383
0.736069
0.742918
0.749970
0.756951
0.763567
0.769500
0.775725
0.781303
0.786762
0.792127
0.796923
0.801862
0.806460
0.810679
0.814615
0.818482
0.821802
0.825027
0.828024
0.830752
0.833265
0.835320
0.837210
0.838828
0.840169
0.841335
0.842185
0.842701
0.842985
0.843051
0.842830
0.842307
0.841477
0.840426
0.839157
0.837588
0.835764
0.833584
0.831222
0.828669
0.825735
0.822513
0.819099
0.815434
0.811513
0.807375
0.802905
0.798220
0.793140
0.787803
0.782670
0.776724
0.770971
0.764794
0.758067
0.751149
0.744583
0.737293
0.729970
0.722599
0.714457
0.706362
0.698152
0.689716
0.681061
0.672309
0.663111
0.653868
0.644419
0.634726
0.624870
0.614449
0.604395
0.593991
0.583245
0.572884
0.561489
0.549889
0.538648
0.527505
0.515379
0.504195
0.492034
0.479574
0.467247
0.455244
0.442473
0.430080
0.417421
0.404395
0.391446
0.378145
0.365136
0.351892
0.338428
0.325303
0.311502
0.298048
0.284367
0.270235
0.255784
0.242509
0.228234
0.214246
0.200526
0.185746
0.170956
0.157042
0.142836
0.128314
0.114591
0.099688
0.085203
0.070804
0.056392
0.042099
0.027688
0.013366
-0.001020
-0.015628
-0.030630
-0.044263
-0.058864
-0.073110
-0.087004
-0.101886
-0.115368
-0.129813
-0.144549
-0.158905
-0.172209
-0.186771
-0.200284
-0.214066
-0.228309
-0.242080
-0.255516
-0.269064
-0.282472
-0.295743
-0.309112
-0.322260
-0.335682
-0.348642
-0.361260
-0.374520
-0.386683
-0.399465
-0.412437
-0.425065
-0.436710
-0.449368
-0.461055
-0.472911
-0.484939
-0.496011
-0.508029
-0.519726
-0.530950
-0.541908
-0.553161
-0.563695
-0.574504
-0.585186
-0.595662
-0.606172
-0.616056
-0.626143
-0.635983
-0.645574
-0.655360
-0.665187
-0.674215
-0.683316
-0.692499
-0.700906
-0.709959
-0.718825
-0.727183
-0.735222
-0.743638
-0.751191
-0.759097
-0.766713
-0.774025
-0.781663
-0.788793
-0.795831
-0.802696
-0.809398
-0.816037
-0.822393
-0.828688
-0.834987
-0.841125
-0.846715
-0.852666
-0.858099
-0.863520
-0.869058
-0.874471
-0.879219
-0.884196
-0.888937
-0.893437
-0.898156
-0.902518
-0.906712
-0.910803
-0.914794
-0.918627
-0.922366
-0.925953
-0.929443
-0.932847
-0.936126
-0.939376
-0.942352
-0.945282
-0.948166
-0.950799
-0.953502
-0.956125
-0.958545
-0.960813
-0.963160
-0.965184
-0.967272
-0.969303
-0.971203
-0.972957
-0.974697
-0.976300
-0.977851
-0.979360
-0.980773
-0.982126
-0.983374
-0.984571
-0.985723
-0.986779
-0.987807
-0.988749
-0.989647
-0.990520
-0.991356
-0.992058
-0.992764
-0.993414
-0.994008
-0.994602
-0.995140
-0.995611
-0.996057
-0.996481
-0.996847
-0.997207
-0.997527
-0.997818
-0.998086
-0.998326
-0.998542
-0.998734
-0.998910
-0.999070
-0.999216
-0.999331
-0.999441
-0.999535
-0.999615
-0.999690
-0.999747
-0.999798
-0.999843
-0.999880
-0.999907
-0.999931
-0.999949
-0.999964
-0.999976
-0.999984
-0.999990
-0.999994
-0.999997
-0.999999
-0.999999
-1.000000
-1.000000
-1.000000
-0.999993
-0.999964
-0.999727
-0.999345
-0.998811
-0.998116
-0.997255
-0.996195
-0.994978
-0.993600
-0.992014
-0.990142
-0.988228
-0.986151
-0.983916
-0.981529
-0.978994
-0.976242
-0.973338
-0.970120
-0.966664
-0.963289
-0.959700
-0.955966
-0.952084
-0.948052
-0.943863
-0.939483
-0.934605
-0.929685
-0.924840
-0.919851
-0.914676
-0.909351
-0.903882
-0.898273
-0.892531
-0.886042
-0.879771
-0.873513
-0.867150
-0.860647
-0.853959
-0.847144
-0.840198
-0.832987
-0.825255
-0.817644
-0.810070
-0.802417
-0.794635
-0.786732
-0.778672
-0.770487
-0.761961
-0.753103
-0.744142
-0.735430
-0.726606
-0.717670
-0.708627
-0.699472
-0.690169
-0.680049
-0.670060
-0.660438
-0.650703
-0.640843
-0.630886
-0.620832
-0.610683
-0.600439
-0.589033
-0.578310
-0.567753
-0.557110
-0.546391
-0.535557
-0.524643
-0.513651
-0.502302
-0.490039
-0.478786
-0.467463
-0.456075
-0.444619
-0.433093
-0.421486
-0.409818
-0.397546
-0.384921
-0.372973
-0.361054
-0.349080
-0.337059
-0.324994
-0.312879
-0.300705
-0.287832
-0.274965
-0.262413
-0.250083
-0.237706
-0.225301
-0.212869
-0.200410
-0.187924
-0.174763
-0.161611
-0.148755
-0.136183
-0.123600
-0.110998
-0.098386
-0.085776
-0.073065
-0.060037
-0.046546
-0.033703
-0.021076
-0.008449
0.004179
0.016750
0.029352
0.042003
0.054943
0.068622
0.081133
0.093586
0.106056
0.118533
0.130923
0.143287
0.155628
0.168540
0.181719
0.193951
0.206094
0.218193
0.230283
0.242338
0.254278
0.266178
0.278937
0.291339
0.303072
0.314728
0.326340
0.337881
0.349345
0.360949
0.373129
0.384636
0.395886
0.406992
0.418008
0.428920
0.439726
0.450492
0.461430
0.472516
0.483478
0.493798
0.504087
0.514269
0.524325
0.534280
0.544120
0.554101
0.564235
0.574269
0.583684
0.592971
0.602122
0.611173
0.620127
0.628959
0.637795
0.646939
0.655765
0.664113
0.672277
0.680344
0.688251
0.696054
0.703746
0.711259
0.719407
0.726819
0.733920
0.740898
0.747708
0.754354
0.760923
0.767323
0.773698
0.780423
0.786352
0.792105
0.797722
0.803217
0.808569
0.813721
0.818748
0.823857
0.828918
0.833452
0.837832
0.842037
0.846094
0.850014
0.853788
0.857326
0.860977
0.864393
0.867480
0.870399
0.873109
0.875700
0.878112
0.880353
0.882501
0.884550
0.886296
0.887839
0.889234
0.890482
0.891519
0.892405
0.893145
0.893742
0.894204
0.894339
0.894366
0.894240
0.893938
0.893463
0.892794
0.891978
0.890947
0.889716
0.888384
0.886846
0.885195
0.883371
0.881365
0.879214
0.876852
0.874138
0.871332
0.868498
0.865518
0.862321
0.858966
0.855441
0.851758
0.847956
0.843546
0.839281
0.834961
0.830484
0.825856
0.821040
0.816111
0.811009
0.805603
0.799689
0.794103
0.788343
0.782455
0.776437
0.770245
0.763893
0.757450
0.750499
0.743217
0.736362
0.729306
0.722103
0.714747
0.707260
0.699700
0.691965
0.683518
0.675093
0.666898
0.658623
0.650245
0.641692
0.633031
0.624276
0.615399
0.605718
0.596227
0.586839
0.577461
0.568000
0.558409
0.548697
0.538875
0.528831
0.518322
0.507718
0.497379
0.487036
0.476592
0.466111
0.455494
0.444775
0.433791
0.422460
0.410778
0.399729
0.388578
0.377373
0.366100
0.354687
0.343273
0.331644
0.319482
0.307092
0.295392
0.283614
0.271786
0.259891
0.247930
0.235909
0.222679
0.210265
0.198108
0.185913
0.173649
0.161386
0.149044
0.136668
0.123999
0.110479
0.097875
0.085399
0.072895
0.060337
0.047826
0.035247
0.022672
0.009618
-0.003777
-0.016762
-0.029389
-0.042018
-0.054645
-0.067272
-0.079900
-0.092500
-0.105592
-0.118822
-0.131871
-0.144454
-0.157011
-0.169551
-0.182073
-0.194575
-0.207049
-0.219888
-0.233037
-0.245841
-0.258187
-0.270502
-0.282772
-0.294997
-0.307183
-0.319363
-0.331609
-0.344710
-0.356956
-0.368886
-0.380769
-0.392599
-0.404341
-0.416032
-0.427665
-0.439521
-0.452170
-0.463575
-0.474913
-0.486183
-0.497379
-0.508498
-0.519520
-0.530460
-0.541860
-0.553446
-0.564132
-0.574708
-0.585193
-0.595591
-0.605899
-0.616119
-0.626202
-0.636936
-0.647325
-0.657114
-0.666793
-0.676339
-0.685783
-0.695124
-0.704355
-0.713475
-0.723339
-0.732417
-0.741151
-0.749770
-0.758277
-0.766632
-0.774858
-0.783087
-0.791394
-0.799788
-0.807472
-0.815025
-0.822453
-0.829753
-0.836923
-0.843921
-0.850849
-0.857911
-0.864936
-0.871372
-0.877635
-0.883762
-0.889749
-0.895594
-0.901300
-0.906825
-0.912592
-0.918073
-0.923142
-0.928072
-0.932799
-0.937378
-0.941815
-0.946107
-0.950242
-0.954562
-0.958432
-0.962053
-0.965521
-0.968829
-0.971941
-0.974904
-0.977706
-0.980410
-0.983143
-0.985417
-0.987528
-0.989481
-0.991281
-0.992931
-0.994363
-0.995638
-0.996804
-0.997833
-0.998622
-0.999190
-0.999607
-0.999870
-0.999991
-1.000000
-1.000000
-1.000000
-0.999999
-0.999999
-0.999996
-0.999993
-0.999987
-0.999978
-0.999966
-0.999951
-0.999930
-0.999901
-0.999867
-0.999823
-0.999772
-0.999706
-0.999628
-0.999538
-0.999432
-0.999310
-0.999165
-0.999000
-0.998812
-0.998601
-0.998364
-0.998065
-0.997753
-0.997416
-0.997045
-0.996639
-0.996180
-0.995680
-0.995137
-0.994551
-0.993912
-0.993210
-0.992454
-0.991639
-0.990766
-0.989835
-0.988819
-0.987732
-0.986556
-0.985276
-0.983881
-0.982464
-0.980964
-0.979383
-0.977716
-0.975955
-0.974073
-0.972097
-0.970021
-0.967840
-0.965557
-0.963136
-0.960600
-0.957948
-0.955183
-0.952305
-0.949258
-0.946086
-0.942616
-0.938926
-0.935355
-0.931594
-0.927699
-0.923667
-0.919491
-0.915162
-0.910644
-0.905977
-0.901153
-0.896170
-0.891036
-0.885697
-0.880188
-0.874515
-0.868681
-0.862687
-0.856453
-0.849900
-0.842994
-0.835893
-0.828948
-0.821770
-0.814423
-0.806895
-0.799180
-0.791286
-0.783160
-0.774846
-0.766345
-0.757660
-0.748801
-0.739689
-0.730393
-0.720915
-0.711253
-0.701401
-0.691305
-0.680244
-0.669249
-0.658579
-0.647721
-0.636631
-0.625360
-0.613905
-0.602266
-0.590454
-0.578413
-0.566191
-0.553798
-0.541237
-0.528504
-0.515542
-0.502420
-0.489139
-0.475695
-0.462082
-0.446878
-0.432555
-0.418417
-0.404127
-0.389698
-0.375087
-0.360331
-0.345439
-0.330418
-0.315271
-0.299953
-0.284515
-0.268965
-0.253305
-0.237529
-0.221614
-0.205603
-0.189496
-0.173085
-0.155953
-0.138756
-0.122079
-0.105532
-0.088912
-0.072195
-0.055440
-0.038650
-0.021802
-0.004897
0.012033
0.029026
0.046038
0.063073
0.080122
0.097165
0.114213
0.131263
0.148326
0.165804
0.184503
0.201493
0.218442
0.235339
0.252193
0.269022
0.285778
0.302455
0.319059
0.335589
0.352047
0.368406
0.384639
0.400780
0.416832
0.432754
0.448573
0.464233
0.480154
0.496326
0.512307
0.527416
0.542311
0.557037
0.571617
0.586051
0.600219
0.614241
0.628081
0.641721
0.655159
0.668311
0.681292
0.694051
0.706573
0.718876
0.730882
0.743275
0.755385
0.766924
0.778000
0.788695
0.799111
0.809286
0.819219
0.828877
0.838198
0.847227
0.855948
0.864382
0.872593
0.880360
0.887865
0.895080
0.901996
0.908622
0.914824
0.921144
0.927004
0.932250
0.937146
0.941679
0.945868
0.949746
0.953308
0.956509
0.959322
0.961836
0.964000
0.965812
0.967320
0.968398
0.969123
0.969534
0.969631
0.969373
0.968629
0.967530
0.966126
0.964419
0.962365
0.959908
0.957106
0.953985
0.950562
0.946842
0.942661
0.938163
0.933321
0.928164
0.922768
0.916894
0.910723
0.904264
0.897517
0.890485
0.882213
0.874240
0.866169
0.857809
0.849184
0.840190
0.830919
0.821343
0.811477
0.801391
0.790935
0.780246
0.769323
0.758161
0.746748
0.734943
0.722968
0.710788
0.698056
0.684120
0.671131
0.657978
0.644635
0.631080
0.617290
0.603288
0.589140
0.574795
0.560250
0.545551
0.530682
0.515608
0.500404
0.485086
0.469611
0.453933
0.438171
0.421558
0.404416
0.388140
0.371899
0.355585
0.339162
0.322630
0.306025
0.289390
0.272668
0.255870
0.239014
0.222136
0.205186
0.188223
0.171204
0.154153
0.137149
0.120078
0.103011
0.085098
0.066774
0.049759
0.032760
0.015762
-0.001185
-0.018075
-0.034953
-0.051774
-0.068545
-0.085264
-0.101919
-0.118495
-0.134979
-0.151392
-0.167722
-0.183966
-0.200118
-0.216147
-0.233166
-0.249774
-0.265572
-0.281167
-0.296613
-0.311926
-0.327117
-0.342187
-0.357133
-0.371887
-0.386509
-0.400992
-0.415330
-0.429517
-0.443509
-0.457353
-0.471036
-0.484557
-0.497923
-0.512380
-0.525670
-0.538462
-0.551091
-0.563554
-0.575775
-0.587821
-0.599700
-0.611403
-0.622918
-0.634195
-0.645301
-0.656220
-0.666949
-0.677502
-0.687816
-0.697938
-0.707877
-0.717663
-0.727348
-0.737482
-0.746802
-0.755733
-0.764487
-0.773055
-0.781366
-0.789504
-0.797464
-0.805242
-0.812833
-0.820192
-0.827376
-0.834378
-0.841204
-0.847863
-0.854290
-0.860541
-0.866625
-0.872685
-0.879001
-0.884512
-0.889861
-0.895056
-0.900097
-0.904971
-0.909643
-0.914170
-0.918549
-0.922776
-0.926860
-0.930765
-0.934524
-0.938146
-0.941638
-0.945003
-0.948190
-0.951253
-0.954336
-0.957364
-0.960058
-0.962593
-0.965022
-0.967345
-0.969562
-0.971671
-0.973653
-0.975541
-0.977332
-0.979032
-0.980644
-0.982147
-0.983565
-0.984904
-0.986169
-0.987361
-0.988455
-0.989506
-0.990516
-0.991459
-0.992292
-0.993049
-0.993756
-0.994411
-0.995016
-0.995574
-0.996076
-0.996535
-0.996955
-0.997339
-0.997690
-0.997996
-0.998272
-0.998521
-0.998745
-0.998943
-0.999111
-0.999270
-0.999406
-0.999517
-0.999613
-0.999691
-0.999757
-0.999813
-0.999858
-0.999895
-0.999924
-0.999946
-0.999963
-0.999976
-0.999985
-0.999991
-0.999994
-0.999997
-0.999999
-0.999999
-1.000000
-1.000000
-1.000000
-1.000000
-1.000000
-0.999999
-0.999999
-0.999997
-0.999994
-0.999988
-0.999981
-0.999969
-0.999952
-0.999930
-0.999901
-0.999865
-0.999817
-0.999760
-0.999694
-0.999610
-0.999502
-0.999382
-0.999241
-0.999079
-0.998895
-0.998671
-0.998434
-0.998160
-0.997842
-0.997488
-0.997120
-0.996682
-0.996190
-0.995659
-0.995107
-0.994470
-0.993762
-0.992995
-0.992181
-0.991335
-0.990342
-0.989272
-0.988180
-0.987036
-0.985731
-0.984400
-0.982936
-0.981360
-0.979684
-0.977929
-0.976024
-0.974059
-0.971953
-0.969736
-0.967566
-0.965019
-0.962343
-0.959656
-0.956908
-0.953875
-0.950617
-0.947329
-0.943947
-0.940386
-0.936547
-0.932523
-0.928582
-0.924385
-0.919849
-0.915144
-0.910665
-0.905674
-0.900390
-0.895011
-0.889719
-0.884007
-0.878016
-0.871830
-0.865560
-0.859342
-0.852442
-0.845337
-0.838365
-0.831361
-0.823656
-0.816178
-0.808240
-0.799977
-0.791506
-0.782919
-0.773994
-0.765073
-0.755790
-0.746296
-0.737269
-0.727068
-0.716647
-0.706449
-0.696291
-0.685368
-0.674028
-0.662860
-0.651643
-0.640108
-0.627945
-0.615597
-0.603765
-0.591447
-0.578401
-0.565153
-0.552883
-0.539491
-0.525906
-0.512352
-0.498351
-0.484261
-0.469759
-0.455076
-0.440476
-0.426252
-0.410812
-0.396283
-0.381241
-0.365329
-0.349263
-0.334011
-0.318087
-0.301786
-0.285351
-0.268969
-0.252304
-0.235896
-0.219099
-0.202188
-0.186351
-0.168814
-0.151188
-0.134185
-0.117508
-0.099834
-0.081880
-0.064446
-0.047197
-0.029728
-0.011563
0.006529
0.023578
0.041077
0.059374
0.077673
0.094306
0.112134
0.129994
0.147582
0.165451
0.183091
0.200973
0.218841
0.236361
0.253111
0.270990
0.287571
0.304471
0.322092
0.339618
0.355902
0.372643
0.389545
0.406327
0.422728
0.438324
0.454615
0.470985
0.486790
0.501370
0.517177
0.532803
0.547602
0.561846
0.576709
0.591054
0.605250
0.619066
0.632634
0.646437
0.659824
0.672199
0.684613
0.697069
0.708526
0.720480
0.732246
0.743503
0.754299
0.765040
0.775251
0.785358
0.795135
0.804400
0.813025
0.821884
0.829825
0.837627
0.845475
0.852963
0.859542
0.866061
0.872316
0.878199
0.883701
0.888516
0.893229
0.897648
0.901606
0.904960
0.908187
0.911047
0.913434
0.915385
0.917100
0.918255
0.919063
0.919527
0.919624
0.919317
0.918520
0.917439
0.915964
0.914116
0.912045
0.909267
0.906133
0.902709
0.898966
0.894793
0.890202
0.885127
0.879900
0.874450
0.868303
0.861669
0.855174
0.848158
0.840468
0.832444
0.824493
0.816049
0.807141
0.797829
0.788223
0.778711
0.768423
0.757653
0.746814
0.736438
0.724705
0.712654
0.700840
0.689064
0.676374
0.663523
0.650335
0.637075
0.623629
0.609511
0.595129
0.581350
0.567028
0.552207
0.538113
0.522717
0.507010
0.491433
0.475927
0.459942
0.443901
0.427462
0.411411
0.395491
0.378426
0.361218
0.345027
0.328353
0.310809
0.293124
0.276468
0.259264
0.241656
0.223848
0.206098
0.189150
0.171265
0.153049
0.135229
0.118660
0.100362
0.082917
0.065389
0.047445
0.029341
0.011566
-0.006280
-0.023880
-0.041400
-0.059503
-0.075895
-0.093432
-0.111319
-0.128794
-0.145125
-0.162586
-0.180096
-0.197170
-0.213876
-0.230814
-0.247428
-0.264196
-0.280296
-0.295983
-0.312592
-0.329017
-0.344197
-0.359599
-0.375586
-0.391417
-0.406074
-0.420964
-0.435984
-0.450955
-0.465627
-0.479385
-0.493684
-0.508039
-0.521889
-0.534594
-0.548322
-0.561229
-0.574038
-0.586974
-0.599776
-0.612120
-0.624336
-0.636198
-0.647827
-0.659685
-0.670206
-0.681306
-0.692460
-0.703189
-0.713068
-0.723420
-0.733630
-0.743437
-0.752814
-0.761971
-0.771298
-0.780358
-0.788859
-0.797002
-0.805495
-0.813705
-0.821173
-0.828618
-0.836136
-0.843213
-0.850219
-0.856983
-0.863604
-0.870081
-0.876303
-0.882007
-0.887823
-0.893553
-0.898974
-0.903841
-0.908973
-0.913704
-0.918301
-0.922849
-0.927255
-0.931374
-0.935362
-0.939153
-0.942784
-0.946399
-0.949504
-0.952705
-0.955842
-0.958785
-0.961426
-0.964095
-0.966654
-0.969045
-0.971266
-0.973375
-0.975439
-0.977382
-0.979146
-0.980778
-0.982429
-0.983950
-0.985290
-0.986572
-0.987822
-0.988951
-0.990013
-0.990994
-0.991915
-0.992775
-0.993561
-0.994237
-0.994893
-0.995482
-0.996007
-0.996522
-0.996975
-0.997368
-0.997726
-0.998058
-0.998355
-0.998604
-0.998821
-0.999016
-0.999195
-0.999349
-0.999463
-0.999571
-0.999664
-0.999741
-0.999801
-0.999850
-0.999891
-0.999922
-0.999946
-0.999964
-0.999978
-0.999987
-0.999993
-0.999996
-0.999999
-0.999999
-1.000000
-1.000000
-1.000000
-1.000000
-1.000000
-0.999999
-0.999999
-0.999997
-0.999994
-0.999988
-0.999979
-0.999966
-0.999948
-0.999922
-0.999889
-0.999844
-0.999787
-0.999718
-0.999640
-0.999534
-0.999405
-0.999253
-0.999082
-0.998899
-0.998658
-0.998382
-0.998079
-0.997747
-0.997372
-0.996921
-0.996436
-0.995910
-0.995328
-0.994662
-0.993909
-0.993154
-0.992308
-0.991347
-0.990306
-0.989163
-0.988012
-0.986740
-0.985317
-0.983793
-0.982258
-0.980554
-0.978696
-0.976699
-0.974580
-0.972526
-0.970174
-0.967632
-0.964978
-0.962277
-0.959434
-0.956314
-0.952992
-0.949603
-0.946333
-0.942480
-0.938452
-0.934452
-0.930387
-0.925867
-0.921066
-0.916069
-0.911148
-0.906166
-0.900597
-0.894756
-0.888978
-0.883036
-0.876774
-0.870106
-0.863139
-0.856509
-0.849483
-0.841875
-0.834037
-0.826110
-0.818274
-0.810001
-0.801184
-0.792132
-0.783654
-0.774342
-0.764565
-0.754516
-0.744229
-0.734697
-0.724146
-0.713097
-0.701982
-0.691152
-0.679815
-0.667893
-0.655891
-0.643980
-0.631989
-0.618987
-0.605755
-0.592990
-0.580356
-0.566497
-0.552348
-0.538098
-0.524275
-0.510517
-0.495573
-0.480370
-0.465868
-0.451077
-0.435613
-0.419698
-0.403551
-0.388473
-0.372834
-0.356230
-0.339472
-0.323256
-0.307092
-0.290376
-0.273051
-0.255606
-0.239781
-0.222537
-0.204757
-0.187306
-0.171027
-0.153102
-0.135024
-0.116854
-0.099090
-0.082660
-0.064315
-0.045960
-0.028150
-0.010800
0.006820
0.025179
0.043537
0.060942
0.077844
0.096106
0.114297
0.132036
0.149196
0.166221
0.184134
0.201901
0.218335
0.235017
0.252384
0.269728
0.286854
0.302604
0.318610
0.335280
0.351786
0.366435
0.382116
0.398014
0.413547
0.428365
0.442674
0.457417
0.472123
0.486219
0.499030
0.512928
0.526546
0.539793
0.552436
0.564100
0.576430
0.588487
0.599799
0.610512
0.621379
0.632077
0.642393
0.651882
0.660804
0.670123
0.678972
0.687172
0.694858
0.702249
0.709660
0.716338
0.722428
0.728277
0.733966
0.739314
0.743607
0.747898
0.751876
0.755433
0.758656
0.760983
0.763156
0.764986
0.766369
0.767283
0.767685
0.767728
0.767358
0.766593
0.765508
0.763764
0.761619
0.759093
0.756223
0.753073
0.749178
0.744852
0.740335
0.735561
0.730150
0.724122
0.717661
0.711192
0.704548
0.696981
0.688905
0.681139
0.672810
0.663690
0.654214
0.644632
0.634917
0.624610
0.613650
0.602362
0.591831
0.580110
0.567808
0.555247
0.542457
0.530328
0.517087
0.503260
0.489420
0.476182
0.461848
0.447000
0.431851
0.416886
0.402859
0.386974
0.370926
0.355036
0.339355
0.323667
0.306888
0.290229
0.273940
0.257637
0.240291
0.222724
0.206290
0.189402
0.171633
0.153711
0.135649
0.118884
0.101622
0.083406
0.065121
0.047880
0.030354
0.012366
-0.005992
-0.024351
-0.040873
-0.058774
-0.077092
-0.095247
-0.113025
-0.129865
-0.147655
-0.165714
-0.183282
-0.199528
-0.217200
-0.234873
-0.251803
-0.268191
-0.285169
-0.302394
-0.319488
-0.335605
-0.351165
-0.367854
-0.384334
-0.400132
-0.415489
-0.430804
-0.446634
-0.462229
-0.476493
-0.490960
-0.506008
-0.520854
-0.535290
-0.548665
-0.562203
-0.576180
-0.589939
-0.602377
-0.615151
-0.628044
-0.640867
-0.653463
-0.664528
-0.676302
-0.688155
-0.699489
-0.709746
-0.720841
-0.731697
-0.742179
-0.752176
-0.761593
-0.771447
-0.781065
-0.790023
-0.798522
-0.807396
-0.816021
-0.824415
-0.832179
-0.839518
-0.847242
-0.854671
-0.861558
-0.868197
-0.874770
-0.881334
-0.887611
-0.893239
-0.898819
-0.904497
-0.909963
-0.915034
-0.919750
-0.924405
-0.929041
-0.933460
-0.937309
-0.941272
-0.945160
-0.948808
-0.952089
-0.955357
-0.958530
-0.961567
-0.964387
-0.966859
-0.969429
-0.971860
-0.974113
-0.976188
-0.978127
-0.980026
-0.981810
-0.983407
-0.984862
-0.986337
-0.987681
-0.988923
-0.990031
-0.991038
-0.992041
-0.992940
-0.993721
-0.994444
-0.995131
-0.995767
-0.996327
-0.996798
-0.997233
-0.997647
-0.998016
-0.998302
-0.998577
-0.998824
-0.999040
-0.999222
-0.999366
-0.999496
-0.999607
-0.999700
-0.999771
-0.999829
-0.999877
-0.999915
-0.999943
-0.999961
-0.999976
-0.999985
-0.999993
-0.999996
-0.999999
-0.999999
-1.000000
-1.000000
-1.000000
-1.000000
-1.000000
-1.000000
-1.000000
-1.000000
-1.000000
-1.000000
-1.000000
-0.999999
-0.999999
-0.999999
-0.999999
-0.999997
-0.999996
-0.999994
-0.999991
-0.999987
-0.999982
-0.999975
-0.999966
-0.999955
-0.999942
-0.999922
-0.999900
-0.999874
-0.999843
-0.999799
-0.999751
-0.999696
-0.999630
-0.999547
-0.999457
-0.999352
-0.999225
-0.999078
-0.998922
-0.998737
-0.998514
-0.998268
-0.998007
-0.997714
-0.997357
-0.996967
-0.996546
-0.996078
-0.995529
-0.994951
-0.994324
-0.993603
-0.992800
-0.991986
-0.991078
-0.990015
-0.988894
-0.987739
-0.986497
-0.985074
-0.983518
-0.981889
-0.980164
-0.978235
-0.976183
-0.974052
-0.971694
-0.969135
-0.966559
-0.963805
-0.960892
-0.957648
-0.954145
-0.950698
-0.946948
-0.942783
-0.938508
-0.934150
-0.929445
-0.924324
-0.919189
-0.913899
-0.908224
-0.901861
-0.895731
-0.889350
-0.882358
-0.874920
-0.867708
-0.860131
-0.851658
-0.843084
-0.834609
-0.825843
-0.815740
-0.806010
-0.796201
-0.785818
-0.774324
-0.763437
-0.752232
-0.740115
-0.727372
-0.715171
-0.702547
-0.688605
-0.674655
-0.661029
-0.647082
-0.631249
-0.616170
-0.601134
-0.585390
-0.568141
-0.552043
-0.535651
-0.518113
-0.499849
-0.482554
-0.464896
-0.446091
-0.426981
-0.408024
-0.389304
-0.368551
-0.348690
-0.329085
-0.308872
-0.286953
-0.266773
-0.246420
-0.225756
-0.204418
-0.181821
-0.160839
-0.139119
-0.116866
-0.094617
-0.073237
-0.050436
-0.028102
-0.006270
0.015702
0.039112
0.060753
0.082227
0.103575
0.125346
0.148591
0.169627
0.190734
0.212467
0.234315
0.254689
0.275586
0.296541
0.316752
0.336118
0.355237
0.375844
0.394701
0.412783
0.430986
0.450126
0.466974
0.483492
0.500388
0.517221
0.532413
0.547030
0.562215
0.576582
0.589767
0.602424
0.615591
0.627319
0.638241
0.648871
0.659610
0.668601
0.677046
0.685237
0.693012
0.699745
0.705537
0.711120
0.715930
0.719856
0.723229
0.725917
0.727759
0.728932
0.729496
0.729394
0.728404
0.726786
0.724458
0.721425
0.717777
0.713457
0.708109
0.702226
0.695967
0.689149
0.680731
0.672306
0.663480
0.654040
0.643947
0.632313
0.620848
0.608827
0.595957
0.582375
0.568854
0.554172
0.538992
0.523684
0.508321
0.492450
0.474879
0.457300
0.440166
0.422700
0.402972
0.384204
0.365466
0.345987
0.325150
0.305581
0.285198
0.264178
0.243037
0.222637
0.201945
0.179581
0.157579
0.136471
0.115291
0.091891
0.069982
0.048567
0.026593
0.002952
-0.018531
-0.040020
-0.062533
-0.085513
-0.106822
-0.128055
-0.150769
-0.172846
-0.193747
-0.214522
-0.237154
-0.258079
-0.278317
-0.298819
-0.320463
-0.340240
-0.359650
-0.379731
-0.400042
-0.418672
-0.436981
-0.456355
-0.475002
-0.492474
-0.509668
-0.527145
-0.544557
-0.561247
-0.577389
-0.593977
-0.609658
-0.624618
-0.639763
-0.654942
-0.668926
-0.682333
-0.696385
-0.709774
-0.722182
-0.734272
-0.746106
-0.758191
-0.769665
-0.780441
-0.791199
-0.801721
-0.811477
-0.821062
-0.830560
-0.839542
-0.847816
-0.855807
-0.863884
-0.871858
-0.878976
-0.885736
-0.892707
-0.899247
-0.905227
-0.911020
-0.916857
-0.922110
-0.927021
-0.931818
-0.936726
-0.940897
-0.944871
-0.948829
-0.952680
-0.956067
-0.959220
-0.962421
-0.965379
-0.968029
-0.970528
-0.973059
-0.975276
-0.977304
-0.979249
-0.981199
-0.982818
-0.984331
-0.985807
-0.987214
-0.988426
-0.989523
-0.990610
-0.991594
-0.992455
-0.993247
-0.994018
-0.994684
-0.995277
-0.995827
-0.996364
-0.996792
-0.997180
-0.997546
-0.997884
-0.998164
-0.998409
-0.998631
-0.998833
-0.999012
-0.999162
-0.999295
-0.999411
-0.999508
-0.999594
-0.999672
-0.999729
-0.999780
-0.999822
-0.999858
-0.999891
-0.999913
-0.999933
-0.999948
-0.999961
-0.999972
-0.999979
-0.999985
-0.999990
-0.999993
-0.999996
-0.999997
-0.999997
-0.999999
-0.999999
-0.999999
-1.000000
-1.000000
-1.000000
-1.000000
-1.000000
-1.000000
-1.000000
-1.000000
-1.000000
-1.000000
-1.000000
-1.000000
-1.000000
-1.000000
-1.000000
-1.000000
-1.000000
-1.000000
-0.999999
-0.999999
-0.999999
-0.999997
-0.999997
-0.999994
-0.999993
-0.999990
-0.999984
-0.999978
-0.999970
-0.999960
-0.999948
-0.999931
-0.999910
-0.999886
-0.999855
-0.999819
-0.999772
-0.999718
-0.999657
-0.999582
-0.999496
-0.999390
-0.999271
-0.999138
-0.998976
-0.998802
-0.998589
-0.998356
-0.998101
-0.997795
-0.997473
-0.997087
-0.996672
-0.996220
-0.995688
-0.995137
-0.994486
-0.993793
-0.993052
-0.992187
-0.991308
-0.990279
-0.989196
-0.988047
-0.986721
-0.985387
-0.983842
-0.982215
-0.980505
-0.978583
-0.976570
-0.974389
-0.972124
-0.969723
-0.966988
-0.964296
-0.961227
-0.958060
-0.954780
-0.951067
-0.947388
-0.943302
-0.939028
-0.934605
-0.929892
-0.924846
-0.919668
-0.914137
-0.908322
-0.902578
-0.896566
-0.889825
-0.882928
-0.875901
-0.868222
-0.860481
-0.852322
-0.843799
-0.835009
-0.826095
-0.816274
-0.806680
-0.796512
-0.785836
-0.775585
-0.763846
-0.752592
-0.741064
-0.728931
-0.716283
-0.703128
-0.689911
-0.676099
-0.661867
-0.648094
-0.632631
-0.617919
-0.602505
-0.586413
-0.571141
-0.553912
-0.537562
-0.520504
-0.502761
-0.485967
-0.467295
-0.449379
-0.430753
-0.411531
-0.393411
-0.373155
-0.354072
-0.334300
-0.313864
-0.294670
-0.273315
-0.253260
-0.232564
-0.211248
-0.191293
-0.169191
-0.148521
-0.127266
-0.105448
-0.085132
-0.062695
-0.041787
-0.020394
0.001476
0.021802
0.044080
0.064734
0.085804
0.107352
0.127458
0.148845
0.169318
0.189580
0.209874
0.229980
0.249237
0.267757
0.286765
0.305944
0.323440
0.342267
0.359646
0.376842
0.394035
0.410313
0.426393
0.442065
0.457086
0.471618
0.486220
0.499131
0.512334
0.524722
0.536071
0.547035
0.558001
0.568045
0.577500
0.586476
0.594864
0.602229
0.609256
0.615498
0.620970
0.626170
0.630126
0.633684
0.636540
0.638658
0.640261
0.640909
0.640929
0.640327
0.639076
0.637102
0.634422
0.630867
0.626803
0.622203
0.616630
0.610759
0.603780
0.596386
0.588556
0.579546
0.570616
0.560395
0.549877
0.539040
0.526851
0.515088
0.501919
0.488571
0.475026
0.460021
0.445773
0.429979
0.414159
0.398293
0.380818
0.364444
0.346470
0.328473
0.310563
0.291382
0.273318
0.253600
0.234102
0.214824
0.193884
0.174598
0.153685
0.133092
0.112822
0.090936
0.070534
0.048994
0.027507
0.006319
-0.015267
-0.036936
-0.058174
-0.078915
-0.099796
-0.122154
-0.142402
-0.164098
-0.185352
-0.205996
-0.227592
-0.248100
-0.268765
-0.289410
-0.309783
-0.329559
-0.350092
-0.369300
-0.388743
-0.408327
-0.426312
-0.444252
-0.462855
-0.481104
-0.498771
-0.516415
-0.533739
-0.550408
-0.567081
-0.583567
-0.598822
-0.614988
-0.629743
-0.644509
-0.659308
-0.672763
-0.687094
-0.700131
-0.712920
-0.725697
-0.737878
-0.750231
-0.761587
-0.772866
-0.784033
-0.794101
-0.804714
-0.814303
-0.823789
-0.833193
-0.841641
-0.850503
-0.858468
-0.866316
-0.874071
-0.880998
-0.888222
-0.894691
-0.901029
-0.907260
-0.912807
-0.918553
-0.923677
-0.928675
-0.933567
-0.937894
-0.942352
-0.946303
-0.950133
-0.953872
-0.957199
-0.960501
-0.963444
-0.966292
-0.969048
-0.971457
-0.973899
-0.976036
-0.978084
-0.980053
-0.981760
-0.983470
-0.984975
-0.986388
-0.987732
-0.988935
-0.990042
-0.991068
-0.992001
-0.992857
-0.993673
-0.994347
-0.994959
-0.995544
-0.996091
-0.996558
-0.996994
-0.997377
-0.997719
-0.998031
-0.998310
-0.998542
-0.998757
-0.998943
-0.999103
-0.999253
-0.999367
-0.999474
-0.999564
-0.999640
-0.999706
-0.999762
-0.999808
-0.999847
-0.999879
-0.999907
-0.999927
-0.999945
-0.999958
-0.999969
-0.999978
-0.999984
-0.999988
-0.999991
-0.999994
-0.999996
-0.999997
-0.999999
-0.999999
-0.999999
-1.000000
-1.000000
-1.000000
-1.000000
-1.000000
-1.000000
-1.000000
-1.000000
-1.000000
-0.999973
-0.999868
-0.999553
-0.999024
-0.998311
-0.997431
-0.996381
-0.995010
-0.993477
-0.991812
-0.989971
-0.987834
-0.985671
-0.983167
-0.980410
-0.977532
-0.974701
-0.971314
-0.967735
-0.964165
-0.960508
-0.956382
-0.952197
-0.947889
-0.943287
-0.938406
-0.933444
-0.928507
-0.923101
-0.917692
-0.912256
-0.906274
-0.900018
-0.893964
-0.887697
-0.881058
-0.874132
-0.867705
-0.860581
-0.853116
-0.845685
-0.838681
-0.830698
-0.822718
-0.814843
-0.806869
-0.798282
-0.789579
-0.781273
-0.772605
-0.763573
-0.754939
-0.745638
-0.736030
-0.726529
-0.717145
-0.707499
-0.697275
-0.687715
-0.677775
-0.667195
-0.656500
-0.646741
-0.636057
-0.625045
-0.614208
-0.603948
-0.592543
-0.581031
-0.570007
-0.559185
-0.547399
-0.536203
-0.524755
-0.512926
-0.501082
-0.490074
-0.477745
-0.465346
-0.453507
-0.441913
-0.429313
-0.416755
-0.404913
-0.392697
-0.379854
-0.366961
-0.355300
-0.342628
-0.329979
-0.317619
-0.305035
-0.291882
-0.279127
-0.266583
-0.253918
-0.240664
-0.228723
-0.215766
-0.202467
-0.189471
-0.177400
-0.164181
-0.150889
-0.138244
-0.125941
-0.112651
-0.099375
-0.087115
-0.074527
-0.061429
-0.048814
-0.036406
-0.023469
-0.010566
0.001971
0.014038
0.027006
0.039018
0.051267
0.064059
0.076807
0.088521
0.100677
0.113079
0.125259
0.136477
0.148824
0.161091
0.172669
0.183858
0.195855
0.207468
0.218571
0.229894
0.241305
0.251812
0.263109
0.274405
0.285208
0.295627
0.306387
0.317263
0.327231
0.337327
0.347817
0.358197
0.367461
0.377317
0.387183
0.396681
0.405643
0.415242
0.424567
0.433359
0.441882
0.450921
0.459075
0.467421
0.475836
0.484072
0.491766
0.499449
0.507241
0.514572
0.521547
0.528955
0.536121
0.542620
0.549106
0.555747
0.562225
0.567924
0.573894
0.579840
0.585465
0.590460
0.595819
0.600792
0.605554
0.610219
0.614845
0.619063
0.623065
0.626998
0.630769
0.634039
0.637519
0.640732
0.643614
0.646264
0.648946
0.651363
0.653407
0.655335
0.657175
0.658732
0.660093
0.661306
0.662308
0.663085
0.663676
0.664068
0.664240
0.664245
0.664083
0.663700
0.663105
0.662257
0.661216
0.660030
0.658746
0.657090
0.655233
0.653277
0.651187
0.648781
0.646209
0.643486
0.640512
0.637284
0.633910
0.630519
0.626713
0.622858
0.618933
0.614530
0.609879
0.605344
0.600589
0.595473
0.590050
0.585030
0.579400
0.573444
0.567474
0.561847
0.555318
0.548722
0.542196
0.535581
0.528424
0.521067
0.514056
0.506682
0.498943
0.491559
0.483540
0.475213
0.466945
0.458740
0.450240
0.441241
0.432805
0.423970
0.414576
0.405264
0.396264
0.386577
0.376638
0.366829
0.357484
0.347073
0.337161
0.327034
0.316441
0.305608
0.295216
0.284620
0.273622
0.262563
0.252310
0.240705
0.229044
0.217893
0.206953
0.195061
0.183087
0.171841
0.160224
0.147954
0.135576
0.124377
0.112179
0.099987
0.088044
0.075834
0.063085
0.050667
0.038457
0.026122
0.013132
0.001402
-0.011310
-0.024391
-0.037221
-0.049179
-0.062274
-0.075487
-0.088072
-0.100330
-0.113608
-0.126901
-0.139206
-0.151849
-0.165018
-0.177762
-0.190314
-0.203430
-0.216552
-0.229327
-0.241621
-0.254872
-0.267178
-0.279726
-0.292839
-0.305983
-0.317782
-0.330529
-0.343566
-0.356238
-0.367893
-0.380782
-0.393208
-0.405357
-0.417549
-0.430225
-0.442486
-0.454242
-0.466246
-0.478357
-0.489537
-0.501679
-0.513805
-0.525411
-0.536632
-0.548254
-0.560031
-0.570849
-0.581865
-0.593365
-0.604765
-0.614908
-0.625791
-0.636705
-0.647238
-0.657282
-0.667968
-0.678462
-0.688396
-0.698025
-0.708232
-0.717508
-0.727062
-0.736732
-0.746241
-0.755194
-0.764155
-0.773263
-0.781875
-0.790123
-0.798906
-0.807480
-0.815284
-0.823149
-0.831261
-0.839157
-0.846228
-0.853669
-0.861120
-0.868227
-0.874641
-0.881557
-0.888003
-0.894252
-0.900471
-0.906715
-0.912132
-0.917829
-0.923500
-0.928860
-0.933652
-0.938739
-0.943606
-0.948097
-0.952330
-0.956695
-0.960808
-0.964446
-0.968001
-0.971515
-0.974692
-0.977700
-0.980611
-0.983307
-0.985750
-0.987993
-0.990114
-0.991911
-0.993565
-0.995119
-0.996475
-0.997477
-0.998361
-0.999076
-0.999589
-0.999885
-0.999976
-0.999999
-1.000000
-0.999999
-0.999999
-0.999997
-0.999994
-0.999988
-0.999981
-0.999970
-0.999954
-0.999931
-0.999901
-0.999861
-0.999814
-0.999753
-0.999679
-0.999591
-0.999487
-0.999366
-0.999202
-0.999025
-0.998826
-0.998602
-0.998349
-0.998055
-0.997704
-0.997318
-0.996903
-0.996447
-0.995934
-0.995373
-0.994761
-0.994080
-0.993297
-0.992473
-0.991587
-0.990639
-0.989623
-0.988536
-0.987348
-0.985995
-0.984567
-0.983092
-0.981531
-0.979857
-0.978085
-0.976149
-0.974062
-0.971929
-0.969642
-0.967243
-0.964740
-0.962125
-0.959385
-0.956283
-0.953137
-0.949881
-0.946486
-0.942961
-0.939273
-0.935301
-0.931176
-0.926940
-0.922540
-0.917916
-0.913144
-0.908233
-0.903114
-0.897645
-0.892063
-0.886299
-0.880344
-0.874209
-0.867918
-0.861264
-0.854448
-0.847447
-0.840244
-0.832834
-0.825159
-0.817318
-0.809220
-0.800862
-0.792340
-0.783537
-0.774522
-0.765244
-0.755755
-0.746206
-0.736255
-0.726094
-0.715722
-0.705135
-0.694332
-0.683128
-0.671887
-0.660433
-0.648708
-0.636766
-0.624553
-0.612133
-0.599440
-0.586545
-0.573654
-0.560349
-0.546849
-0.533157
-0.519172
-0.504685
-0.490623
-0.476298
-0.461688
-0.446821
-0.431781
-0.416515
-0.400752
-0.385081
-0.369591
-0.353859
-0.337756
-0.321511
-0.304741
-0.287718
-0.271371
-0.254872
-0.238155
-0.221206
-0.204064
-0.186816
-0.168621
-0.151191
-0.133963
-0.116628
-0.099126
-0.081357
-0.062629
-0.044320
-0.026730
-0.009085
0.008568
0.026359
0.044331
0.062710
0.081916
0.099619
0.117322
0.135021
0.152736
0.170509
0.188356
0.207064
0.225262
0.242655
0.260014
0.277192
0.294418
0.312411
0.330667
0.347458
0.364095
0.380629
0.397033
0.413328
0.429579
0.447165
0.463329
0.478902
0.494299
0.509523
0.524440
0.540327
0.555688
0.570109
0.584245
0.598071
0.611665
0.625027
0.638478
0.652668
0.665259
0.677533
0.689511
0.701214
0.712669
0.724647
0.735729
0.746323
0.756577
0.766378
0.775824
0.784935
0.794076
0.803115
0.811428
0.819181
0.826503
0.833485
0.840159
0.846501
0.852853
0.858523
0.863728
0.868548
0.872913
0.876886
0.880603
0.883911
0.886773
0.889270
0.891256
0.892825
0.894037
0.894898
0.895359
0.895342
0.894907
0.894090
0.892909
0.891375
0.889230
0.886743
0.883897
0.880687
0.877114
0.873070
0.868651
0.863788
0.858510
0.852927
0.846888
0.840486
0.833776
0.826731
0.819231
0.811297
0.803023
0.794445
0.785553
0.776296
0.766686
0.756639
0.746299
0.735703
0.724777
0.713470
0.701857
0.690001
0.677865
0.665307
0.652476
0.639426
0.626121
0.612508
0.598515
0.584572
0.570234
0.555640
0.540843
0.525810
0.510532
0.494943
0.479299
0.463600
0.447583
0.431323
0.414936
0.398154
0.381163
0.364609
0.347827
0.330772
0.313527
0.296169
0.278775
0.260700
0.243183
0.225727
0.208087
0.190263
0.172366
0.153810
0.135570
0.117867
0.100165
0.082326
0.064344
0.046276
0.027979
0.009100
-0.008529
-0.026160
-0.043860
-0.061644
-0.079468
-0.098382
-0.116127
-0.133434
-0.150667
-0.167823
-0.185001
-0.202218
-0.219934
-0.237744
-0.254371
-0.270849
-0.287209
-0.303508
-0.319782
-0.336042
-0.353164
-0.369126
-0.384601
-0.399930
-0.415105
-0.430186
-0.446146
-0.461514
-0.475942
-0.490203
-0.504234
-0.518083
-0.531798
-0.545692
-0.560346
-0.573349
-0.586159
-0.598780
-0.611208
-0.623436
-0.636583
-0.648714
-0.660301
-0.671617
-0.682731
-0.693574
-0.704215
-0.715159
-0.726169
-0.736263
-0.745963
-0.755463
-0.764760
-0.774030
-0.783624
-0.792375
-0.800859
-0.809076
-0.817042
-0.824805
-0.832309
-0.840046
-0.847498
-0.854505
-0.861265
-0.867691
-0.873934
-0.879994
-0.885982
-0.892128
-0.897663
-0.902983
-0.908083
-0.912978
-0.917707
-0.922494
-0.926959
-0.931209
-0.935287
-0.939181
-0.942826
-0.946329
-0.949788
-0.953167
-0.956292
-0.959233
-0.962023
-0.964662
-0.967186
-0.969669
-0.971928
-0.974071
-0.976102
-0.978021
-0.979821
-0.981466
-0.983068
-0.984574
-0.985969
-0.987276
-0.988473
-0.989583
-0.990621
-0.991591
-0.992485
-0.993292
-0.994038
-0.994725
-0.995353
-0.995925
-0.996438
-0.996901
-0.997321
-0.997699
-0.998040
-0.998332
-0.998592
-0.998823
-0.999027
-0.999204
-0.999351
-0.999477
-0.999586
-0.999678
-0.999754
-0.999813
-0.999861
-0.999900
-0.999930
-0.999954
-0.999969
-0.999981
-0.999988
-0.999994
-0.999997
-0.999999
-0.999999
-1.000000
-1.000000
-1.000000
-1.000000
-1.000000
-1.000000
-1.000000
-1.000000
-1.000000
-1.000000
-1.000000
-1.000000
-0.999999
-0.999999
-0.999999
-0.999997
-0.999997
-0.999996
-0.999993
-0.999990
-0.999985
-0.999981
-0.999975
-0.999964
-0.999954
-0.999940
-0.999924
-0.999903
-0.999876
-0.999846
-0.999810
-0.999766
-0.999714
-0.999651
-0.999582
-0.999501
-0.999405
-0.999292
-0.999166
-0.999025
-0.998862
-0.998673
-0.998460
-0.998239
-0.997972
-0.997668
-0.997330
-0.996961
-0.996576
-0.996120
-0.995608
-0.995059
-0.994495
-0.993828
-0.993087
-0.992277
-0.991422
-0.990570
-0.989523
-0.988392
-0.987201
-0.985954
-0.984633
-0.983098
-0.981453
-0.979789
-0.978058
-0.976071
-0.973905
-0.971619
-0.969303
-0.966889
-0.964155
-0.961204
-0.958267
-0.955143
-0.951744
-0.948100
-0.944196
-0.940408
-0.936318
-0.931813
-0.927090
-0.922284
-0.917319
-0.911991
-0.906270
-0.900298
-0.894630
-0.888231
-0.881404
-0.874302
-0.866914
-0.859888
-0.852082
-0.843784
-0.835153
-0.826218
-0.817815
-0.808414
-0.798465
-0.788350
-0.778393
-0.767830
-0.756606
-0.744934
-0.733239
-0.722148
-0.709393
-0.696294
-0.683034
-0.669790
-0.656736
-0.642196
-0.627313
-0.612820
-0.598393
-0.582652
-0.566359
-0.549732
-0.533644
-0.517678
-0.500130
-0.482164
-0.464718
-0.447090
-0.428821
-0.409702
-0.390207
-0.371944
-0.352933
-0.332680
-0.312180
-0.291916
-0.272194
-0.251740
-0.230304
-0.208668
-0.188839
-0.167442
-0.145338
-0.123010
-0.100551
-0.080220
-0.058066
-0.035248
-0.012705
0.008847
0.030870
0.053640
0.076662
0.099106
0.119826
0.142824
0.165730
0.188257
0.210135
0.231111
0.253678
0.276033
0.297217
0.317709
0.339424
0.361006
0.382416
0.402513
0.421809
0.442467
0.462709
0.482623
0.501283
0.519156
0.538092
0.556555
0.574039
0.590824
0.607347
0.624207
0.640432
0.655074
0.669649
0.684523
0.698905
0.712431
0.724659
0.736692
0.748780
0.760327
0.770265
0.780127
0.789660
0.798703
0.807184
0.814009
0.820846
0.827287
0.833038
0.837930
0.842043
0.845662
0.848692
0.851038
0.852604
0.853501
0.853741
0.853333
0.852322
0.850797
0.848217
0.845026
0.841333
0.837088
0.832072
0.826150
0.819571
0.812737
0.805480
0.797059
0.787873
0.778369
0.768499
0.758025
0.746521
0.734289
0.722496
0.709840
0.696010
0.681688
0.666870
0.652477
0.637242
0.620874
0.604069
0.588012
0.570873
0.552912
0.534358
0.515406
0.497968
0.478744
0.458706
0.438592
0.418906
0.399138
0.378207
0.356742
0.335223
0.313975
0.293503
0.271653
0.249243
0.227221
0.206671
0.184033
0.161217
0.138304
0.115915
0.095202
0.072181
0.049161
0.026827
0.005097
-0.016887
-0.039762
-0.062554
-0.084105
-0.104974
-0.127438
-0.149730
-0.171429
-0.192319
-0.212937
-0.234582
-0.255961
-0.275665
-0.295582
-0.316227
-0.336741
-0.356926
-0.375367
-0.394051
-0.413467
-0.432606
-0.450244
-0.467886
-0.485700
-0.503581
-0.521146
-0.536595
-0.553021
-0.569554
-0.585655
-0.601111
-0.615432
-0.630276
-0.645063
-0.659182
-0.671991
-0.685587
-0.698913
-0.711916
-0.724275
-0.735378
-0.747289
-0.758865
-0.769782
-0.780105
-0.790290
-0.800470
-0.810331
-0.819417
-0.827967
-0.836919
-0.845464
-0.853549
-0.861117
-0.868371
-0.875764
-0.882787
-0.889086
-0.895260
-0.901477
-0.907465
-0.913116
-0.918222
-0.923145
-0.928018
-0.932755
-0.937198
-0.941125
-0.944962
-0.948813
-0.952467
-0.955731
-0.958798
-0.961780
-0.964686
-0.967429
-0.969723
-0.972066
-0.974331
-0.976455
-0.978432
-0.980104
-0.981789
-0.983403
-0.984883
-0.986182
-0.987435
-0.988621
-0.989730
-0.990732
-0.991587
-0.992446
-0.993237
-0.993951
-0.994588
-0.995169
-0.995715
-0.996213
-0.996646
-0.997029
-0.997405
-0.997732
-0.998026
-0.998280
-0.998502
-0.998716
-0.998899
-0.999052
-0.999189
-0.999315
-0.999427
-0.999520
-0.999595
-0.999663
-0.999724
-0.999777
-0.999817
-0.999852
-0.999882
-0.999907
-0.999928
-0.999943
-0.999955
-0.999967
-0.999975
-0.999982
-0.999987
-0.999990
-0.999993
-0.999996
-0.999997
-0.999997
-0.999999
-0.999999
-0.999999
-1.000000
-1.000000
-1.000000
-1.000000
-1.000000
-1.000000
-1.000000
-1.000000
-1.000000
-1.000000
-1.000000
-1.000000
-1.000000
-1.000000
-1.000000
-1.000000
-1.000000
-1.000000
-1.000000
-1.000000
-0.999999
-0.999999
-0.999999
-0.999999
-0.999997
-0.999996
-0.999994
-0.999993
-0.999990
-0.999985
-0.999981
-0.999975
-0.999967
-0.999958
-0.999946
-0.999933
-0.999915
-0.999894
-0.999870
-0.999840
-0.999805
-0.999768
-0.999720
-0.999664
-0.999600
-0.999528
-0.999448
-0.999354
-0.999243
-0.999123
-0.998997
-0.998839
-0.998661
-0.998469
-0.998257
-0.998022
-0.997756
-0.997458
-0.997131
-0.996780
-0.996411
-0.995970
-0.995488
-0.994990
-0.994462
-0.993850
-0.993172
-0.992488
-0.991738
-0.990901
-0.989994
-0.989041
-0.988003
-0.986895
-0.985710
-0.984426
-0.983041
-0.981625
-0.980086
-0.978402
-0.976617
-0.974863
-0.972871
-0.970720
-0.968448
-0.966051
-0.963723
-0.961083
-0.958245
-0.955312
-0.952381
-0.949120
-0.945681
-0.942099
-0.938370
-0.934455
-0.930435
-0.926086
-0.921514
-0.916861
-0.912297
-0.907060
-0.901615
-0.896229
-0.890764
-0.884686
-0.878307
-0.872013
-0.865453
-0.858508
-0.851284
-0.843846
-0.836127
-0.828273
-0.820195
-0.811572
-0.802663
-0.794025
-0.784918
-0.775165
-0.765136
-0.754749
-0.744817
-0.734373
-0.723169
-0.711694
-0.700813
-0.689044
-0.676719
-0.664188
-0.651808
-0.638751
-0.625539
-0.611944
-0.597966
-0.583825
-0.570040
-0.555280
-0.540016
-0.524850
-0.510505
-0.494394
-0.478035
-0.462115
-0.446344
-0.429462
-0.412092
-0.395080
-0.377824
-0.360186
-0.342493
-0.324154
-0.305766
-0.287700
-0.269605
-0.250417
-0.231015
-0.211570
-0.192772
-0.174183
-0.154237
-0.134143
-0.115332
-0.095965
-0.075598
-0.055170
-0.035907
-0.015946
0.004359
0.024697
0.044793
0.065082
0.084909
0.105030
0.125560
0.145974
0.164710
0.184642
0.204949
0.224727
0.242994
0.262972
0.282772
0.301801
0.320286
0.339268
0.358161
0.376665
0.394920
0.412863
0.430225
0.448161
0.465669
0.482206
0.498189
0.514984
0.531342
0.547366
0.562371
0.576684
0.591651
0.606174
0.619489
0.632617
0.645871
0.658860
0.670711
0.682374
0.693660
0.704524
0.715062
0.724882
0.733947
0.742762
0.751405
0.759511
0.766332
0.773173
0.779667
0.785523
0.790536
0.795289
0.799527
0.803181
0.806277
0.808935
0.810807
0.812217
0.813105
0.813453
0.813297
0.812428
0.811014
0.809055
0.806629
0.803896
0.800151
0.795913
0.791398
0.786487
0.780726
0.774235
0.767571
0.760402
0.752595
0.744198
0.735333
0.725982
0.716295
0.706164
0.695226
0.683757
0.672571
0.660693
0.647883
0.634632
0.622165
0.608353
0.593853
0.579226
0.564958
0.549567
0.533725
0.517677
0.501426
0.484738
0.468207
0.450822
0.433039
0.415098
0.397020
0.379551
0.360975
0.341911
0.323106
0.305445
0.285784
0.265966
0.246834
0.228051
0.208098
0.187801
0.168087
0.148248
0.128134
0.108159
0.087678
0.067369
0.047602
0.027972
0.007290
-0.013278
-0.032445
-0.052020
-0.072463
-0.092878
-0.111547
-0.131178
-0.151165
-0.170934
-0.189931
-0.209271
-0.228319
-0.247375
-0.266428
-0.285160
-0.302790
-0.321165
-0.339655
-0.357912
-0.375865
-0.392181
-0.409408
-0.426786
-0.443553
-0.458940
-0.475548
-0.491908
-0.507528
-0.522586
-0.537928
-0.553042
-0.567718
-0.582136
-0.596251
-0.609798
-0.623664
-0.637165
-0.649869
-0.662082
-0.674850
-0.687249
-0.698560
-0.709866
-0.721438
-0.732739
-0.742998
-0.753360
-0.763612
-0.773596
-0.783195
-0.792522
-0.801402
-0.810174
-0.818883
-0.827280
-0.835246
-0.842704
-0.850087
-0.857484
-0.864628
-0.870846
-0.877303
-0.883687
-0.889728
-0.895198
-0.900805
-0.906240
-0.911368
-0.916221
-0.920982
-0.925447
-0.929797
-0.933964
-0.937885
-0.941506
-0.945160
-0.948651
-0.951837
-0.954795
-0.957828
-0.960667
-0.963213
-0.965670
-0.968094
-0.970407
-0.972468
-0.974460
-0.976350
-0.978135
-0.979843
-0.981403
-0.982872
-0.984235
-0.985513
-0.986757
-0.987885
-0.988881
-0.989833
-0.990765
-0.991630
-0.992347
-0.993063
-0.993742
-0.994362
-0.994908
-0.995424
-0.995901
-0.996336
-0.996732
-0.997098
-0.997413
-0.997711
-0.997986
-0.998229
-0.998436
-0.998634
-0.998812
-0.998965
-0.999100
-0.999228
-0.999337
-0.999432
-0.999514
-0.999591
-0.999657
-0.999711
-0.999759
-0.999801
-0.999837
-0.999867
-0.999891
-0.999912
-0.999930
-0.999945
-0.999957
-0.999966
-0.999973
-0.999979
-0.999985
-0.999990
-0.999991
-0.999994
-0.999996
-0.999997
-0.999999
-0.999999
-0.999999
-0.999999
-1.000000
-1.000000
-1.000000
-1.000000
-1.000000
-1.000000
-1.000000
-1.000000
-1.000000
-1.000000
-1.000000
-1.000000
-1.000000
-1.000000
-0.999999
-0.999999
-0.999996
-0.999993
-0.999988
-0.999981
-0.999970
-0.999955
-0.999936
-0.999910
-0.999879
-0.999841
-0.999796
-0.999738
-0.999669
-0.999589
-0.999495
-0.999378
-0.999247
-0.999100
-0.998935
-0.998751
-0.998542
-0.998304
-0.998041
-0.997749
-0.997425
-0.997062
-0.996639
-0.996196
-0.995724
-0.995212
-0.994662
-0.994051
-0.993394
-0.992691
-0.991938
-0.991131
-0.990159
-0.989193
-0.988191
-0.987124
-0.985992
-0.984774
-0.983487
-0.982125
-0.980688
-0.979177
-0.977395
-0.975646
-0.973851
-0.971971
-0.970005
-0.967912
-0.965725
-0.963445
-0.961066
-0.958584
-0.955824
-0.952956
-0.950046
-0.947089
-0.944014
-0.940792
-0.937453
-0.933993
-0.930406
-0.926703
-0.922834
-0.918522
-0.914175
-0.909895
-0.905488
-0.900898
-0.896166
-0.891301
-0.886302
-0.881146
-0.875811
-0.869907
-0.863991
-0.858201
-0.852253
-0.846112
-0.839827
-0.833388
-0.826792
-0.820051
-0.813105
-0.805609
-0.797976
-0.790389
-0.782809
-0.775012
-0.767059
-0.758956
-0.750699
-0.742278
-0.733654
-0.724212
-0.714826
-0.705721
-0.696454
-0.686994
-0.677389
-0.667626
-0.657706
-0.647647
-0.637393
-0.626419
-0.615330
-0.604395
-0.593550
-0.582505
-0.571329
-0.560020
-0.548580
-0.537001
-0.525250
-0.513270
-0.500662
-0.487729
-0.475465
-0.463051
-0.450525
-0.437884
-0.425134
-0.412285
-0.399300
-0.386217
-0.372367
-0.358092
-0.344727
-0.331234
-0.317670
-0.304032
-0.290316
-0.276525
-0.262653
-0.248722
-0.234090
-0.219046
-0.204828
-0.190672
-0.176473
-0.162241
-0.147979
-0.133684
-0.119368
-0.105031
-0.090462
-0.075526
-0.060171
-0.045843
-0.031461
-0.017100
-0.002794
0.011467
0.025762
0.039991
0.054169
0.068655
0.084148
0.098214
0.112203
0.126108
0.139930
0.153679
0.167400
0.180979
0.194451
0.208165
0.222777
0.235956
0.249007
0.261928
0.274725
0.287419
0.299983
0.312354
0.324582
0.336847
0.349452
0.361741
0.373504
0.384928
0.396154
0.407287
0.418147
0.428791
0.439258
0.449562
0.459693
0.470538
0.480409
0.489814
0.499023
0.508074
0.516787
0.525276
0.533554
0.541624
0.549471
0.557682
0.565147
0.572178
0.578949
0.585496
0.591673
0.597619
0.603304
0.608733
0.613941
0.619123
0.623853
0.628219
0.632280
0.636054
0.639424
0.642564
0.645436
0.648025
0.650335
0.652357
0.654151
0.655582
0.656649
0.657489
0.657961
0.658111
0.658008
0.657664
0.657042
0.655995
0.654582
0.652917
0.651028
0.648853
0.646378
0.643576
0.640521
0.637209
0.633568
0.629638
0.625125
0.620404
0.615603
0.610596
0.605254
0.599617
0.593724
0.587590
0.581209
0.574497
0.567006
0.559444
0.552006
0.544366
0.536356
0.528126
0.519697
0.511059
0.502167
0.493045
0.483010
0.472924
0.463060
0.453094
0.442827
0.432400
0.421776
0.410970
0.400041
0.388794
0.377133
0.365026
0.352738
0.340839
0.328773
0.316554
0.304198
0.291726
0.279157
0.266328
0.253426
0.239775
0.225678
0.212424
0.199068
0.185590
0.172024
0.158380
0.144660
0.130824
0.116968
0.102318
0.087217
0.073132
0.059017
0.044833
0.030627
0.016395
0.002085
-0.012243
-0.026569
-0.041268
-0.056341
-0.071434
-0.085776
-0.100120
-0.114459
-0.128782
-0.143091
-0.157362
-0.171603
-0.185811
-0.200334
-0.215866
-0.229930
-0.243937
-0.257887
-0.271776
-0.285601
-0.299340
-0.313008
-0.326596
-0.340437
-0.355204
-0.368508
-0.381712
-0.394824
-0.407844
-0.420765
-0.433536
-0.446208
-0.458773
-0.471442
-0.484651
-0.497154
-0.509278
-0.521193
-0.532980
-0.544635
-0.556123
-0.567472
-0.578686
-0.589797
-0.600867
-0.612559
-0.623388
-0.633834
-0.644136
-0.654297
-0.664251
-0.674059
-0.683719
-0.693228
-0.702574
-0.712629
-0.721843
-0.730668
-0.739333
-0.747844
-0.756153
-0.764302
-0.772297
-0.780136
-0.787825
-0.795984
-0.803500
-0.810676
-0.817674
-0.824521
-0.831150
-0.837637
-0.843975
-0.850158
-0.856189
-0.862209
-0.868227
-0.873948
-0.879325
-0.884560
-0.889611
-0.894519
-0.899287
-0.903918
-0.908418
-0.912732
-0.917220
-0.921469
-0.925381
-0.929169
-0.932782
-0.936279
-0.939658
-0.942919
-0.946057
-0.949050
-0.952140
-0.955042
-0.957690
-0.960234
-0.962647
-0.964959
-0.967170
-0.969289
-0.971319
-0.973222
-0.975169
-0.976986
-0.978628
-0.980190
-0.981643
-0.983026
-0.984339
-0.985579
-0.986749
-0.987834
-0.988930
-0.989937
-0.990831
-0.991671
-0.992442
-0.993160
-0.993829
-0.994453
-0.995034
-0.995556
-0.996057
-0.996522
-0.996943
-0.997315
-0.997644
-0.997944
-0.998217
-0.998463
-0.998683
-0.998875
-0.999046
-0.999205
-0.999348
-0.999463
-0.999561
-0.999643
-0.999715
-0.999775
-0.999828
-0.999867
-0.999900
-0.999928
-0.999951
-0.999966
-0.999978
-0.999985
-0.999991
-0.999996
-0.999997
-0.999999
-0.999999
-1.000000
-1.000000
-1.000000
-0.999966
-0.999814
-0.999549
-0.999154
-0.998607
-0.997885
-0.997032
-0.996045
-0.994930
-0.993702
-0.992338
-0.990828
-0.989158
-0.987340
-0.985407
-0.983257
-0.980995
-0.978649
-0.976224
-0.973702
-0.970906
-0.967966
-0.964926
-0.961753
-0.958348
-0.954870
-0.951366
-0.947770
-0.944010
-0.940003
-0.935841
-0.931665
-0.927246
-0.922608
-0.918045
-0.913441
-0.908647
-0.903649
-0.898480
-0.893220
-0.888009
-0.882282
-0.876553
-0.870973
-0.865330
-0.859312
-0.853150
-0.846930
-0.840706
-0.834495
-0.827442
-0.820803
-0.814221
-0.807450
-0.800368
-0.793152
-0.786031
-0.778914
-0.771534
-0.763450
-0.756042
-0.748419
-0.740566
-0.732537
-0.724452
-0.716565
-0.708559
-0.700054
-0.691272
-0.683049
-0.674385
-0.665584
-0.656776
-0.648034
-0.639378
-0.629647
-0.620568
-0.611629
-0.602497
-0.593010
-0.583431
-0.574044
-0.564720
-0.555112
-0.544648
-0.535152
-0.525432
-0.515472
-0.505345
-0.495210
-0.485394
-0.475479
-0.465004
-0.454249
-0.444226
-0.433746
-0.423148
-0.412593
-0.402169
-0.391896
-0.381331
-0.370215
-0.359314
-0.348690
-0.337701
-0.326671
-0.315910
-0.305269
-0.294546
-0.283485
-0.272014
-0.260925
-0.249813
-0.238558
-0.227340
-0.216531
-0.205650
-0.194517
-0.183121
-0.171633
-0.160333
-0.148948
-0.137652
-0.126540
-0.115630
-0.104467
-0.093090
-0.081675
-0.070269
-0.058786
-0.047374
-0.036249
-0.025306
-0.014329
-0.002982
0.008376
0.019534
0.030867
0.042366
0.053628
0.064414
0.075196
0.086196
0.097413
0.108627
0.119325
0.130632
0.141820
0.152598
0.163105
0.173773
0.184653
0.195496
0.206277
0.217177
0.227932
0.238315
0.248521
0.258747
0.269187
0.279630
0.289885
0.300253
0.310702
0.320872
0.330598
0.340321
0.350164
0.360126
0.370078
0.379521
0.389446
0.399195
0.408538
0.417682
0.426897
0.436221
0.445476
0.454513
0.463224
0.472729
0.481525
0.490009
0.498469
0.507093
0.515688
0.524013
0.532108
0.540262
0.549004
0.556737
0.564394
0.572121
0.579924
0.587661
0.594940
0.602055
0.609475
0.617022
0.623868
0.630684
0.637585
0.644406
0.651000
0.657238
0.663439
0.669994
0.676276
0.682188
0.688155
0.694002
0.699622
0.705054
0.710353
0.715605
0.721060
0.726085
0.730971
0.735837
0.740634
0.745045
0.749307
0.753544
0.757780
0.761934
0.765786
0.769573
0.773242
0.776752
0.780078
0.783199
0.786301
0.789324
0.792219
0.794941
0.797511
0.799918
0.802168
0.804280
0.806292
0.808225
0.809977
0.811570
0.813027
0.814356
0.815526
0.816519
0.817414
0.818218
0.818856
0.819355
0.819675
0.819883
0.819979
0.819879
0.819700
0.819319
0.818817
0.818200
0.817407
0.816483
0.815412
0.814240
0.812959
0.811507
0.809892
0.808107
0.806188
0.804153
0.802002
0.799686
0.797320
0.794800
0.792094
0.789240
0.786271
0.783067
0.779742
0.776371
0.772987
0.769441
0.765639
0.761670
0.757617
0.753559
0.749034
0.744583
0.740130
0.735580
0.730830
0.725781
0.720678
0.715555
0.710275
0.704532
0.699084
0.693558
0.687832
0.681874
0.675742
0.669637
0.663535
0.657016
0.650223
0.643852
0.637294
0.630393
0.623332
0.616257
0.609265
0.602191
0.594462
0.586825
0.579433
0.571836
0.563925
0.555975
0.548064
0.540000
0.531319
0.523201
0.515068
0.506721
0.498105
0.489315
0.480634
0.472002
0.462898
0.453493
0.444652
0.435742
0.426450
0.416985
0.407538
0.398274
0.389014
0.378918
0.369021
0.359527
0.349807
0.339720
0.329656
0.319731
0.309921
0.300063
0.289084
0.278875
0.268680
0.258214
0.247665
0.237192
0.226923
0.216573
0.205873
0.194586
0.184137
0.173284
0.162297
0.151396
0.140764
0.130165
0.119260
0.108025
0.096691
0.085741
0.074521
0.063304
0.052324
0.041542
0.030652
0.019318
0.007855
-0.003538
-0.014842
-0.026218
-0.037420
-0.048417
-0.059439
-0.070633
-0.082066
-0.093456
-0.104941
-0.116415
-0.127740
-0.138754
-0.149652
-0.160854
-0.172200
-0.183523
-0.194653
-0.206253
-0.217597
-0.228621
-0.239421
-0.250257
-0.261499
-0.272791
-0.283984
-0.295074
-0.306205
-0.317061
-0.327684
-0.338325
-0.349113
-0.360058
-0.370891
-0.381780
-0.392628
-0.403300
-0.413625
-0.423801
-0.434223
-0.444738
-0.455191
-0.465426
-0.476029
-0.486364
-0.496366
-0.506125
-0.515880
-0.525942
-0.535947
-0.545704
-0.555391
-0.565548
-0.575049
-0.584305
-0.593538
-0.602860
-0.612282
-0.621543
-0.630451
-0.639639
-0.648990
-0.657651
-0.666139
-0.674781
-0.683457
-0.692043
-0.700405
-0.708447
-0.717066
-0.725370
-0.733155
-0.740899
-0.748828
-0.756664
-0.764257
-0.771594
-0.778800
-0.786648
-0.793810
-0.800758
-0.807724
-0.814708
-0.821521
-0.828019
-0.834373
-0.840799
-0.847558
-0.853543
-0.859585
-0.865600
-0.871501
-0.877192
-0.882600
-0.887985
-0.893455
-0.898876
-0.903874
-0.908905
-0.913824
-0.918532
-0.923023
-0.927376
-0.932031
-0.936216
-0.940213
-0.944160
-0.948051
-0.951759
-0.955230
-0.958560
-0.961858
-0.965248
-0.968163
-0.971029
-0.973807
-0.976456
-0.978934
-0.981190
-0.983359
-0.985476
-0.987487
-0.989259
-0.990915
-0.992448
-0.993822
-0.995037
-0.996130
-0.997081
-0.997921
-0.998619
-0.999169
-0.999594
-0.999846
-0.999961
-0.999999
-1.000000
-1.000000
-0.999999
-0.999999
-0.999996
-0.999993
-0.999988
-0.999981
-0.999969
-0.999954
-0.999931
-0.999906
-0.999871
-0.999828
-0.999772
-0.999705
-0.999628
-0.999535
-0.999418
-0.999286
-0.999139
-0.998974
-0.998781
-0.998548
-0.998289
-0.998008
-0.997704
-0.997356
-0.996940
-0.996496
-0.996031
-0.995527
-0.994962
-0.994300
-0.993603
-0.992886
-0.992110
-0.991260
-0.990277
-0.989251
-0.988204
-0.987087
-0.985836
-0.984469
-0.983053
-0.981598
-0.980062
-0.978394
-0.976527
-0.974604
-0.972661
-0.970624
-0.968230
-0.965884
-0.963483
-0.960975
-0.958357
-0.955320
-0.952326
-0.949278
-0.946122
-0.942841
-0.939024
-0.935326
-0.931582
-0.927700
-0.923673
-0.919021
-0.914536
-0.910008
-0.905238
-0.900043
-0.894834
-0.889581
-0.884199
-0.878574
-0.872563
-0.866323
-0.860136
-0.853843
-0.847318
-0.840471
-0.833116
-0.825928
-0.818676
-0.811053
-0.802675
-0.794806
-0.786745
-0.778503
-0.769866
-0.760393
-0.751512
-0.742443
-0.733140
-0.723411
-0.712930
-0.703026
-0.692946
-0.682684
-0.671967
-0.660255
-0.649345
-0.638263
-0.626469
-0.614193
-0.602437
-0.590542
-0.578475
-0.565779
-0.552586
-0.539616
-0.526774
-0.513760
-0.500232
-0.486196
-0.472015
-0.458281
-0.444378
-0.429604
-0.414324
-0.399952
-0.385381
-0.370668
-0.355066
-0.338953
-0.323824
-0.308506
-0.292704
-0.276369
-0.259890
-0.244090
-0.228151
-0.211968
-0.195010
-0.177687
-0.161337
-0.144880
-0.127101
-0.109653
-0.092958
-0.076201
-0.059367
-0.041289
-0.023472
-0.006363
0.010654
0.027774
0.045816
0.063792
0.081292
0.098485
0.115662
0.134125
0.152146
0.169288
0.186408
0.203529
0.221908
0.239808
0.256794
0.273736
0.291486
0.309109
0.326251
0.342919
0.359485
0.376456
0.393820
0.410643
0.426777
0.442863
0.460339
0.476496
0.492129
0.507627
0.522985
0.539653
0.555030
0.569856
0.584560
0.599253
0.614778
0.629139
0.643005
0.656691
0.670155
0.684661
0.697944
0.710707
0.723267
0.735541
0.748737
0.760794
0.772305
0.783763
0.795562
0.806455
0.816939
0.827068
0.837018
0.847086
0.856719
0.865764
0.874399
0.882919
0.891730
0.899334
0.906664
0.913686
0.920545
0.927576
0.933579
0.939214
0.944608
0.949818
0.954831
0.959091
0.963025
0.966634
0.969985
0.973218
0.975690
0.977817
0.979632
0.981153
0.982387
0.983088
0.983436
0.983419
0.983047
0.982360
0.981268
0.979801
0.977917
0.975646
0.973096
0.970203
0.966937
0.963145
0.958944
0.954714
0.950019
0.945016
0.939427
0.933372
0.927376
0.921018
0.914034
0.906672
0.899106
0.891442
0.883425
0.874924
0.865903
0.856561
0.847344
0.837795
0.827211
0.816606
0.806233
0.795588
0.784578
0.772485
0.760434
0.748695
0.736678
0.724369
0.711001
0.697638
0.684582
0.671386
0.657895
0.643219
0.628680
0.614619
0.600399
0.585894
0.570127
0.554562
0.539560
0.524382
0.507939
0.491835
0.475999
0.460266
0.444360
0.427483
0.410499
0.393819
0.377457
0.361021
0.342753
0.325705
0.308979
0.292150
0.275272
0.256615
0.239203
0.222183
0.205120
0.188001
0.169168
0.151579
0.134406
0.117187
0.099817
0.081121
0.063607
0.046459
0.029313
0.012246
-0.006529
-0.023949
-0.040905
-0.058201
-0.076560
-0.093463
-0.110188
-0.126808
-0.143652
-0.161293
-0.178095
-0.194463
-0.210616
-0.227065
-0.244603
-0.260401
-0.276085
-0.291646
-0.307462
-0.324307
-0.339447
-0.354444
-0.369681
-0.385143
-0.400419
-0.414793
-0.429012
-0.443301
-0.457779
-0.472465
-0.485985
-0.499344
-0.512620
-0.526051
-0.540036
-0.552642
-0.565081
-0.577951
-0.590941
-0.602821
-0.614467
-0.625941
-0.637738
-0.649618
-0.660600
-0.671256
-0.681727
-0.692511
-0.703350
-0.713233
-0.722883
-0.732333
-0.742047
-0.751795
-0.760669
-0.769300
-0.778179
-0.786829
-0.795055
-0.802935
-0.810553
-0.818275
-0.825892
-0.833224
-0.840120
-0.846768
-0.853398
-0.860014
-0.866457
-0.872400
-0.878124
-0.884089
-0.889752
-0.894975
-0.900024
-0.904879
-0.909921
-0.914683
-0.919059
-0.923287
-0.927378
-0.931536
-0.935449
-0.939051
-0.942523
-0.945825
-0.949222
-0.952408
-0.955315
-0.958107
-0.960973
-0.963553
-0.965958
-0.968247
-0.970432
-0.972619
-0.974635
-0.976506
-0.978258
-0.979915
-0.981607
-0.983097
-0.984469
-0.985764
-0.986979
-0.988207
-0.989284
-0.990264
-0.991179
-0.992034
-0.992887
-0.993627
-0.994293
-0.994911
-0.995497
-0.996039
-0.996511
-0.996934
-0.997321
-0.997678
-0.998011
-0.998293
-0.998539
-0.998766
-0.998980
-0.999145
-0.999289
-0.999417
-0.999529
-0.999631
-0.999706
-0.999771
-0.999823
-0.999868
-0.999907
-0.999933
-0.999952
-0.999969
-0.999979
-0.999988
-0.999993
-0.999996
-0.999999
-0.999999
-1.000000
-1.000000
-1.000000
-1.000000
-1.000000
-1.000000
-0.999999
-0.999997
-0.999994
-0.999991
-0.999984
-0.999973
-0.999957
-0.999936
-0.999910
-0.999877
-0.999831
-0.999774
-0.999703
-0.999621
-0.999531
-0.999408
-0.999265
-0.999099
-0.998910
-0.998694
-0.998463
-0.998184
-0.997864
-0.997507
-0.997111
-0.996697
-0.996216
-0.995673
-0.995076
-0.994425
-0.993744
-0.992980
-0.992143
-0.991231
-0.990240
-0.989149
-0.988036
-0.986838
-0.985528
-0.984126
-0.982578
-0.980991
-0.979303
-0.977497
-0.975586
-0.973513
-0.971305
-0.969024
-0.966661
-0.964135
-0.961440
-0.958597
-0.955633
-0.952546
-0.949306
-0.945874
-0.942297
-0.938551
-0.934650
-0.930631
-0.926371
-0.921948
-0.917385
-0.912652
-0.907666
-0.902493
-0.897141
-0.891610
-0.885913
-0.880084
-0.873859
-0.867492
-0.860947
-0.854260
-0.847531
-0.840210
-0.832711
-0.825060
-0.817242
-0.809214
-0.801171
-0.792612
-0.783768
-0.774765
-0.765616
-0.756646
-0.746997
-0.736971
-0.726741
-0.716349
-0.706485
-0.695737
-0.684550
-0.673144
-0.661519
-0.649687
-0.638340
-0.626509
-0.613960
-0.601201
-0.588156
-0.575811
-0.562962
-0.549310
-0.535458
-0.521331
-0.507009
-0.493158
-0.479451
-0.464569
-0.449427
-0.434109
-0.419329
-0.404733
-0.388896
-0.372838
-0.356619
-0.340240
-0.324085
-0.308926
-0.292057
-0.275052
-0.257910
-0.240988
-0.224994
-0.207628
-0.190012
-0.172243
-0.154371
-0.136399
-0.119767
-0.102111
-0.083971
-0.065658
-0.047244
-0.029956
-0.012001
0.006271
0.024706
0.043344
0.061167
0.079365
0.097705
0.116100
0.134599
0.153225
0.171235
0.189268
0.207504
0.225658
0.243958
0.261961
0.279897
0.297832
0.315678
0.333445
0.351168
0.368713
0.386074
0.403366
0.420522
0.437398
0.454272
0.471147
0.487749
0.504123
0.520323
0.536262
0.552025
0.567865
0.583240
0.598435
0.613203
0.627702
0.642501
0.656881
0.670921
0.684676
0.698082
0.710953
0.724069
0.736891
0.749331
0.761251
0.772467
0.784090
0.795385
0.806346
0.816945
0.827133
0.836401
0.845865
0.855153
0.864076
0.872625
0.880090
0.887742
0.895191
0.902271
0.909042
0.914703
0.920473
0.926010
0.931153
0.935934
0.940221
0.943849
0.947197
0.950355
0.953124
0.955378
0.957114
0.958513
0.959616
0.960321
0.960523
0.960306
0.959757
0.958860
0.957501
0.955651
0.953383
0.950856
0.948030
0.944658
0.940744
0.936433
0.931755
0.926835
0.921897
0.916015
0.909760
0.903139
0.896271
0.889393
0.881740
0.873679
0.865218
0.856371
0.847162
0.838083
0.828454
0.818362
0.807850
0.796932
0.786073
0.774723
0.763018
0.751009
0.738649
0.726111
0.713242
0.700077
0.686649
0.672994
0.658852
0.644643
0.630223
0.615531
0.600594
0.585589
0.570108
0.554421
0.538624
0.522630
0.506455
0.490191
0.473659
0.456856
0.439953
0.422961
0.406194
0.388992
0.371286
0.353589
0.335965
0.318199
0.300627
0.283038
0.264667
0.246439
0.228256
0.210505
0.192858
0.174274
0.155649
0.137074
0.118642
0.100548
0.083088
0.064408
0.045760
0.027196
0.009082
-0.007897
-0.026401
-0.044851
-0.063243
-0.081543
-0.099690
-0.116341
-0.134044
-0.152038
-0.169941
-0.187746
-0.203794
-0.220942
-0.238375
-0.255685
-0.272868
-0.288330
-0.304813
-0.321538
-0.338115
-0.354538
-0.370752
-0.385716
-0.400879
-0.416602
-0.432148
-0.447456
-0.461685
-0.475954
-0.490603
-0.505179
-0.519489
-0.533599
-0.546966
-0.559827
-0.573204
-0.586450
-0.599479
-0.611911
-0.623887
-0.636079
-0.648076
-0.659949
-0.671632
-0.682926
-0.693489
-0.704265
-0.714885
-0.725359
-0.735555
-0.745204
-0.754837
-0.764262
-0.773503
-0.782583
-0.791517
-0.799785
-0.808020
-0.816103
-0.823995
-0.831723
-0.839053
-0.846229
-0.853221
-0.860001
-0.866533
-0.872941
-0.879099
-0.885051
-0.890821
-0.896407
-0.901692
-0.906883
-0.911895
-0.916701
-0.921339
-0.925629
-0.929914
-0.934069
-0.938034
-0.941805
-0.945376
-0.948730
-0.951997
-0.955194
-0.958228
-0.961047
-0.963645
-0.966174
-0.968667
-0.971035
-0.973224
-0.975280
-0.977179
-0.978961
-0.980734
-0.982374
-0.983905
-0.985288
-0.986560
-0.987837
-0.989002
-0.990090
-0.991098
-0.992013
-0.992809
-0.993597
-0.994323
-0.994992
-0.995590
-0.996099
-0.996595
-0.997047
-0.997455
-0.997822
-0.998152
-0.998409
-0.998656
-0.998881
-0.999078
-0.999250
-0.999379
-0.999499
-0.999604
-0.999694
-0.999768
-0.999820
-0.999867
-0.999904
-0.999934
-0.999957
-0.999972
-0.999982
-0.999990
-0.999994
-0.999997
-0.999999
-0.999999
-1.000000
-1.000000
-1.000000
-0.999897
-0.999649
-0.999252
-0.998700
-0.997986
-0.997075
-0.996015
-0.994728
-0.993241
-0.991696
-0.989956
-0.988059
-0.986008
-0.983808
-0.981463
-0.978909
-0.976206
-0.973357
-0.970288
-0.966841
-0.963444
-0.959925
-0.956269
-0.952467
-0.948510
-0.944367
-0.940083
-0.935650
-0.931072
-0.926358
-0.921457
-0.916131
-0.910675
-0.905223
-0.899746
-0.894087
-0.888286
-0.882354
-0.876292
-0.870091
-0.863716
-0.857215
-0.850581
-0.843637
-0.836046
-0.828972
-0.821776
-0.814452
-0.807000
-0.799431
-0.791710
-0.783859
-0.775891
-0.767811
-0.759616
-0.750664
-0.741864
-0.733164
-0.724474
-0.715669
-0.706722
-0.697680
-0.688534
-0.679281
-0.669925
-0.660450
-0.650871
-0.640704
-0.630195
-0.620322
-0.610330
-0.600247
-0.590080
-0.579831
-0.569494
-0.559045
-0.548521
-0.537921
-0.527242
-0.516483
-0.504541
-0.493338
-0.482335
-0.471267
-0.460135
-0.448918
-0.437637
-0.426297
-0.414898
-0.403443
-0.391917
-0.379890
-0.367680
-0.355576
-0.343845
-0.332055
-0.320229
-0.308362
-0.296454
-0.284506
-0.272520
-0.260497
-0.248443
-0.236061
-0.222744
-0.210598
-0.198433
-0.186252
-0.174052
-0.161833
-0.149601
-0.137353
-0.125095
-0.112830
-0.100561
-0.088282
-0.075094
-0.062218
-0.049954
-0.037692
-0.025428
-0.013165
-0.000924
0.011295
0.023509
0.035719
0.047881
0.060219
0.072838
0.085737
0.097822
0.109860
0.121843
0.133795
0.145761
0.157629
0.169483
0.181269
0.192993
0.204721
0.217525
0.229428
0.240963
0.252423
0.263866
0.275211
0.286516
0.297753
0.308917
0.320034
0.331045
0.342237
0.353634
0.364980
0.375730
0.386383
0.396910
0.407373
0.417771
0.428035
0.438268
0.448344
0.458332
0.468295
0.478279
0.488850
0.498658
0.508161
0.517570
0.526851
0.536035
0.545092
0.554058
0.562933
0.571680
0.580311
0.589420
0.598216
0.606487
0.614608
0.622615
0.630495
0.638245
0.645885
0.653440
0.660781
0.667990
0.675132
0.682336
0.689800
0.696439
0.702988
0.709404
0.715678
0.721831
0.727791
0.733602
0.739276
0.744832
0.750288
0.755508
0.760983
0.766183
0.770977
0.775626
0.780063
0.784404
0.788581
0.792592
0.796488
0.800188
0.803749
0.807295
0.810753
0.813849
0.816744
0.819511
0.822093
0.824500
0.826818
0.828867
0.830805
0.832599
0.834231
0.835689
0.837106
0.838216
0.839161
0.839979
0.840595
0.841050
0.841317
0.841452
0.841449
0.841240
0.840903
0.840322
0.839568
0.838689
0.837709
0.836494
0.835105
0.833562
0.831889
0.830121
0.828067
0.825867
0.823522
0.820993
0.818209
0.815254
0.812209
0.809067
0.805795
0.802350
0.798700
0.794923
0.791002
0.786933
0.782718
0.778291
0.773358
0.768420
0.763578
0.758532
0.753390
0.748050
0.742581
0.736996
0.731251
0.725331
0.719287
0.712873
0.706156
0.699507
0.692871
0.686119
0.679249
0.672252
0.665122
0.657781
0.650344
0.642781
0.635097
0.627325
0.618933
0.610464
0.602083
0.593775
0.585352
0.576762
0.568096
0.559323
0.550435
0.541461
0.532287
0.523039
0.513246
0.503119
0.493563
0.483849
0.474088
0.464254
0.454317
0.444240
0.434098
0.423873
0.413551
0.402993
0.391918
0.380826
0.370038
0.359295
0.348465
0.337548
0.326566
0.315505
0.304375
0.293188
0.281950
0.270615
0.258364
0.246340
0.234823
0.223233
0.211648
0.199951
0.188221
0.176472
0.164638
0.152781
0.140893
0.128941
0.116634
0.103411
0.091390
0.079315
0.067212
0.055092
0.042951
0.030736
0.018561
0.006349
-0.005914
-0.018177
-0.030757
-0.043782
-0.056500
-0.068764
-0.081027
-0.093291
-0.105559
-0.117828
-0.130092
-0.142342
-0.154582
-0.166810
-0.179634
-0.192744
-0.204916
-0.217066
-0.229188
-0.241287
-0.253363
-0.265404
-0.277405
-0.289375
-0.301306
-0.313200
-0.325062
-0.338044
-0.350094
-0.361800
-0.373461
-0.385078
-0.396621
-0.408109
-0.419547
-0.430929
-0.442248
-0.453492
-0.464770
-0.476437
-0.488211
-0.499177
-0.510054
-0.520861
-0.531595
-0.542253
-0.552837
-0.563310
-0.573700
-0.584013
-0.594495
-0.605643
-0.615657
-0.625579
-0.635412
-0.645154
-0.654798
-0.664318
-0.673737
-0.683058
-0.692278
-0.701391
-0.710479
-0.719961
-0.729106
-0.737751
-0.746292
-0.754683
-0.762952
-0.771111
-0.779157
-0.787092
-0.794860
-0.802513
-0.810048
-0.817641
-0.825646
-0.832747
-0.839731
-0.846583
-0.853303
-0.859897
-0.866326
-0.872617
-0.878772
-0.884794
-0.890698
-0.896920
-0.902641
-0.908082
-0.913365
-0.918511
-0.923461
-0.928276
-0.932952
-0.937485
-0.941868
-0.946066
-0.950122
-0.954214
-0.958245
-0.961837
-0.965242
-0.968491
-0.971592
-0.974547
-0.977358
-0.979959
-0.982413
-0.984718
-0.986877
-0.988876
-0.990843
-0.992520
-0.993999
-0.995325
-0.996490
-0.997459
-0.998277
-0.998937
-0.999441
-0.999796
-0.999951
-0.999996
-1.000000
-1.000000
-0.999999
-0.999999
-0.999996
-0.999991
-0.999985
-0.999976
-0.999961
-0.999942
-0.999916
-0.999882
-0.999838
-0.999784
-0.999715
-0.999631
-0.999535
-0.999426
-0.999276
-0.999115
-0.998923
-0.998703
-0.998470
-0.998185
-0.997861
-0.997510
-0.997125
-0.996673
-0.996184
-0.995656
-0.995052
-0.994383
-0.993703
-0.992862
-0.992022
-0.991107
-0.990100
-0.989028
-0.987909
-0.986617
-0.985267
-0.983880
-0.982387
-0.980677
-0.978972
-0.977143
-0.975163
-0.973092
-0.970794
-0.968463
-0.966067
-0.963514
-0.960651
-0.957882
-0.954889
-0.951693
-0.948376
-0.945078
-0.941304
-0.937516
-0.933666
-0.929605
-0.925093
-0.920674
-0.915891
-0.911067
-0.906192
-0.900921
-0.895482
-0.890062
-0.884245
-0.878092
-0.872133
-0.865840
-0.859072
-0.852295
-0.845413
-0.837772
-0.830635
-0.822858
-0.814926
-0.807030
-0.799066
-0.790063
-0.781489
-0.772735
-0.763545
-0.754009
-0.744804
-0.734823
-0.724701
-0.714681
-0.704623
-0.693319
-0.682402
-0.671172
-0.659664
-0.648646
-0.636670
-0.624628
-0.612723
-0.600613
-0.587419
-0.575052
-0.562365
-0.549084
-0.535528
-0.522609
-0.508015
-0.494352
-0.480346
-0.465810
-0.451647
-0.437592
-0.422376
-0.407410
-0.392881
-0.377740
-0.362112
-0.347095
-0.331596
-0.315568
-0.300019
-0.283252
-0.267409
-0.251700
-0.235558
-0.218653
-0.202974
-0.186486
-0.169810
-0.153388
-0.137482
-0.119928
-0.103410
-0.087100
-0.070408
-0.052978
-0.036192
-0.019146
-0.002568
0.013786
0.031141
0.047610
0.063766
0.080547
0.097632
0.113446
0.129886
0.146499
0.162625
0.178585
0.195682
0.210943
0.227251
0.243168
0.258354
0.273565
0.289465
0.304245
0.319032
0.334087
0.348808
0.362617
0.377259
0.391479
0.404973
0.418386
0.432240
0.445536
0.458602
0.471358
0.483303
0.495867
0.507741
0.519079
0.530287
0.542023
0.552337
0.562690
0.572973
0.582930
0.592156
0.601921
0.610719
0.619345
0.627868
0.635622
0.642985
0.650362
0.657247
0.663619
0.669933
0.675690
0.680967
0.686074
0.690960
0.695200
0.699370
0.702846
0.705952
0.708804
0.711304
0.713236
0.714898
0.716166
0.717036
0.717628
0.717655
0.717351
0.716701
0.715681
0.714265
0.712321
0.710062
0.707520
0.704605
0.701113
0.697401
0.693366
0.688840
0.683907
0.678889
0.673144
0.667116
0.660948
0.654423
0.646959
0.639754
0.631731
0.623625
0.615501
0.606751
0.597477
0.588309
0.578641
0.568450
0.558289
0.548047
0.536763
0.525484
0.514174
0.501705
0.490149
0.477772
0.465067
0.452394
0.439977
0.425959
0.412612
0.399234
0.385335
0.370647
0.356898
0.342301
0.327430
0.312687
0.298303
0.282049
0.266835
0.251155
0.235006
0.219880
0.203944
0.187662
0.171714
0.155871
0.138991
0.122838
0.106860
0.090147
0.073035
0.057094
0.039340
0.022873
0.006334
-0.010659
-0.027496
-0.043567
-0.060841
-0.077781
-0.094042
-0.110469
-0.127795
-0.144063
-0.160449
-0.177226
-0.193767
-0.210747
-0.227037
-0.242880
-0.258844
-0.275829
-0.291090
-0.306769
-0.322675
-0.338385
-0.353244
-0.369141
-0.384336
-0.399057
-0.413830
-0.429480
-0.443838
-0.458658
-0.472944
-0.486705
-0.500955
-0.514768
-0.527952
-0.541455
-0.555141
-0.567793
-0.580405
-0.593368
-0.605814
-0.617886
-0.630738
-0.642057
-0.653868
-0.665425
-0.676443
-0.687091
-0.698467
-0.708841
-0.718977
-0.729192
-0.739353
-0.748627
-0.758254
-0.767632
-0.776530
-0.785085
-0.794167
-0.802564
-0.810825
-0.818950
-0.826395
-0.834043
-0.841410
-0.848394
-0.855186
-0.862270
-0.868533
-0.874680
-0.880833
-0.886852
-0.892326
-0.898152
-0.903369
-0.908464
-0.913524
-0.918226
-0.922615
-0.927139
-0.931389
-0.935311
-0.939213
-0.942985
-0.946440
-0.949824
-0.953158
-0.956227
-0.959310
-0.962074
-0.964669
-0.967195
-0.969700
-0.971856
-0.974001
-0.976051
-0.977956
-0.979695
-0.981463
-0.983029
-0.984480
-0.985870
-0.987229
-0.988425
-0.989557
-0.990588
-0.991533
-0.992463
-0.993261
-0.993988
-0.994683
-0.995335
-0.995887
-0.996400
-0.996873
-0.997293
-0.997666
-0.998031
-0.998314
-0.998583
-0.998818
-0.999016
-0.999192
-0.999345
-0.999471
-0.999577
-0.999672
-0.999750
-0.999807
-0.999858
-0.999898
-0.999928
-0.999951
-0.999969
-0.999981
-0.999988
-0.999994
-0.999997
-0.999999
-0.999999
-1.000000
-1.000000
-1.000000
-0.999888
-0.999583
-0.999114
-0.998467
-0.997596
-0.996441
-0.995139
-0.993669
-0.991998
-0.990075
-0.987900
-0.985668
-0.983194
-0.980428
-0.977466
-0.974550
-0.971218
-0.967620
-0.963892
-0.960163
-0.956065
-0.951711
-0.947167
-0.942520
-0.937873
-0.932661
-0.927261
-0.921937
-0.916561
-0.910623
-0.904440
-0.898473
-0.892237
-0.885628
-0.878925
-0.871936
-0.864949
-0.857676
-0.850074
-0.842338
-0.834996
-0.826990
-0.818656
-0.810361
-0.802500
-0.793639
-0.784920
-0.776032
-0.766908
-0.757711
-0.748114
-0.738445
-0.728896
-0.719283
-0.709038
-0.698605
-0.688756
-0.678531
-0.667864
-0.657582
-0.646647
-0.635529
-0.624346
-0.613102
-0.601680
-0.590442
-0.578677
-0.566703
-0.554889
-0.543664
-0.531282
-0.519550
-0.507537
-0.494955
-0.482169
-0.469822
-0.457141
-0.444361
-0.431494
-0.418332
-0.405193
-0.392458
-0.379368
-0.366073
-0.353643
-0.339879
-0.326043
-0.312576
-0.299332
-0.285570
-0.271629
-0.257793
-0.243906
-0.230022
-0.216399
-0.202056
-0.188650
-0.174880
-0.160425
-0.145936
-0.132577
-0.118431
-0.103930
-0.089496
-0.075526
-0.061174
-0.046891
-0.032503
-0.018250
-0.004783
0.009877
0.024529
0.038533
0.052204
0.066823
0.081442
0.095359
0.109384
0.123744
0.138079
0.152257
0.165931
0.179895
0.194302
0.208653
0.221710
0.235639
0.249841
0.263734
0.276747
0.290689
0.304642
0.318270
0.331627
0.345169
0.358522
0.372001
0.384948
0.397579
0.410997
0.424302
0.436644
0.449200
0.462265
0.475237
0.487293
0.499680
0.512140
0.524482
0.536589
0.548097
0.560106
0.572200
0.583912
0.594718
0.606445
0.618013
0.629008
0.639639
0.650739
0.661774
0.672358
0.682674
0.692958
0.703494
0.713701
0.723235
0.732862
0.742761
0.752533
0.761275
0.770481
0.779718
0.788656
0.797055
0.805602
0.814101
0.822414
0.830422
0.838027
0.845929
0.853650
0.860851
0.867706
0.874891
0.881907
0.888348
0.894675
0.901015
0.907156
0.913114
0.918735
0.924280
0.929793
0.935094
0.939751
0.944542
0.949252
0.953688
0.957679
0.961770
0.965526
0.969106
0.972565
0.975843
0.978892
0.981729
0.984303
0.986662
0.988954
0.991005
0.992751
0.994339
0.995790
0.996996
0.997965
0.998799
0.999429
0.999828
1.000000
0.999996
0.999784
0.999345
0.998716
0.997987
0.996873
0.995698
0.994305
0.992652
0.990804
0.988779
0.986536
0.984105
0.981478
0.978628
0.975493
0.972336
0.968932
0.965301
0.961713
0.957594
0.953239
0.948834
0.944347
0.939537
0.934447
0.929236
0.923847
0.918307
0.912723
0.906625
0.900738
0.894535
0.887890
0.881077
0.874599
0.867577
0.860247
0.852798
0.845370
0.837588
0.829702
0.821566
0.813333
0.805453
0.796668
0.787722
0.779026
0.770382
0.760977
0.751333
0.742047
0.732534
0.722629
0.712584
0.702438
0.692496
0.682198
0.671418
0.660465
0.650397
0.639433
0.628095
0.616861
0.606174
0.594610
0.582766
0.571032
0.559483
0.547882
0.535515
0.523126
0.511153
0.499291
0.486499
0.473658
0.461563
0.449097
0.435967
0.422719
0.410191
0.397272
0.384019
0.370584
0.357208
0.344368
0.330772
0.316899
0.303289
0.290539
0.276472
0.262338
0.248712
0.235372
0.221298
0.207301
0.193197
0.179253
0.165334
0.150903
0.136455
0.122835
0.108883
0.094306
0.079675
0.066373
0.052083
0.037750
0.023628
0.009276
-0.004992
-0.019495
-0.033961
-0.048150
-0.061854
-0.076483
-0.091095
-0.105027
-0.118609
-0.133161
-0.146778
-0.160845
-0.175093
-0.189312
-0.203329
-0.217399
-0.231121
-0.245031
-0.259200
-0.273237
-0.286137
-0.299860
-0.313263
-0.326292
-0.339981
-0.353724
-0.366951
-0.380133
-0.393384
-0.406450
-0.419698
-0.432750
-0.445375
-0.457825
-0.470830
-0.482544
-0.495036
-0.507723
-0.520116
-0.531825
-0.543954
-0.556044
-0.567952
-0.579682
-0.591369
-0.602569
-0.614064
-0.625054
-0.635667
-0.646942
-0.658036
-0.668350
-0.678694
-0.689314
-0.699883
-0.709807
-0.719800
-0.729669
-0.739398
-0.749139
-0.757957
-0.767232
-0.776557
-0.785524
-0.793726
-0.802536
-0.811185
-0.819415
-0.827320
-0.835348
-0.843216
-0.850827
-0.858099
-0.865182
-0.872466
-0.879519
-0.885934
-0.892330
-0.898863
-0.905218
-0.910849
-0.916626
-0.922357
-0.927873
-0.933030
-0.937947
-0.942861
-0.947629
-0.952105
-0.956145
-0.960310
-0.964285
-0.967906
-0.971257
-0.974664
-0.977809
-0.980632
-0.983275
-0.985794
-0.988159
-0.990235
-0.992059
-0.993733
-0.995275
-0.996618
-0.997599
-0.998461
-0.999153
-0.999640
-0.999922
-0.999984
-1.000000
-1.000000
-1.000000
-1.000000
-1.000000
-1.000000
-1.000000
-1.000000
-1.000000
-1.000000
-0.999999
-0.999999
-0.999999
-0.999999
-0.999999
-0.999997
-0.999996
-0.999994
-0.999993
-0.999990
-0.999987
-0.999982
-0.999978
-0.999970
-0.999963
-0.999952
-0.999940
-0.999927
-0.999910
-0.999889
-0.999865
-0.999837
-0.999804
-0.999766
-0.999717
-0.999664
-0.999606
-0.999540
-0.999465
-0.999376
-0.999279
-0.999169
-0.999048
-0.998911
-0.998758
-0.998586
-0.998398
-0.998190
-0.997963
-0.997707
-0.997426
-0.997120
-0.996789
-0.996427
-0.996025
-0.995590
-0.995121
-0.994612
-0.994065
-0.993463
-0.992815
-0.992121
-0.991377
-0.990583
-0.989713
-0.988785
-0.987798
-0.986748
-0.985629
-0.984415
-0.983133
-0.981771
-0.980326
-0.978801
-0.977164
-0.975432
-0.973554
-0.971527
-0.969396
-0.967221
-0.964929
-0.962526
-0.960007
-0.957372
-0.954561
-0.951624
-0.948556
-0.945352
-0.942000
-0.938461
-0.934774
-0.930930
-0.926925
-0.922767
-0.918390
-0.913836
-0.909108
-0.904210
-0.899139
-0.893803
-0.888285
-0.882583
-0.876687
-0.870574
-0.864208
-0.857637
-0.850851
-0.843847
-0.836640
-0.829144
-0.821416
-0.813466
-0.805296
-0.796902
-0.788187
-0.779245
-0.770076
-0.760668
-0.751006
-0.741042
-0.730837
-0.719845
-0.708327
-0.697351
-0.686059
-0.674518
-0.662728
-0.650692
-0.638424
-0.625822
-0.612976
-0.599892
-0.586567
-0.572995
-0.559105
-0.544990
-0.530638
-0.516049
-0.501234
-0.486121
-0.470784
-0.455223
-0.439444
-0.423462
-0.407191
-0.390720
-0.374055
-0.357198
-0.340138
-0.322834
-0.305362
-0.287715
-0.269892
-0.251911
-0.233730
-0.215395
-0.196920
-0.178314
-0.159582
-0.140686
-0.121683
-0.102579
-0.083379
-0.064086
-0.043671
-0.023239
-0.003238
0.016332
0.035929
0.055599
0.075319
0.095026
0.114705
0.134394
0.154117
0.173746
0.193333
0.212904
0.232452
0.251884
0.271228
0.290479
0.309622
0.328647
0.347550
0.366300
0.384897
0.403342
0.421638
0.439729
0.457581
0.475249
0.492750
0.510045
0.526966
0.543679
0.560157
0.576375
0.592320
0.607902
0.623209
0.638223
0.652933
0.667354
0.681303
0.694932
0.708214
0.721147
0.733761
0.747021
0.758979
0.770259
0.781167
0.791685
0.801630
0.811206
0.820369
0.829099
0.837403
0.845115
0.852423
0.859275
0.865659
0.871597
0.876960
0.881842
0.886281
0.890263
0.893739
0.896610
0.898990
0.900897
0.902346
0.903348
0.903693
0.903564
0.902937
0.901825
0.900277
0.898111
0.895444
0.892314
0.888715
0.884598
0.879940
0.874792
0.869199
0.863157
0.856606
0.849546
0.842008
0.833808
0.824947
0.815631
0.806200
0.796342
0.786099
0.775465
0.764401
0.752824
0.740893
0.728608
0.715953
0.702889
0.689412
0.675610
0.661456
0.646977
0.632257
0.617065
0.601585
0.585819
0.569796
0.553579
0.536917
0.520032
0.502957
0.485677
0.468115
0.450349
0.432379
0.414199
0.395839
0.377374
0.358675
0.339858
0.320902
0.301816
0.282633
0.263332
0.243943
0.224494
0.204981
0.185364
0.165723
0.146061
0.125407
0.104244
0.084502
0.064831
0.045162
0.025507
0.005892
-0.013656
-0.033150
-0.052569
-0.071919
-0.091195
-0.110397
-0.129441
-0.148389
-0.167218
-0.185919
-0.204489
-0.222889
-0.241140
-0.259237
-0.277177
-0.294966
-0.312511
-0.329884
-0.347085
-0.364099
-0.380910
-0.397465
-0.413824
-0.429973
-0.445906
-0.461632
-0.477075
-0.492283
-0.507267
-0.522027
-0.536565
-0.550783
-0.564766
-0.578520
-0.592036
-0.605304
-0.618909
-0.632220
-0.644964
-0.657153
-0.669079
-0.680701
-0.692077
-0.703198
-0.714072
-0.724713
-0.735040
-0.745108
-0.754936
-0.764536
-0.773898
-0.782931
-0.791739
-0.800319
-0.808666
-0.816775
-0.824596
-0.832198
-0.839575
-0.846732
-0.853680
-0.860355
-0.866809
-0.873060
-0.879115
-0.884977
-0.890565
-0.895971
-0.901195
-0.906237
-0.911091
-0.915717
-0.920175
-0.924462
-0.928579
-0.932545
-0.936304
-0.939906
-0.943362
-0.946677
-0.949855
-0.953134
-0.956053
-0.958774
-0.961372
-0.963844
-0.966165
-0.968379
-0.970483
-0.972481
-0.974380
-0.976155
-0.977833
-0.979422
-0.980926
-0.982353
-0.983668
-0.984910
-0.986082
-0.987186
-0.988221
-0.989172
-0.990067
-0.990906
-0.991687
-0.992419
-0.993087
-0.993709
-0.994287
-0.994824
-0.995325
-0.995773
-0.996189
-0.996574
-0.996930
-0.997254
-0.997545
-0.997812
-0.998056
-0.998278
-0.998481
-0.998659
-0.998821
-0.998970
-0.999108
-0.999231
-0.999333
-0.999423
-0.999504
-0.999576
-0.999640
-0.999693
-0.999741
-0.999781
-0.999819
-0.999849
-0.999876
-0.999897
-0.999916
-0.999933
-0.999946
-0.999957
-0.999966
-0.999973
-0.999979
-0.999984
-0.999988
-0.999991
-0.999993
-0.999996
-0.999997
-0.999997
-0.999999
-0.999999
-0.999999
-0.999999
-1.000000
-1.000000
-1.000000
-1.000000
-1.000000
-1.000000
-1.000000
-1.000000
-1.000000
-1.000000
-1.000000
-0.999948
-0.999759
-0.999387
-0.998826
-0.997995
-0.996913
-0.995664
-0.994269
-0.992689
-0.990700
-0.988603
-0.986350
-0.983902
-0.981232
-0.978130
-0.975021
-0.971787
-0.968296
-0.964396
-0.960471
-0.956380
-0.952077
-0.947562
-0.942889
-0.937738
-0.932647
-0.927238
-0.921516
-0.915862
-0.910015
-0.903918
-0.897648
-0.891153
-0.884247
-0.877545
-0.870678
-0.863287
-0.855528
-0.848077
-0.840289
-0.832383
-0.824139
-0.815679
-0.807457
-0.799036
-0.789813
-0.780603
-0.771589
-0.762319
-0.752929
-0.743052
-0.733233
-0.723588
-0.713809
-0.702846
-0.692416
-0.682129
-0.671650
-0.660694
-0.649333
-0.638377
-0.627481
-0.616191
-0.603946
-0.592533
-0.581106
-0.569343
-0.557289
-0.545358
-0.532942
-0.520855
-0.508200
-0.495109
-0.482742
-0.470385
-0.457525
-0.444607
-0.431674
-0.418380
-0.405591
-0.392655
-0.379003
-0.364995
-0.351928
-0.338184
-0.324639
-0.310930
-0.297129
-0.283753
-0.270202
-0.255637
-0.241407
-0.227833
-0.214218
-0.199690
-0.185289
-0.171235
-0.157456
-0.143574
-0.128346
-0.114165
-0.100320
-0.086248
-0.071538
-0.056973
-0.042961
-0.029044
-0.014704
0.000633
0.014460
0.028314
0.042601
0.057141
0.071166
0.085338
0.099288
0.113785
0.128536
0.142180
0.155818
0.170025
0.184101
0.197874
0.211695
0.225174
0.238719
0.252687
0.266748
0.279882
0.293751
0.307152
0.320388
0.333529
0.346411
0.359367
0.372823
0.385863
0.398296
0.410658
0.423882
0.436549
0.448803
0.460846
0.472944
0.485623
0.497463
0.508953
0.520569
0.532768
0.544213
0.555349
0.566380
0.577537
0.589078
0.599551
0.609922
0.620568
0.631318
0.641461
0.651336
0.661177
0.671196
0.681153
0.690352
0.699339
0.708751
0.717922
0.726652
0.735201
0.743556
0.751791
0.760027
0.768136
0.775731
0.783655
0.791085
0.798231
0.805216
0.812085
0.818664
0.825282
0.831607
0.837564
0.843325
0.849442
0.854998
0.860253
0.865335
0.870232
0.875119
0.879595
0.883818
0.887958
0.892200
0.895843
0.899223
0.902500
0.905698
0.908694
0.911305
0.913716
0.916035
0.918219
0.920074
0.921609
0.923034
0.924300
0.925354
0.926152
0.926646
0.927028
0.927201
0.927154
0.926971
0.926421
0.925735
0.924829
0.923719
0.922522
0.920848
0.919087
0.917149
0.914997
0.912645
0.910074
0.907231
0.904249
0.901149
0.897844
0.893949
0.890131
0.886132
0.881883
0.877503
0.872785
0.868003
0.863091
0.857877
0.852100
0.846600
0.840927
0.834912
0.828565
0.822084
0.815691
0.809038
0.801910
0.794490
0.787369
0.780046
0.772203
0.764266
0.756325
0.748137
0.739944
0.730957
0.722047
0.713419
0.704617
0.695104
0.685690
0.676195
0.666574
0.656923
0.646222
0.636078
0.626059
0.615765
0.604821
0.594231
0.583377
0.572488
0.561577
0.550441
0.538440
0.526996
0.515304
0.503266
0.491494
0.479472
0.467547
0.455526
0.443134
0.430009
0.417814
0.405531
0.392635
0.379302
0.366397
0.353644
0.340698
0.327220
0.313524
0.300562
0.287557
0.273652
0.259804
0.246340
0.232953
0.219232
0.204865
0.190830
0.177333
0.163803
0.149050
0.134944
0.121072
0.107169
0.093112
0.079089
0.064516
0.050242
0.036157
0.021193
0.007044
-0.006982
-0.021108
-0.035334
-0.049447
-0.064242
-0.078355
-0.092782
-0.107532
-0.121620
-0.135577
-0.149676
-0.163750
-0.177910
-0.192537
-0.206209
-0.219846
-0.234127
-0.248746
-0.262413
-0.276223
-0.289908
-0.303831
-0.317797
-0.331045
-0.344221
-0.358317
-0.372085
-0.385164
-0.398070
-0.411456
-0.424965
-0.438043
-0.450621
-0.463120
-0.476740
-0.489435
-0.501699
-0.513940
-0.526488
-0.538591
-0.550848
-0.562806
-0.574668
-0.587283
-0.598716
-0.609948
-0.621282
-0.632673
-0.643728
-0.654927
-0.665622
-0.676581
-0.687699
-0.697984
-0.707979
-0.718177
-0.728218
-0.738055
-0.747960
-0.757231
-0.766407
-0.775876
-0.785391
-0.794055
-0.802900
-0.811429
-0.819861
-0.828153
-0.835999
-0.843702
-0.851766
-0.859453
-0.866590
-0.873565
-0.880746
-0.887671
-0.894240
-0.900493
-0.906616
-0.913053
-0.918855
-0.924331
-0.929716
-0.935169
-0.940144
-0.944977
-0.949588
-0.954063
-0.958645
-0.962542
-0.966261
-0.969904
-0.973431
-0.976650
-0.979650
-0.982411
-0.984978
-0.987402
-0.989736
-0.991629
-0.993411
-0.994987
-0.996334
-0.997497
-0.998379
-0.999069
-0.999576
-0.999892
-0.999997
-0.999922
-0.999676
-0.999237
-0.998601
-0.997773
-0.996693
-0.995425
-0.993979
-0.992344
-0.990489
-0.988393
-0.986110
-0.983683
-0.981078
-0.978190
-0.975067
-0.971776
-0.968308
-0.964687
-0.960972
-0.956827
-0.952515
-0.948048
-0.943419
-0.938613
-0.933723
-0.928473
-0.923001
-0.917380
-0.911626
-0.905934
-0.899773
-0.893340
-0.886741
-0.880000
-0.873108
-0.866310
-0.859200
-0.851689
-0.844005
-0.836163
-0.828619
-0.820734
-0.812356
-0.803824
-0.795079
-0.786226
-0.777585
-0.768949
-0.759598
-0.750054
-0.740362
-0.730561
-0.720844
-0.711564
-0.701268
-0.690835
-0.680266
-0.669810
-0.659967
-0.648970
-0.637848
-0.626604
-0.615238
-0.603745
-0.593160
-0.581674
-0.569809
-0.557833
-0.545754
-0.534646
-0.522601
-0.510178
-0.497656
-0.485037
-0.472293
-0.460345
-0.448015
-0.435013
-0.421924
-0.408727
-0.395457
-0.382722
-0.370218
-0.356727
-0.343152
-0.329509
-0.316356
-0.303456
-0.289786
-0.275893
-0.261952
-0.247962
-0.234205
-0.221257
-0.207276
-0.193140
-0.178932
-0.164914
-0.151533
-0.137493
-0.123343
-0.109069
-0.094696
-0.080293
-0.066837
-0.052851
-0.038634
-0.024325
-0.009900
0.004524
0.018277
0.032118
0.046285
0.060492
0.074860
0.088755
0.102639
0.116670
0.130701
0.144772
0.158964
0.172827
0.186411
0.200253
0.214023
0.227871
0.241576
0.255121
0.268686
0.282205
0.295671
0.309100
0.322462
0.335677
0.348811
0.361912
0.374878
0.387774
0.400830
0.413556
0.426249
0.438835
0.451284
0.463600
0.475993
0.488238
0.500359
0.512359
0.524220
0.535864
0.547572
0.559182
0.570621
0.581919
0.592755
0.603873
0.614946
0.625822
0.636523
0.646996
0.657142
0.667329
0.677601
0.687673
0.697456
0.706785
0.716170
0.725718
0.735114
0.744259
0.753145
0.761658
0.769978
0.778567
0.786955
0.795115
0.803067
0.810736
0.817966
0.825468
0.832792
0.839938
0.846775
0.853054
0.859671
0.866118
0.872373
0.878434
0.884334
0.889488
0.894858
0.900174
0.905295
0.910210
0.914526
0.918936
0.923277
0.927450
0.931417
0.935077
0.938367
0.941562
0.944721
0.947686
0.950380
0.952891
0.955093
0.957048
0.959007
0.960669
0.962133
0.963379
0.964422
0.965310
0.965952
0.966411
0.966652
0.966697
0.966630
0.966183
0.965605
0.964827
0.963856
0.962782
0.961393
0.959806
0.957996
0.955965
0.953754
0.951493
0.948946
0.946134
0.943087
0.939856
0.936381
0.932958
0.929271
0.925246
0.921049
0.916572
0.912147
0.907501
0.902550
0.897393
0.891994
0.886363
0.880744
0.875088
0.869047
0.862701
0.856165
0.849598
0.842964
0.836026
0.828855
0.821461
0.813856
0.806143
0.798516
0.790530
0.782319
0.773947
0.765456
0.756873
0.747997
0.739000
0.729885
0.720609
0.711094
0.701548
0.691801
0.681916
0.671904
0.661717
0.651279
0.640864
0.630307
0.619561
0.608712
0.597859
0.586645
0.575340
0.564007
0.552508
0.540873
0.529246
0.517435
0.505423
0.493365
0.481191
0.469200
0.456913
0.444252
0.431526
0.418885
0.406156
0.393531
0.380854
0.367624
0.354369
0.341181
0.327958
0.314751
0.301767
0.288138
0.274440
0.260797
0.247369
0.234354
0.220402
0.206341
0.192301
0.178338
0.164437
0.151203
0.137206
0.122937
0.108673
0.094489
0.081316
0.067251
0.052878
0.038484
0.024060
0.009744
-0.003718
-0.017506
-0.031908
-0.046333
-0.060757
-0.075100
-0.088845
-0.102315
-0.116674
-0.131008
-0.145317
-0.158952
-0.172236
-0.186466
-0.200650
-0.214797
-0.228900
-0.242640
-0.255385
-0.269346
-0.283254
-0.297106
-0.310591
-0.323083
-0.336745
-0.350340
-0.363868
-0.377331
-0.390720
-0.402805
-0.415719
-0.428853
-0.441906
-0.454878
-0.467730
-0.479626
-0.491724
-0.504306
-0.516789
-0.529134
-0.540652
-0.552249
-0.564196
-0.576133
-0.587913
-0.599581
-0.610680
-0.621402
-0.632607
-0.643764
-0.654793
-0.665362
-0.675591
-0.686049
-0.696414
-0.706722
-0.716919
-0.726823
-0.736132
-0.745692
-0.755166
-0.764557
-0.773745
-0.782488
-0.791272
-0.799905
-0.808417
-0.816828
-0.825144
-0.832888
-0.840636
-0.848278
-0.855777
-0.863155
-0.870376
-0.877197
-0.883869
-0.890469
-0.896895
-0.903138
-0.909138
-0.914964
-0.920640
-0.926142
-0.931411
-0.936529
-0.941437
-0.946134
-0.950680
-0.954987
-0.959083
-0.963027
-0.966814
-0.970381
-0.973704
-0.976843
-0.979785
-0.982537
-0.985144
-0.987466
-0.989601
-0.991548
-0.993306
-0.994863
-0.996195
-0.997320
-0.998250
-0.998989
-0.999532
-0.999844
-0.999967
-0.999999
-1.000000
-1.000000
-0.999999
-0.999999
-0.999997
-0.999994
-0.999991
-0.999985
-0.999978
-0.999966
-0.999952
-0.999933
-0.999907
-0.999877
-0.999840
-0.999793
-0.999744
-0.999676
-0.999597
-0.999510
-0.999412
-0.999292
-0.999151
-0.999004
-0.998833
-0.998635
-0.998415
-0.998182
-0.997912
-0.997611
-0.997288
-0.996955
-0.996549
-0.996105
-0.995650
-0.995169
-0.994614
-0.993997
-0.993388
-0.992716
-0.991963
-0.991155
-0.990369
-0.989460
-0.988489
-0.987487
-0.986452
-0.985255
-0.984015
-0.982752
-0.981432
-0.979957
-0.978397
-0.976860
-0.975202
-0.973426
-0.971680
-0.969708
-0.967615
-0.965493
-0.963333
-0.961032
-0.958518
-0.955998
-0.953413
-0.950692
-0.947758
-0.944790
-0.941784
-0.938583
-0.935251
-0.932076
-0.928384
-0.924568
-0.920821
-0.917053
-0.912888
-0.908527
-0.904311
-0.899917
-0.895233
-0.890346
-0.885601
-0.880611
-0.875355
-0.870007
-0.864939
-0.859129
-0.853164
-0.847362
-0.841573
-0.835180
-0.828573
-0.822339
-0.815787
-0.808740
-0.801540
-0.794850
-0.787509
-0.779919
-0.772359
-0.764977
-0.756777
-0.748476
-0.740400
-0.732336
-0.723534
-0.714522
-0.706051
-0.697206
-0.687912
-0.678934
-0.669480
-0.659625
-0.649794
-0.640072
-0.630210
-0.619638
-0.609223
-0.598923
-0.588462
-0.577335
-0.566289
-0.555588
-0.544468
-0.533056
-0.522366
-0.510453
-0.498367
-0.486637
-0.475101
-0.462897
-0.450297
-0.438213
-0.426034
-0.413446
-0.400426
-0.387939
-0.375345
-0.362329
-0.349239
-0.337083
-0.323461
-0.309760
-0.296272
-0.283074
-0.270021
-0.261630
-0.246883
-0.229962
-0.215098
-0.206572
-0.189456
-0.172284
-0.159376
-0.148588
-0.131301
-0.122640
-0.107463
-0.090097
-0.074890
-0.066202
-0.048808
-0.037945
-0.024933
-0.007594
0.009744
0.018414
0.033544
0.046483
0.057229
0.074422
0.091486
0.102105
0.114798
0.129595
0.138028
0.154747
0.171343
0.183736
0.193995
0.210331
0.226465
0.236511
0.248439
0.262275
0.270088
0.285622
0.300952
0.312343
0.321709
0.336606
0.343963
0.356647
0.370962
0.383328
0.390283
0.403996
0.412479
0.422430
0.435519
0.448375
0.454659
0.465490
0.477627
0.488020
0.493810
0.505210
0.512185
0.520306
0.530946
0.541270
0.546261
0.554746
0.561892
0.567624
0.576619
0.585141
0.590344
0.596317
0.603141
0.606891
0.614010
0.620746
0.625608
0.629413
0.635293
0.640665
0.643849
0.647391
0.651382
0.653475
0.657316
0.660733
0.663108
0.664833
0.667308
0.668362
0.669936
0.671382
0.672340
0.672739
0.673102
0.673206
0.672994
0.672427
0.671478
0.670785
0.669285
0.667872
0.666441
0.663888
0.660753
0.658671
0.655873
0.651879
0.647487
0.645118
0.640645
0.636654
0.633070
0.627148
0.620736
0.616576
0.611302
0.605004
0.601233
0.593362
0.585138
0.578799
0.573283
0.564229
0.559530
0.551073
0.541173
0.532287
0.527022
0.516276
0.505201
0.496720
0.489448
0.477681
0.471652
0.460882
0.448360
0.437208
0.430686
0.417462
0.409087
0.398842
0.385035
0.371010
0.363888
0.351207
0.340269
0.331039
0.316140
0.300949
0.291414
0.279811
0.266182
0.258333
0.242487
0.226462
0.214378
0.204225
0.187867
0.171348
0.160989
0.148468
0.133806
0.125373
0.108471
0.091473
0.078697
0.068010
0.050835
0.042183
0.027070
0.009769
-0.005403
-0.014071
-0.031410
-0.042288
-0.055329
-0.072696
-0.090096
-0.098773
-0.113950
-0.131275
-0.146415
-0.155050
-0.172273
-0.183018
-0.195865
-0.212950
-0.229965
-0.238432
-0.253189
-0.265810
-0.276267
-0.292936
-0.309462
-0.319752
-0.332008
-0.346257
-0.354340
-0.370387
-0.386299
-0.398163
-0.407950
-0.423528
-0.431241
-0.444619
-0.459772
-0.472914
-0.480357
-0.495060
-0.509586
-0.520392
-0.529275
-0.543367
-0.550324
-0.562348
-0.575929
-0.587674
-0.594300
-0.607342
-0.615418
-0.624942
-0.637495
-0.649842
-0.655905
-0.666360
-0.675241
-0.682495
-0.693973
-0.705151
-0.712054
-0.720163
-0.730824
-0.741258
-0.746362
-0.755128
-0.762561
-0.768601
-0.778131
-0.787360
-0.793047
-0.799689
-0.807343
-0.811621
-0.819957
-0.828072
-0.834046
-0.838876
-0.846474
-0.850162
-0.856459
-0.863481
-0.869472
-0.872809
-0.879262
-0.885513
-0.890098
-0.893782
-0.899557
-0.902346
-0.907078
-0.912330
-0.916789
-0.919255
-0.924000
-0.926898
-0.930229
-0.934552
-0.938700
-0.940687
-0.944038
-0.946852
-0.949087
-0.952566
-0.955836
-0.957822
-0.960085
-0.962664
-0.964074
-0.966756
-0.969298
-0.971139
-0.972586
-0.974824
-0.976897
-0.978148
-0.979557
-0.981151
-0.982015
-0.983638
-0.985156
-0.986247
-0.987090
-0.988383
-0.988986
-0.989974
-0.991036
-0.991909
-0.992376
-0.993234
-0.993745
-0.994303
-0.995005
-0.995646
-0.995937
-0.996405
-0.996900
-0.997296
-0.997503
-0.997873
-0.998089
-0.998317
-0.998598
-0.998844
-0.998952
-0.999118
-0.999252
-0.999346
-0.999484
-0.999595
-0.999657
-0.999718
-0.999783
-0.999814
-0.999864
-0.999903
-0.999928
-0.999943
-0.999964
-0.999972
-0.999981
-0.999990
-0.999994
-0.999996
-0.999999
-0.999999
-1.000000
-1.000000
-1.000000
-1.000000
-0.999910
-0.999648
-0.999172
-0.998476
-0.998019
-0.997053
-0.995773
-0.994275
-0.992559
-0.991591
-0.989736
-0.987441
-0.985278
-0.983950
-0.981078
-0.977991
-0.974691
-0.971650
-0.969823
-0.965955
-0.961875
-0.957585
-0.953683
-0.951364
-0.946518
-0.941466
-0.937575
-0.934195
-0.928665
-0.922866
-0.916866
-0.912265
-0.908301
-0.901839
-0.895110
-0.888189
-0.882904
-0.878376
-0.871012
-0.863394
-0.858561
-0.852616
-0.844569
-0.836338
-0.827865
-0.822501
-0.815926
-0.807045
-0.797986
-0.788697
-0.782832
-0.775659
-0.765981
-0.756142
-0.751143
-0.742275
-0.732010
-0.721590
-0.711021
-0.705657
-0.696165
-0.685198
-0.674085
-0.662830
-0.657138
-0.647065
-0.635446
-0.625185
-0.619266
-0.607302
-0.595212
-0.583000
-0.572229
-0.566023
-0.553504
-0.540865
-0.528118
-0.516894
-0.510433
-0.497409
-0.484285
-0.474397
-0.466095
-0.452757
-0.439299
-0.425755
-0.415558
-0.407011
-0.393283
-0.379456
-0.370789
-0.360334
-0.346351
-0.332301
-0.318177
-0.309327
-0.298665
-0.284413
-0.270114
-0.255754
-0.246763
-0.235947
-0.221499
-0.207015
-0.199761
-0.187045
-0.172494
-0.157921
-0.143331
-0.136026
-0.123238
-0.108618
-0.093990
-0.079354
-0.072069
-0.059265
-0.044622
-0.031818
-0.024532
-0.009963
0.004608
0.019150
0.031852
0.039121
0.053617
0.068032
0.082429
0.095023
0.102181
0.116460
0.130698
0.141342
0.150175
0.164308
0.178314
0.192306
0.202768
0.211419
0.225205
0.238920
0.252565
0.262764
0.271201
0.284623
0.297955
0.306232
0.316084
0.329170
0.342174
0.355068
0.363058
0.372574
0.385200
0.397675
0.410022
0.417699
0.426814
0.438874
0.450784
0.456685
0.466917
0.478489
0.489921
0.501231
0.506841
0.516520
0.527473
0.538278
0.548877
0.554122
0.563163
0.573390
0.582240
0.587211
0.597009
0.606670
0.616158
0.624330
0.628938
0.637933
0.646752
0.655411
0.662874
0.667044
0.675238
0.683256
0.689173
0.693967
0.701506
0.708882
0.715998
0.721233
0.725481
0.732145
0.738591
0.744805
0.749376
0.753058
0.758776
0.764275
0.767631
0.771481
0.776470
0.781242
0.785793
0.788529
0.791652
0.795693
0.799516
0.803049
0.805189
0.807574
0.810597
0.813400
0.814728
0.816835
0.819066
0.821094
0.822933
0.823696
0.824940
0.826176
0.827185
0.828004
0.828258
0.828609
0.828817
0.828829
0.828774
0.828372
0.827751
0.826921
0.826050
0.825468
0.824064
0.822469
0.820638
0.818865
0.817789
0.815347
0.812701
0.810615
0.808734
0.805581
0.802174
0.798562
0.795748
0.793239
0.789048
0.784639
0.780067
0.776523
0.773394
0.768258
0.762901
0.759486
0.755206
0.749358
0.743346
0.737044
0.733023
0.728022
0.721227
0.714268
0.707074
0.702502
0.696846
0.689173
0.681322
0.677278
0.670105
0.661791
0.653298
0.644574
0.640147
0.632278
0.623125
0.613782
0.604273
0.599464
0.590913
0.580995
0.572197
0.567115
0.556732
0.546228
0.535573
0.526138
0.520692
0.509635
0.498429
0.487090
0.477087
0.471331
0.459637
0.447822
0.438879
0.431334
0.419239
0.406963
0.394564
0.385212
0.377347
0.364689
0.351885
0.338971
0.329227
0.321030
0.307861
0.294603
0.286275
0.276202
0.262725
0.249192
0.235495
0.226935
0.216600
0.202756
0.188860
0.174873
0.166089
0.155497
0.141351
0.127162
0.120022
0.107529
0.093222
0.078865
0.064441
0.057229
0.044566
0.030078
0.015561
0.000991
-0.006294
-0.019042
-0.033649
-0.046453
-0.053737
-0.068382
-0.083002
-0.097627
-0.110433
-0.117747
-0.132363
-0.146964
-0.161551
-0.174306
-0.181585
-0.196117
-0.210625
-0.221491
-0.230521
-0.244951
-0.259332
-0.273669
-0.284401
-0.293314
-0.307543
-0.321700
-0.335797
-0.346342
-0.355090
-0.369045
-0.382906
-0.391543
-0.401850
-0.415540
-0.429154
-0.442660
-0.451065
-0.461082
-0.474379
-0.487581
-0.494137
-0.505531
-0.518472
-0.531310
-0.544041
-0.550351
-0.561312
-0.573745
-0.586059
-0.598260
-0.604294
-0.614764
-0.626626
-0.636915
-0.642739
-0.654250
-0.665625
-0.676858
-0.686587
-0.692086
-0.702942
-0.713646
-0.724198
-0.733321
-0.738471
-0.748606
-0.758586
-0.765990
-0.772050
-0.781648
-0.791022
-0.800227
-0.807048
-0.812617
-0.821419
-0.829986
-0.838372
-0.844573
-0.849619
-0.857587
-0.865303
-0.870054
-0.875607
-0.882886
-0.889969
-0.896797
-0.900994
-0.905874
-0.912244
-0.918417
-0.924324
-0.927940
-0.932118
-0.937552
-0.942783
-0.945295
-0.949537
-0.954217
-0.958689
-0.962952
-0.964977
-0.968364
-0.972063
-0.975549
-0.978820
-0.980350
-0.982866
-0.985564
-0.987774
-0.988944
-0.991066
-0.992971
-0.994659
-0.995982
-0.996643
-0.997749
-0.998634
-0.999301
-0.999729
-0.999880
-0.999975
-0.999903
-0.999622
-0.999109
-0.998362
-0.997870
-0.996834
-0.995458
-0.993847
-0.992004
-0.989847
-0.987457
-0.984834
-0.982375
-0.980869
-0.977629
-0.974158
-0.970458
-0.966529
-0.962371
-0.957912
-0.955039
-0.951414
-0.946429
-0.941221
-0.935718
-0.929994
-0.924052
-0.917892
-0.911515
-0.908218
-0.902290
-0.895345
-0.888189
-0.880822
-0.873178
-0.865329
-0.859342
-0.854220
-0.845896
-0.837316
-0.828535
-0.819559
-0.810390
-0.801031
-0.791421
-0.785343
-0.777903
-0.767863
-0.757648
-0.747187
-0.736555
-0.725754
-0.716181
-0.710637
-0.699378
-0.687961
-0.676386
-0.664651
-0.652765
-0.640668
-0.628422
-0.619165
-0.611356
-0.598776
-0.586006
-0.573103
-0.560070
-0.546906
-0.533608
-0.526896
-0.515064
-0.501444
-0.487707
-0.473862
-0.459862
-0.445764
-0.431559
-0.419056
-0.411873
-0.397414
-0.382860
-0.368220
-0.353497
-0.338692
-0.323782
-0.314434
-0.303162
-0.288088
-0.272946
-0.257724
-0.242445
-0.227113
-0.213663
-0.205953
-0.190494
-0.174991
-0.159453
-0.143884
-0.128277
-0.112639
-0.096991
-0.085237
-0.075414
-0.059677
-0.044014
-0.028297
-0.012561
0.003175
0.018910
0.026778
0.040492
0.056164
0.071841
0.087504
0.103095
0.118684
0.134247
0.147829
0.155551
0.170995
0.186399
0.201778
0.217114
0.232339
0.247510
0.256944
0.268245
0.283288
0.298224
0.313047
0.327790
0.342478
0.357099
0.371596
0.378771
0.391329
0.405579
0.419712
0.433789
0.447649
0.461412
0.471693
0.480195
0.493707
0.507057
0.520297
0.533391
0.546340
0.559179
0.571818
0.579676
0.588982
0.601270
0.613381
0.625365
0.637170
0.648816
0.658896
0.664578
0.675814
0.686847
0.697728
0.708459
0.718984
0.729292
0.739380
0.746865
0.752998
0.762667
0.772138
0.781375
0.790416
0.799279
0.807967
0.812209
0.819471
0.827593
0.835515
0.843271
0.850738
0.857985
0.865014
0.871014
0.874365
0.880830
0.887103
0.893139
0.898933
0.904524
0.909859
0.913077
0.916755
0.921525
0.926077
0.930337
0.934380
0.938194
0.941772
0.945103
0.946651
0.949195
0.951925
0.954420
0.956641
0.958587
0.960303
0.961486
0.962319
0.963465
0.964300
0.964918
0.965290
0.965425
0.965370
0.964968
0.964621
0.964000
0.963016
0.961813
0.960318
0.958605
0.956637
0.954723
0.953520
0.950932
0.948126
0.945064
0.941749
0.938214
0.934389
0.930343
0.927201
0.924423
0.919813
0.914950
0.909826
0.904479
0.898932
0.893194
0.890170
0.884782
0.878434
0.871845
0.865050
0.858000
0.850746
0.843277
0.836587
0.832671
0.824620
0.816391
0.807967
0.799333
0.790480
0.781408
0.775657
0.768609
0.759087
0.749361
0.739414
0.729250
0.718932
0.708463
0.697789
0.692343
0.682744
0.671625
0.660327
0.648907
0.637213
0.625396
0.616453
0.608881
0.596677
0.584310
0.571779
0.559120
0.546334
0.533385
0.520288
0.512056
0.502056
0.488637
0.475122
0.461443
0.447642
0.433737
0.421497
0.414448
0.400260
0.385962
0.371554
0.357057
0.342504
0.327805
0.313039
0.301930
0.292623
0.277689
0.262626
0.247509
0.232336
0.217105
0.201807
0.194157
0.180675
0.165240
0.149781
0.134281
0.118690
0.103101
0.087483
0.073795
0.065983
0.050320
0.034615
0.018888
0.003166
-0.012514
-0.028233
-0.038062
-0.049864
-0.065587
-0.081268
-0.096958
-0.112620
-0.128257
-0.143869
-0.159448
-0.167220
-0.180793
-0.196276
-0.211717
-0.227113
-0.242434
-0.257707
-0.269134
-0.278614
-0.293748
-0.308788
-0.323760
-0.338658
-0.353482
-0.368227
-0.382855
-0.391965
-0.402823
-0.417240
-0.431565
-0.445756
-0.459846
-0.473829
-0.485985
-0.492880
-0.506565
-0.520129
-0.533572
-0.546889
-0.560082
-0.573099
-0.585987
-0.595582
-0.603487
-0.616053
-0.628426
-0.640647
-0.652719
-0.664644
-0.676407
-0.682210
-0.692248
-0.703588
-0.714765
-0.725778
-0.736558
-0.747165
-0.757597
-0.766600
-0.771669
-0.781629
-0.791397
-0.800982
-0.810382
-0.819591
-0.828540
-0.834061
-0.840529
-0.849019
-0.857314
-0.865338
-0.873160
-0.880776
-0.888183
-0.895380
-0.898872
-0.904830
-0.911466
-0.917886
-0.924090
-0.930004
-0.935698
-0.939859
-0.943179
-0.948357
-0.953238
-0.957892
-0.962322
-0.966525
-0.970500
-0.974170
-0.976378
-0.978844
-0.981976
-0.984877
-0.987471
-0.989829
-0.991954
-0.993649
-0.994516
-0.996018
-0.997284
-0.998314
-0.999109
-0.999669
-0.999915
-0.999969
-0.999915
-0.999736
-0.999310
-0.998578
-0.997614
-0.996420
-0.994995
-0.993340
-0.991380
-0.989191
-0.986773
-0.984127
-0.981253
-0.979702
-0.976821
-0.973345
-0.969643
-0.965718
-0.961495
-0.957051
-0.952387
-0.947502
-0.942399
-0.937005
-0.931396
-0.927082
-0.923344
-0.917236
-0.910848
-0.904249
-0.897442
-0.890428
-0.883212
-0.875719
-0.868030
-0.860139
-0.852051
-0.843768
-0.839530
-0.831969
-0.823174
-0.814189
-0.805015
-0.795597
-0.785998
-0.776218
-0.766261
-0.756132
-0.745771
-0.735237
-0.727251
-0.720487
-0.709572
-0.698437
-0.687142
-0.675693
-0.664092
-0.652342
-0.640390
-0.628294
-0.616060
-0.603687
-0.591172
-0.584850
-0.573687
-0.560827
-0.547842
-0.534727
-0.521460
-0.508074
-0.494578
-0.480972
-0.467257
-0.453402
-0.439449
-0.428937
-0.420115
-0.405939
-0.391651
-0.377277
-0.362818
-0.348282
-0.333670
-0.318967
-0.304195
-0.289357
-0.274459
-0.259504
-0.251998
-0.238828
-0.223737
-0.208602
-0.193425
-0.178197
-0.162936
-0.147646
-0.132330
-0.116989
-0.101620
-0.086244
-0.074701
-0.065074
-0.049686
-0.034258
-0.018859
-0.003451
0.011961
0.027333
0.042705
0.058035
0.073342
0.088641
0.103939
0.111534
0.124839
0.140001
0.155107
0.170187
0.185194
0.200160
0.215067
0.229915
0.244722
0.259383
0.273988
0.284916
0.293977
0.308419
0.322771
0.336985
0.351136
0.365224
0.379173
0.393015
0.406719
0.420324
0.433842
0.447264
0.453912
0.465421
0.478479
0.491428
0.504267
0.516961
0.529491
0.541866
0.554098
0.566209
0.578119
0.589908
0.598668
0.605842
0.617224
0.628461
0.639493
0.650374
0.661105
0.671631
0.681939
0.692082
0.702052
0.711850
0.721485
0.726181
0.734308
0.743442
0.752379
0.761137
0.769624
0.777946
0.786067
0.793971
0.801655
0.809104
0.816346
0.821664
0.825957
0.832749
0.839196
0.845478
0.851532
0.857349
0.862977
0.868329
0.873465
0.878380
0.883078
0.887557
0.889687
0.893197
0.897057
0.900721
0.904125
0.907275
0.910165
0.912823
0.915262
0.917482
0.919357
0.921054
0.922209
0.922996
0.924124
0.924961
0.925579
0.925942
0.926055
0.925962
0.925560
0.924939
0.924091
0.923007
0.921675
0.920892
0.919356
0.917424
0.915274
0.912904
0.910171
0.907233
0.904099
0.900751
0.897144
0.893245
0.889087
0.885871
0.883075
0.878448
0.873474
0.868323
0.862968
0.857388
0.851578
0.845494
0.839191
0.832678
0.825966
0.819061
0.815509
0.809130
0.801661
0.793974
0.786069
0.777945
0.769642
0.761109
0.752365
0.743514
0.734352
0.724998
0.717885
0.711847
0.702120
0.692101
0.681948
0.671620
0.661110
0.650436
0.639526
0.628465
0.617236
0.605838
0.594291
0.588462
0.578125
0.566205
0.554146
0.541926
0.529503
0.516958
0.504262
0.491440
0.478563
0.465468
0.452221
0.442222
0.433830
0.420370
0.406765
0.392995
0.379135
0.365202
0.351159
0.337026
0.322755
0.308421
0.294018
0.279466
0.272181
0.259390
0.244692
0.229917
0.215127
0.200193
0.185217
0.170190
0.155124
0.140043
0.124834
0.109614
0.098203
0.088687
0.073407
0.058053
0.042685
0.027313
0.011941
-0.003430
-0.018819
-0.034236
-0.049644
-0.065043
-0.080470
-0.088153
-0.101605
-0.116970
-0.132316
-0.147640
-0.162922
-0.178182
-0.193405
-0.208590
-0.223735
-0.238822
-0.253857
-0.265107
-0.274449
-0.289357
-0.304183
-0.318948
-0.333642
-0.348265
-0.362818
-0.377265
-0.391632
-0.405913
-0.420103
-0.434199
-0.441202
-0.453384
-0.467223
-0.480958
-0.494586
-0.508072
-0.521440
-0.534693
-0.547828
-0.560839
-0.573685
-0.586399
-0.595869
-0.603672
-0.616077
-0.628296
-0.640372
-0.652303
-0.664086
-0.675715
-0.687141
-0.698415
-0.709528
-0.720478
-0.731268
-0.736581
-0.745750
-0.756087
-0.766249
-0.776244
-0.786000
-0.795574
-0.804967
-0.814179
-0.823198
-0.831972
-0.840553
-0.846892
-0.852045
-0.860170
-0.868033
-0.875700
-0.883164
-0.890422
-0.897478
-0.904257
-0.910828
-0.917190
-0.923340
-0.929277
-0.932139
-0.936987
-0.942351
-0.947497
-0.952426
-0.957063
-0.961477
-0.965670
-0.969639
-0.973386
-0.976833
-0.980055
-0.982357
-0.984124
-0.986817
-0.989203
-0.991363
-0.993294
-0.994995
-0.996465
-0.997629
-0.998562
-0.999264
-0.999735
-0.999976
-0.999994
-0.999999
-1.000000
-0.999999
-0.999999
-0.999996
-0.999991
-0.999984
-0.999975
-0.999967
-0.999946
-0.999918
-0.999879
-0.999831
-0.999769
-0.999688
-0.999589
-0.999505
-0.999420
-0.999270
-0.999084
-0.998868
-0.998617
-0.998332
-0.998007
-0.997624
-0.997194
-0.996846
-0.996520
-0.995964
-0.995328
-0.994626
-0.993855
-0.993009
-0.992088
-0.991054
-0.990376
-0.989490
-0.988245
-0.986902
-0.985422
-0.983832
-0.982126
-0.980304
-0.978358
-0.976242
-0.974868
-0.973111
-0.970672
-0.968091
-0.965307
-0.962367
-0.959265
-0.955996
-0.952560
-0.950755
-0.947460
-0.943545
-0.939444
-0.935152
-0.930598
-0.925843
-0.920883
-0.916393
-0.913737
-0.908209
-0.902460
-0.896490
-0.890292
-0.883860
-0.877116
-0.870136
-0.862915
-0.856423
-0.852606
-0.844725
-0.836595
-0.828210
-0.819568
-0.810666
-0.801420
-0.791910
-0.784648
-0.778422
-0.768295
-0.757818
-0.747069
-0.736050
-0.724765
-0.713217
-0.701304
-0.689125
-0.679855
-0.671952
-0.659151
-0.645991
-0.632571
-0.618888
-0.604942
-0.590736
-0.576186
-0.566998
-0.555772
-0.540636
-0.525253
-0.509542
-0.493590
-0.477403
-0.460987
-0.444342
-0.435903
-0.420973
-0.403738
-0.386292
-0.368637
-0.350710
-0.332592
-0.314284
-0.295795
-0.277129
-0.267709
-0.251103
-0.231997
-0.212740
-0.193333
-0.173742
-0.154021
-0.134181
-0.116742
-0.106726
-0.086596
-0.066382
-0.046071
-0.025672
-0.005218
0.015325
0.035869
0.051306
0.064224
0.084913
0.105529
0.126202
0.146892
0.167568
0.188202
0.208819
0.229381
0.244762
0.257524
0.277923
0.298266
0.318499
0.338614
0.358603
0.378454
0.398214
0.410490
0.425077
0.444423
0.463618
0.482595
0.501394
0.519997
0.538372
0.556476
0.574359
0.585454
0.598558
0.615844
0.632872
0.649534
0.665911
0.682018
0.697840
0.713319
0.720931
0.733965
0.748588
0.762883
0.776851
0.790381
0.803487
0.816262
0.827206
0.833232
0.845014
0.856359
0.867312
0.877887
0.888066
0.897624
0.906787
0.915526
0.922869
0.926893
0.934485
0.941626
0.948318
0.954553
0.960324
0.965494
0.970185
0.973480
0.975919
0.979504
0.982488
0.984994
0.987040
0.988623
0.989713
0.990147
0.990103
0.989838
0.989302
0.988152
0.986383
0.984108
0.981382
0.978202
0.974502
0.970201
0.967350
0.963550
0.958170
0.952339
0.945907
0.939012
0.931660
0.923862
0.915628
0.911292
0.903417
0.894054
0.884248
0.874045
0.863317
0.852163
0.840606
0.828660
0.816346
0.810025
0.798649
0.785343
0.771676
0.757669
0.743169
0.728370
0.713260
0.699813
0.691980
0.676062
0.659827
0.643297
0.626490
0.609423
0.592047
0.574398
0.561028
0.549730
0.531535
0.513066
0.494379
0.475509
0.456471
0.437256
0.417838
0.398245
0.383475
0.371071
0.351127
0.331111
0.310930
0.290659
0.270328
0.249930
0.229404
0.216568
0.201123
0.180492
0.159820
0.139203
0.118531
0.097842
0.077152
0.056463
0.035901
0.023014
0.007606
-0.012877
-0.033349
-0.053692
-0.073939
-0.094113
-0.114208
-0.134185
-0.144118
-0.161412
-0.181074
-0.200601
-0.219987
-0.239179
-0.258208
-0.277078
-0.293473
-0.302763
-0.321171
-0.339390
-0.357417
-0.375247
-0.392880
-0.410229
-0.427362
-0.444279
-0.458925
-0.467196
-0.483508
-0.499581
-0.515418
-0.531016
-0.546369
-0.561388
-0.576156
-0.587106
-0.596061
-0.610228
-0.624054
-0.637618
-0.650916
-0.663949
-0.676719
-0.689131
-0.701275
-0.710251
-0.717550
-0.729067
-0.740223
-0.751113
-0.761737
-0.772093
-0.782184
-0.791923
-0.797908
-0.804882
-0.814008
-0.822871
-0.831394
-0.839664
-0.847677
-0.855438
-0.862953
-0.866592
-0.872772
-0.879640
-0.886273
-0.892671
-0.898767
-0.904635
-0.910281
-0.915706
-0.920919
-0.923421
-0.927643
-0.932304
-0.936766
-0.941032
-0.945045
-0.948874
-0.952522
-0.955588
-0.957267
-0.960456
-0.963481
-0.966349
-0.969063
-0.971625
-0.973996
-0.976230
-0.977838
-0.979092
-0.981019
-0.982786
-0.984438
-0.985977
-0.987409
-0.988738
-0.989938
-0.991048
-0.991836
-0.992436
-0.993348
-0.994156
-0.994896
-0.995566
-0.996175
-0.996723
-0.997197
-0.997474
-0.997768
-0.998130
-0.998449
-0.998718
-0.998952
-0.999154
-0.999327
-0.999474
-0.999591
-0.999655
-0.999720
-0.999793
-0.999853
-0.999895
-0.999928
-0.999954
-0.999972
-0.999984
-0.999988
-0.999993
-0.999997
-0.999999
-1.000000
-1.000000
-1.000000
-0.999937
-0.999736
-0.999310
-0.998578
-0.998034
-0.997195
-0.995925
-0.994423
-0.992616
-0.990579
-0.988314
-0.985821
-0.983098
-0.980074
-0.976824
-0.973348
-0.969646
-0.965722
-0.961500
-0.958777
-0.955335
-0.950598
-0.945640
-0.940392
-0.934927
-0.929247
-0.923353
-0.917247
-0.910857
-0.904258
-0.897451
-0.890437
-0.883221
-0.875736
-0.870981
-0.865111
-0.857154
-0.849003
-0.840591
-0.831987
-0.823192
-0.814207
-0.805036
-0.795618
-0.786022
-0.776245
-0.766287
-0.756159
-0.745798
-0.739258
-0.731275
-0.720523
-0.709606
-0.698472
-0.687178
-0.675730
-0.664129
-0.652381
-0.640434
-0.628341
-0.616105
-0.603732
-0.591219
-0.578532
-0.570555
-0.560878
-0.547891
-0.534783
-0.521514
-0.508129
-0.494632
-0.481027
-0.467311
-0.453465
-0.439513
-0.425464
-0.411325
-0.397096
-0.382750
-0.373753
-0.362892
-0.348355
-0.333745
-0.319041
-0.304269
-0.289435
-0.274540
-0.259585
-0.244566
-0.229491
-0.214369
-0.199209
-0.184011
-0.168760
-0.159219
-0.147745
-0.132427
-0.117088
-0.101721
-0.086350
-0.070971
-0.055573
-0.040146
-0.024756
-0.009339
0.006060
0.021436
0.036825
0.052179
0.061768
0.073251
0.088536
0.103779
0.119005
0.134176
0.149302
0.164395
0.179476
0.194428
0.209367
0.224238
0.239020
0.253737
0.268398
0.277527
0.288418
0.302883
0.317253
0.331494
0.345709
0.359814
0.373783
0.387642
0.401428
0.415107
0.428638
0.442042
0.455391
0.468522
0.476722
0.486456
0.499318
0.512029
0.524595
0.537039
0.549331
0.561478
0.573517
0.585337
0.597006
0.608506
0.619852
0.631089
0.642051
0.648849
0.656880
0.667483
0.677937
0.688153
0.698164
0.707998
0.717669
0.727174
0.736444
0.745509
0.754386
0.763077
0.771564
0.779830
0.787866
0.793794
0.798600
0.806139
0.813460
0.820561
0.827445
0.834123
0.840624
0.846796
0.852778
0.858561
0.864132
0.869485
0.874548
0.879391
0.882886
0.885631
0.889947
0.893989
0.897771
0.901339
0.904699
0.907812
0.910615
0.913242
0.915607
0.917715
0.919644
0.921208
0.922609
0.923547
0.924151
0.924988
0.925477
0.925777
0.925840
0.925662
0.925276
0.924565
0.923608
0.922441
0.921066
0.919443
0.917511
0.915319
0.913560
0.911967
0.909306
0.906282
0.903052
0.899599
0.895918
0.892020
0.887830
0.883408
0.878772
0.873912
0.868792
0.863436
0.857862
0.853581
0.849874
0.843790
0.837415
0.830820
0.824044
0.817068
0.809817
0.802348
0.794716
0.786874
0.778810
0.770541
0.761979
0.753253
0.746641
0.741022
0.731878
0.722443
0.712885
0.703150
0.693204
0.683040
0.672730
0.662244
0.651561
0.640701
0.629718
0.618460
0.607081
0.598467
0.591180
0.579469
0.567538
0.555459
0.543246
0.530896
0.518383
0.505725
0.492916
0.479974
0.466915
0.453747
0.440433
0.426955
0.416800
0.408286
0.394552
0.380728
0.366781
0.352767
0.338668
0.324408
0.310074
0.295671
0.281182
0.266593
0.251895
0.237180
0.222367
0.211230
0.201922
0.186988
0.171943
0.156871
0.141756
0.126603
0.111450
0.096168
0.080874
0.065575
0.050262
0.034908
0.019536
0.004152
-0.007395
-0.017020
-0.032410
-0.047836
-0.063235
-0.078630
-0.094023
-0.109393
-0.124741
-0.140070
-0.155376
-0.170655
-0.185898
-0.201096
-0.216253
-0.227599
-0.237021
-0.252072
-0.267057
-0.281985
-0.296853
-0.311658
-0.326398
-0.341047
-0.355618
-0.370114
-0.384531
-0.398868
-0.413088
-0.427215
-0.437764
-0.446491
-0.460393
-0.474165
-0.487831
-0.501388
-0.514830
-0.528160
-0.541336
-0.554386
-0.567313
-0.580111
-0.592780
-0.605274
-0.617631
-0.626829
-0.634396
-0.646425
-0.658257
-0.669937
-0.681465
-0.692839
-0.704062
-0.715066
-0.725908
-0.736582
-0.747088
-0.757425
-0.767535
-0.777465
-0.787221
-0.795630
-0.800358
-0.809625
-0.818709
-0.827605
-0.836313
-0.844830
-0.853087
-0.861147
-0.869010
-0.876673
-0.884130
-0.891324
-0.898309
-0.905089
-0.910873
-0.914089
-0.920308
-0.926316
-0.932110
-0.937690
-0.943054
-0.948129
-0.952984
-0.957619
-0.962034
-0.966225
-0.970120
-0.973792
-0.977238
-0.980094
-0.981628
-0.984472
-0.987087
-0.989475
-0.991635
-0.993564
-0.995188
-0.996582
-0.997746
-0.998679
-0.999381
-0.999775
-0.999949
-0.999940
-0.999754
-0.999357
-0.998674
-0.997776
-0.996661
-0.995332
-0.993790
-0.991962
-0.989920
-0.987664
-0.984835
-0.980712
-0.977608
-0.974298
-0.970776
-0.967047
-0.963108
-0.958896
-0.954477
-0.949854
-0.945027
-0.939997
-0.934699
-0.929202
-0.922000
-0.913816
-0.907594
-0.901119
-0.894453
-0.887595
-0.880549
-0.873315
-0.865834
-0.858172
-0.850326
-0.842298
-0.834093
-0.821350
-0.811578
-0.802684
-0.793623
-0.784390
-0.774939
-0.765328
-0.755562
-0.745639
-0.735555
-0.725274
-0.714840
-0.704260
-0.692161
-0.675790
-0.664645
-0.653368
-0.641958
-0.630417
-0.618747
-0.606913
-0.594960
-0.582888
-0.570702
-0.558400
-0.545952
-0.533401
-0.517540
-0.499959
-0.487044
-0.474003
-0.460869
-0.447649
-0.434349
-0.420972
-0.407491
-0.393936
-0.380308
-0.366618
-0.352864
-0.339027
-0.319900
-0.302448
-0.288417
-0.274342
-0.260215
-0.246049
-0.231849
-0.217617
-0.203358
-0.189066
-0.174753
-0.160423
-0.144283
-0.122742
-0.108376
-0.093993
-0.079623
-0.065271
-0.050920
-0.036568
-0.022258
-0.007969
0.006309
0.020587
0.034794
0.048958
0.066606
0.085980
0.100039
0.114027
0.127918
0.141769
0.155578
0.169293
0.182988
0.196588
0.210084
0.223501
0.236905
0.250128
0.268185
0.284512
0.297447
0.310231
0.322980
0.335578
0.348054
0.360420
0.372676
0.384805
0.396811
0.408703
0.420483
0.432138
0.449238
0.461928
0.473055
0.484032
0.494832
0.505485
0.515988
0.526332
0.536526
0.546597
0.556449
0.566097
0.577897
0.590695
0.599820
0.608670
0.617343
0.625855
0.634197
0.642318
0.650277
0.658029
0.665596
0.672976
0.680151
0.687106
0.696261
0.704355
0.710596
0.716661
0.722451
0.728023
0.733404
0.738598
0.743587
0.748285
0.752778
0.757075
0.761176
0.765073
0.770371
0.774112
0.777171
0.780001
0.782641
0.784953
0.787087
0.789016
0.790728
0.792219
0.793420
0.794403
0.795193
0.795789
0.796150
0.796096
0.795793
0.795282
0.794557
0.793573
0.792370
0.790906
0.789229
0.787357
0.785280
0.782911
0.779244
0.775645
0.772494
0.769177
0.765496
0.761653
0.757608
0.753345
0.748864
0.744145
0.739222
0.734086
0.728730
0.723156
0.714375
0.707521
0.701182
0.694662
0.687976
0.681018
0.673840
0.666481
0.658959
0.651271
0.643348
0.635220
0.626904
0.617314
0.604254
0.595255
0.586122
0.576814
0.567324
0.557670
0.547797
0.537802
0.527656
0.517348
0.506875
0.496201
0.481266
0.467523
0.456343
0.445014
0.433576
0.421947
0.410199
0.398350
0.386365
0.374217
0.361959
0.349591
0.337116
0.324529
0.305460
0.290980
0.277995
0.264934
0.251766
0.238525
0.225216
0.211783
0.198246
0.184696
0.171018
0.157284
0.143497
0.127915
0.107062
0.093019
0.078976
0.064888
0.050742
0.036553
0.022347
0.008086
-0.006192
-0.020470
-0.034749
-0.049101
-0.063453
-0.081412
-0.101181
-0.115546
-0.129913
-0.144270
-0.158616
-0.172950
-0.187269
-0.201558
-0.215821
-0.230058
-0.244264
-0.258439
-0.279606
-0.295426
-0.309432
-0.323386
-0.337290
-0.351118
-0.364887
-0.378591
-0.392226
-0.405796
-0.419269
-0.432667
-0.445983
-0.460846
-0.480523
-0.493492
-0.506367
-0.519145
-0.531823
-0.544392
-0.556830
-0.569154
-0.581364
-0.593458
-0.605431
-0.617253
-0.628945
-0.643347
-0.659019
-0.670231
-0.681268
-0.692163
-0.702918
-0.713527
-0.723991
-0.734251
-0.744364
-0.754323
-0.764122
-0.773766
-0.783189
-0.795843
-0.807145
-0.815964
-0.824610
-0.833023
-0.841263
-0.849322
-0.857205
-0.864906
-0.872359
-0.879631
-0.886716
-0.894427
-0.904395
-0.910714
-0.916843
-0.922774
-0.928510
-0.934047
-0.939318
-0.944388
-0.949255
-0.953920
-0.958380
-0.962566
-0.966546
-0.971173
-0.975985
-0.979200
-0.982132
-0.984855
-0.987364
-0.989662
-0.991747
-0.993547
-0.995133
-0.996505
-0.997662
-0.998604
-0.999259
-0.999756
-0.999987
-1.000000
-1.000000
-0.999999
-0.999999
-0.999997
-0.999994
-0.999990
-0.999981
-0.999969
-0.999951
-0.999927
-0.999894
-0.999849
-0.999793
-0.999723
-0.999637
-0.999535
-0.999408
-0.999256
-0.999079
-0.998875
-0.998643
-0.998365
-0.998050
-0.997695
-0.997297
-0.996855
-0.996346
-0.995784
-0.995163
-0.994483
-0.993739
-0.992904
-0.991995
-0.991011
-0.989946
-0.988797
-0.987531
-0.986170
-0.985101
-0.984144
-0.982551
-0.980815
-0.978966
-0.977001
-0.974914
-0.972705
-0.970324
-0.967809
-0.965157
-0.962362
-0.959422
-0.956281
-0.952986
-0.949531
-0.945915
-0.942133
-0.938124
-0.933939
-0.929577
-0.925033
-0.920304
-0.915324
-0.910153
-0.904783
-0.899214
-0.893448
-0.887412
-0.881163
-0.874704
-0.868033
-0.861153
-0.853981
-0.846589
-0.838975
-0.832158
-0.828169
-0.819958
-0.811525
-0.802864
-0.793974
-0.784860
-0.775434
-0.765783
-0.755901
-0.745789
-0.735450
-0.724801
-0.713926
-0.702823
-0.691494
-0.679938
-0.668085
-0.656008
-0.643710
-0.631192
-0.618456
-0.605442
-0.592210
-0.578770
-0.565128
-0.551284
-0.537174
-0.522871
-0.508378
-0.493696
-0.478830
-0.463726
-0.448453
-0.433012
-0.417409
-0.401641
-0.393682
-0.379645
-0.363487
-0.347190
-0.330753
-0.314155
-0.297438
-0.280608
-0.263673
-0.246634
-0.229471
-0.212226
-0.194907
-0.177517
-0.160057
-0.142531
-0.124957
-0.107344
-0.089695
-0.072006
-0.054358
-0.036669
-0.018966
-0.001281
0.016348
0.033978
0.051567
0.069096
0.086566
0.103996
0.121335
0.138577
0.155715
0.172743
0.189663
0.206436
0.223099
0.235539
0.245809
0.262146
0.278263
0.294190
0.309961
0.325573
0.340980
0.356095
0.371047
0.385761
0.400221
0.414462
0.428412
0.442102
0.455550
0.468739
0.481614
0.494179
0.506418
0.518346
0.529972
0.541299
0.552225
0.562851
0.573130
0.583054
0.592650
0.601809
0.610599
0.619039
0.627127
0.634848
0.642112
0.648996
0.655468
0.660843
0.663775
0.669235
0.674302
0.678990
0.683286
0.687144
0.690492
0.693445
0.696012
0.698181
0.699927
0.701091
0.701871
0.702270
0.702262
0.701805
0.700855
0.699469
0.697672
0.695472
0.692847
0.689712
0.686181
0.682236
0.677880
0.673143
0.667894
0.662251
0.656221
0.649812
0.643035
0.635746
0.628105
0.620107
0.611742
0.602979
0.598425
0.590223
0.580585
0.570622
0.560329
0.549528
0.538452
0.527095
0.515428
0.503406
0.491056
0.478392
0.465468
0.452284
0.438787
0.424981
0.410943
0.396663
0.382140
0.367387
0.352342
0.337119
0.321702
0.306073
0.290227
0.274234
0.258066
0.241728
0.225231
0.208584
0.191772
0.174852
0.157822
0.140697
0.123504
0.106183
0.095310
0.082204
0.064707
0.047167
0.029610
0.011956
-0.005709
-0.023371
-0.041074
-0.058759
-0.076416
-0.094077
-0.111735
-0.129346
-0.146898
-0.164400
-0.181846
-0.199231
-0.216543
-0.233751
-0.250870
-0.267895
-0.284821
-0.301638
-0.318298
-0.334842
-0.351256
-0.367536
-0.383674
-0.399624
-0.415420
-0.431058
-0.446533
-0.461844
-0.476923
-0.491821
-0.502906
-0.512022
-0.526491
-0.540706
-0.554725
-0.568542
-0.582154
-0.595569
-0.608695
-0.621613
-0.634320
-0.646810
-0.659077
-0.671052
-0.682801
-0.694327
-0.705628
-0.716701
-0.727468
-0.738009
-0.748318
-0.758400
-0.768255
-0.777799
-0.787114
-0.796200
-0.805057
-0.813690
-0.822016
-0.830119
-0.837999
-0.845653
-0.853090
-0.860236
-0.867163
-0.873874
-0.879595
-0.882775
-0.888928
-0.894873
-0.900613
-0.906153
-0.911494
-0.916576
-0.921469
-0.926173
-0.930693
-0.935031
-0.939133
-0.943063
-0.946824
-0.950419
-0.953851
-0.957073
-0.960144
-0.963064
-0.965841
-0.968475
-0.970926
-0.973246
-0.975441
-0.977509
-0.979458
-0.981253
-0.982941
-0.984520
-0.985998
-0.987378
-0.988632
-0.989799
-0.990880
-0.991881
-0.992803
-0.993229
-0.993919
-0.994656
-0.995328
-0.995940
-0.996477
-0.996963
-0.997399
-0.997791
-0.998139
-0.998436
-0.998698
-0.998928
-0.999129
-0.999300
-0.999441
-0.999559
-0.999660
-0.999742
-0.999810
-0.999861
-0.999901
-0.999933
-0.999957
-0.999973
-0.999984
-0.999991
-0.999996
-0.999999
-0.999999
-1.000000
-1.000000
-1.000000
-1.000000
-1.000000
-1.000000
-1.000000
-1.000000
-1.000000
-1.000000
-1.000000
-1.000000
-0.999999
-0.999999
-0.999999
-0.999999
-0.999997
-0.999997
-0.999994
-0.999993
-0.999990
-0.999985
-0.999979
-0.999972
-0.999963
-0.999957
-0.999945
-0.999928
-0.999907
-0.999882
-0.999850
-0.999813
-0.999768
-0.999715
-0.999654
-0.999577
-0.999526
-0.999454
-0.999348
-0.999226
-0.999082
-0.998919
-0.998733
-0.998524
-0.998289
-0.998016
-0.997834
-0.997588
-0.997237
-0.996849
-0.996403
-0.995913
-0.995373
-0.994780
-0.994132
-0.993403
-0.992608
-0.991977
-0.991402
-0.990438
-0.989365
-0.988206
-0.986953
-0.985605
-0.984154
-0.982560
-0.980850
-0.979509
-0.978307
-0.976308
-0.974130
-0.971806
-0.969334
-0.966709
-0.963924
-0.960912
-0.957723
-0.954352
-0.951270
-0.949425
-0.945534
-0.941433
-0.937119
-0.932584
-0.927822
-0.922747
-0.917427
-0.911856
-0.906802
-0.903801
-0.897529
-0.890988
-0.884166
-0.877056
-0.869652
-0.861852
-0.853746
-0.845328
-0.836595
-0.827539
-0.822846
-0.814390
-0.804453
-0.794173
-0.783558
-0.772480
-0.761049
-0.749265
-0.737124
-0.724623
-0.718191
-0.706665
-0.693198
-0.679366
-0.665169
-0.650488
-0.635439
-0.620025
-0.604246
-0.588102
-0.571477
-0.560950
-0.548037
-0.530586
-0.512778
-0.494511
-0.475905
-0.456960
-0.437682
-0.418084
-0.398058
-0.385426
-0.370026
-0.349294
-0.328270
-0.306868
-0.285196
-0.263263
-0.241078
-0.218655
-0.195919
-0.172972
-0.155661
-0.141105
-0.117700
-0.094093
-0.070291
-0.046347
-0.022288
0.001881
0.026196
0.050565
0.068878
0.084192
0.108724
0.133275
0.157827
0.182350
0.206841
0.231319
0.255742
0.280042
0.304210
0.325272
0.337293
0.361150
0.384831
0.408315
0.431590
0.454647
0.477355
0.499834
0.522024
0.541228
0.552100
0.573444
0.594445
0.615115
0.635425
0.655311
0.674614
0.693522
0.711960
0.729919
0.747456
0.755959
0.770445
0.786588
0.802216
0.817312
0.831624
0.845376
0.858540
0.871095
0.883020
0.888720
0.898159
0.908428
0.918063
0.927057
0.935121
0.942516
0.949251
0.955317
0.960685
0.965089
0.967596
0.970051
0.972847
0.974919
0.976062
0.976482
0.976195
0.975204
0.973488
0.970842
0.968950
0.966088
0.961776
0.956782
0.950914
0.944293
0.937005
0.929065
0.920428
0.910936
0.900814
0.892881
0.885816
0.874174
0.861750
0.848710
0.835075
0.820861
0.806088
0.790585
0.774537
0.762241
0.751657
0.734407
0.716556
0.698214
0.679387
0.660111
0.640438
0.620238
0.599670
0.578740
0.560181
0.549433
0.527559
0.505410
0.483015
0.460357
0.437371
0.414168
0.390744
0.367102
0.346275
0.334327
0.310249
0.286089
0.261838
0.237487
0.213027
0.188494
0.163947
0.139396
0.114859
0.090363
0.078124
0.056706
0.032292
0.007978
-0.016225
-0.040357
-0.064324
-0.088126
-0.111771
-0.135271
-0.146929
-0.167188
-0.190176
-0.212950
-0.235498
-0.257736
-0.279717
-0.301441
-0.322897
-0.344076
-0.364872
-0.377755
-0.392974
-0.413061
-0.432834
-0.452170
-0.471180
-0.489858
-0.508197
-0.526189
-0.543711
-0.554530
-0.567231
-0.583926
-0.600267
-0.616119
-0.631606
-0.646731
-0.661491
-0.675880
-0.689787
-0.703324
-0.713293
-0.721362
-0.734055
-0.746269
-0.758125
-0.769627
-0.780778
-0.791578
-0.801922
-0.811929
-0.819265
-0.825156
-0.834387
-0.843181
-0.851664
-0.859833
-0.867694
-0.875254
-0.882424
-0.889306
-0.895903
-0.901480
-0.904554
-0.910432
-0.916054
-0.921424
-0.926550
-0.931437
-0.936015
-0.940372
-0.944515
-0.947991
-0.949888
-0.953487
-0.956896
-0.960121
-0.963168
-0.966043
-0.968700
-0.971202
-0.973554
-0.975762
-0.977832
-0.978801
-0.980403
-0.982137
-0.983755
-0.985261
-0.986629
-0.987900
-0.989079
-0.990169
-0.991176
-0.991641
-0.992398
-0.993207
-0.993949
-0.994629
-0.995232
-0.995782
-0.996283
-0.996736
-0.997147
-0.997506
-0.997716
-0.997941
-0.998221
-0.998470
-0.998683
-0.998874
-0.999042
-0.999190
-0.999321
-0.999429
-0.999492
-0.999556
-0.999634
-0.999702
-0.999756
-0.999802
-0.999841
-0.999874
-0.999901
-0.999922
-0.999940
-0.999952
-0.999960
-0.999970
-0.999978
-0.999984
-0.999988
-0.999991
-0.999994
-0.999996
-0.999997
-0.999999
-0.999999
-0.999999
-0.999999
-1.000000
-1.000000
-1.000000
-1.000000
-1.000000
-1.000000
-1.000000
-1.000000
-1.000000
-1.000000
-1.000000
-1.000000
-1.000000
-1.000000
-1.000000
-1.000000
-1.000000
-1.000000
-0.999999
-0.999999
-0.999999
-0.999999
-0.999997
-0.999996
-0.999994
-0.999991
-0.999987
-0.999982
-0.999976
-0.999967
-0.999951
-0.999933
-0.999913
-0.999891
-0.999862
-0.999826
-0.999786
-0.999736
-0.999679
-0.999609
-0.999528
-0.999435
-0.999327
-0.999205
-0.999060
-0.998895
-0.998709
-0.998467
-0.998101
-0.997810
-0.997485
-0.997125
-0.996726
-0.996288
-0.995788
-0.995241
-0.994641
-0.993984
-0.993270
-0.992470
-0.991600
-0.990658
-0.989640
-0.988539
-0.987322
-0.986013
-0.984210
-0.982087
-0.980395
-0.978546
-0.976572
-0.974467
-0.972228
-0.969849
-0.967272
-0.964537
-0.961644
-0.958582
-0.955348
-0.951873
-0.948210
-0.944352
-0.940293
-0.936030
-0.931480
-0.924807
-0.918462
-0.913071
-0.907437
-0.901468
-0.895242
-0.888753
-0.881997
-0.874966
-0.867567
-0.859878
-0.851896
-0.843619
-0.835042
-0.826053
-0.816756
-0.807145
-0.797218
-0.786967
-0.770779
-0.758227
-0.746665
-0.734767
-0.722532
-0.709852
-0.696832
-0.683475
-0.669780
-0.655744
-0.641257
-0.626437
-0.611281
-0.595794
-0.579973
-0.563721
-0.547141
-0.525886
-0.502089
-0.484360
-0.466231
-0.447807
-0.429094
-0.410097
-0.390822
-0.371200
-0.351316
-0.331188
-0.310822
-0.290221
-0.269331
-0.248238
-0.226950
-0.205474
-0.183828
-0.161968
-0.131644
-0.103915
-0.081574
-0.059140
-0.036648
-0.014044
0.008611
0.031296
0.054007
0.076737
0.099426
0.122091
0.144715
0.167244
0.189682
0.212025
0.234262
0.256377
0.278340
0.310812
0.334951
0.356142
0.377085
0.397810
0.418132
0.438211
0.457962
0.477375
0.496515
0.515143
0.533404
0.551287
0.568768
0.585814
0.602331
0.618369
0.633930
0.650782
0.672469
0.686089
0.699177
0.711723
0.723708
0.735106
0.745813
0.755890
0.765385
0.774297
0.782578
0.790098
0.796960
0.803176
0.808765
0.813751
0.817864
0.822289
0.825517
0.827226
0.828277
0.828456
0.827979
0.826809
0.824967
0.822522
0.819204
0.815229
0.810636
0.805405
0.799464
0.792777
0.785392
0.777412
0.768862
0.759697
0.744394
0.732219
0.720724
0.708669
0.696025
0.682708
0.668886
0.654541
0.639690
0.624388
0.608431
0.592038
0.575206
0.557938
0.540234
0.522073
0.503530
0.484605
0.462829
0.433267
0.413067
0.392581
0.371853
0.350893
0.329674
0.308200
0.286521
0.264655
0.242622
0.220438
0.198090
0.175674
0.153172
0.130587
0.107949
0.085273
0.054048
0.025644
0.002947
-0.019654
-0.042238
-0.064726
-0.087142
-0.109476
-0.131683
-0.153715
-0.175605
-0.197338
-0.218907
-0.240297
-0.261433
-0.282364
-0.303082
-0.323575
-0.343830
-0.373600
-0.395607
-0.414843
-0.433801
-0.452475
-0.470764
-0.488758
-0.506448
-0.523825
-0.540889
-0.557536
-0.573856
-0.589849
-0.605514
-0.620850
-0.635737
-0.650290
-0.664506
-0.680034
-0.700173
-0.713034
-0.725557
-0.737745
-0.749598
-0.761119
-0.772194
-0.782941
-0.793365
-0.803467
-0.813249
-0.822604
-0.831652
-0.840393
-0.848830
-0.856971
-0.864717
-0.872179
-0.881040
-0.890418
-0.896871
-0.902974
-0.908824
-0.914425
-0.919785
-0.924906
-0.929721
-0.934314
-0.938692
-0.942859
-0.946822
-0.950524
-0.954037
-0.957367
-0.960520
-0.963502
-0.967570
-0.970431
-0.972793
-0.975015
-0.977100
-0.979015
-0.980809
-0.982488
-0.984055
-0.985516
-0.986844
-0.988080
-0.989227
-0.990289
-0.991270
-0.992154
-0.992968
-0.993717
-0.994476
-0.995391
-0.995916
-0.996393
-0.996828
-0.997221
-0.997576
-0.997885
-0.998163
-0.998412
-0.998634
-0.998832
-0.999001
-0.999150
-0.999282
-0.999397
-0.999498
-0.999580
-0.999652
-0.999727
-0.999796
-0.999837
-0.999870
-0.999897
-0.999919
-0.999937
-0.999952
-0.999964
-0.999973
-0.999979
-0.999985
-0.999990
-0.999993
-0.999996
-0.999997
-0.999997
-0.999999
-0.999999
-0.999999
-1.000000
-1.000000
-1.000000
-1.000000
-1.000000
-1.000000
-1.000000
-1.000000
-1.000000
-1.000000
-1.000000
-0.999999
-0.999997
-0.999994
-0.999988
-0.999975
-0.999954
-0.999930
-0.999897
-0.999853
-0.999777
-0.999676
-0.999580
-0.999460
-0.999316
-0.999094
-0.998812
-0.998566
-0.998272
-0.997939
-0.997452
-0.996855
-0.996354
-0.995778
-0.994875
-0.993975
-0.993165
-0.992283
-0.991297
-0.989785
-0.988303
-0.986997
-0.985593
-0.984054
-0.981733
-0.979486
-0.977532
-0.975457
-0.973212
-0.969871
-0.966667
-0.963912
-0.961011
-0.957906
-0.953335
-0.948982
-0.945276
-0.941397
-0.937282
-0.931281
-0.925597
-0.920796
-0.915801
-0.910540
-0.902920
-0.895743
-0.889722
-0.883483
-0.876957
-0.867567
-0.858760
-0.851412
-0.843829
-0.831886
-0.822634
-0.814120
-0.805366
-0.796380
-0.782290
-0.771426
-0.761473
-0.751275
-0.740832
-0.724563
-0.712062
-0.700653
-0.688999
-0.677113
-0.658681
-0.644562
-0.631723
-0.618651
-0.605349
-0.584836
-0.569169
-0.554970
-0.540553
-0.525930
-0.503463
-0.486363
-0.470917
-0.455274
-0.439444
-0.415236
-0.396862
-0.380319
-0.361482
-0.336100
-0.318930
-0.301618
-0.284167
-0.264357
-0.237745
-0.219811
-0.201778
-0.183649
-0.163134
-0.135643
-0.117201
-0.098694
-0.080145
-0.059224
-0.031249
-0.012600
0.006105
0.024790
0.045790
0.073837
0.092415
0.110992
0.129514
0.150253
0.177808
0.196093
0.214228
0.232278
0.252442
0.279069
0.296643
0.314055
0.331273
0.350413
0.375729
0.392301
0.408655
0.428733
0.450528
0.466080
0.481269
0.496251
0.514554
0.534327
0.548349
0.561952
0.575281
0.591444
0.608812
0.621031
0.632757
0.644184
0.657906
0.672523
0.682647
0.692316
0.701616
0.712623
0.724230
0.732151
0.739507
0.746479
0.754536
0.762865
0.768382
0.773334
0.777849
0.782781
0.787650
0.790633
0.793035
0.795054
0.796818
0.798153
0.798588
0.798421
0.797367
0.795888
0.794137
0.791949
0.789196
0.784639
0.779947
0.775611
0.770946
0.765625
0.757599
0.749809
0.743037
0.735895
0.728226
0.716922
0.706182
0.697087
0.687597
0.677613
0.663259
0.649779
0.638530
0.626982
0.614941
0.597792
0.581835
0.568678
0.555237
0.541375
0.521788
0.503665
0.488824
0.473725
0.450465
0.432751
0.416724
0.400471
0.384042
0.358944
0.339855
0.322689
0.305386
0.287919
0.261364
0.241255
0.223251
0.205165
0.186970
0.159505
0.138774
0.120279
0.101742
0.083109
0.055134
0.034153
0.015466
-0.003237
-0.021888
-0.049863
-0.070843
-0.089431
-0.107947
-0.126423
-0.153970
-0.174532
-0.192709
-0.210795
-0.228784
-0.255490
-0.275371
-0.292891
-0.312417
-0.338218
-0.355173
-0.371970
-0.388603
-0.407080
-0.431425
-0.447360
-0.463101
-0.478650
-0.495873
-0.518505
-0.533247
-0.547771
-0.562081
-0.577884
-0.598584
-0.612004
-0.625198
-0.638163
-0.652425
-0.671043
-0.683061
-0.694840
-0.706378
-0.719026
-0.735489
-0.746056
-0.756387
-0.766471
-0.777480
-0.791760
-0.800881
-0.809758
-0.820461
-0.831919
-0.839928
-0.847629
-0.855100
-0.864060
-0.873613
-0.880258
-0.886609
-0.892746
-0.900066
-0.907837
-0.913206
-0.918306
-0.923211
-0.929022
-0.935160
-0.939372
-0.943344
-0.947142
-0.951607
-0.956296
-0.959487
-0.962469
-0.965302
-0.968601
-0.972042
-0.974358
-0.976501
-0.978519
-0.980844
-0.983247
-0.984843
-0.986301
-0.987658
-0.989200
-0.990775
-0.991804
-0.992727
-0.993859
-0.994803
-0.995470
-0.996076
-0.996607
-0.997240
-0.997758
-0.998113
-0.998427
-0.998691
-0.998995
-0.999235
-0.999391
-0.999525
-0.999630
-0.999742
-0.999826
-0.999876
-0.999915
-0.999942
-0.999967
-0.999984
-0.999991
-0.999996
-0.999999
-0.999999
-1.000000
-1.000000
-1.000000
-1.000000
-1.000000
-1.000000
-1.000000
-1.000000
-1.000000
-1.000000
-0.999999
-0.999999
-0.999999
-0.999997
-0.999997
-0.999994
-0.999991
-0.999987
-0.999982
-0.999975
-0.999967
-0.999954
-0.999933
-0.999913
-0.999889
-0.999861
-0.999826
-0.999787
-0.999708
-0.999636
-0.999561
-0.999474
-0.999375
-0.999255
-0.999058
-0.998857
-0.998668
-0.998457
-0.998212
-0.997818
-0.997422
-0.997059
-0.996657
-0.996201
-0.995698
-0.994989
-0.994137
-0.993441
-0.992661
-0.991815
-0.990895
-0.989758
-0.988108
-0.986862
-0.985522
-0.984084
-0.982321
-0.979791
-0.977908
-0.975901
-0.973762
-0.971488
-0.969075
-0.965079
-0.961884
-0.958845
-0.955633
-0.952248
-0.948615
-0.943258
-0.938146
-0.933781
-0.929206
-0.924336
-0.919236
-0.912469
-0.904707
-0.898729
-0.892404
-0.885817
-0.877137
-0.867225
-0.859635
-0.851667
-0.843406
-0.834846
-0.824803
-0.810910
-0.801127
-0.791032
-0.780621
-0.769891
-0.758833
-0.741441
-0.727987
-0.715627
-0.702939
-0.689922
-0.669565
-0.653889
-0.639555
-0.624891
-0.609900
-0.594484
-0.572689
-0.552493
-0.535920
-0.519045
-0.501762
-0.484189
-0.461743
-0.436677
-0.418077
-0.399120
-0.379908
-0.360448
-0.338232
-0.308235
-0.287871
-0.267312
-0.246564
-0.222978
-0.191247
-0.169845
-0.148314
-0.126658
-0.104889
-0.083016
-0.050038
-0.025239
-0.003156
0.018945
0.041073
0.063220
0.093576
0.121123
0.143092
0.164965
0.186709
0.216364
0.243163
0.264412
0.285484
0.306282
0.326860
0.352185
0.379702
0.399352
0.418620
0.437572
0.456175
0.476631
0.503382
0.520500
0.537276
0.553656
0.569590
0.585031
0.607138
0.623112
0.636678
0.649729
0.662329
0.679882
0.692313
0.702709
0.712578
0.721845
0.730329
0.740860
0.749716
0.756001
0.761644
0.766485
0.770712
0.774922
0.778701
0.780610
0.781590
0.781969
0.781399
0.779916
0.777925
0.775117
0.771694
0.767602
0.762111
0.753819
0.747277
0.740094
0.732322
0.723978
0.715032
0.700165
0.688278
0.677046
0.665295
0.652999
0.640029
0.621252
0.603573
0.588781
0.573553
0.557686
0.535099
0.514089
0.496761
0.479038
0.460804
0.442245
0.418519
0.392013
0.372324
0.352269
0.331983
0.311466
0.288075
0.256527
0.235200
0.213762
0.192180
0.167706
0.134884
0.112900
0.090849
0.068775
0.046683
0.024537
-0.008683
-0.033502
-0.055521
-0.077514
-0.099432
-0.121212
-0.150960
-0.177853
-0.199186
-0.220372
-0.241338
-0.262125
-0.287790
-0.315751
-0.335799
-0.355545
-0.375049
-0.399018
-0.425043
-0.443611
-0.461817
-0.479736
-0.497370
-0.516802
-0.542206
-0.558640
-0.574752
-0.590550
-0.606033
-0.621196
-0.643123
-0.659161
-0.673015
-0.686539
-0.699735
-0.718704
-0.732522
-0.744402
-0.755953
-0.767181
-0.777979
-0.792222
-0.804786
-0.814422
-0.823753
-0.832668
-0.841287
-0.851568
-0.862488
-0.870043
-0.877219
-0.884124
-0.890763
-0.897874
-0.906919
-0.912541
-0.917922
-0.923067
-0.928543
-0.935475
-0.939739
-0.943801
-0.947665
-0.951336
-0.954820
-0.959601
-0.962976
-0.965776
-0.968419
-0.970912
-0.973213
-0.976123
-0.978613
-0.980440
-0.982150
-0.983713
-0.985669
-0.987328
-0.988533
-0.989649
-0.990658
-0.991591
-0.992640
-0.993703
-0.994392
-0.995005
-0.995566
-0.996078
-0.996591
-0.997204
-0.997551
-0.997863
-0.998143
-0.998395
-0.998620
-0.998899
-0.999082
-0.999222
-0.999345
-0.999451
-0.999579
-0.999661
-0.999723
-0.999774
-0.999819
-0.999853
-0.999892
-0.999921
-0.999939
-0.999954
-0.999964
-0.999973
-0.999982
-0.999988
-0.999993
-0.999994
-0.999996
-0.999997
-0.999999
-0.999999
-0.999999
-1.000000
-1.000000
-1.000000
-1.000000
-1.000000
-1.000000
-1.000000
-1.000000
-1.000000
-0.999726
-0.999262
-0.998340
-0.997045
-0.995818
-0.994311
-0.991846
-0.989353
-0.987081
-0.984601
-0.980365
-0.976930
-0.973627
-0.969630
-0.963961
-0.959845
-0.955528
-0.949800
-0.943234
-0.938190
-0.932884
-0.925225
-0.918030
-0.912018
-0.905815
-0.896047
-0.888487
-0.881541
-0.873477
-0.862425
-0.854760
-0.846921
-0.836833
-0.825508
-0.817041
-0.808354
-0.796098
-0.784758
-0.775473
-0.766035
-0.751486
-0.740392
-0.730348
-0.718846
-0.703275
-0.692656
-0.681903
-0.668241
-0.653038
-0.641809
-0.624646
-0.611628
-0.599913
-0.586576
-0.568603
-0.556446
-0.544183
-0.528690
-0.511515
-0.498892
-0.486156
-0.468475
-0.452301
-0.439255
-0.426133
-0.406273
-0.391291
-0.377895
-0.362742
-0.342444
-0.328815
-0.315141
-0.297975
-0.279036
-0.265209
-0.251335
-0.232206
-0.214785
-0.200815
-0.186823
-0.165808
-0.150031
-0.135999
-0.120207
-0.099151
-0.085137
-0.071101
-0.053580
-0.034353
-0.020439
-0.006505
0.012603
0.029914
0.043696
0.057465
0.078009
0.093376
0.110323
0.128868
0.142290
0.155640
0.173851
0.190324
0.203406
0.216391
0.235714
0.250066
0.262723
0.276855
0.295524
0.307780
0.319927
0.334960
0.351364
0.363112
0.374713
0.390466
0.404626
0.415767
0.426784
0.443047
0.455049
0.465531
0.477130
0.492391
0.502261
0.512010
0.523947
0.536877
0.546091
0.555069
0.567121
0.577866
0.586224
0.594418
0.606310
0.614992
0.622495
0.630694
0.641310
0.648103
0.654690
0.662629
0.671116
0.676978
0.685336
0.691387
0.696522
0.702021
0.709050
0.713383
0.717498
0.722313
0.727366
0.730807
0.733902
0.737775
0.741061
0.743428
0.745576
0.748324
0.750075
0.751386
0.752590
0.753810
0.754281
0.754576
0.754575
0.754264
0.753733
0.752950
0.751482
0.749887
0.748333
0.746602
0.743395
0.740761
0.738174
0.734971
0.730362
0.726955
0.723343
0.718470
0.712831
0.708478
0.703851
0.697105
0.690739
0.684678
0.676279
0.670341
0.664225
0.656274
0.647275
0.640462
0.633432
0.623395
0.614041
0.606327
0.598476
0.586200
0.576805
0.568243
0.558381
0.544993
0.535776
0.526383
0.514396
0.501031
0.491124
0.480960
0.466753
0.453702
0.443088
0.432268
0.415767
0.403227
0.391915
0.379020
0.361644
0.349858
0.337965
0.322930
0.306256
0.293979
0.281539
0.264291
0.248500
0.235732
0.222855
0.203404
0.188719
0.175551
0.160615
0.140599
0.127194
0.108612
0.091656
0.078027
0.064332
0.043714
0.028192
0.014359
-0.001245
-0.022135
-0.036123
-0.050110
-0.067594
-0.086844
-0.100897
-0.114930
-0.134229
-0.151771
-0.165798
-0.179811
-0.200802
-0.216516
-0.230461
-0.246114
-0.266926
-0.280752
-0.294535
-0.311692
-0.330508
-0.344125
-0.357670
-0.376191
-0.392952
-0.406272
-0.419529
-0.439231
-0.453913
-0.466869
-0.481329
-0.500466
-0.513076
-0.525589
-0.541068
-0.557962
-0.570109
-0.582111
-0.598402
-0.613075
-0.626079
-0.643213
-0.654424
-0.665511
-0.679152
-0.693979
-0.704575
-0.714987
-0.729034
-0.741630
-0.751507
-0.761230
-0.775437
-0.785898
-0.795000
-0.805018
-0.818106
-0.826549
-0.834826
-0.844887
-0.855723
-0.863364
-0.870766
-0.880609
-0.889336
-0.896073
-0.902625
-0.911983
-0.918765
-0.924559
-0.930814
-0.938830
-0.943849
-0.948670
-0.954366
-0.960364
-0.964453
-0.968272
-0.973144
-0.977325
-0.980397
-0.983262
-0.987045
-0.989622
-0.991657
-0.993661
-0.995986
-0.997186
-0.998442
-0.999330
-0.999759
-0.999978
-0.999996
-1.000000
-0.999999
-0.999999
-0.999996
-0.999991
-0.999984
-0.999969
-0.999945
-0.999919
-0.999882
-0.999835
-0.999756
-0.999649
-0.999550
-0.999427
-0.999280
-0.999109
-0.998880
-0.998526
-0.998235
-0.997905
-0.997534
-0.997120
-0.996661
-0.995844
-0.995161
-0.994483
-0.993741
-0.992934
-0.992031
-0.990648
-0.989292
-0.988095
-0.986809
-0.985399
-0.983275
-0.981217
-0.979429
-0.977529
-0.975472
-0.973294
-0.970360
-0.966958
-0.964302
-0.961458
-0.958470
-0.955332
-0.951591
-0.946344
-0.942577
-0.938641
-0.934536
-0.930258
-0.925804
-0.918670
-0.913087
-0.907894
-0.902511
-0.896932
-0.888064
-0.881163
-0.874782
-0.868194
-0.861394
-0.854319
-0.844183
-0.834709
-0.826840
-0.818754
-0.810381
-0.801780
-0.790663
-0.778144
-0.768730
-0.759019
-0.749091
-0.738940
-0.727218
-0.711216
-0.700185
-0.688935
-0.677466
-0.664267
-0.646318
-0.634002
-0.621480
-0.608752
-0.595822
-0.582691
-0.562500
-0.547122
-0.533224
-0.519145
-0.504882
-0.490384
-0.470140
-0.451537
-0.436440
-0.421194
-0.405744
-0.390162
-0.370456
-0.348604
-0.332547
-0.316339
-0.300022
-0.279462
-0.256722
-0.240066
-0.223314
-0.206490
-0.189606
-0.170538
-0.145036
-0.127980
-0.110899
-0.093813
-0.076722
-0.059602
-0.033958
-0.014707
0.002340
0.019318
0.036310
0.053212
0.076300
0.097189
0.113799
0.130354
0.146691
0.162972
0.183106
0.205065
0.220891
0.236499
0.251901
0.270886
0.291565
0.306372
0.320905
0.335164
0.349224
0.364780
0.385158
0.398307
0.411195
0.423843
0.436249
0.448395
0.465859
0.478582
0.489564
0.500257
0.510582
0.520543
0.533590
0.545052
0.553798
0.562228
0.570150
0.580404
0.589299
0.595926
0.602172
0.607980
0.613363
0.619489
0.625747
0.629751
0.633246
0.636385
0.639135
0.641668
0.644379
0.645541
0.646321
0.646684
0.646627
0.646186
0.644599
0.642876
0.640861
0.638473
0.635703
0.630600
0.626263
0.621925
0.617220
0.612174
0.606561
0.598176
0.590124
0.583204
0.575917
0.568174
0.560091
0.549408
0.537193
0.527848
0.518065
0.507955
0.497554
0.485445
0.468760
0.457212
0.445348
0.433191
0.419137
0.399975
0.386769
0.373330
0.359670
0.345786
0.331671
0.309958
0.293452
0.278535
0.263409
0.248089
0.232590
0.210984
0.191158
0.175111
0.158956
0.142656
0.126204
0.105495
0.082609
0.065817
0.048988
0.032064
0.010836
-0.012549
-0.029596
-0.046716
-0.063837
-0.080956
-0.100204
-0.125838
-0.142890
-0.159910
-0.176887
-0.193818
-0.210699
-0.235857
-0.254629
-0.271215
-0.287713
-0.304114
-0.320383
-0.342541
-0.362542
-0.378379
-0.394084
-0.409603
-0.430671
-0.449643
-0.464613
-0.479421
-0.494010
-0.508422
-0.526143
-0.545397
-0.559146
-0.572647
-0.585946
-0.599047
-0.613515
-0.632469
-0.644757
-0.656836
-0.668704
-0.680358
-0.691797
-0.708414
-0.720600
-0.731163
-0.741507
-0.751632
-0.766257
-0.776950
-0.786183
-0.795193
-0.803985
-0.812479
-0.823750
-0.833730
-0.841423
-0.848904
-0.856093
-0.863074
-0.871450
-0.880386
-0.886603
-0.892557
-0.898305
-0.903859
-0.909844
-0.917497
-0.922290
-0.926901
-0.931332
-0.935587
-0.939669
-0.945372
-0.949444
-0.952869
-0.956139
-0.959256
-0.963565
-0.966621
-0.969169
-0.971586
-0.973872
-0.975993
-0.978687
-0.980998
-0.982699
-0.984295
-0.985756
-0.987123
-0.988680
-0.990273
-0.991320
-0.992260
-0.993130
-0.993930
-0.994740
-0.995715
-0.996268
-0.996772
-0.997225
-0.997674
-0.998200
-0.998487
-0.998740
-0.998964
-0.999157
-0.999324
-0.999516
-0.999637
-0.999723
-0.999793
-0.999850
-0.999892
-0.999933
-0.999961
-0.999976
-0.999987
-0.999993
-0.999996
-0.999999
-1.000000
-1.000000
-1.000000
-1.000000
-1.000000
-1.000000
-1.000000
-1.000000
-1.000000
-1.000000
-1.000000
-0.999999
-0.999999
-0.999999
-0.999997
-0.999996
-0.999994
-0.999991
-0.999988
-0.999981
-0.999972
-0.999963
-0.999951
-0.999936
-0.999916
-0.999894
-0.999865
-0.999810
-0.999759
-0.999703
-0.999639
-0.999565
-0.999474
-0.999322
-0.999166
-0.999018
-0.998850
-0.998652
-0.998428
-0.998178
-0.997855
-0.997371
-0.996987
-0.996562
-0.996094
-0.995578
-0.995011
-0.994372
-0.993379
-0.992398
-0.991521
-0.990570
-0.989511
-0.988366
-0.986782
-0.984912
-0.983412
-0.981765
-0.979999
-0.978111
-0.976095
-0.973945
-0.970365
-0.967488
-0.964738
-0.961825
-0.958740
-0.955416
-0.950490
-0.945772
-0.941730
-0.937474
-0.932929
-0.928155
-0.923148
-0.917182
-0.908815
-0.902811
-0.896535
-0.889987
-0.883164
-0.876061
-0.868563
-0.857695
-0.847444
-0.838830
-0.829897
-0.820536
-0.810844
-0.798174
-0.783787
-0.772858
-0.761467
-0.749725
-0.737631
-0.725185
-0.712384
-0.692283
-0.676756
-0.662511
-0.647902
-0.632940
-0.617494
-0.601693
-0.581347
-0.558495
-0.541395
-0.523834
-0.505929
-0.487686
-0.466708
-0.438192
-0.418647
-0.398797
-0.378643
-0.358192
-0.337453
-0.316348
-0.286827
-0.259683
-0.237643
-0.215371
-0.192808
-0.170040
-0.147081
-0.121012
-0.085977
-0.062335
-0.038613
-0.014772
0.009184
0.033207
0.069414
0.096606
0.120793
0.144997
0.169257
0.193389
0.217507
0.247530
0.280422
0.304189
0.327828
0.351291
0.374584
0.400527
0.434748
0.457165
0.479352
0.501252
0.522831
0.544084
0.564972
0.592935
0.617920
0.637416
0.656445
0.674947
0.693012
0.710602
0.729718
0.754392
0.769980
0.784993
0.799479
0.813430
0.826795
0.845422
0.858573
0.869533
0.879906
0.889611
0.898458
0.906651
0.915789
0.924943
0.930658
0.935500
0.939643
0.943108
0.945892
0.947964
0.949288
0.949384
0.948633
0.947203
0.945051
0.941968
0.936453
0.930583
0.924961
0.918711
0.911532
0.903655
0.895137
0.884688
0.869674
0.858634
0.846979
0.834691
0.821806
0.808417
0.786775
0.769902
0.754282
0.738133
0.721410
0.704124
0.686319
0.663312
0.637443
0.618061
0.598098
0.577794
0.557157
0.536178
0.514830
0.482100
0.457182
0.434715
0.412020
0.389107
0.365904
0.333684
0.304204
0.280437
0.256558
0.232536
0.208458
0.184315
0.157105
0.120826
0.096639
0.072453
0.048294
0.024184
0.000144
-0.023713
-0.056355
-0.085897
-0.109357
-0.132643
-0.155707
-0.178576
-0.206827
-0.237621
-0.259710
-0.281481
-0.302997
-0.324247
-0.345223
-0.365922
-0.396247
-0.418609
-0.438108
-0.457291
-0.476155
-0.494574
-0.512659
-0.534697
-0.558477
-0.575296
-0.591649
-0.607644
-0.623277
-0.640371
-0.662568
-0.676767
-0.690598
-0.704073
-0.717189
-0.729945
-0.742227
-0.758451
-0.772779
-0.783778
-0.794433
-0.804636
-0.814504
-0.826288
-0.838819
-0.847501
-0.855760
-0.863715
-0.871369
-0.878728
-0.885799
-0.895701
-0.902787
-0.908758
-0.914472
-0.919932
-0.925066
-0.929964
-0.935706
-0.941725
-0.945810
-0.949621
-0.953236
-0.956661
-0.960262
-0.964770
-0.967495
-0.970065
-0.972483
-0.974755
-0.976887
-0.978841
-0.981297
-0.983388
-0.984910
-0.986328
-0.987612
-0.988804
-0.989908
-0.991036
-0.992412
-0.993208
-0.993940
-0.994612
-0.995226
-0.995785
-0.996501
-0.996984
-0.997363
-0.997705
-0.998011
-0.998277
-0.998514
-0.998769
-0.999018
-0.999169
-0.999298
-0.999411
-0.999508
-0.999601
-0.999705
-0.999759
-0.999805
-0.999844
-0.999876
-0.999903
-0.999924
-0.999946
-0.999963
-0.999972
-0.999979
-0.999985
-0.999990
-0.999993
-0.999996
-0.999997
-0.999999
-0.999999
-0.999999
-0.999999
-1.000000
-1.000000
-1.000000
-1.000000
-1.000000
-1.000000
-1.000000
-1.000000
-1.000000
-1.000000
-1.000000
-0.999999
-0.999997
-0.999991
-0.999981
-0.999969
-0.999951
-0.999924
-0.999889
-0.999844
-0.999789
-0.999714
-0.999622
-0.999511
-0.999381
-0.999228
-0.999039
-0.998820
-0.998568
-0.998281
-0.997957
-0.997576
-0.997149
-0.996672
-0.996144
-0.995559
-0.994893
-0.994161
-0.993360
-0.992487
-0.991539
-0.990480
-0.989335
-0.988099
-0.986770
-0.985342
-0.983776
-0.982099
-0.980310
-0.978403
-0.976375
-0.974178
-0.970906
-0.967764
-0.965059
-0.962209
-0.959154
-0.955939
-0.952563
-0.949021
-0.945309
-0.941362
-0.937236
-0.932926
-0.928428
-0.923739
-0.918789
-0.913639
-0.908286
-0.902727
-0.896955
-0.890899
-0.884625
-0.878133
-0.871419
-0.864477
-0.857236
-0.849760
-0.842049
-0.834102
-0.825918
-0.817419
-0.808674
-0.799689
-0.790465
-0.780990
-0.771187
-0.761140
-0.750849
-0.740311
-0.729519
-0.712726
-0.699822
-0.688050
-0.676030
-0.663772
-0.651187
-0.638367
-0.625306
-0.612006
-0.598473
-0.584637
-0.570567
-0.556270
-0.541752
-0.527013
-0.511987
-0.496750
-0.481306
-0.465660
-0.449811
-0.433705
-0.417406
-0.400927
-0.384273
-0.367443
-0.350386
-0.333169
-0.315798
-0.298278
-0.280618
-0.262771
-0.244800
-0.226711
-0.208506
-0.190188
-0.171742
-0.153208
-0.134589
-0.115893
-0.097129
-0.068848
-0.047586
-0.028626
-0.009624
0.009390
0.028404
0.047418
0.066405
0.085377
0.104391
0.123259
0.142141
0.160954
0.179673
0.198322
0.216918
0.235390
0.253729
0.271954
0.290112
0.308052
0.325840
0.343497
0.361002
0.378303
0.395440
0.412318
0.429000
0.445500
0.461781
0.477771
0.493500
0.508989
0.524232
0.539202
0.553824
0.568161
0.582229
0.597658
0.617689
0.630546
0.643047
0.655239
0.667111
0.678603
0.689655
0.700339
0.710673
0.720639
0.730179
0.739266
0.747969
0.756264
0.764146
0.771648
0.778639
0.785193
0.791338
0.797077
0.802393
0.807126
0.811476
0.815371
0.818811
0.821869
0.824325
0.826317
0.827890
0.829048
0.829756
0.829845
0.829537
0.828798
0.827602
0.825942
0.823735
0.821065
0.817009
0.811989
0.807760
0.802950
0.797743
0.792123
0.786073
0.779587
0.772518
0.765108
0.757302
0.749080
0.740464
0.731355
0.721851
0.711960
0.701689
0.691051
0.679957
0.668536
0.656760
0.644622
0.632145
0.619285
0.606111
0.592614
0.578802
0.564703
0.550204
0.535459
0.520450
0.505173
0.489636
0.473790
0.457711
0.441418
0.424917
0.408196
0.391185
0.367465
0.345717
0.328110
0.310296
0.292374
0.274261
0.256038
0.237715
0.219228
0.200668
0.182041
0.163327
0.144526
0.125658
0.106735
0.087798
0.068820
0.049806
0.030792
0.011778
-0.007237
-0.026214
-0.045156
-0.064098
-0.082989
-0.101802
-0.120550
-0.139237
-0.157848
-0.176344
-0.194745
-0.213045
-0.231237
-0.249315
-0.267228
-0.285010
-0.302652
-0.320149
-0.337504
-0.363135
-0.382147
-0.398841
-0.415359
-0.431694
-0.447774
-0.463659
-0.479346
-0.494833
-0.510114
-0.525114
-0.539893
-0.554455
-0.568795
-0.582907
-0.596721
-0.610299
-0.623643
-0.636751
-0.649626
-0.662175
-0.674482
-0.686548
-0.698371
-0.709944
-0.721194
-0.732195
-0.742948
-0.753456
-0.763714
-0.773649
-0.783336
-0.792775
-0.801970
-0.810921
-0.819547
-0.827941
-0.836094
-0.844938
-0.856338
-0.863553
-0.870540
-0.877300
-0.883836
-0.890151
-0.896179
-0.901992
-0.907594
-0.912990
-0.918181
-0.923104
-0.927832
-0.932368
-0.936717
-0.940879
-0.944802
-0.948549
-0.952126
-0.955536
-0.958780
-0.961815
-0.964698
-0.967431
-0.970018
-0.972466
-0.974734
-0.976872
-0.978885
-0.980776
-0.982549
-0.984172
-0.985690
-0.987106
-0.988423
-0.989646
-0.990750
-0.991768
-0.992913
-0.994069
-0.994813
-0.995470
-0.996069
-0.996609
-0.997095
-0.997531
-0.997906
-0.998239
-0.998533
-0.998791
-0.999016
-0.999202
-0.999361
-0.999496
-0.999610
-0.999705
-0.999778
-0.999837
-0.999885
-0.999921
-0.999948
-0.999967
-0.999979
-0.999988
-0.999994
-0.999997
-0.999999
-1.000000
-1.000000
-1.000000
-1.000000
-1.000000
-1.000000
-1.000000
-1.000000
-1.000000
-1.000000
-1.000000
-1.000000
-0.999999
-0.999999
-0.999999
-0.999997
-0.999997
-0.999996
-0.999993
-0.999990
-0.999985
-0.999979
-0.999972
-0.999963
-0.999951
-0.999936
-0.999918
-0.999894
-0.999867
-0.999832
-0.999790
-0.999742
-0.999684
-0.999618
-0.999537
-0.999442
-0.999334
-0.999210
-0.999069
-0.998902
-0.998713
-0.998502
-0.998263
-0.997996
-0.997689
-0.997345
-0.996966
-0.996544
-0.996081
-0.995554
-0.994977
-0.994342
-0.993651
-0.992896
-0.992053
-0.991135
-0.990141
-0.989065
-0.987904
-0.986620
-0.985237
-0.983751
-0.982156
-0.980449
-0.978582
-0.976587
-0.974457
-0.972190
-0.969778
-0.967164
-0.964389
-0.961447
-0.958335
-0.955044
-0.951505
-0.947772
-0.943837
-0.939696
-0.935341
-0.930693
-0.925813
-0.920698
-0.915342
-0.909736
-0.903790
-0.897582
-0.891102
-0.884346
-0.877317
-0.869896
-0.862177
-0.854161
-0.845842
-0.837210
-0.828154
-0.818778
-0.809076
-0.799045
-0.788682
-0.777859
-0.766699
-0.755194
-0.743340
-0.731134
-0.718464
-0.705433
-0.692046
-0.678303
-0.664206
-0.649633
-0.634702
-0.619413
-0.603769
-0.587770
-0.571311
-0.554502
-0.537345
-0.519846
-0.502009
-0.483733
-0.465127
-0.446200
-0.426960
-0.407412
-0.387462
-0.367221
-0.346693
-0.325888
-0.304818
-0.283404
-0.261742
-0.239848
-0.217729
-0.195391
-0.172788
-0.150001
-0.127041
-0.103921
-0.080668
-0.057177
-0.033600
-0.009933
0.013818
0.037623
0.061518
0.085467
0.109435
0.133404
0.157372
0.181323
0.205189
0.228993
0.252724
0.276346
0.299821
0.323146
0.346303
0.369277
0.392061
0.414589
0.436870
0.458907
0.480679
0.502150
0.523203
0.543954
0.564369
0.584415
0.604065
0.623221
0.641941
0.660225
0.678075
0.695502
0.712255
0.728572
0.744351
0.759573
0.774304
0.788307
0.801708
0.814545
0.826822
0.838510
0.849381
0.859608
0.869221
0.878214
0.886552
0.893943
0.900732
0.906885
0.912363
0.917131
0.921025
0.924222
0.926704
0.928489
0.929632
0.929811
0.929292
0.928095
0.926215
0.923625
0.920088
0.915909
0.911032
0.905455
0.899223
0.892117
0.884355
0.875937
0.866881
0.857224
0.846676
0.835540
0.823798
0.811450
0.798516
0.784836
0.770608
0.755826
0.740496
0.724647
0.708108
0.691131
0.673689
0.655774
0.637395
0.618469
0.599134
0.579417
0.559335
0.538899
0.517987
0.496777
0.475257
0.453450
0.431412
0.409008
0.386386
0.363547
0.340519
0.317371
0.293947
0.270415
0.246793
0.223080
0.199257
0.175380
0.151434
0.127467
0.103498
0.079530
0.055561
0.031690
0.007894
-0.015840
-0.039535
-0.063010
-0.086415
-0.109684
-0.132786
-0.155727
-0.178435
-0.200943
-0.223246
-0.245338
-0.267201
-0.288753
-0.310051
-0.331086
-0.351852
-0.372346
-0.392449
-0.412263
-0.431773
-0.450972
-0.469855
-0.488305
-0.506431
-0.524223
-0.541675
-0.558786
-0.575437
-0.591735
-0.607681
-0.623277
-0.638523
-0.653289
-0.667695
-0.681745
-0.695439
-0.708775
-0.721639
-0.734154
-0.746311
-0.758116
-0.769579
-0.780577
-0.791236
-0.801558
-0.811548
-0.821209
-0.830434
-0.839340
-0.847929
-0.856207
-0.864180
-0.871761
-0.879046
-0.886045
-0.892764
-0.899205
-0.905289
-0.911115
-0.916689
-0.922012
-0.927094
-0.931866
-0.936411
-0.940737
-0.944851
-0.948757
-0.952399
-0.955851
-0.959119
-0.962209
-0.965127
-0.967825
-0.970369
-0.972762
-0.975010
-0.977121
-0.979056
-0.980866
-0.982560
-0.984139
-0.985611
-0.986946
-0.988186
-0.989338
-0.990402
-0.991386
-0.992268
-0.993079
-0.993826
-0.994510
-0.995136
-0.995689
-0.996193
-0.996652
-0.997066
-0.997441
-0.997767
-0.998061
-0.998323
-0.998559
-0.998767
-0.998946
-0.999103
-0.999241
-0.999363
-0.999469
-0.999558
-0.999633
-0.999699
-0.999756
-0.999804
-0.999841
-0.999873
-0.999900
-0.999922
-0.999940
-0.999954
-0.999966
-0.999975
-0.999981
-0.999987
-0.999991
-0.999993
-0.999996
-0.999997
-0.999999
-0.999999
-0.999999
-0.999999
-1.000000
-1.000000
-1.000000
-1.000000
-1.000000
-1.000000
-1.000000
-1.000000
-1.000000
-1.000000
-1.000000
-1.000000
-1.000000
-1.000000
-1.000000
-1.000000
-1.000000
-1.000000
-0.999999
-0.999999
-0.999999
-0.999999
-0.999997
-0.999997
-0.999994
-0.999993
-0.999990
-0.999985
-0.999979
-0.999972
-0.999963
-0.999952
-0.999937
-0.999918
-0.999895
-0.999868
-0.999837
-0.999796
-0.999748
-0.999693
-0.999628
-0.999552
-0.999462
-0.999357
-0.999237
-0.999102
-0.998947
-0.998766
-0.998562
-0.998334
-0.998077
-0.997792
-0.997465
-0.997101
-0.996699
-0.996256
-0.995770
-0.995220
-0.994617
-0.993957
-0.993240
-0.992460
-0.991590
-0.990646
-0.989625
-0.988524
-0.987337
-0.986028
-0.984622
-0.983115
-0.981499
-0.979773
-0.977889
-0.975879
-0.973740
-0.971463
-0.969048
-0.966433
-0.963663
-0.961504
-0.959596
-0.956442
-0.953052
-0.949479
-0.945715
-0.941757
-0.937597
-0.933160
-0.928506
-0.923631
-0.918526
-0.913191
-0.907534
-0.901630
-0.895471
-0.889054
-0.882379
-0.875337
-0.868020
-0.860422
-0.852541
-0.844369
-0.835806
-0.826942
-0.817773
-0.808293
-0.798501
-0.788293
-0.777765
-0.766918
-0.755749
-0.744247
-0.732316
-0.720057
-0.707466
-0.694545
-0.681294
-0.667602
-0.653580
-0.639234
-0.624559
-0.609556
-0.594126
-0.578374
-0.562306
-0.545928
-0.529236
-0.512143
-0.494752
-0.477067
-0.459091
-0.440835
-0.422215
-0.403330
-0.384187
-0.364789
-0.345151
-0.325210
-0.305046
-0.284670
-0.266697
-0.256341
-0.235453
-0.214389
-0.193167
-0.171796
-0.150285
-0.128607
-0.106825
-0.084960
-0.063009
-0.040953
-0.018879
0.003235
0.025374
0.047526
0.069690
0.091819
0.113865
0.135874
0.157830
0.179649
0.201358
0.222916
0.244324
0.265560
0.286576
0.307447
0.328044
0.348405
0.368515
0.388311
0.407815
0.426978
0.445827
0.464361
0.482553
0.500236
0.517549
0.534475
0.550998
0.567096
0.582610
0.597633
0.612201
0.626304
0.639888
0.652852
0.665229
0.677083
0.688426
0.699223
0.709293
0.718759
0.727635
0.735913
0.743578
0.750514
0.756808
0.762450
0.766932
0.769243
0.773283
0.776653
0.779373
0.781464
0.782953
0.783568
0.783528
0.782832
0.781480
0.779473
0.776665
0.773242
0.769186
0.764484
0.759126
0.752949
0.746184
0.738813
0.730837
0.722274
0.712890
0.702961
0.692485
0.681463
0.669895
0.657598
0.644755
0.631402
0.617571
0.603291
0.588298
0.572896
0.557040
0.540738
0.524052
0.506839
0.489202
0.471196
0.452854
0.434184
0.415077
0.395641
0.375943
0.355999
0.335781
0.315217
0.294421
0.273439
0.252288
0.230961
0.209431
0.187780
0.166006
0.144118
0.122136
0.100134
0.078037
0.055899
0.033753
0.011605
0.000532
-0.018846
-0.040929
-0.062943
-0.084945
-0.106813
-0.128581
-0.150238
-0.171772
-0.193176
-0.214378
-0.235419
-0.256287
-0.276967
-0.297450
-0.317664
-0.337654
-0.357412
-0.376933
-0.396214
-0.415152
-0.433825
-0.452227
-0.470353
-0.488197
-0.505648
-0.522805
-0.539658
-0.556201
-0.572439
-0.588255
-0.603750
-0.618922
-0.633771
-0.648292
-0.662382
-0.676140
-0.689565
-0.702661
-0.715434
-0.727755
-0.739753
-0.751426
-0.762772
-0.773794
-0.784383
-0.794656
-0.804615
-0.814258
-0.823590
-0.832519
-0.841147
-0.849477
-0.857512
-0.865261
-0.872628
-0.879724
-0.886551
-0.893107
-0.899400
-0.902415
-0.907512
-0.913138
-0.918522
-0.923671
-0.928516
-0.933141
-0.937552
-0.941754
-0.945751
-0.949488
-0.953037
-0.956404
-0.959595
-0.962614
-0.965415
-0.968061
-0.970557
-0.972907
-0.975118
-0.977152
-0.979062
-0.980851
-0.982525
-0.984090
-0.985515
-0.986842
-0.988078
-0.989226
-0.990288
-0.991245
-0.992131
-0.992947
-0.993697
-0.994387
-0.995001
-0.995562
-0.996073
-0.996540
-0.996963
-0.997333
-0.997668
-0.997971
-0.998242
-0.998484
-0.998692
-0.998878
-0.999043
-0.999189
-0.999316
-0.999424
-0.999517
-0.999600
-0.999670
-0.999730
-0.999780
-0.999822
-0.999856
-0.999886
-0.999912
-0.999930
-0.999942
-0.999951
-0.999963
-0.999973
-0.999979
-0.999985
-0.999990
-0.999993
-0.999996
-0.999997
-0.999997
-0.999999
-0.999999
-0.999999
-1.000000
-1.000000
-1.000000
-1.000000
-1.000000
-1.000000
-1.000000
-1.000000
-1.000000
-1.000000
-1.000000
-1.000000
-1.000000
-1.000000
-1.000000
-1.000000
-1.000000
-1.000000
-1.000000
-0.999999
-0.999999
-0.999999
-0.999997
-0.999996
-0.999994
-0.999993
-0.999988
-0.999984
-0.999978
-0.999972
-0.999961
-0.999954
-0.999943
-0.999927
-0.999906
-0.999880
-0.999849
-0.999811
-0.999768
-0.999717
-0.999652
-0.999579
-0.999493
-0.999396
-0.999283
-0.999150
-0.998997
-0.998826
-0.998631
-0.998413
-0.998161
-0.997878
-0.997564
-0.997215
-0.996829
-0.996388
-0.995904
-0.995371
-0.994788
-0.994150
-0.993435
-0.992655
-0.991806
-0.990888
-0.989893
-0.988789
-0.987600
-0.986662
-0.985818
-0.984408
-0.982860
-0.981201
-0.979426
-0.977532
-0.975511
-0.973314
-0.970975
-0.968491
-0.965856
-0.963064
-0.960054
-0.956871
-0.953509
-0.949963
-0.946228
-0.942231
-0.938028
-0.933612
-0.928978
-0.924123
-0.918960
-0.913557
-0.907909
-0.902011
-0.895860
-0.889359
-0.882588
-0.875541
-0.868215
-0.860605
-0.852607
-0.844312
-0.835713
-0.827976
-0.823423
-0.814003
-0.804267
-0.794211
-0.783831
-0.773124
-0.761979
-0.750501
-0.738688
-0.726540
-0.714057
-0.701122
-0.687847
-0.674233
-0.660282
-0.645993
-0.631251
-0.616174
-0.600763
-0.585018
-0.568947
-0.552441
-0.535611
-0.518466
-0.501007
-0.483237
-0.465067
-0.446604
-0.427849
-0.408811
-0.389499
-0.369828
-0.349903
-0.329733
-0.309324
-0.288679
-0.278248
-0.259833
-0.238626
-0.217228
-0.195648
-0.173841
-0.151884
-0.129787
-0.107557
-0.085188
-0.062748
-0.040171
-0.017532
0.005142
0.027873
0.050602
0.073372
0.096139
0.118867
0.141543
0.164127
0.186669
0.209116
0.231435
0.253617
0.275581
0.297421
0.319084
0.340539
0.361773
0.382717
0.403345
0.423715
0.443826
0.463621
0.473401
0.490200
0.509094
0.527632
0.545842
0.563526
0.580729
0.597519
0.613909
0.629860
0.645157
0.659974
0.674269
0.688048
0.701377
0.713923
0.725935
0.737397
0.748285
0.758572
0.768130
0.777048
0.785349
0.793048
0.800148
0.806373
0.811984
0.816961
0.821293
0.824968
0.827769
0.829914
0.831403
0.832239
0.832416
0.831721
0.831040
0.829698
0.827473
0.824592
0.820836
0.816424
0.811357
0.805648
0.799326
0.792147
0.784366
0.775975
0.766980
0.757396
0.746994
0.736003
0.724471
0.712398
0.699736
0.686365
0.672529
0.658174
0.643297
0.627940
0.611911
0.595498
0.578631
0.561307
0.543603
0.525369
0.506767
0.487815
0.468525
0.448908
0.428836
0.408505
0.393105
0.380080
0.359134
0.337897
0.316428
0.294745
0.272869
0.250831
0.228628
0.206317
0.183888
0.161349
0.138727
0.115998
0.093268
0.070539
0.047796
0.025011
0.002319
-0.020346
-0.042967
-0.065521
-0.087988
-0.110326
-0.132535
-0.154614
-0.176551
-0.198336
-0.219894
-0.241270
-0.262452
-0.283425
-0.304186
-0.324651
-0.344871
-0.364843
-0.382141
-0.391915
-0.411192
-0.430192
-0.448909
-0.467338
-0.485469
-0.503191
-0.520611
-0.537715
-0.554500
-0.570967
-0.586996
-0.602694
-0.618060
-0.633094
-0.647791
-0.662038
-0.675946
-0.689515
-0.702744
-0.715633
-0.728073
-0.740175
-0.751939
-0.763372
-0.774477
-0.785136
-0.795474
-0.805489
-0.815184
-0.824566
-0.833527
-0.842184
-0.850540
-0.858600
-0.866370
-0.870108
-0.876436
-0.883446
-0.890182
-0.896644
-0.902760
-0.908625
-0.914239
-0.919609
-0.924742
-0.929568
-0.934171
-0.938559
-0.942736
-0.946707
-0.950416
-0.953937
-0.957274
-0.960435
-0.963423
-0.966193
-0.968808
-0.971272
-0.973591
-0.975771
-0.977775
-0.979653
-0.981412
-0.983056
-0.984591
-0.985987
-0.987288
-0.988495
-0.989616
-0.990652
-0.991587
-0.992143
-0.992754
-0.993526
-0.994234
-0.994864
-0.995440
-0.995967
-0.996445
-0.996880
-0.997260
-0.997605
-0.997915
-0.998194
-0.998443
-0.998656
-0.998848
-0.999018
-0.999166
-0.999298
-0.999408
-0.999505
-0.999589
-0.999661
-0.999723
-0.999774
-0.999817
-0.999853
-0.999883
-0.999909
-0.999928
-0.999945
-0.999958
-0.999969
-0.999976
-0.999982
-0.999987
-0.999990
-0.999993
-0.999994
-0.999996
-0.999997
-0.999999
-0.999999
-0.999999
-1.000000
-1.000000
-1.000000
-1.000000
-1.000000
-1.000000
-1.000000
-1.000000
-1.000000
-1.000000
-1.000000
-1.000000
-0.999999
-0.999997
-0.999996
-0.999990
-0.999982
-0.999970
-0.999952
-0.999928
-0.999894
-0.999849
-0.999790
-0.999720
-0.999633
-0.999522
-0.999390
-0.999232
-0.999019
-0.998686
-0.998409
-0.998092
-0.997735
-0.997335
-0.996885
-0.996367
-0.995794
-0.995160
-0.994462
-0.993699
-0.992839
-0.991903
-0.990885
-0.989784
-0.988594
-0.987279
-0.985864
-0.984346
-0.982722
-0.980986
-0.979093
-0.977077
-0.974937
-0.972664
-0.970257
-0.967662
-0.964921
-0.962031
-0.958984
-0.955780
-0.952359
-0.948768
-0.945004
-0.941062
-0.936942
-0.932572
-0.928012
-0.923259
-0.918306
-0.913153
-0.907729
-0.899872
-0.892467
-0.886252
-0.879826
-0.873093
-0.866133
-0.858940
-0.851514
-0.843858
-0.835884
-0.827670
-0.819213
-0.810513
-0.801565
-0.792294
-0.782776
-0.773007
-0.762987
-0.752718
-0.742120
-0.731268
-0.720165
-0.708813
-0.697206
-0.685275
-0.673093
-0.660666
-0.647991
-0.635070
-0.621828
-0.608350
-0.594634
-0.580680
-0.566496
-0.552001
-0.537283
-0.522345
-0.507184
-0.491803
-0.476145
-0.460282
-0.444219
-0.425875
-0.401092
-0.384265
-0.367260
-0.350083
-0.332740
-0.315237
-0.297522
-0.279664
-0.261667
-0.243534
-0.225276
-0.206856
-0.188325
-0.169687
-0.150954
-0.132136
-0.113208
-0.094198
-0.075136
-0.056031
-0.036871
-0.017656
0.001572
0.020842
0.040143
0.059431
0.078681
0.097918
0.117151
0.136351
0.155457
0.174544
0.193534
0.212457
0.231307
0.250047
0.268698
0.287196
0.305572
0.323826
0.341928
0.368700
0.388533
0.405970
0.423244
0.440271
0.457062
0.473634
0.489988
0.506119
0.522018
0.537516
0.552795
0.567810
0.582547
0.597024
0.611064
0.624819
0.638266
0.651396
0.664198
0.676507
0.688531
0.700203
0.711511
0.722491
0.732963
0.743064
0.752778
0.762106
0.771064
0.779439
0.787474
0.795084
0.802266
0.809094
0.815284
0.821092
0.826480
0.831432
0.835945
0.839932
0.843441
0.847098
0.850546
0.852438
0.853747
0.854577
0.854985
0.854977
0.854520
0.853443
0.851914
0.849945
0.847539
0.844695
0.841269
0.837445
0.833182
0.828457
0.823282
0.817524
0.811384
0.804825
0.797842
0.790464
0.782521
0.774183
0.765465
0.756357
0.746811
0.736810
0.726426
0.715669
0.704535
0.693004
0.681109
0.668832
0.656208
0.643257
0.629979
0.616263
0.602272
0.587974
0.573379
0.558552
0.535584
0.518025
0.502114
0.485977
0.469620
0.452899
0.436015
0.418930
0.401646
0.384196
0.366511
0.348621
0.330579
0.312420
0.294153
0.275665
0.257070
0.238365
0.219568
0.200718
0.181704
0.162648
0.143542
0.124377
0.105144
0.085911
0.066637
0.047368
0.028108
0.008820
-0.010431
-0.029667
-0.048835
-0.067947
-0.087073
-0.106077
-0.125019
-0.143886
-0.162664
-0.181351
-0.199903
-0.225202
-0.248058
-0.266173
-0.284152
-0.301945
-0.319587
-0.337071
-0.354394
-0.371547
-0.388471
-0.405214
-0.421770
[truncated: 217,663 more chars]
