# Supplementary material for: Commissioning of a motion management system for a 1.5T Elekta Unity MR‐Linac: A single institution experience
Source: J Appl Clin Med Phys. 2025 Feb 16;26(4):e70005. doi: 10.1002/acm2.70005 (PMC11969090; doi:10.1002/acm2.70005)
Supplement: Supplementary file 3 — Supporting Information [file ACM2-26-e70005-s002.qrm]

% Quasar Respiratory Motion File
60000
1.500000
-1.000000
-1.000000
-1.000000
-1.000000
-1.000000
-1.000000
-1.000000
-1.000000
-1.000000
-1.000000
-1.000000
-1.000000
-1.000000
-1.000000
-0.999999
-0.999999
-0.999999
-0.999999
-0.999999
-0.999997
-0.999997
-0.999996
-0.999996
-0.999994
-0.999991
-0.999990
-0.999987
-0.999984
-0.999981
-0.999976
-0.999970
-0.999964
-0.999957
-0.999948
-0.999939
-0.999927
-0.999913
-0.999898
-0.999880
-0.999861
-0.999838
-0.999813
-0.999784
-0.999753
-0.999717
-0.999676
-0.999631
-0.999582
-0.999526
-0.999466
-0.999399
-0.999325
-0.999243
-0.999154
-0.999057
-0.998950
-0.998833
-0.998707
-0.998569
-0.998421
-0.998259
-0.998083
-0.997894
-0.997690
-0.997470
-0.997233
-0.996978
-0.996705
-0.996412
-0.996099
-0.995763
-0.995404
-0.995022
-0.994614
-0.994180
-0.993718
-0.993226
-0.992706
-0.992152
-0.991566
-0.990943
-0.990286
-0.989592
-0.988857
-0.988083
-0.987265
-0.986406
-0.985498
-0.984546
-0.983542
-0.982489
-0.981382
-0.980221
-0.979005
-0.977730
-0.976395
-0.974997
-0.973536
-0.972009
-0.970414
-0.968749
-0.967014
-0.965202
-0.963315
-0.961350
-0.959304
-0.957177
-0.954964
-0.952665
-0.950277
-0.947797
-0.945225
-0.942556
-0.939792
-0.936927
-0.933960
-0.930889
-0.927711
-0.924426
-0.921030
-0.917520
-0.913896
-0.910155
-0.906294
-0.902313
-0.898210
-0.893976
-0.889620
-0.885132
-0.880510
-0.875757
-0.870870
-0.865849
-0.860677
-0.855372
-0.849924
-0.844333
-0.838597
-0.832711
-0.826671
-0.820488
-0.814141
-0.807652
-0.801000
-0.794194
-0.787231
-0.780111
-0.772825
-0.765378
-0.757771
-0.749997
-0.742060
-0.733963
-0.725689
-0.717256
-0.708657
-0.699886
-0.690949
-0.681843
-0.672570
-0.663126
-0.653508
-0.643725
-0.633771
-0.623652
-0.613360
-0.602904
-0.592275
-0.581482
-0.570528
-0.559398
-0.548106
-0.536652
-0.525031
-0.513250
-0.501307
-0.489210
-0.476950
-0.464533
-0.451960
-0.439242
-0.426364
-0.413344
-0.400167
-0.386854
-0.373396
-0.359800
-0.346060
-0.332184
-0.318186
-0.304047
-0.289783
-0.275406
-0.260898
-0.246267
-0.231534
-0.216687
-0.201730
-0.186670
-0.171508
-0.156253
-0.140898
-0.125460
-0.109941
-0.094339
-0.078658
-0.062907
-0.047083
-0.031209
-0.015264
0.000727
0.016788
0.032848
0.049009
0.065169
0.081330
0.097545
0.113809
0.130012
0.146272
0.162534
0.178794
0.195054
0.211291
0.227554
0.243718
0.259897
0.276045
0.292117
0.308179
0.324139
0.340099
0.355957
0.371815
0.387472
0.403131
0.418773
0.434227
0.449581
0.464836
0.480036
0.495085
0.510033
0.524782
0.539491
0.553993
0.568381
0.582630
0.596721
0.610609
0.624391
0.637966
0.651400
0.664633
0.677697
0.690528
0.703182
0.715630
0.727872
0.739894
0.751728
0.763254
0.774669
0.785788
0.796600
0.807303
0.817705
0.827800
0.837688
0.847369
0.856746
0.865836
0.874678
0.883236
0.891517
0.899466
0.907209
0.914646
0.921775
0.928600
0.935118
0.941430
0.947337
0.952936
0.958291
0.963318
0.967999
0.972376
0.976446
0.980209
0.983587
0.986718
0.989479
0.991915
0.994045
0.995869
0.997384
0.998500
0.999306
0.999805
1.000000
0.999787
0.999354
0.998527
0.997393
0.995878
0.994108
0.991957
0.989500
0.986736
0.983605
0.980191
0.976408
0.972321
0.968028
0.963327
0.958321
0.952909
0.947290
0.941367
0.935136
0.928600
0.921757
0.914608
0.907254
0.899494
0.891528
0.883245
0.874675
0.865791
0.856699
0.847402
0.837706
0.827800
0.817687
0.807270
0.796645
0.785736
0.774603
0.763263
0.751717
0.739900
0.727845
0.715585
0.703161
0.690490
0.677664
0.664633
0.651400
0.637966
0.624372
0.610636
0.596733
0.582624
0.568381
0.553963
0.539439
0.524791
0.510042
0.495094
0.480045
0.464902
0.449554
0.434200
0.418746
0.403185
0.387528
0.371769
0.355996
0.340137
0.324175
0.308139
0.292155
0.275994
0.259900
0.243736
0.227512
0.211309
0.195045
0.178782
0.162517
0.146254
0.130048
0.113788
0.097563
0.081366
0.065136
0.048972
0.032884
0.016723
0.000739
-0.015270
-0.031203
-0.047085
-0.062904
-0.078652
-0.094339
-0.109936
-0.125460
-0.140901
-0.156250
-0.171508
-0.186666
-0.201730
-0.216682
-0.231531
-0.246270
-0.260893
-0.275401
-0.289783
-0.304045
-0.318178
-0.332190
-0.346059
-0.359800
-0.373393
-0.386859
-0.400171
-0.413340
-0.426363
-0.439239
-0.451966
-0.464533
-0.476947
-0.489210
-0.501309
-0.513253
-0.525036
-0.536653
-0.548110
-0.559402
-0.570520
-0.581485
-0.592278
-0.602905
-0.613362
-0.623652
-0.633772
-0.643726
-0.653509
-0.663120
-0.672564
-0.681843
-0.690949
-0.699888
-0.708657
-0.717258
-0.725689
-0.733960
-0.742060
-0.749998
-0.757773
-0.765375
-0.772824
-0.780111
-0.787236
-0.794196
-0.801001
-0.807655
-0.814147
-0.820485
-0.826678
-0.832710
-0.838597
-0.844333
-0.849925
-0.855375
-0.860680
-0.865845
-0.870868
-0.875755
-0.880510
-0.885135
-0.889617
-0.893976
-0.898209
-0.902311
-0.906294
-0.910153
-0.913896
-0.917520
-0.921030
-0.924426
-0.927711
-0.930888
-0.933960
-0.936927
-0.939792
-0.942558
-0.945225
-0.947797
-0.950277
-0.952665
-0.954964
-0.957177
-0.959305
-0.961350
-0.963315
-0.965202
-0.967012
-0.968749
-0.970414
-0.972009
-0.973536
-0.974997
-0.976393
-0.977730
-0.979003
-0.980221
-0.981382
-0.982488
-0.983542
-0.984544
-0.985498
-0.986404
-0.987265
-0.988083
-0.988858
-0.989592
-0.990286
-0.990943
-0.991566
-0.992152
-0.992706
-0.993226
-0.993718
-0.994180
-0.994615
-0.995022
-0.995404
-0.995763
-0.996099
-0.996412
-0.996705
-0.996978
-0.997233
-0.997470
-0.997689
-0.997894
-0.998083
-0.998259
-0.998419
-0.998569
-0.998707
-0.998833
-0.998950
-0.999057
-0.999154
-0.999243
-0.999325
-0.999399
-0.999466
-0.999526
-0.999582
-0.999631
-0.999676
-0.999717
-0.999753
-0.999784
-0.999813
-0.999838
-0.999861
-0.999880
-0.999898
-0.999913
-0.999927
-0.999939
-0.999948
-0.999957
-0.999964
-0.999970
-0.999976
-0.999981
-0.999984
-0.999987
-0.999990
-0.999991
-0.999994
-0.999996
-0.999996
-0.999997
-0.999997
-0.999999
-0.999999
-0.999999
-0.999999
-0.999999
-1.000000
-1.000000
-1.000000
-1.000000
-1.000000
-1.000000
-1.000000
-1.000000
-1.000000
-1.000000
-1.000000
-1.000000
-1.000000
-1.000000
-1.000000
-1.000000
-1.000000
-1.000000
-1.000000
-1.000000
-1.000000
-1.000000
-1.000000
-1.000000
-1.000000
-1.000000
-1.000000
-0.999999
-0.999999
-0.999999
-0.999999
-0.999999
-0.999997
-0.999997
-0.999996
-0.999996
-0.999994
-0.999991
-0.999990
-0.999987
-0.999984
-0.999981
-0.999976
-0.999970
-0.999964
-0.999957
-0.999948
-0.999939
-0.999927
-0.999913
-0.999898
-0.999880
-0.999861
-0.999838
-0.999813
-0.999784
-0.999753
-0.999717
-0.999676
-0.999631
-0.999582
-0.999526
-0.999466
-0.999399
-0.999325
-0.999243
-0.999154
-0.999057
-0.998950
-0.998833
-0.998707
-0.998569
-0.998421
-0.998259
-0.998083
-0.997894
-0.997690
-0.997470
-0.997233
-0.996978
-0.996705
-0.996412
-0.996099
-0.995763
-0.995404
-0.995022
-0.994614
-0.994180
-0.993718
-0.993226
-0.992704
-0.992152
-0.991566
-0.990943
-0.990286
-0.989592
-0.988858
-0.988083
-0.987267
-0.986406
-0.985500
-0.984546
-0.983542
-0.982489
-0.981382
-0.980221
-0.979005
-0.977730
-0.976395
-0.974998
-0.973536
-0.972009
-0.970414
-0.968749
-0.967012
-0.965202
-0.963315
-0.961350
-0.959304
-0.957177
-0.954964
-0.952663
-0.950277
-0.947797
-0.945225
-0.942556
-0.939792
-0.936927
-0.933960
-0.930889
-0.927712
-0.924426
-0.921030
-0.917520
-0.913896
-0.910155
-0.906295
-0.902313
-0.898212
-0.893980
-0.889615
-0.885129
-0.880509
-0.875757
-0.870871
-0.865845
-0.860683
-0.855378
-0.849931
-0.844333
-0.838600
-0.832713
-0.826674
-0.820482
-0.814146
-0.807648
-0.801006
-0.794191
-0.787234
-0.780108
-0.772824
-0.765376
-0.757770
-0.749997
-0.742060
-0.733960
-0.725689
-0.717256
-0.708657
-0.699885
-0.690949
-0.681841
-0.672570
-0.663124
-0.653505
-0.643723
-0.633777
-0.623649
-0.613366
-0.602902
-0.592282
-0.581481
-0.570523
-0.559396
-0.548106
-0.536649
-0.525033
-0.513247
-0.501304
-0.489208
-0.476950
-0.464532
-0.451962
-0.439237
-0.426363
-0.413338
-0.400171
-0.386851
-0.373396
-0.359797
-0.346059
-0.332187
-0.318181
-0.304053
-0.289783
-0.275400
-0.260893
-0.246276
-0.231535
-0.216684
-0.201729
-0.186663
-0.171505
-0.156246
-0.140902
-0.125461
-0.109936
-0.094333
-0.078655
-0.062910
-0.047088
-0.031204
-0.015265
0.000709
0.016752
0.032812
0.048972
0.065133
0.081363
0.097554
0.113791
0.130054
0.146317
0.162582
0.178845
0.195018
0.211279
0.227536
0.243700
0.259863
0.276021
0.292081
0.308142
0.324187
0.340063
0.356002
0.371760
0.387517
0.403176
0.418699
0.434218
0.449569
0.464821
0.480027
0.495076
0.510024
0.524772
0.539463
0.554008
0.568390
0.582633
0.596706
0.610645
0.624409
0.637966
0.651400
0.664633
0.677679
0.690517
0.703152
0.715579
0.727900
0.739918
0.751731
0.763245
0.774648
0.785745
0.796636
0.807243
0.817699
0.827800
0.837700
0.847333
0.856728
0.865842
0.874687
0.883227
0.891508
0.899539
0.907263
0.914682
0.921793
0.928600
0.935166
0.941394
0.947355
0.952963
0.958239
0.963309
0.967972
0.972330
0.976482
0.980227
0.983566
0.986700
0.989524
0.991942
0.994063
0.995872
0.997360
0.998554
0.999342
0.999823
1.000000
0.999870
0.999333
0.998491
0.997342
0.995887
0.994081
0.991960
0.989488
0.986709
0.983623
0.980172
0.976473
0.972366
0.967954
0.963309
0.958312
0.952981
0.947346
0.941403
0.935154
0.928600
0.921739
0.914673
0.907200
0.899521
0.891537
0.883245
0.874648
0.865845
0.856737
0.847342
0.837724
0.827800
0.817669
0.807267
0.796627
0.785742
0.774630
0.763272
0.751708
0.739891
0.727818
0.715639
0.703155
0.690528
0.677634
0.664603
0.651400
0.637990
0.624354
0.610636
0.596697
0.582657
0.568428
0.553990
0.539445
0.524800
0.509952
0.495097
0.480045
0.464881
0.449628
0.434172
0.418717
0.403164
0.387481
0.371824
0.355966
0.340108
0.324151
0.308151
0.292090
0.276030
0.259869
0.243709
0.227548
0.211288
0.195063
0.178800
0.162537
0.146272
0.130009
0.113745
0.097563
0.081318
0.065142
0.048982
0.032827
0.016761
0.000700
-0.015270
-0.031207
-0.047085
-0.062910
-0.078657
-0.094338
-0.109938
-0.125458
-0.140895
-0.156403
-0.171504
-0.186513
-0.201430
-0.216237
-0.230940
-0.246345
-0.260824
-0.275185
-0.290214
-0.304330
-0.318324
-0.332187
-0.345919
-0.359523
-0.373362
-0.386685
-0.399874
-0.412917
-0.426880
-0.439630
-0.452220
-0.464659
-0.476950
-0.489090
-0.501070
-0.512899
-0.524569
-0.536070
-0.548358
-0.559534
-0.570550
-0.581703
-0.592386
-0.602899
-0.613260
-0.623449
-0.633474
-0.643326
-0.653560
-0.663075
-0.672424
-0.682116
-0.691126
-0.699976
-0.708654
-0.717174
-0.725530
-0.733716
-0.741957
-0.749820
-0.757522
-0.765679
-0.773050
-0.780250
-0.787300
-0.794200
-0.800940
-0.807520
-0.813949
-0.820240
-0.826369
-0.832840
-0.838668
-0.844347
-0.850036
-0.855430
-0.860683
-0.865789
-0.870774
-0.875610
-0.880323
-0.885150
-0.889600
-0.893910
-0.898330
-0.902392
-0.906333
-0.910155
-0.913858
-0.917448
-0.920925
-0.924384
-0.927639
-0.930787
-0.934081
-0.937015
-0.939850
-0.942586
-0.945226
-0.947773
-0.950229
-0.952594
-0.954874
-0.957069
-0.959352
-0.961375
-0.963319
-0.965238
-0.967030
-0.968749
-0.970398
-0.971977
-0.973491
-0.974940
-0.976401
-0.977722
-0.978985
-0.980257
-0.981405
-0.982498
-0.983541
-0.984535
-0.985480
-0.986379
-0.987255
-0.988065
-0.988833
-0.989620
-0.990307
-0.990957
-0.991572
-0.992152
-0.992700
-0.993217
-0.993703
-0.994162
-0.994594
-0.995031
-0.995409
-0.995764
-0.996105
-0.996415
-0.996705
-0.996975
-0.997228
-0.997462
-0.997681
-0.997894
-0.998082
-0.998256
-0.998425
-0.998572
-0.998709
-0.998833
-0.998949
-0.999054
-0.999151
-0.999243
-0.999322
-0.999396
-0.999468
-0.999528
-0.999583
-0.999631
-0.999676
-0.999715
-0.999751
-0.999783
-0.999811
-0.999837
-0.999861
-0.999880
-0.999898
-0.999913
-0.999927
-0.999939
-0.999948
-0.999957
-0.999964
-0.999970
-0.999976
-0.999981
-0.999984
-0.999987
-0.999990
-0.999993
-0.999994
-0.999996
-0.999996
-0.999997
-0.999997
-0.999999
-0.999999
-0.999999
-0.999999
-0.999999
-1.000000
-1.000000
-1.000000
-1.000000
-1.000000
-1.000000
-1.000000
-1.000000
-1.000000
-1.000000
-1.000000
-1.000000
-1.000000
-1.000000
-1.000000
-1.000000
-1.000000
-1.000000
-1.000000
-1.000000
-1.000000
-1.000000
-1.000000
-1.000000
-1.000000
-1.000000
-1.000000
-0.999999
-0.999999
-0.999999
-0.999999
-0.999999
-0.999997
-0.999997
-0.999996
-0.999996
-0.999994
-0.999993
-0.999990
-0.999987
-0.999984
-0.999981
-0.999976
-0.999970
-0.999964
-0.999957
-0.999948
-0.999939
-0.999927
-0.999913
-0.999898
-0.999880
-0.999861
-0.999837
-0.999813
-0.999784
-0.999753
-0.999717
-0.999676
-0.999633
-0.999582
-0.999528
-0.999463
-0.999396
-0.999322
-0.999241
-0.999153
-0.999057
-0.998952
-0.998836
-0.998712
-0.998575
-0.998428
-0.998254
-0.998080
-0.997893
-0.997686
-0.997467
-0.997233
-0.996981
-0.996711
-0.996421
-0.996111
-0.995761
-0.995406
-0.995028
-0.994602
-0.994171
-0.993714
-0.993226
-0.992710
-0.992163
-0.991584
-0.990952
-0.990301
-0.989616
-0.988828
-0.988060
-0.987250
-0.986397
-0.985498
-0.984555
-0.983563
-0.982521
-0.981427
-0.980281
-0.978976
-0.977713
-0.976390
-0.974968
-0.973521
-0.972009
-0.970431
-0.968782
-0.967065
-0.965275
-0.963304
-0.961359
-0.959335
-0.957111
-0.954918
-0.952641
-0.950277
-0.947823
-0.945277
-0.942639
-0.939828
-0.936993
-0.934057
-0.930765
-0.927616
-0.924360
-0.920995
-0.917521
-0.913933
-0.910231
-0.906412
-0.902475
-0.898420
-0.893875
-0.889564
-0.885123
-0.880413
-0.875710
-0.870873
-0.865896
-0.860784
-0.855537
-0.850150
-0.844305
-0.838624
-0.832467
-0.826489
-0.820360
-0.814083
-0.807654
-0.801070
-0.794337
-0.787443
-0.780202
-0.772987
-0.765619
-0.757459
-0.749760
-0.741900
-0.733879
-0.725689
-0.717340
-0.708829
-0.700150
-0.691309
-0.682300
-0.672355
-0.663003
-0.653479
-0.643524
-0.633673
-0.623646
-0.613467
-0.603109
-0.592600
-0.581920
-0.570469
-0.559450
-0.548275
-0.536307
-0.524796
-0.513133
-0.501310
-0.489330
-0.477196
-0.464910
-0.452122
-0.439525
-0.426787
-0.412819
-0.399769
-0.386590
-0.373260
-0.359800
-0.346200
-0.332470
-0.318610
-0.304620
-0.290500
-0.275077
-0.260718
-0.246237
-0.231234
-0.216529
-0.201726
-0.186816
-0.171807
-0.156706
-0.141516
-0.125385
-0.110014
-0.094570
-0.078186
-0.062586
-0.046933
-0.031210
-0.015426
0.000426
0.016333
0.032674
0.048649
0.064650
0.082000
0.097999
0.114100
0.130200
0.146299
0.162400
0.178500
0.194599
0.210600
0.226699
0.244050
0.260125
0.276466
0.292467
0.308334
0.324166
0.339933
0.355633
0.371334
0.386899
0.403249
0.418650
0.433950
0.450033
0.465133
0.480133
0.495066
0.509866
0.524500
0.538999
0.553800
0.568024
0.582150
0.597300
0.611100
0.624700
0.638100
0.651400
0.664500
0.677400
0.690100
0.702700
0.715000
0.728100
0.739999
0.751675
0.763467
0.774733
0.785733
0.796500
0.807066
0.817333
0.827400
0.837799
0.847300
0.856600
0.866100
0.874833
0.883300
0.891499
0.899433
0.907066
0.914400
0.921724
0.928450
0.934975
0.941599
0.947500
0.953100
0.958300
0.963300
0.967900
0.972300
0.976300
0.979999
0.983400
0.986749
0.989524
0.991975
0.994099
0.995899
0.997366
0.998500
0.999366
0.999834
1.000000
0.999850
0.999300
0.998550
0.997333
0.995866
0.994033
0.991966
0.989500
0.986733
0.983667
0.980200
0.976525
0.972525
0.967800
0.963100
0.958200
0.952900
0.947299
0.941500
0.935299
0.928800
0.922099
0.915000
0.907075
0.899449
0.891525
0.883066
0.874566
0.865833
0.856800
0.847566
0.838033
0.828199
0.817600
0.807349
0.796800
0.785400
0.774433
0.763167
0.751699
0.739999
0.728133
0.715966
0.703324
0.690775
0.678075
0.664099
0.651000
0.637699
0.624300
0.610600
0.596899
0.582900
0.568800
0.554599
0.540199
0.524475
0.509775
0.495049
0.479733
0.464733
0.449599
0.434400
0.418999
0.403666
0.388167
0.371700
0.356050
0.340350
0.323667
0.307866
0.291966
0.276000
0.260067
0.244066
0.228000
0.211525
0.195424
0.179350
0.161899
0.145800
0.129700
0.113599
0.097500
0.081499
0.065500
0.049500
0.033499
0.017599
0.000375
-0.015468
-0.031242
-0.047403
-0.063066
-0.078657
-0.094180
-0.109630
-0.124993
-0.140283
-0.156325
-0.171430
-0.186439
-0.202176
-0.216979
-0.231679
-0.246273
-0.260746
-0.275110
-0.289747
-0.303867
-0.317868
-0.331737
-0.346609
-0.360210
-0.373669
-0.386989
-0.400170
-0.413209
-0.426109
-0.438859
-0.451459
-0.463909
-0.477228
-0.489363
-0.501340
-0.513483
-0.525147
-0.536650
-0.547990
-0.559173
-0.570193
-0.581046
-0.592330
-0.602850
-0.613204
-0.623956
-0.633973
-0.643824
-0.653509
-0.663030
-0.672379
-0.681567
-0.690835
-0.699687
-0.708372
-0.717600
-0.725940
-0.734130
-0.742140
-0.750000
-0.757690
-0.765229
-0.772600
-0.779820
-0.786880
-0.794347
-0.801085
-0.807670
-0.814273
-0.820546
-0.826674
-0.832647
-0.838480
-0.844164
-0.849706
-0.855405
-0.860655
-0.865770
-0.871017
-0.875856
-0.880557
-0.885130
-0.889573
-0.893886
-0.898080
-0.902262
-0.906205
-0.910032
-0.914044
-0.917628
-0.921100
-0.924460
-0.927712
-0.930859
-0.933901
-0.936841
-0.939681
-0.942423
-0.945285
-0.947829
-0.950283
-0.952711
-0.954987
-0.957177
-0.959283
-0.961309
-0.963256
-0.965127
-0.967021
-0.968740
-0.970389
-0.972055
-0.973566
-0.975012
-0.976395
-0.977716
-0.978979
-0.980185
-0.981367
-0.982464
-0.983509
-0.984585
-0.985527
-0.986424
-0.987274
-0.988084
-0.988851
-0.989578
-0.990267
-0.990919
-0.991536
-0.992164
-0.992712
-0.993228
-0.993727
-0.994185
-0.994614
-0.995019
-0.995397
-0.995752
-0.996085
-0.996414
-0.996703
-0.996975
-0.997240
-0.997474
-0.997692
-0.997894
-0.998082
-0.998254
-0.998415
-0.998568
-0.998704
-0.998830
-0.998955
-0.999060
-0.999156
-0.999244
-0.999325
-0.999397
-0.999465
-0.999525
-0.999580
-0.999628
-0.999676
-0.999717
-0.999753
-0.999784
-0.999813
-0.999838
-0.999861
-0.999880
-0.999897
-0.999913
-0.999927
-0.999937
-0.999948
-0.999957
-0.999964
-0.999970
-0.999976
-0.999981
-0.999984
-0.999987
-0.999990
-0.999991
-0.999994
-0.999996
-0.999996
-0.999997
-0.999997
-0.999999
-0.999999
-0.999999
-0.999999
-0.999999
-1.000000
-1.000000
-1.000000
-1.000000
-1.000000
-1.000000
-1.000000
-1.000000
-1.000000
-1.000000
-1.000000
-1.000000
-1.000000
-1.000000
-1.000000
-1.000000
-1.000000
-1.000000
-1.000000
-1.000000
-1.000000
-1.000000
-1.000000
-1.000000
-1.000000
-1.000000
-1.000000
-0.999999
-0.999999
-0.999999
-0.999999
-0.999999
-0.999997
-0.999997
-0.999996
-0.999996
-0.999994
-0.999991
-0.999990
-0.999987
-0.999984
-0.999981
-0.999976
-0.999970
-0.999964
-0.999957
-0.999948
-0.999937
-0.999927
-0.999913
-0.999898
-0.999880
-0.999861
-0.999838
-0.999813
-0.999784
-0.999753
-0.999715
-0.999675
-0.999630
-0.999582
-0.999526
-0.999466
-0.999400
-0.999327
-0.999247
-0.999159
-0.999054
-0.998949
-0.998833
-0.998704
-0.998568
-0.998419
-0.998260
-0.998086
-0.997900
-0.997698
-0.997468
-0.997234
-0.996982
-0.996696
-0.996406
-0.996096
-0.995763
-0.995409
-0.995029
-0.994627
-0.994186
-0.993729
-0.993243
-0.992683
-0.992134
-0.991554
-0.990937
-0.990288
-0.989599
-0.988873
-0.988108
-0.987300
-0.986449
-0.985477
-0.984532
-0.983539
-0.982467
-0.981370
-0.980221
-0.979017
-0.977755
-0.976434
-0.975054
-0.973528
-0.972016
-0.970438
-0.968698
-0.966976
-0.965182
-0.963315
-0.961369
-0.959346
-0.957241
-0.954991
-0.952717
-0.950355
-0.947697
-0.945148
-0.942504
-0.939765
-0.936928
-0.933991
-0.930952
-0.927810
-0.924561
-0.921202
-0.917439
-0.913849
-0.910144
-0.906216
-0.902271
-0.898210
-0.894016
-0.889704
-0.885267
-0.880696
-0.875734
-0.870895
-0.865920
-0.860523
-0.855270
-0.849876
-0.844333
-0.838656
-0.832827
-0.826860
-0.820564
-0.814287
-0.807862
-0.800730
-0.793990
-0.787090
-0.780040
-0.772830
-0.765460
-0.757930
-0.750240
-0.742380
-0.734370
-0.725500
-0.717154
-0.708633
-0.699706
-0.690856
-0.681840
-0.672660
-0.663310
-0.653800
-0.644116
-0.633724
-0.623704
-0.613519
-0.602590
-0.592066
-0.581376
-0.570523
-0.559510
-0.548329
-0.536997
-0.525175
-0.513517
-0.501700
-0.488719
-0.476580
-0.464290
-0.451840
-0.439240
-0.426499
-0.413599
-0.400570
-0.387390
-0.374070
-0.359490
-0.345889
-0.332149
-0.317899
-0.303906
-0.289783
-0.275550
-0.261186
-0.246714
-0.232123
-0.216610
-0.201805
-0.186895
-0.171054
-0.155943
-0.140743
-0.125463
-0.110094
-0.094650
-0.079126
-0.063102
-0.047448
-0.031722
-0.014629
0.001200
0.017100
0.033000
0.049000
0.064999
0.081000
0.097099
0.113100
0.129199
0.146650
0.162750
0.178849
0.195400
0.211467
0.227500
0.243567
0.259566
0.275566
0.291466
0.308250
0.324049
0.339850
0.356466
0.372066
0.387666
0.403167
0.418600
0.433900
0.449100
0.464650
0.479650
0.494575
0.510600
0.525199
0.539800
0.554100
0.568399
0.582499
0.596400
0.610200
0.623899
0.637300
0.651700
0.664774
0.677674
0.690799
0.703266
0.715633
0.727734
0.739633
0.751300
0.762766
0.774649
0.785700
0.796500
0.807633
0.817866
0.827899
0.837733
0.847266
0.856566
0.865600
0.874575
0.883000
0.891225
0.899800
0.907399
0.914800
0.921799
0.928600
0.935100
0.941299
0.947200
0.952699
0.958000
0.963400
0.968074
0.972349
0.976533
0.980200
0.983566
0.986700
0.989466
0.991866
0.994000
0.995899
0.997350
0.998500
0.999333
0.999867
1.000000
0.999834
0.999366
0.998500
0.997434
0.995925
0.994150
0.991999
0.989400
0.986599
0.983500
0.980100
0.976399
0.972400
0.968100
0.963400
0.958500
0.953200
0.947224
0.941299
0.935149
0.928467
0.921733
0.914599
0.907266
0.899634
0.891733
0.883566
0.874650
0.865900
0.856849
0.847066
0.837567
0.827700
0.817699
0.807366
0.796866
0.786100
0.774724
0.763549
0.752074
0.739399
0.727500
0.715399
0.703000
0.690499
0.677800
0.664900
0.651799
0.638500
0.625099
0.610350
0.596550
0.582625
0.568134
0.553833
0.539500
0.524967
0.510267
0.495534
0.480633
0.464800
0.449650
0.434449
0.418300
0.402834
0.387333
0.371733
0.356133
0.340434
0.324666
0.308325
0.292525
0.276525
0.259200
0.243199
0.227200
0.211099
0.195100
0.178999
0.162900
0.146800
0.130699
0.114600
0.097174
0.081150
0.065074
0.048633
0.032733
0.016734
0.000853
-0.014946
-0.030730
-0.046453
-0.062985
-0.078574
-0.094099
-0.110406
-0.125766
-0.141057
-0.156246
-0.171357
-0.186366
-0.201276
-0.216499
-0.231199
-0.245797
-0.261480
-0.275839
-0.290070
-0.304189
-0.318180
-0.332050
-0.345790
-0.359389
-0.372859
-0.386190
-0.400470
-0.413508
-0.426397
-0.439497
-0.452089
-0.464533
-0.476826
-0.488967
-0.500950
-0.512773
-0.525090
-0.536595
-0.547935
-0.559737
-0.570744
-0.581593
-0.592279
-0.602800
-0.613156
-0.623628
-0.633649
-0.643504
-0.653190
-0.663499
-0.672850
-0.682030
-0.691039
-0.699889
-0.708570
-0.717090
-0.725440
-0.733630
-0.741660
-0.750175
-0.757864
-0.765400
-0.772969
-0.780180
-0.787233
-0.794127
-0.800869
-0.807453
-0.813886
-0.820515
-0.826639
-0.832620
-0.838770
-0.844446
-0.849984
-0.855376
-0.860629
-0.865740
-0.870723
-0.875700
-0.880402
-0.884982
-0.889800
-0.894109
-0.898290
-0.902353
-0.906295
-0.910117
-0.913822
-0.917413
-0.920892
-0.924259
-0.927784
-0.930928
-0.933967
-0.936985
-0.939820
-0.942558
-0.945198
-0.947746
-0.950203
-0.952570
-0.954975
-0.957165
-0.959272
-0.961410
-0.963352
-0.965220
-0.967012
-0.968733
-0.970381
-0.971961
-0.973516
-0.974964
-0.976350
-0.977782
-0.979042
-0.980245
-0.981394
-0.982489
-0.983532
-0.984526
-0.985471
-0.986371
-0.987225
-0.988101
-0.988867
-0.989593
-0.990300
-0.990951
-0.991566
-0.992146
-0.992694
-0.993211
-0.993699
-0.994182
-0.994612
-0.995016
-0.995416
-0.995770
-0.996102
-0.996412
-0.996702
-0.996973
-0.997225
-0.997467
-0.997684
-0.997887
-0.998091
-0.998263
-0.998424
-0.998571
-0.998707
-0.998833
-0.998947
-0.999054
-0.999150
-0.999240
-0.999327
-0.999399
-0.999466
-0.999528
-0.999582
-0.999631
-0.999676
-0.999715
-0.999751
-0.999783
-0.999813
-0.999838
-0.999861
-0.999882
-0.999898
-0.999913
-0.999927
-0.999937
-0.999948
-0.999957
-0.999964
-0.999970
-0.999976
-0.999981
-0.999984
-0.999987
-0.999990
-0.999991
-0.999994
-0.999996
-0.999996
-0.999997
-0.999997
-0.999999
-0.999999
-0.999999
-0.999999
-0.999999
-1.000000
-1.000000
-1.000000
-1.000000
-1.000000
-1.000000
-1.000000
-1.000000
-1.000000
-1.000000
-1.000000
-1.000000
-1.000000
-1.000000
-1.000000
-1.000000
-1.000000
-1.000000
-1.000000
-1.000000
-1.000000
-1.000000
-1.000000
-1.000000
-1.000000
-1.000000
-1.000000
-0.999999
-0.999999
-0.999999
-0.999999
-0.999999
-0.999997
-0.999997
-0.999996
-0.999996
-0.999994
-0.999993
-0.999990
-0.999987
-0.999984
-0.999981
-0.999976
-0.999970
-0.999964
-0.999957
-0.999948
-0.999939
-0.999927
-0.999913
-0.999898
-0.999880
-0.999861
-0.999838
-0.999813
-0.999784
-0.999753
-0.999717
-0.999678
-0.999633
-0.999585
-0.999525
-0.999465
-0.999399
-0.999322
-0.999243
-0.999154
-0.999058
-0.998952
-0.998838
-0.998712
-0.998569
-0.998421
-0.998260
-0.998077
-0.997890
-0.997687
-0.997470
-0.997236
-0.996984
-0.996714
-0.996415
-0.996106
-0.995746
-0.995391
-0.995011
-0.994606
-0.994176
-0.993718
-0.993232
-0.992716
-0.992169
-0.991590
-0.990976
-0.990271
-0.989583
-0.988857
-0.988068
-0.987258
-0.986406
-0.985509
-0.984564
-0.983572
-0.982531
-0.981376
-0.980227
-0.979023
-0.977691
-0.976366
-0.974982
-0.973536
-0.972024
-0.970446
-0.968800
-0.967035
-0.965242
-0.963378
-0.961270
-0.959242
-0.957133
-0.954942
-0.952666
-0.950302
-0.947848
-0.945304
-0.942667
-0.939934
-0.936861
-0.933922
-0.930882
-0.927646
-0.924393
-0.921030
-0.917556
-0.913969
-0.910269
-0.906450
-0.902292
-0.898225
-0.894040
-0.889486
-0.885040
-0.880464
-0.875760
-0.870924
-0.865950
-0.860836
-0.855442
-0.850053
-0.844518
-0.838360
-0.832530
-0.826549
-0.820420
-0.814150
-0.807720
-0.801139
-0.794400
-0.787519
-0.780469
-0.772660
-0.765288
-0.757752
-0.749844
-0.741976
-0.733960
-0.725779
-0.717430
-0.708913
-0.700236
-0.690900
-0.681885
-0.672705
-0.662836
-0.653316
-0.643626
-0.633774
-0.623754
-0.613570
-0.603220
-0.592413
-0.581727
-0.570880
-0.558949
-0.547770
-0.536419
-0.524920
-0.513250
-0.501430
-0.489450
-0.477319
-0.465030
-0.452599
-0.438952
-0.426199
-0.413307
-0.399903
-0.386716
-0.373393
-0.359934
-0.346333
-0.332607
-0.318744
-0.303975
-0.289855
-0.275614
-0.260460
-0.245976
-0.231387
-0.216679
-0.201880
-0.186970
-0.171963
-0.156442
-0.141247
-0.125965
-0.109320
-0.093870
-0.078340
-0.062749
-0.047089
-0.031369
-0.015589
0.000199
0.016099
0.032100
0.049324
0.065325
0.081349
0.097866
0.113967
0.130000
0.146100
0.162199
0.178300
0.194400
0.211399
0.227449
0.243450
0.260334
0.276333
0.292233
0.308133
0.324033
0.339766
0.355467
0.371599
0.387199
0.402625
0.419400
0.434700
0.449899
0.465000
0.480000
0.494899
0.509700
0.524400
0.538900
0.553300
0.568699
0.582775
0.597133
0.610933
0.624499
0.637999
0.651267
0.664333
0.677299
0.690000
0.703249
0.715549
0.727699
0.740200
0.751900
0.763366
0.774633
0.785667
0.796399
0.806934
0.817549
0.827575
0.837400
0.847699
0.856999
0.865999
0.874800
0.883200
0.891400
0.899400
0.907000
0.914400
0.921400
0.928750
0.935224
0.941400
0.947433
0.952999
0.958266
0.963234
0.967900
0.972267
0.976233
0.980200
0.983599
0.986700
0.989599
0.991966
0.994099
0.995899
0.997366
0.998500
0.999333
0.999850
1.000000
0.999825
0.999300
0.998500
0.997300
0.995899
0.994099
0.991999
0.989500
0.986800
0.983700
0.980400
0.976375
0.972349
0.967999
0.963166
0.958233
0.952966
0.947367
0.941533
0.935299
0.928866
0.921750
0.914700
0.907350
0.899266
0.891366
0.883134
0.874666
0.865900
0.856900
0.847633
0.837825
0.828025
0.818050
0.806899
0.796300
0.785500
0.774499
0.763300
0.751800
0.740100
0.728200
0.716100
0.703800
0.690250
0.677524
0.664600
0.651133
0.637833
0.624400
0.610767
0.596967
0.583033
0.568933
0.553900
0.539550
0.525049
0.509533
0.494766
0.479866
0.464866
0.449766
0.434500
0.419200
0.403375
0.387874
0.372300
0.355300
0.339600
0.323800
0.307999
0.292099
0.276199
0.260200
0.244200
0.228199
0.212100
0.194674
0.178575
0.162475
0.145999
0.129900
0.113800
0.097699
0.081633
0.065634
0.049633
0.032749
0.016849
0.000960
-0.015744
-0.031519
-0.047247
-0.062904
-0.078499
-0.094020
-0.109470
-0.125269
-0.140550
-0.155755
-0.172120
-0.187120
-0.202030
-0.216829
-0.231529
-0.246130
-0.260599
-0.274969
-0.289210
-0.303340
-0.318499
-0.332359
-0.346098
-0.360070
-0.373530
-0.386853
-0.400036
-0.413080
-0.425973
-0.438726
-0.452025
-0.464470
-0.476764
-0.489570
-0.501546
-0.513366
-0.525033
-0.536530
-0.547876
-0.559063
-0.570387
-0.581239
-0.591925
-0.603330
-0.613669
-0.623860
-0.633870
-0.643729
-0.653410
-0.662929
-0.672289
-0.681480
-0.690499
-0.700087
-0.708765
-0.717280
-0.725856
-0.734040
-0.742060
-0.749923
-0.757617
-0.765150
-0.772530
-0.780145
-0.787195
-0.794095
-0.801199
-0.807786
-0.814213
-0.820489
-0.826606
-0.832593
-0.838420
-0.844263
-0.849802
-0.855205
-0.860890
-0.865999
-0.870970
-0.875809
-0.880510
-0.885090
-0.889530
-0.893850
-0.898039
-0.902110
-0.906382
-0.910201
-0.913905
-0.917592
-0.921064
-0.924426
-0.927679
-0.930826
-0.933870
-0.936810
-0.939805
-0.942543
-0.945186
-0.947872
-0.950325
-0.952687
-0.954963
-0.957154
-0.959262
-0.961290
-0.963291
-0.965160
-0.966955
-0.968818
-0.970464
-0.972040
-0.973552
-0.974998
-0.976381
-0.977704
-0.978967
-0.980173
-0.981325
-0.982512
-0.983554
-0.984547
-0.985518
-0.986413
-0.987265
-0.988075
-0.988842
-0.989571
-0.990259
-0.990948
-0.991561
-0.992143
-0.992721
-0.993237
-0.993723
-0.994180
-0.994611
-0.995014
-0.995394
-0.995758
-0.996091
-0.996402
-0.996717
-0.996987
-0.997237
-0.997471
-0.997690
-0.997891
-0.998079
-0.998253
-0.998413
-0.998562
-0.998710
-0.998835
-0.998950
-0.999058
-0.999156
-0.999243
-0.999324
-0.999397
-0.999463
-0.999525
-0.999582
-0.999631
-0.999675
-0.999717
-0.999753
-0.999784
-0.999813
-0.999838
-0.999861
-0.999880
-0.999898
-0.999913
-0.999927
-0.999939
-0.999948
-0.999957
-0.999964
-0.999970
-0.999976
-0.999981
-0.999984
-0.999987
-0.999990
-0.999993
-0.999994
-0.999996
-0.999996
-0.999997
-0.999997
-0.999999
-0.999999
-0.999999
-0.999999
-0.999999
-1.000000
-1.000000
-1.000000
-1.000000
-1.000000
-1.000000
-1.000000
-1.000000
-1.000000
-1.000000
-1.000000
-1.000000
-1.000000
-1.000000
-1.000000
-1.000000
-1.000000
-1.000000
-1.000000
-1.000000
-1.000000
-1.000000
-1.000000
-1.000000
-1.000000
-1.000000
-1.000000
-0.999999
-0.999999
-0.999999
-0.999999
-0.999999
-0.999997
-0.999997
-0.999996
-0.999996
-0.999994
-0.999991
-0.999990
-0.999987
-0.999984
-0.999981
-0.999976
-0.999970
-0.999964
-0.999957
-0.999948
-0.999937
-0.999927
-0.999913
-0.999898
-0.999880
-0.999861
-0.999840
-0.999814
-0.999784
-0.999751
-0.999717
-0.999675
-0.999631
-0.999582
-0.999528
-0.999466
-0.999400
-0.999328
-0.999243
-0.999154
-0.999058
-0.998947
-0.998832
-0.998706
-0.998569
-0.998422
-0.998262
-0.998083
-0.997896
-0.997695
-0.997477
-0.997222
-0.996970
-0.996699
-0.996409
-0.996099
-0.995767
-0.995412
-0.995034
-0.994632
-0.994203
-0.993708
-0.993220
-0.992704
-0.992140
-0.991560
-0.990943
-0.990294
-0.989607
-0.988881
-0.988116
-0.987262
-0.986409
-0.985512
-0.984516
-0.983521
-0.982477
-0.981382
-0.980233
-0.979029
-0.977767
-0.976411
-0.975030
-0.973584
-0.971947
-0.970366
-0.968716
-0.966994
-0.965202
-0.963334
-0.961390
-0.959368
-0.957264
-0.955077
-0.952612
-0.950247
-0.947791
-0.945172
-0.942531
-0.939792
-0.936955
-0.934020
-0.930982
-0.927663
-0.924408
-0.921046
-0.917572
-0.913785
-0.910078
-0.906255
-0.902311
-0.898246
-0.894060
-0.889753
-0.885184
-0.880615
-0.875914
-0.870670
-0.865690
-0.860580
-0.855319
-0.849930
-0.844390
-0.838710
-0.832890
-0.826920
-0.820800
-0.814000
-0.807567
-0.800985
-0.794059
-0.787164
-0.780106
-0.772900
-0.765529
-0.758004
-0.750313
-0.742020
-0.733999
-0.725815
-0.717006
-0.708483
-0.699793
-0.690949
-0.681930
-0.672756
-0.663406
-0.653629
-0.643942
-0.634098
-0.623239
-0.613050
-0.602689
-0.592170
-0.581490
-0.570640
-0.559620
-0.548449
-0.537109
-0.525619
-0.512980
-0.501157
-0.489175
-0.476703
-0.464406
-0.451966
-0.439369
-0.426624
-0.413736
-0.400704
-0.386790
-0.373465
-0.360004
-0.345646
-0.331909
-0.318040
-0.304050
-0.289926
-0.275689
-0.261330
-0.246453
-0.231867
-0.217167
-0.201130
-0.186210
-0.171199
-0.156100
-0.140899
-0.125620
-0.110250
-0.094810
-0.079290
-0.063700
-0.046732
-0.031008
-0.015222
0.001053
0.016966
0.032866
0.048799
0.064800
0.080866
0.097800
0.113850
0.129949
0.146934
0.163033
0.179133
0.195199
0.211300
0.227334
0.243400
0.259399
0.275775
0.291775
0.307675
0.324799
0.340600
0.356299
0.371899
0.387499
0.403000
0.418399
0.433699
0.448999
0.464100
0.480349
0.495250
0.510025
0.525100
0.539599
0.553999
0.568266
0.582366
0.596334
0.610099
0.624450
0.637900
0.651199
0.665034
0.677899
0.690600
0.703134
0.715467
0.727566
0.739500
0.751525
0.763050
0.774274
0.786199
0.796999
0.807499
0.817800
0.827800
0.837600
0.847200
0.856500
0.865500
0.874924
0.883399
0.891574
0.899766
0.907333
0.914700
0.921766
0.928533
0.934999
0.941166
0.947133
0.952999
0.958249
0.963199
0.968100
0.972433
0.976467
0.980200
0.983566
0.986667
0.989400
0.991900
0.994024
0.995850
0.997399
0.998500
0.999400
0.999799
1.000000
0.999799
0.999400
0.998500
0.997399
0.996000
0.994024
0.991900
0.989475
0.986667
0.983566
0.980200
0.976467
0.972433
0.968100
0.963466
0.958249
0.952999
0.947449
0.941166
0.934999
0.928533
0.921766
0.914700
0.907333
0.899766
0.891574
0.883399
0.874924
0.865500
0.856500
0.847200
0.837600
0.827800
0.817800
0.807499
0.796999
0.786199
0.775200
0.763050
0.751525
0.739825
0.727566
0.715467
0.703134
0.690600
0.677899
0.665034
0.651933
0.637900
0.624450
0.610849
0.596334
0.582366
0.568266
0.553999
0.539599
0.525100
0.510433
0.495250
0.480349
0.465349
0.448999
0.433699
0.418399
0.403000
0.387499
0.371899
0.356299
0.340600
0.324799
0.309000
0.291775
0.275775
0.259849
0.243400
0.227334
0.211300
0.195199
0.179133
0.163033
0.146934
0.129949
0.113850
0.097800
0.080866
0.064800
0.048799
0.032866
0.016966
0.001053
-0.014784
-0.031008
-0.046732
-0.062395
-0.079290
-0.094810
-0.110250
-0.125620
-0.140899
-0.156100
-0.171199
-0.186210
-0.201130
-0.215940
-0.231867
-0.246453
-0.260929
-0.275689
-0.289926
-0.304050
-0.318040
-0.331909
-0.345646
-0.359253
-0.373465
-0.386790
-0.399975
-0.413736
-0.426624
-0.439369
-0.451966
-0.464406
-0.476703
-0.488839
-0.501157
-0.512980
-0.524652
-0.537109
-0.548449
-0.559620
-0.570640
-0.581490
-0.592170
-0.602689
-0.613050
-0.623239
-0.633270
-0.643942
-0.653629
-0.663406
-0.672756
-0.681930
-0.690949
-0.699793
-0.708483
-0.717006
-0.725356
-0.733999
-0.742020
-0.749880
-0.758004
-0.765529
-0.772900
-0.780106
-0.787164
-0.794059
-0.800800
-0.807567
-0.814000
-0.820282
-0.826920
-0.832890
-0.838710
-0.844390
-0.849930
-0.855319
-0.860580
-0.865690
-0.870670
-0.875520
-0.880615
-0.885184
-0.889632
-0.894060
-0.898246
-0.902311
-0.906255
-0.910078
-0.913785
-0.917377
-0.921046
-0.924408
-0.927663
-0.930982
-0.934020
-0.936955
-0.939792
-0.942531
-0.945172
-0.947721
-0.950247
-0.952612
-0.954889
-0.957264
-0.959368
-0.961390
-0.963334
-0.965202
-0.966994
-0.968716
-0.970366
-0.971947
-0.973462
-0.975028
-0.976411
-0.977731
-0.979029
-0.980233
-0.981382
-0.982477
-0.983521
-0.984516
-0.985461
-0.986409
-0.987262
-0.988071
-0.988881
-0.989607
-0.990294
-0.990943
-0.991560
-0.992140
-0.992689
-0.993220
-0.993708
-0.994165
-0.994632
-0.995034
-0.995412
-0.995767
-0.996099
-0.996409
-0.996699
-0.996970
-0.997222
-0.997458
-0.997695
-0.997896
-0.998083
-0.998262
-0.998422
-0.998569
-0.998706
-0.998832
-0.998947
-0.999052
-0.999154
-0.999243
-0.999324
-0.999400
-0.999466
-0.999528
-0.999582
-0.999631
-0.999675
-0.999715
-0.999751
-0.999784
-0.999811
-0.999840
-0.999861
-0.999880
-0.999898
-0.999913
-0.999927
-0.999937
-0.999948
-0.999957
-0.999964
-0.999970
-0.999976
-0.999981
-0.999984
-0.999987
-0.999990
-0.999991
-0.999994
-0.999996
-0.999996
-0.999997
-0.999997
-0.999999
-0.999999
-0.999999
-0.999999
-0.999999
-1.000000
-1.000000
-1.000000
-1.000000
-1.000000
-1.000000
-1.000000
-1.000000
-1.000000
-1.000000
-1.000000
-1.000000
-1.000000
-1.000000
-1.000000
-1.000000
-1.000000
-1.000000
-1.000000
-1.000000
-1.000000
-1.000000
-1.000000
-1.000000
-1.000000
-1.000000
-1.000000
-0.999999
-0.999999
-0.999999
-0.999999
-0.999999
-0.999997
-0.999997
-0.999996
-0.999996
-0.999994
-0.999993
-0.999990
-0.999987
-0.999984
-0.999981
-0.999976
-0.999970
-0.999964
-0.999957
-0.999948
-0.999939
-0.999927
-0.999913
-0.999898
-0.999880
-0.999861
-0.999838
-0.999813
-0.999784
-0.999753
-0.999717
-0.999678
-0.999631
-0.999582
-0.999528
-0.999463
-0.999397
-0.999324
-0.999243
-0.999156
-0.999058
-0.998953
-0.998835
-0.998710
-0.998574
-0.998413
-0.998253
-0.998079
-0.997891
-0.997690
-0.997471
-0.997237
-0.996987
-0.996717
-0.996427
-0.996091
-0.995758
-0.995404
-0.995014
-0.994611
-0.994180
-0.993723
-0.993237
-0.992721
-0.992175
-0.991563
-0.990948
-0.990297
-0.989571
-0.988842
-0.988075
-0.987265
-0.986413
-0.985518
-0.984574
-0.983556
-0.982513
-0.981418
-0.980173
-0.978967
-0.977704
-0.976381
-0.974998
-0.973552
-0.972040
-0.970464
-0.968818
-0.967102
-0.965160
-0.963291
-0.961345
-0.959262
-0.957154
-0.954963
-0.952687
-0.950325
-0.947872
-0.945330
-0.942543
-0.939805
-0.936970
-0.933870
-0.930826
-0.927679
-0.924426
-0.921064
-0.917592
-0.914005
-0.910201
-0.906382
-0.902443
-0.898039
-0.893850
-0.889530
-0.885090
-0.880510
-0.875809
-0.870970
-0.865999
-0.860890
-0.855649
-0.849802
-0.844263
-0.838579
-0.832593
-0.826606
-0.820489
-0.814213
-0.807786
-0.801199
-0.794473
-0.787195
-0.780145
-0.772935
-0.765150
-0.757617
-0.749923
-0.742060
-0.734040
-0.725856
-0.717513
-0.708765
-0.700087
-0.691242
-0.681480
-0.672289
-0.662929
-0.653410
-0.643729
-0.633870
-0.623860
-0.613669
-0.603330
-0.592810
-0.581239
-0.570387
-0.559372
-0.547876
-0.536530
-0.525033
-0.513366
-0.501546
-0.489570
-0.477444
-0.464470
-0.452025
-0.439429
-0.425973
-0.413080
-0.400036
-0.386853
-0.373530
-0.360070
-0.346476
-0.332359
-0.318499
-0.304510
-0.289210
-0.274969
-0.260599
-0.246130
-0.231529
-0.216829
-0.202030
-0.187120
-0.172120
-0.157020
-0.140550
-0.125269
-0.109897
-0.094020
-0.078499
-0.062904
-0.047247
-0.031519
-0.015744
0.000079
0.016849
0.032749
0.048750
0.065634
0.081633
0.097699
0.113800
0.129900
0.145999
0.162033
0.178575
0.194674
0.210775
0.228199
0.244200
0.260200
0.276199
0.292099
0.307999
0.323800
0.339600
0.355300
0.370999
0.387874
0.403375
0.418774
0.434500
0.449766
0.464866
0.479866
0.494766
0.509533
0.524233
0.539550
0.553900
0.568150
0.583033
0.596967
0.610767
0.624400
0.637833
0.651133
0.664600
0.677524
0.690250
0.702750
0.716100
0.728200
0.740100
0.751800
0.763300
0.774499
0.785500
0.796300
0.806899
0.817200
0.828025
0.837825
0.847375
0.856900
0.865900
0.874666
0.883134
0.891366
0.899266
0.906933
0.914700
0.921750
0.928500
0.935299
0.941533
0.947367
0.952966
0.958233
0.963166
0.967866
0.972349
0.976375
0.980100
0.983700
0.986800
0.989500
0.991999
0.994099
0.995899
0.997300
0.998500
0.999300
0.999799
1.000000
0.999850
0.999349
0.998500
0.997366
0.995899
0.994099
0.991966
0.989599
0.986700
0.983599
0.980200
0.976450
0.972267
0.967900
0.963234
0.958266
0.952999
0.947433
0.941566
0.935224
0.928750
0.921975
0.914400
0.907000
0.899400
0.891400
0.883200
0.874800
0.865999
0.856999
0.847699
0.838200
0.827575
0.817549
0.807225
0.796399
0.785667
0.774633
0.763366
0.751900
0.740200
0.728367
0.715549
0.703249
0.690700
0.677299
0.664333
0.651267
0.637999
0.624499
0.610933
0.597133
0.582775
0.568699
0.554475
0.538900
0.524400
0.509700
0.494899
0.480000
0.465000
0.449899
0.434700
0.419400
0.403900
0.387199
0.371599
0.355900
0.339766
0.324033
0.308133
0.292233
0.276333
0.260334
0.244333
0.227449
0.211399
0.195300
0.178300
0.162199
0.146100
0.130000
0.113967
0.097866
0.081799
0.065325
0.049324
0.033424
0.016099
0.000199
-0.015589
-0.031369
-0.047089
-0.062749
-0.078340
-0.093870
-0.109320
-0.124690
-0.141247
-0.156442
-0.171544
-0.186970
-0.201880
-0.216679
-0.231387
-0.245976
-0.260460
-0.274819
-0.289855
-0.303975
-0.317970
-0.332607
-0.346333
-0.359934
-0.373393
-0.386716
-0.399903
-0.412947
-0.426199
-0.438952
-0.451555
-0.465030
-0.477319
-0.489450
-0.501430
-0.513250
-0.524920
-0.536419
-0.547770
-0.558949
-0.569970
-0.581727
-0.592413
-0.602929
-0.613570
-0.623754
-0.633774
-0.643626
-0.653316
-0.662836
-0.672190
-0.681885
-0.690900
-0.699750
-0.708913
-0.717430
-0.725779
-0.733960
-0.741976
-0.749844
-0.757540
-0.765288
-0.772660
-0.779875
-0.787519
-0.794400
-0.801139
-0.807720
-0.814150
-0.820420
-0.826549
-0.832530
-0.838360
-0.844050
-0.850053
-0.855442
-0.860692
-0.865950
-0.870924
-0.875760
-0.880464
-0.885040
-0.889486
-0.893803
-0.898225
-0.902292
-0.906234
-0.910269
-0.913969
-0.917556
-0.921030
-0.924393
-0.927646
-0.930795
-0.933922
-0.936861
-0.939700
-0.942667
-0.945304
-0.947848
-0.950302
-0.952666
-0.954942
-0.957133
-0.959242
-0.961270
-0.963219
-0.965242
-0.967035
-0.968754
-0.970446
-0.972024
-0.973536
-0.974982
-0.976366
-0.977691
-0.978954
-0.980227
-0.981376
-0.982471
-0.983572
-0.984564
-0.985509
-0.986406
-0.987258
-0.988068
-0.988836
-0.989583
-0.990271
-0.990924
-0.991590
-0.992169
-0.992716
-0.993232
-0.993718
-0.994176
-0.994606
-0.995011
-0.995391
-0.995746
-0.996106
-0.996415
-0.996706
-0.996984
-0.997236
-0.997470
-0.997687
-0.997890
-0.998077
-0.998251
-0.998421
-0.998569
-0.998704
-0.998838
-0.998952
-0.999058
-0.999154
-0.999243
-0.999322
-0.999396
-0.999465
-0.999525
-0.999580
-0.999633
-0.999678
-0.999717
-0.999753
-0.999784
-0.999813
-0.999838
-0.999861
-0.999880
-0.999897
-0.999913
-0.999927
-0.999939
-0.999948
-0.999957
-0.999964
-0.999970
-0.999976
-0.999981
-0.999984
-0.999987
-0.999990
-0.999991
-0.999994
-0.999996
-0.999996
-0.999997
-0.999997
-0.999999
-0.999999
-0.999999
-0.999999
-0.999999
-1.000000
-1.000000
-1.000000
-1.000000
-1.000000
-1.000000
-1.000000
-1.000000
-1.000000
-1.000000
-1.000000
-1.000000
-1.000000
-1.000000
-1.000000
-1.000000
-1.000000
-1.000000
-1.000000
-1.000000
-1.000000
-1.000000
-1.000000
-1.000000
-1.000000
-1.000000
-1.000000
-0.999999
-0.999999
-0.999999
-0.999999
-0.999999
-0.999997
-0.999997
-0.999996
-0.999996
-0.999994
-0.999991
-0.999990
-0.999987
-0.999984
-0.999981
-0.999976
-0.999970
-0.999964
-0.999957
-0.999948
-0.999937
-0.999927
-0.999913
-0.999898
-0.999882
-0.999861
-0.999838
-0.999813
-0.999784
-0.999751
-0.999715
-0.999676
-0.999631
-0.999582
-0.999528
-0.999468
-0.999399
-0.999327
-0.999246
-0.999150
-0.999054
-0.998947
-0.998833
-0.998707
-0.998571
-0.998424
-0.998263
-0.998091
-0.997903
-0.997684
-0.997467
-0.997225
-0.996973
-0.996702
-0.996412
-0.996102
-0.995770
-0.995416
-0.995038
-0.994612
-0.994182
-0.993724
-0.993211
-0.992694
-0.992146
-0.991566
-0.990951
-0.990300
-0.989613
-0.988867
-0.988101
-0.987294
-0.986371
-0.985471
-0.984526
-0.983532
-0.982489
-0.981394
-0.980245
-0.979042
-0.977782
-0.976462
-0.974965
-0.973518
-0.972004
-0.970381
-0.968733
-0.967012
-0.965220
-0.963352
-0.961410
-0.959388
-0.957165
-0.954975
-0.952699
-0.950203
-0.947746
-0.945198
-0.942558
-0.939820
-0.936985
-0.934051
-0.930928
-0.927784
-0.924534
-0.920892
-0.917413
-0.913822
-0.910117
-0.906295
-0.902353
-0.898290
-0.894109
-0.889800
-0.885360
-0.880402
-0.875700
-0.870859
-0.865740
-0.860629
-0.855376
-0.849984
-0.844446
-0.838770
-0.832947
-0.826639
-0.820515
-0.814240
-0.807453
-0.800869
-0.794127
-0.787233
-0.780180
-0.772969
-0.765606
-0.757864
-0.750175
-0.742320
-0.733630
-0.725440
-0.717090
-0.708570
-0.699889
-0.691039
-0.682030
-0.672850
-0.663499
-0.653989
-0.643504
-0.633649
-0.623628
-0.613156
-0.602800
-0.592279
-0.581593
-0.570744
-0.559737
-0.548560
-0.536595
-0.525090
-0.513424
-0.500950
-0.488967
-0.476826
-0.464533
-0.452089
-0.439497
-0.426753
-0.413508
-0.400470
-0.387292
-0.372859
-0.359389
-0.345790
-0.332050
-0.318180
-0.304189
-0.290070
-0.275839
-0.261480
-0.247009
-0.231199
-0.216499
-0.201690
-0.186366
-0.171357
-0.156246
-0.141057
-0.125766
-0.110406
-0.094960
-0.078574
-0.062985
-0.047325
-0.030730
-0.014946
0.000853
0.016734
0.032733
0.048633
0.064633
0.081150
0.097174
0.113250
0.130699
0.146800
0.162900
0.178999
0.195100
0.211099
0.227200
0.243199
0.259200
0.275200
0.292525
0.308325
0.324225
0.340434
0.356133
0.371733
0.387333
0.402834
0.418300
0.433600
0.449650
0.464800
0.479800
0.495534
0.510267
0.524967
0.539500
0.553833
0.568134
0.582234
0.596550
0.610350
0.623974
0.638500
0.651799
0.664900
0.677800
0.690499
0.703000
0.715399
0.727500
0.739399
0.751099
0.763549
0.774724
0.785800
0.796866
0.807366
0.817699
0.827700
0.837567
0.847066
0.856333
0.865900
0.874650
0.883099
0.891733
0.899634
0.907266
0.914599
0.921733
0.928467
0.934966
0.941299
0.947224
0.952750
0.958500
0.963400
0.968100
0.972400
0.976399
0.980100
0.983500
0.986599
0.989400
0.991800
0.994150
0.995925
0.997399
0.998500
0.999366
0.999834
1.000000
0.999867
0.999333
0.998566
0.997350
0.995899
0.994099
0.991866
0.989466
0.986700
0.983566
0.980200
0.976533
0.972466
0.968074
0.963400
0.958425
0.952699
0.947200
0.941299
0.935100
0.928600
0.921799
0.914800
0.907399
0.899800
0.891900
0.883000
0.874575
0.865849
0.856566
0.847266
0.837733
0.827899
0.817866
0.807633
0.797100
0.785700
0.774649
0.763399
0.751300
0.739633
0.727734
0.715633
0.703266
0.690799
0.678033
0.664774
0.651700
0.638425
0.623899
0.610200
0.596400
0.582499
0.568399
0.554100
0.539800
0.525199
0.510600
0.495799
0.479650
0.464650
0.449524
0.433900
0.418600
0.403167
0.387666
0.372066
0.356466
0.340734
0.324049
0.308250
0.292350
0.275566
0.259566
0.243567
0.227500
0.211467
0.195400
0.179299
0.162750
0.146650
0.130549
0.113100
0.097099
0.081000
0.064999
0.049000
0.033000
0.017100
0.001200
-0.014629
-0.030409
-0.047448
-0.063102
-0.078694
-0.094650
-0.110094
-0.125463
-0.140743
-0.155943
-0.171054
-0.186063
-0.201805
-0.216610
-0.231310
-0.246714
-0.261186
-0.275550
-0.289783
-0.303906
-0.317899
-0.331767
-0.345889
-0.359490
-0.372952
-0.387390
-0.400570
-0.413599
-0.426499
-0.439240
-0.451840
-0.464290
-0.476580
-0.488719
-0.500710
-0.513517
-0.525175
-0.536680
-0.548329
-0.559510
-0.570523
-0.581376
-0.592066
-0.602590
-0.612949
-0.623704
-0.633724
-0.643575
-0.653800
-0.663310
-0.672660
-0.681840
-0.690856
-0.699706
-0.708393
-0.717154
-0.725500
-0.733692
-0.742380
-0.750240
-0.757930
-0.765460
-0.772830
-0.780040
-0.787090
-0.793990
-0.800730
-0.807319
-0.814287
-0.820564
-0.826692
-0.832827
-0.838656
-0.844333
-0.849876
-0.855270
-0.860523
-0.865639
-0.870895
-0.875734
-0.880440
-0.885267
-0.889704
-0.894016
-0.898210
-0.902271
-0.906216
-0.910144
-0.913849
-0.917439
-0.920917
-0.924561
-0.927810
-0.930952
-0.933991
-0.936928
-0.939765
-0.942504
-0.945148
-0.947697
-0.950155
-0.952717
-0.954991
-0.957181
-0.959346
-0.961369
-0.963315
-0.965182
-0.966976
-0.968698
-0.970348
-0.972016
-0.973528
-0.974974
-0.976434
-0.977755
-0.979017
-0.980221
-0.981370
-0.982467
-0.983511
-0.984532
-0.985477
-0.986376
-0.987300
-0.988108
-0.988873
-0.989599
-0.990288
-0.990937
-0.991554
-0.992134
-0.992683
-0.993202
-0.993729
-0.994186
-0.994615
-0.995029
-0.995409
-0.995763
-0.996096
-0.996406
-0.996696
-0.996982
-0.997234
-0.997468
-0.997686
-0.997900
-0.998086
-0.998260
-0.998419
-0.998568
-0.998704
-0.998830
-0.998949
-0.999054
-0.999151
-0.999247
-0.999327
-0.999400
-0.999466
-0.999526
-0.999582
-0.999630
-0.999675
-0.999715
-0.999750
-0.999784
-0.999813
-0.999838
-0.999861
-0.999880
-0.999898
-0.999913
-0.999927
-0.999937
-0.999948
-0.999957
-0.999964
-0.999970
-0.999976
-0.999981
-0.999984
-0.999987
-0.999990
-0.999991
-0.999994
-0.999996
-0.999996
-0.999997
-0.999997
-0.999999
-0.999999
-0.999999
-0.999999
-0.999999
-1.000000
-1.000000
-1.000000
-1.000000
-1.000000
-1.000000
-1.000000
-1.000000
-1.000000
-1.000000
-1.000000
-1.000000
-1.000000
-1.000000
-1.000000
-1.000000
-1.000000
-1.000000
-1.000000
-1.000000
-1.000000
-1.000000
-1.000000
-1.000000
-1.000000
-1.000000
-1.000000
-0.999999
-0.999999
-0.999999
-0.999999
-0.999999
-0.999997
-0.999997
-0.999996
-0.999996
-0.999994
-0.999991
-0.999990
-0.999987
-0.999984
-0.999981
-0.999976
-0.999970
-0.999964
-0.999957
-0.999948
-0.999937
-0.999927
-0.999913
-0.999897
-0.999880
-0.999861
-0.999838
-0.999813
-0.999784
-0.999753
-0.999717
-0.999676
-0.999633
-0.999580
-0.999525
-0.999465
-0.999397
-0.999325
-0.999244
-0.999156
-0.999060
-0.998955
-0.998839
-0.998704
-0.998568
-0.998419
-0.998254
-0.998082
-0.997894
-0.997692
-0.997474
-0.997240
-0.996988
-0.996703
-0.996414
-0.996103
-0.995752
-0.995397
-0.995019
-0.994614
-0.994185
-0.993727
-0.993241
-0.992712
-0.992164
-0.991585
-0.990919
-0.990267
-0.989578
-0.988851
-0.988084
-0.987274
-0.986424
-0.985527
-0.984585
-0.983593
-0.982464
-0.981367
-0.980218
-0.978979
-0.977716
-0.976395
-0.975012
-0.973566
-0.972055
-0.970479
-0.968740
-0.967021
-0.965229
-0.963256
-0.961309
-0.959283
-0.957177
-0.954987
-0.952711
-0.950349
-0.947829
-0.945285
-0.942646
-0.939681
-0.936841
-0.933901
-0.930859
-0.927712
-0.924460
-0.921100
-0.917628
-0.914044
-0.910345
-0.906205
-0.902262
-0.898195
-0.893886
-0.889573
-0.885130
-0.880557
-0.875856
-0.871017
-0.866050
-0.860655
-0.855405
-0.850009
-0.844164
-0.838480
-0.832647
-0.826674
-0.820546
-0.814273
-0.807850
-0.801085
-0.794347
-0.787459
-0.779820
-0.772600
-0.765229
-0.757690
-0.750000
-0.742140
-0.734130
-0.725940
-0.717600
-0.709090
-0.699687
-0.690835
-0.681820
-0.672379
-0.663030
-0.653509
-0.643824
-0.633973
-0.623956
-0.613776
-0.602850
-0.592330
-0.581644
-0.570193
-0.559173
-0.547990
-0.536650
-0.525147
-0.513483
-0.501670
-0.489363
-0.477228
-0.464940
-0.451459
-0.438859
-0.426109
-0.413209
-0.400170
-0.386989
-0.373669
-0.360210
-0.346609
-0.332890
-0.317868
-0.303867
-0.289747
-0.275110
-0.260746
-0.246273
-0.231679
-0.216979
-0.202176
-0.187270
-0.171430
-0.156325
-0.141130
-0.124993
-0.109630
-0.094180
-0.078657
-0.063066
-0.047403
-0.031680
-0.015468
0.000375
0.016275
0.033499
0.049500
0.065500
0.081499
0.097500
0.113599
0.129700
0.145800
0.161899
0.178000
0.195424
0.211525
0.227550
0.244066
0.260067
0.276000
0.291966
0.307866
0.323667
0.339466
0.356050
0.371700
0.387300
0.403666
0.418999
0.434400
0.449599
0.464733
0.479733
0.494634
0.509775
0.524475
0.538999
0.554599
0.568800
0.582900
0.596899
0.610600
0.624300
0.637699
0.651000
0.664099
0.676999
0.690775
0.703324
0.715624
0.728133
0.739999
0.751699
0.763167
0.774433
0.785400
0.796200
0.807349
0.817600
0.827650
0.838033
0.847566
0.856800
0.865833
0.874566
0.883066
0.891300
0.899449
0.907075
0.914400
0.922099
0.928800
0.935299
0.941500
0.947299
0.952900
0.958200
0.963100
0.967800
0.972199
0.976525
0.980200
0.983667
0.986733
0.989500
0.991966
0.994033
0.995866
0.997333
0.998500
0.999300
0.999850
1.000000
0.999834
0.999366
0.998500
0.997366
0.995899
0.994099
0.992034
0.989524
0.986749
0.983674
0.979999
0.976300
0.972300
0.967900
0.963300
0.958300
0.953100
0.947500
0.941599
0.935500
0.928450
0.921724
0.914599
0.907066
0.899433
0.891499
0.883300
0.874833
0.866100
0.857100
0.847300
0.837799
0.827950
0.817333
0.807066
0.796500
0.785733
0.774733
0.763467
0.751999
0.739999
0.728100
0.716025
0.702700
0.690100
0.677400
0.664500
0.651400
0.638100
0.624700
0.611100
0.597300
0.583300
0.568024
0.553800
0.539400
0.524500
0.509866
0.495066
0.480133
0.465133
0.450033
0.434800
0.418650
0.403249
0.387750
0.371334
0.355633
0.339933
0.324166
0.308334
0.292467
0.276466
0.260125
0.244050
0.228049
0.210600
0.194599
0.178500
0.162400
0.146299
0.130200
0.114100
0.097999
0.082000
0.066000
0.048649
0.032674
0.016774
0.000426
-0.015426
-0.031210
-0.046933
-0.062586
-0.078186
-0.093709
-0.110014
-0.125385
-0.140670
-0.156706
-0.171807
-0.186816
-0.201726
-0.216529
-0.231234
-0.245833
-0.260718
-0.275077
-0.289317
-0.304620
-0.318610
-0.332470
-0.346200
-0.359800
-0.373260
-0.386590
-0.399769
-0.412819
-0.425719
-0.439525
-0.452122
-0.464568
-0.477196
-0.489330
-0.501310
-0.513133
-0.524796
-0.536307
-0.547650
-0.559450
-0.570469
-0.581320
-0.592600
-0.603109
-0.613467
-0.623646
-0.633673
-0.643524
-0.653214
-0.663003
-0.672355
-0.681540
-0.691309
-0.700150
-0.708829
-0.717340
-0.725689
-0.733879
-0.741900
-0.749760
-0.757459
-0.765000
-0.772987
-0.780202
-0.787249
-0.794337
-0.801070
-0.807654
-0.814083
-0.820360
-0.826489
-0.832467
-0.838624
-0.844305
-0.849844
-0.855537
-0.860784
-0.865896
-0.870873
-0.875710
-0.880413
-0.884997
-0.889564
-0.893875
-0.898075
-0.902475
-0.906412
-0.910231
-0.913933
-0.917521
-0.920995
-0.924360
-0.927616
-0.930765
-0.933810
-0.936993
-0.939828
-0.942564
-0.945277
-0.947823
-0.950277
-0.952641
-0.954918
-0.957111
-0.959220
-0.961359
-0.963304
-0.965173
-0.967065
-0.968782
-0.970431
-0.972009
-0.973521
-0.974968
-0.976353
-0.977713
-0.978976
-0.980182
-0.981427
-0.982521
-0.983563
-0.984555
-0.985498
-0.986397
-0.987250
-0.988060
-0.988828
-0.989557
-0.990301
-0.990952
-0.991567
-0.992163
-0.992710
-0.993226
-0.993714
-0.994171
-0.994602
-0.995007
-0.995406
-0.995761
-0.996094
-0.996421
-0.996711
-0.996981
-0.997233
-0.997467
-0.997686
-0.997888
-0.998080
-0.998254
-0.998415
-0.998575
-0.998712
-0.998836
-0.998952
-0.999057
-0.999153
-0.999241
-0.999322
-0.999396
-0.999463
-0.999528
-0.999582
-0.999631
-0.999676
-0.999717
-0.999753
-0.999784
-0.999813
-0.999837
-0.999859
-0.999880
-0.999898
-0.999913
-0.999927
-0.999939
-0.999948
-0.999957
-0.999964
-0.999970
-0.999976
-0.999981
-0.999984
-0.999987
-0.999990
-0.999993
-0.999994
-0.999996
-0.999996
-0.999997
-0.999997
-0.999999
-0.999999
-0.999999
-0.999999
-0.999999
-1.000000
-1.000000
-1.000000
-1.000000
-1.000000
-1.000000
-1.000000
-1.000000
-1.000000
-1.000000
-1.000000
-1.000000
-1.000000
-1.000000
-1.000000
-1.000000
-1.000000
-1.000000
-1.000000
-1.000000
-1.000000
-1.000000
-1.000000
-1.000000
-1.000000
-1.000000
-1.000000
-0.999999
-0.999999
-0.999999
-0.999999
-0.999999
-0.999997
-0.999997
-0.999996
-0.999996
-0.999994
-0.999993
-0.999990
-0.999987
-0.999984
-0.999981
-0.999976
-0.999970
-0.999964
-0.999957
-0.999948
-0.999939
-0.999927
-0.999913
-0.999898
-0.999880
-0.999861
-0.999838
-0.999811
-0.999783
-0.999751
-0.999715
-0.999676
-0.999631
-0.999583
-0.999528
-0.999468
-0.999402
-0.999322
-0.999243
-0.999154
-0.999054
-0.998949
-0.998833
-0.998709
-0.998572
-0.998425
-0.998265
-0.998082
-0.997894
-0.997693
-0.997462
-0.997228
-0.996975
-0.996705
-0.996415
-0.996105
-0.995773
-0.995409
-0.995031
-0.994629
-0.994162
-0.993703
-0.993217
-0.992700
-0.992152
-0.991572
-0.990957
-0.990307
-0.989620
-0.988896
-0.988065
-0.987255
-0.986403
-0.985480
-0.984535
-0.983541
-0.982498
-0.981405
-0.980257
-0.979054
-0.977722
-0.976401
-0.975018
-0.973491
-0.971977
-0.970398
-0.968749
-0.967030
-0.965238
-0.963319
-0.961375
-0.959352
-0.957247
-0.954874
-0.952594
-0.950229
-0.947773
-0.945226
-0.942586
-0.939850
-0.937015
-0.934081
-0.931045
-0.927639
-0.924384
-0.921021
-0.917448
-0.913858
-0.910155
-0.906333
-0.902392
-0.898330
-0.894147
-0.889600
-0.885150
-0.880579
-0.875610
-0.870774
-0.865789
-0.860683
-0.855430
-0.850036
-0.844503
-0.838668
-0.832840
-0.826872
-0.820240
-0.813949
-0.807520
-0.800940
-0.794200
-0.787300
-0.780250
-0.773050
-0.765679
-0.758160
-0.749820
-0.741957
-0.733942
-0.725530
-0.717174
-0.708654
-0.699976
-0.691126
-0.682116
-0.672424
-0.663075
-0.653560
-0.643870
-0.633474
-0.623449
-0.613260
-0.602899
-0.592386
-0.581703
-0.570853
-0.559534
-0.548358
-0.537022
-0.524569
-0.512899
-0.501070
-0.489090
-0.476950
-0.464659
-0.452220
-0.439630
-0.426880
-0.414000
-0.399874
-0.386685
-0.373362
-0.359523
-0.345919
-0.332187
-0.318324
-0.304330
-0.290214
-0.275980
-0.260824
-0.246345
-0.231754
-0.216237
-0.201430
-0.186513
-0.171504
-0.156403
-0.141204
-0.125923
-0.110133
-0.094690
-0.079167
-0.062280
-0.046609
-0.030889
-0.015109
0.000700
0.016600
0.032500
0.048499
0.064500
0.081850
0.097924
0.113950
0.130050
0.146599
0.162700
0.178800
0.194899
0.210966
0.227067
0.243066
0.259950
0.275950
0.291850
0.308634
0.324466
0.340266
0.355966
0.371667
0.387166
0.402700
0.418525
0.433825
0.449125
0.465499
0.480499
0.495400
0.510100
0.524800
0.539299
0.553699
0.568000
0.582100
0.595999
0.610950
0.624525
0.638025
0.651666
0.664734
0.677634
0.690400
0.702900
0.715266
0.727333
0.739950
0.751650
0.763099
0.774966
0.785967
0.796734
0.807267
0.817566
0.827599
0.837433
0.847225
0.856525
0.865549
0.874999
0.883500
0.891700
0.899599
0.907200
0.914599
0.921600
0.928399
0.934900
0.941100
0.947475
0.953050
0.958324
0.963400
0.967999
0.972366
0.976434
0.980100
0.983533
0.986599
0.989500
0.991950
0.994050
0.995934
0.997366
0.998500
0.999333
0.999867
1.000000
0.999834
0.999349
0.998575
0.997399
0.995800
0.994000
0.991900
0.989500
0.986700
0.983599
0.980299
0.976600
0.972499
0.968200
0.963199
0.958174
0.952950
0.947233
0.941334
0.935166
0.928666
0.921933
0.914899
0.907566
0.899500
0.891550
0.883350
0.874434
0.865666
0.856633
0.847333
0.837799
0.828000
0.817999
0.807375
0.796875
0.786100
0.774199
0.762900
0.751500
0.739800
0.727900
0.715699
0.703399
0.690900
0.678199
0.665299
0.651100
0.637800
0.624375
0.610366
0.596566
0.582633
0.568533
0.554299
0.539899
0.525366
0.509950
0.495150
0.480250
0.464367
0.449266
0.434067
0.418699
0.403333
0.387834
0.372234
0.356200
0.340425
0.324700
0.307500
0.291600
0.275700
0.259699
0.243700
0.227700
0.211600
0.195499
0.179500
0.163399
0.145950
0.129850
0.113749
0.097233
0.081199
0.065133
0.049134
0.033133
0.017233
0.001347
-0.015345
-0.031125
-0.046849
-0.063384
-0.078970
-0.094489
-0.109936
-0.125307
-0.140593
-0.155787
-0.171315
-0.186322
-0.201240
-0.217279
-0.231979
-0.246570
-0.261040
-0.275400
-0.289639
-0.303769
-0.317760
-0.331630
-0.345370
-0.360105
-0.373564
-0.386884
-0.400437
-0.413470
-0.426363
-0.439110
-0.451710
-0.464157
-0.476457
-0.489270
-0.501244
-0.513070
-0.525384
-0.536880
-0.548220
-0.559396
-0.570414
-0.581263
-0.591960
-0.602770
-0.613132
-0.623317
-0.634180
-0.644020
-0.653700
-0.663220
-0.672570
-0.681750
-0.690769
-0.699619
-0.708310
-0.716830
-0.725877
-0.734062
-0.742080
-0.750153
-0.757846
-0.765376
-0.772750
-0.779964
-0.787023
-0.793917
-0.801040
-0.807615
-0.814050
-0.820669
-0.826797
-0.832773
-0.838600
-0.844276
-0.849820
-0.855216
-0.860617
-0.865729
-0.870709
-0.875950
-0.880650
-0.885220
-0.889660
-0.893980
-0.898170
-0.902233
-0.906178
-0.910003
-0.913713
-0.917599
-0.921072
-0.924433
-0.927777
-0.930919
-0.933960
-0.936898
-0.939736
-0.942475
-0.945120
-0.947809
-0.950265
-0.952629
-0.955032
-0.957220
-0.959325
-0.961350
-0.963295
-0.965164
-0.966960
-0.968728
-0.970377
-0.971958
-0.973596
-0.975040
-0.976422
-0.977743
-0.979005
-0.980209
-0.981360
-0.982456
-0.983502
-0.984496
-0.985519
-0.986416
-0.987291
-0.988099
-0.988866
-0.989592
-0.990280
-0.990931
-0.991546
-0.992128
-0.992707
-0.993225
-0.993711
-0.994194
-0.994623
-0.995026
-0.995404
-0.995760
-0.996091
-0.996403
-0.996702
-0.996972
-0.997225
-0.997479
-0.997696
-0.997897
-0.998085
-0.998259
-0.998419
-0.998566
-0.998703
-0.998829
-0.998944
-0.999058
-0.999156
-0.999243
-0.999327
-0.999399
-0.999466
-0.999526
-0.999580
-0.999630
-0.999675
-0.999717
-0.999751
-0.999784
-0.999814
-0.999838
-0.999861
-0.999880
-0.999898
-0.999913
-0.999927
-0.999937
-0.999948
-0.999957
-0.999964
-0.999970
-0.999976
-0.999981
-0.999984
-0.999987
-0.999990
-0.999991
-0.999994
-0.999996
-0.999996
-0.999997
-0.999997
-0.999999
-0.999999
-0.999999
-0.999999
-0.999999
-1.000000
-1.000000
-1.000000
-1.000000
-1.000000
-1.000000
-1.000000
-1.000000
-1.000000
-1.000000
-1.000000
-1.000000
-1.000000
-1.000000
-1.000000
-1.000000
-1.000000
-1.000000
-1.000000
-1.000000
-1.000000
-1.000000
-1.000000
-1.000000
-1.000000
-1.000000
-1.000000
-0.999999
-0.999999
-0.999999
-0.999999
-0.999999
-0.999997
-0.999997
-0.999996
-0.999996
-0.999994
-0.999993
-0.999990
-0.999987
-0.999984
-0.999981
-0.999976
-0.999970
-0.999964
-0.999957
-0.999948
-0.999939
-0.999925
-0.999913
-0.999898
-0.999880
-0.999861
-0.999838
-0.999813
-0.999786
-0.999753
-0.999718
-0.999675
-0.999631
-0.999582
-0.999525
-0.999465
-0.999399
-0.999325
-0.999244
-0.999157
-0.999061
-0.998949
-0.998835
-0.998709
-0.998565
-0.998416
-0.998256
-0.998083
-0.997896
-0.997693
-0.997476
-0.997236
-0.996984
-0.996714
-0.996400
-0.996088
-0.995757
-0.995401
-0.995022
-0.994618
-0.994189
-0.993732
-0.993247
-0.992733
-0.992139
-0.991558
-0.990942
-0.990273
-0.989584
-0.988858
-0.988092
-0.987282
-0.986431
-0.985536
-0.984540
-0.983547
-0.982504
-0.981348
-0.980197
-0.978991
-0.977730
-0.976407
-0.975025
-0.973581
-0.972028
-0.970450
-0.968805
-0.966942
-0.965146
-0.963277
-0.961330
-0.959305
-0.957199
-0.955009
-0.952735
-0.950374
-0.947925
-0.945166
-0.942523
-0.939786
-0.936868
-0.933930
-0.930888
-0.927744
-0.924492
-0.921133
-0.917662
-0.913876
-0.910173
-0.906352
-0.902190
-0.898126
-0.893934
-0.889617
-0.885180
-0.880603
-0.875899
-0.870930
-0.865960
-0.860850
-0.855160
-0.849760
-0.844219
-0.838540
-0.832710
-0.826740
-0.820609
-0.814339
-0.807919
-0.801340
-0.794040
-0.787147
-0.780093
-0.772677
-0.765300
-0.757773
-0.750076
-0.742219
-0.734206
-0.726024
-0.717214
-0.708700
-0.700020
-0.690679
-0.681660
-0.672469
-0.663120
-0.653607
-0.643923
-0.634074
-0.623779
-0.613594
-0.603247
-0.591850
-0.581160
-0.570300
-0.559290
-0.548110
-0.536770
-0.525270
-0.513610
-0.501790
-0.489820
-0.476670
-0.464377
-0.451935
-0.438984
-0.426234
-0.413340
-0.400303
-0.387126
-0.373800
-0.360346
-0.345990
-0.332260
-0.318390
-0.303619
-0.289497
-0.275256
-0.260893
-0.246417
-0.231826
-0.217129
-0.201918
-0.187005
-0.172002
-0.155640
-0.140440
-0.125149
-0.109780
-0.094339
-0.078810
-0.063220
-0.047560
-0.031840
-0.016069
0.001102
0.016924
0.032925
0.049300
0.065299
0.081366
0.097399
0.113466
0.129567
0.145600
0.162600
0.178699
0.194800
0.211800
0.227833
0.243900
0.259900
0.275833
0.291834
0.307666
0.323974
0.339775
0.355474
0.372400
0.388000
0.403500
0.418900
0.434200
0.449400
0.464599
0.479599
0.494500
0.509299
0.525124
0.539625
0.553999
0.568666
0.582766
0.596733
0.610500
0.624100
0.637566
0.650866
0.664699
0.677599
0.690300
0.703533
0.715833
0.727966
0.739900
0.751600
0.763033
0.774267
0.785599
0.796399
0.806925
0.818100
0.828100
0.837900
0.847500
0.856699
0.865699
0.874500
0.883000
0.891199
0.899100
0.907425
0.914700
0.921775
0.928734
0.935200
0.941367
0.947233
0.952800
0.958167
0.963133
0.968050
0.972300
0.976350
0.980299
0.983667
0.986766
0.989500
0.991933
0.994066
0.995833
0.997375
0.998500
0.999325
0.999799
1.000000
0.999799
0.999300
0.998500
0.997399
0.995899
0.994099
0.991999
0.989599
0.986650
0.983550
0.980200
0.976366
0.972333
0.967999
0.963366
0.958399
0.953100
0.947566
0.941400
0.935149
0.928699
0.921567
0.914500
0.907134
0.899466
0.891600
0.883399
0.874699
0.865950
0.856950
0.847675
0.837300
0.827500
0.817500
0.807199
0.796600
0.785899
0.774900
0.763600
0.752200
0.740500
0.727600
0.715474
0.703150
0.690267
0.677566
0.664633
0.651534
0.638233
0.624799
0.611166
0.596650
0.582700
0.568600
0.553566
0.539200
0.524634
0.510033
0.495234
0.480333
0.465300
0.449775
0.434575
0.419275
0.402499
0.387000
0.371500
0.355800
0.340099
0.324300
0.308500
0.292600
0.276700
0.260700
0.243349
0.227350
0.211249
0.194733
0.178633
0.162534
0.146433
0.130333
0.114300
0.097300
0.081250
0.065250
0.049249
0.032367
0.016467
0.000567
-0.015264
-0.031050
-0.046767
-0.062433
-0.078462
-0.093987
-0.109435
-0.126079
-0.141360
-0.156559
-0.171660
-0.186670
-0.201580
-0.216390
-0.231090
-0.245680
-0.260170
-0.275730
-0.289962
-0.304083
-0.318466
-0.332323
-0.346060
-0.359664
-0.373126
-0.386454
-0.400365
-0.413410
-0.426300
-0.439753
-0.452340
-0.464784
-0.477073
-0.489210
-0.501186
-0.513013
-0.524680
-0.536508
-0.547849
-0.559032
-0.570970
-0.581809
-0.592489
-0.603010
-0.613360
-0.623550
-0.633570
-0.643429
-0.653119
-0.662650
-0.672780
-0.681957
-0.690972
-0.700063
-0.708744
-0.717256
-0.725607
-0.733800
-0.741820
-0.750115
-0.757810
-0.765340
-0.773119
-0.780327
-0.787374
-0.794263
-0.801000
-0.807586
-0.814014
-0.820300
-0.826594
-0.832578
-0.838407
-0.844560
-0.850090
-0.855480
-0.860730
-0.865849
-0.870820
-0.875659
-0.880369
-0.884950
-0.889399
-0.894072
-0.898263
-0.902322
-0.906372
-0.910192
-0.913896
-0.917484
-0.920961
-0.924325
-0.927582
-0.930904
-0.933945
-0.936883
-0.939876
-0.942612
-0.945252
-0.947797
-0.950251
-0.952617
-0.954958
-0.957148
-0.959257
-0.961450
-0.963393
-0.965257
-0.967048
-0.968767
-0.970414
-0.971994
-0.973507
-0.974955
-0.976339
-0.977665
-0.979032
-0.980236
-0.981385
-0.982510
-0.983553
-0.984546
-0.985489
-0.986388
-0.987241
-0.988051
-0.988861
-0.989587
-0.990276
-0.990963
-0.991578
-0.992157
-0.992706
-0.993222
-0.993708
-0.994179
-0.994609
-0.995013
-0.995424
-0.995778
-0.996108
-0.996418
-0.996708
-0.996978
-0.997230
-0.997465
-0.997683
-0.997885
-0.998074
-0.998262
-0.998422
-0.998569
-0.998710
-0.998835
-0.998950
-0.999055
-0.999153
-0.999241
-0.999321
-0.999399
-0.999465
-0.999526
-0.999583
-0.999633
-0.999676
-0.999717
-0.999751
-0.999784
-0.999811
-0.999838
-0.999861
-0.999880
-0.999898
-0.999913
-0.999927
-0.999939
-0.999948
-0.999957
-0.999964
-0.999970
-0.999976
-0.999981
-0.999984
-0.999987
-0.999990
-0.999993
-0.999994
-0.999996
-0.999996
-0.999997
-0.999997
-0.999999
-0.999999
-0.999999
-0.999999
-0.999999
-1.000000
-1.000000
-1.000000
-1.000000
-1.000000
-1.000000
-1.000000
-1.000000
-1.000000
-1.000000
-1.000000
-1.000000
-1.000000
-1.000000
-1.000000
-1.000000
-1.000000
-1.000000
-1.000000
-1.000000
-1.000000
-1.000000
-1.000000
-1.000000
-1.000000
-1.000000
-1.000000
-0.999999
-0.999999
-0.999999
-0.999999
-0.999999
-0.999997
-0.999997
-0.999996
-0.999996
-0.999994
-0.999993
-0.999990
-0.999987
-0.999984
-0.999981
-0.999976
-0.999970
-0.999964
-0.999957
-0.999948
-0.999939
-0.999927
-0.999913
-0.999898
-0.999882
-0.999861
-0.999838
-0.999813
-0.999784
-0.999751
-0.999717
-0.999676
-0.999633
-0.999583
-0.999529
-0.999465
-0.999399
-0.999325
-0.999241
-0.999153
-0.999055
-0.998950
-0.998835
-0.998710
-0.998574
-0.998422
-0.998262
-0.998089
-0.997885
-0.997683
-0.997465
-0.997230
-0.996978
-0.996708
-0.996418
-0.996108
-0.995778
-0.995424
-0.995013
-0.994609
-0.994167
-0.993708
-0.993222
-0.992706
-0.992157
-0.991578
-0.990963
-0.990313
-0.989587
-0.988861
-0.988095
-0.987241
-0.986388
-0.985489
-0.984546
-0.983553
-0.982510
-0.981415
-0.980236
-0.979032
-0.977772
-0.976339
-0.974955
-0.973507
-0.971994
-0.970414
-0.968767
-0.967048
-0.965257
-0.963393
-0.961450
-0.959257
-0.957150
-0.954958
-0.952617
-0.950251
-0.947797
-0.945252
-0.942612
-0.939876
-0.937044
-0.933945
-0.930904
-0.927760
-0.924325
-0.920961
-0.917484
-0.913896
-0.910192
-0.906372
-0.902433
-0.898263
-0.894072
-0.889762
-0.884950
-0.880369
-0.875659
-0.870820
-0.865849
-0.860730
-0.855480
-0.850090
-0.844560
-0.838890
-0.832578
-0.826594
-0.820473
-0.814014
-0.807586
-0.801000
-0.794263
-0.787374
-0.780327
-0.773119
-0.765340
-0.757810
-0.750115
-0.741820
-0.733800
-0.725607
-0.717256
-0.708744
-0.700063
-0.691219
-0.681957
-0.672780
-0.663435
-0.653119
-0.643429
-0.633570
-0.623550
-0.613360
-0.603010
-0.592489
-0.581809
-0.570970
-0.559960
-0.547849
-0.536508
-0.525003
-0.513013
-0.501186
-0.489210
-0.477073
-0.464784
-0.452340
-0.439753
-0.426300
-0.413410
-0.400365
-0.386454
-0.373126
-0.359664
-0.346060
-0.332323
-0.318466
-0.304473
-0.289962
-0.275730
-0.261370
-0.245680
-0.231090
-0.216390
-0.201580
-0.186670
-0.171660
-0.156559
-0.141360
-0.126079
-0.110719
-0.093987
-0.078462
-0.062868
-0.046767
-0.031050
-0.015264
0.000567
0.016467
0.032367
0.048366
0.065250
0.081250
0.097300
0.114300
0.130333
0.146433
0.162534
0.178633
0.194733
0.210799
0.227350
0.243349
0.259375
0.276700
0.292600
0.308500
0.324300
0.340099
0.355800
0.371500
0.387000
0.402499
0.418000
0.434575
0.449775
0.464875
0.480333
0.495234
0.510033
0.524634
0.539200
0.553566
0.567799
0.582700
0.596650
0.610399
0.624799
0.638233
0.651534
0.664633
0.677566
0.690267
0.702799
0.715474
0.727600
0.739500
0.752200
0.763600
0.774900
0.785899
0.796600
0.807199
0.817500
0.827500
0.837300
0.846900
0.856950
0.865950
0.874699
0.883399
0.891600
0.899466
0.907134
0.914500
0.921567
0.928333
0.935149
0.941400
0.947250
0.953100
0.958399
0.963366
0.967999
0.972333
0.976366
0.980100
0.983550
0.986650
0.989400
0.991999
0.994099
0.995899
0.997399
0.998500
0.999300
0.999799
1.000000
0.999799
0.999400
0.998500
0.997375
0.995875
0.994066
0.991933
0.989500
0.986766
0.983667
0.980299
0.976566
0.972300
0.968050
0.963400
0.958167
0.952800
0.947233
0.941367
0.935200
0.928734
0.921966
0.914700
0.907425
0.899749
0.891199
0.883000
0.874500
0.865699
0.856699
0.847500
0.837900
0.828100
0.818100
0.807799
0.796399
0.785599
0.774574
0.763033
0.751600
0.739900
0.727966
0.715833
0.703533
0.691000
0.677599
0.664699
0.651600
0.637566
0.624100
0.610500
0.596733
0.582766
0.568666
0.554400
0.539625
0.525124
0.510525
0.494500
0.479599
0.464599
0.449400
0.434200
0.418900
0.403500
0.388000
0.372400
0.356800
0.339775
0.323974
0.308100
0.291834
0.275833
0.259900
0.243900
0.227833
0.211800
0.195700
0.178699
0.162600
0.146500
0.129567
0.113466
0.097399
0.081366
0.065299
0.049300
0.033366
0.016924
0.001102
-0.014749
-0.031840
-0.047560
-0.063220
-0.078810
-0.094339
-0.109780
-0.125149
-0.140440
-0.155640
-0.170749
-0.187005
-0.201918
-0.216720
-0.231826
-0.246417
-0.260893
-0.275256
-0.289497
-0.303619
-0.317616
-0.332260
-0.345990
-0.359595
-0.373800
-0.387126
-0.400303
-0.413340
-0.426234
-0.438984
-0.451587
-0.464377
-0.476670
-0.488812
-0.501790
-0.513610
-0.525270
-0.536770
-0.548110
-0.559290
-0.570300
-0.581160
-0.591850
-0.602380
-0.613594
-0.623779
-0.633798
-0.643923
-0.653607
-0.663120
-0.672469
-0.681660
-0.690679
-0.699534
-0.708700
-0.717214
-0.725565
-0.734206
-0.742219
-0.750076
-0.757773
-0.765300
-0.772677
-0.779893
-0.787147
-0.794040
-0.800782
-0.807919
-0.814339
-0.820609
-0.826740
-0.832710
-0.838540
-0.844219
-0.849760
-0.855160
-0.860419
-0.865960
-0.870930
-0.875767
-0.880603
-0.885180
-0.889617
-0.893934
-0.898126
-0.902190
-0.906136
-0.910173
-0.913876
-0.917466
-0.921133
-0.924492
-0.927744
-0.930888
-0.933930
-0.936868
-0.939784
-0.942523
-0.945166
-0.947715
-0.950374
-0.952735
-0.955009
-0.957199
-0.959305
-0.961330
-0.963277
-0.965146
-0.966942
-0.968665
-0.970450
-0.972028
-0.973539
-0.975025
-0.976407
-0.977730
-0.978991
-0.980197
-0.981348
-0.982444
-0.983547
-0.984540
-0.985485
-0.986431
-0.987282
-0.988092
-0.988858
-0.989584
-0.990273
-0.990925
-0.991558
-0.992139
-0.992688
-0.993247
-0.993732
-0.994189
-0.994618
-0.995022
-0.995401
-0.995757
-0.996088
-0.996400
-0.996691
-0.996984
-0.997236
-0.997470
-0.997693
-0.997896
-0.998083
-0.998256
-0.998416
-0.998565
-0.998701
-0.998835
-0.998949
-0.999055
-0.999157
-0.999244
-0.999325
-0.999399
-0.999465
-0.999525
-0.999580
-0.999631
-0.999675
-0.999715
-0.999753
-0.999786
-0.999813
-0.999838
-0.999861
-0.999880
-0.999898
-0.999913
-0.999925
-0.999937
-0.999948
-0.999957
-0.999964
-0.999970
-0.999976
-0.999981
-0.999984
-0.999987
-0.999990
-0.999991
-0.999994
-0.999996
-0.999996
-0.999997
-0.999997
-0.999999
-0.999999
-0.999999
-0.999999
-0.999999
-1.000000
-1.000000
-1.000000
-1.000000
-1.000000
-1.000000
-1.000000
-1.000000
-1.000000
-1.000000
-1.000000
-1.000000
-1.000000
-1.000000
-1.000000
-1.000000
-1.000000
-1.000000
-1.000000
-1.000000
-1.000000
-1.000000
-1.000000
-1.000000
-1.000000
-1.000000
-1.000000
-0.999999
-0.999999
-0.999999
-0.999999
-0.999999
-0.999997
-0.999997
-0.999996
-0.999996
-0.999994
-0.999991
-0.999990
-0.999987
-0.999984
-0.999981
-0.999976
-0.999970
-0.999964
-0.999957
-0.999948
-0.999937
-0.999927
-0.999913
-0.999898
-0.999880
-0.999861
-0.999838
-0.999814
-0.999786
-0.999751
-0.999717
-0.999676
-0.999630
-0.999580
-0.999526
-0.999466
-0.999399
-0.999327
-0.999246
-0.999156
-0.999058
-0.998953
-0.998829
-0.998703
-0.998566
-0.998419
-0.998259
-0.998085
-0.997897
-0.997696
-0.997479
-0.997245
-0.996972
-0.996702
-0.996411
-0.996091
-0.995760
-0.995404
-0.995026
-0.994623
-0.994194
-0.993736
-0.993225
-0.992707
-0.992160
-0.991546
-0.990931
-0.990280
-0.989592
-0.988866
-0.988099
-0.987291
-0.986416
-0.985521
-0.984577
-0.983502
-0.982456
-0.981360
-0.980209
-0.979005
-0.977743
-0.976422
-0.975040
-0.973596
-0.972088
-0.970377
-0.968728
-0.967008
-0.965164
-0.963295
-0.961350
-0.959325
-0.957220
-0.955032
-0.952758
-0.950265
-0.947809
-0.945264
-0.942475
-0.939736
-0.936898
-0.933960
-0.930919
-0.927777
-0.924525
-0.921073
-0.917601
-0.914016
-0.910003
-0.906178
-0.902233
-0.898170
-0.893980
-0.889660
-0.885220
-0.880650
-0.875950
-0.871120
-0.865729
-0.860617
-0.855364
-0.849820
-0.844276
-0.838600
-0.832773
-0.826797
-0.820669
-0.814404
-0.807615
-0.801040
-0.794295
-0.787023
-0.779964
-0.772750
-0.765376
-0.757846
-0.750153
-0.742300
-0.734062
-0.725877
-0.717532
-0.708310
-0.699619
-0.690769
-0.681750
-0.672570
-0.663220
-0.653700
-0.644020
-0.634180
-0.624160
-0.613132
-0.602770
-0.592255
-0.581263
-0.570414
-0.559396
-0.548220
-0.536880
-0.525384
-0.513723
-0.501244
-0.489270
-0.477135
-0.464157
-0.451710
-0.439110
-0.426363
-0.413470
-0.400437
-0.387253
-0.373564
-0.360105
-0.346507
-0.331630
-0.317760
-0.303769
-0.289639
-0.275400
-0.261040
-0.246570
-0.231979
-0.217279
-0.202480
-0.186322
-0.171315
-0.156207
-0.140593
-0.125307
-0.109936
-0.094489
-0.078970
-0.063384
-0.047724
-0.031125
-0.015345
0.000469
0.017233
0.033133
0.049134
0.065133
0.081199
0.097233
0.113299
0.129850
0.145950
0.162049
0.179500
0.195499
0.211600
0.227700
0.243700
0.259699
0.275700
0.291600
0.307500
0.323400
0.340425
0.356200
0.371800
0.387834
0.403333
0.418699
0.434067
0.449266
0.464367
0.479433
0.495150
0.509950
0.524550
0.539899
0.554299
0.568533
0.582633
0.596566
0.610366
0.624000
0.637800
0.651100
0.664200
0.678199
0.690900
0.703399
0.715699
0.727900
0.739800
0.751500
0.762900
0.774199
0.785200
0.796875
0.807375
0.817725
0.828000
0.837799
0.847333
0.856633
0.865666
0.874434
0.882900
0.891550
0.899500
0.907150
0.914899
0.921933
0.928666
0.935166
0.941334
0.947233
0.952800
0.958174
0.963199
0.967825
0.972499
0.976600
0.980299
0.983599
0.986700
0.989500
0.991900
0.994000
0.995800
0.997300
0.998575
0.999349
0.999834
1.000000
0.999867
0.999333
0.998500
0.997366
0.995934
0.994167
0.991950
0.989500
0.986749
0.983533
0.980100
0.976434
0.972366
0.967999
0.963400
0.958467
0.953050
0.947475
0.941599
0.934900
0.928399
0.921600
0.914599
0.907200
0.899599
0.891700
0.883500
0.874999
0.866299
0.856525
0.847225
0.837700
0.827599
0.817566
0.807267
0.796734
0.785967
0.774966
0.763734
0.751650
0.739950
0.727999
0.715266
0.702900
0.690400
0.677634
0.664734
0.651666
0.638400
0.624525
0.610950
0.597150
0.582100
0.568000
0.553699
0.539299
0.524800
0.510100
0.495400
0.480499
0.465499
0.450400
0.433825
0.418525
0.403125
0.387166
0.371667
0.355966
0.340266
0.324466
0.308634
0.292734
0.275950
0.259950
0.243949
0.227067
0.210966
0.194899
0.178800
0.162700
0.146599
0.130500
0.113950
0.097924
0.081850
0.064500
0.048499
0.032500
0.016600
0.000700
-0.015109
-0.030889
-0.046609
-0.062280
-0.077869
-0.094690
-0.110133
-0.125497
-0.141204
-0.156403
-0.171504
-0.186513
-0.201430
-0.216237
-0.230940
-0.246345
-0.260824
-0.275185
-0.290214
-0.304330
-0.318324
-0.332187
-0.345919
-0.359523
-0.372990
-0.386685
-0.399874
-0.412917
-0.426880
-0.439630
-0.452220
-0.464659
-0.476950
-0.489090
-0.501070
-0.512899
-0.524569
-0.536070
-0.548358
-0.559534
-0.570550
-0.581703
-0.592386
-0.602899
-0.613260
-0.623449
-0.633474
-0.643326
-0.653560
-0.663075
-0.672424
-0.682116
-0.691126
-0.699976
-0.708654
-0.717174
-0.725530
-0.733716
-0.741957
-0.749820
-0.757522
-0.765679
-0.773050
-0.780250
-0.787300
-0.794200
-0.800940
-0.807520
-0.813949
-0.820240
-0.826369
-0.832840
-0.838668
-0.844347
-0.850036
-0.855430
-0.860683
-0.865789
-0.870774
-0.875610
-0.880323
-0.885150
-0.889600
-0.893910
-0.898330
-0.902392
-0.906333
-0.910155
-0.913858
-0.917448
-0.920925
-0.924384
-0.927639
-0.930787
-0.934081
-0.937015
-0.939850
-0.942586
-0.945226
-0.947773
-0.950229
-0.952594
-0.954874
-0.957069
-0.959350
-0.961374
-0.963319
-0.965238
-0.967030
-0.968749
-0.970398
-0.971977
-0.973491
-0.974940
-0.976401
-0.977722
-0.978985
-0.980257
-0.981405
-0.982498
-0.983541
-0.984535
-0.985480
-0.986379
-0.987255
-0.988065
-0.988833
-0.989620
-0.990307
-0.990957
-0.991572
-0.992152
-0.992700
-0.993217
-0.993703
-0.994162
-0.994594
-0.995031
-0.995409
-0.995764
-0.996105
-0.996415
-0.996705
-0.996975
-0.997228
-0.997462
-0.997681
-0.997894
-0.998082
-0.998256
-0.998425
-0.998572
-0.998709
-0.998833
-0.998949
-0.999054
-0.999151
-0.999243
-0.999322
-0.999396
-0.999468
-0.999528
-0.999583
-0.999631
-0.999676
-0.999715
-0.999751
-0.999783
-0.999811
-0.999837
-0.999861
-0.999880
-0.999898
-0.999913
-0.999927
-0.999939
-0.999948
-0.999957
-0.999964
-0.999970
-0.999976
-0.999981
-0.999984
-0.999987
-0.999990
-0.999993
-0.999994
-0.999996
-0.999996
-0.999997
-0.999997
-0.999999
-0.999999
-0.999999
-0.999999
-0.999999
-1.000000
-1.000000
-1.000000
-1.000000
-1.000000
-1.000000
-1.000000
-1.000000
-1.000000
-1.000000
-1.000000
-1.000000
-1.000000
-1.000000
-1.000000
-1.000000
-1.000000
-1.000000
-1.000000
-1.000000
-1.000000
-1.000000
-1.000000
-1.000000
-1.000000
-1.000000
-1.000000
-0.999999
-0.999999
-0.999999
-0.999999
-0.999999
-0.999997
-0.999997
-0.999996
-0.999996
-0.999994
-0.999993
-0.999990
-0.999987
-0.999984
-0.999981
-0.999976
-0.999970
-0.999964
-0.999957
-0.999948
-0.999939
-0.999927
-0.999913
-0.999898
-0.999880
-0.999861
-0.999837
-0.999813
-0.999784
-0.999753
-0.999717
-0.999676
-0.999633
-0.999582
-0.999528
-0.999468
-0.999396
-0.999322
-0.999241
-0.999153
-0.999057
-0.998952
-0.998836
-0.998712
-0.998575
-0.998428
-0.998254
-0.998080
-0.997893
-0.997686
-0.997467
-0.997233
-0.996981
-0.996711
-0.996421
-0.996111
-0.995761
-0.995406
-0.995028
-0.994602
-0.994171
-0.993714
-0.993226
-0.992710
-0.992163
-0.991584
-0.990952
-0.990301
-0.989616
-0.988828
-0.988060
-0.987250
-0.986397
-0.985498
-0.984555
-0.983563
-0.982521
-0.981427
-0.980281
-0.978976
-0.977713
-0.976390
-0.974968
-0.973521
-0.972009
-0.970431
-0.968782
-0.967065
-0.965275
-0.963304
-0.961359
-0.959335
-0.957111
-0.954918
-0.952641
-0.950277
-0.947823
-0.945277
-0.942564
-0.939828
-0.936993
-0.934059
-0.930765
-0.927616
-0.924360
-0.920995
-0.917521
-0.913933
-0.910231
-0.906412
-0.902475
-0.898420
-0.893875
-0.889564
-0.885123
-0.880413
-0.875710
-0.870873
-0.865896
-0.860784
-0.855537
-0.850150
-0.844305
-0.838624
-0.832795
-0.826489
-0.820360
-0.814083
-0.807654
-0.801070
-0.794337
-0.787443
-0.780202
-0.772987
-0.765619
-0.757459
-0.749760
-0.741900
-0.733879
-0.725689
-0.717340
-0.708829
-0.700150
-0.691309
-0.682300
-0.672355
-0.663003
-0.653479
-0.643524
-0.633673
-0.623646
-0.613467
-0.603109
-0.592600
-0.581920
-0.570469
-0.559450
-0.548275
-0.536307
-0.524796
-0.513133
-0.501310
-0.489330
-0.477196
-0.464910
-0.452122
-0.439525
-0.426787
-0.412819
-0.399769
-0.386590
-0.373260
-0.359800
-0.346200
-0.332470
-0.318610
-0.304620
-0.290500
-0.275077
-0.260718
-0.246237
-0.231234
-0.216529
-0.201726
-0.186816
-0.171807
-0.156706
-0.141516
-0.125385
-0.110014
-0.094570
-0.078186
-0.062586
-0.046933
-0.031210
-0.015426
0.000426
0.016333
0.032674
0.048649
0.064650
0.082000
0.097999
0.114100
0.130200
0.146299
0.162400
0.178500
0.194599
0.210600
0.228049
0.244050
0.260125
0.276025
0.292467
0.308334
0.324166
0.339933
0.355633
0.371334
0.386899
0.403249
0.418650
0.433950
0.450033
0.465133
0.480133
0.495066
0.509866
0.524500
0.538999
0.553800
0.568024
0.582150
0.597300
0.611100
0.624700
0.638100
0.651400
0.664500
0.677400
0.690100
0.702700
0.715000
0.728100
0.739999
0.751675
0.763467
0.774733
0.785733
0.796500
0.807066
0.817333
0.827400
0.837799
0.847300
0.856600
0.866100
0.874833
0.883300
0.891499
0.899433
0.907066
0.914400
0.921724
0.928450
0.934975
0.941599
0.947500
0.953100
0.958300
0.963300
0.967900
0.972300
0.976300
0.979999
0.983400
0.986749
0.989524
0.991975
0.994099
0.995899
0.997366
0.998500
0.999366
0.999834
1.000000
0.999850
0.999300
0.998550
0.997333
0.995866
0.994033
0.991966
0.989500
0.986733
0.983667
0.980200
0.976525
0.972525
0.967800
0.963100
0.958200
0.952900
0.947299
0.941500
0.935299
0.928800
0.922099
0.915000
0.907075
0.899449
0.891525
0.883066
0.874566
0.865833
0.856800
0.847566
0.838033
0.828199
0.817600
0.807349
0.796800
0.785400
0.774433
0.763167
0.751699
0.739999
0.728133
0.715966
0.703324
0.690775
0.678075
0.664099
0.651000
0.637699
0.624300
0.610600
0.596899
0.582900
0.568800
0.554599
0.540199
0.524475
0.509775
0.495049
0.479733
0.464733
0.449599
0.434400
0.418999
0.403666
0.388167
0.371700
0.356050
0.340350
0.323667
0.307866
0.291966
0.276000
0.260067
0.244066
0.228000
0.211525
0.195424
0.179350
0.161899
0.145800
0.129700
0.113599
0.097500
0.081499
0.065500
0.049500
0.033499
0.017599
0.000375
-0.015468
-0.031242
-0.047403
-0.063066
-0.078657
-0.094180
-0.109630
-0.124993
-0.140283
-0.156325
-0.171430
-0.186439
-0.202176
-0.216979
-0.231679
-0.246273
-0.260746
-0.275110
-0.289353
-0.303867
-0.317868
-0.331737
-0.346609
-0.360210
-0.373669
-0.386989
-0.400170
-0.413209
-0.426109
-0.438859
-0.451459
-0.463909
-0.477228
-0.489363
-0.501340
-0.513483
-0.525147
-0.536650
-0.547990
-0.559173
-0.570193
-0.581046
-0.592330
-0.602850
-0.613204
-0.623956
-0.633973
-0.643824
-0.653509
-0.663030
-0.672379
-0.681567
-0.690835
-0.699687
-0.708372
-0.717600
-0.725940
-0.734130
-0.742140
-0.750000
-0.757690
-0.765229
-0.772600
-0.779820
-0.786880
-0.794347
-0.801085
-0.807670
-0.814273
-0.820546
-0.826674
-0.832647
-0.838480
-0.844164
-0.849706
-0.855405
-0.860655
-0.865770
-0.871017
-0.875856
-0.880557
-0.885130
-0.889573
-0.893886
-0.898080
-0.902262
-0.906205
-0.910030
-0.914044
-0.917628
-0.921100
-0.924460
-0.927712
-0.930859
-0.933901
-0.936841
-0.939681
-0.942423
-0.945283
-0.947829
-0.950283
-0.952711
-0.954987
-0.957177
-0.959283
-0.961309
-0.963256
-0.965127
-0.967021
-0.968740
-0.970389
-0.972055
-0.973566
-0.975012
-0.976395
-0.977716
-0.978979
-0.980185
-0.981367
-0.982464
-0.983508
-0.984585
-0.985527
-0.986424
-0.987274
-0.988084
-0.988851
-0.989578
-0.990267
-0.990919
-0.991536
-0.992164
-0.992712
-0.993241
-0.993727
-0.994185
-0.994614
-0.995019
-0.995397
-0.995752
-0.996085
-0.996414
-0.996703
-0.996975
-0.997240
-0.997474
-0.997692
-0.997894
-0.998082
-0.998254
-0.998415
-0.998568
-0.998704
-0.998830
-0.998955
-0.999060
-0.999156
-0.999244
-0.999325
-0.999397
-0.999465
-0.999525
-0.999580
-0.999628
-0.999676
-0.999717
-0.999753
-0.999784
-0.999813
-0.999838
-0.999861
-0.999880
-0.999897
-0.999913
-0.999927
-0.999937
-0.999948
-0.999957
-0.999964
-0.999970
-0.999976
-0.999981
-0.999984
-0.999987
-0.999990
-0.999991
-0.999994
-0.999996
-0.999996
-0.999997
-0.999997
-0.999999
-0.999999
-0.999999
-0.999999
-0.999999
-1.000000
-1.000000
-1.000000
-1.000000
-1.000000
-1.000000
-1.000000
-1.000000
-1.000000
-1.000000
-1.000000
-1.000000
-1.000000
-1.000000
-1.000000
-1.000000
-1.000000
-1.000000
-1.000000
-1.000000
-1.000000
-1.000000
-1.000000
-1.000000
-1.000000
-1.000000
-1.000000
-0.999999
-0.999999
-0.999999
-0.999999
-0.999999
-0.999997
-0.999997
-0.999996
-0.999996
-0.999994
-0.999991
-0.999990
-0.999987
-0.999984
-0.999981
-0.999976
-0.999970
-0.999964
-0.999957
-0.999948
-0.999937
-0.999927
-0.999913
-0.999898
-0.999880
-0.999861
-0.999838
-0.999813
-0.999784
-0.999753
-0.999715
-0.999675
-0.999630
-0.999582
-0.999526
-0.999466
-0.999400
-0.999327
-0.999247
-0.999159
-0.999054
-0.998949
-0.998833
-0.998704
-0.998568
-0.998419
-0.998260
-0.998086
-0.997900
-0.997698
-0.997468
-0.997234
-0.996982
-0.996696
-0.996406
-0.996096
-0.995763
-0.995409
-0.995029
-0.994627
-0.994186
-0.993729
-0.993243
-0.992683
-0.992134
-0.991554
-0.990937
-0.990288
-0.989599
-0.988873
-0.988108
-0.987300
-0.986449
-0.985477
-0.984532
-0.983539
-0.982467
-0.981370
-0.980221
-0.979017
-0.977755
-0.976434
-0.975054
-0.973528
-0.972016
-0.970438
-0.968698
-0.966976
-0.965182
-0.963315
-0.961369
-0.959346
-0.957241
-0.954993
-0.952717
-0.950356
-0.947697
-0.945148
-0.942504
-0.939765
-0.936928
-0.933991
-0.930952
-0.927810
-0.924561
-0.921202
-0.917440
-0.913849
-0.910144
-0.906216
-0.902271
-0.898210
-0.894016
-0.889704
-0.885267
-0.880696
-0.875734
-0.870895
-0.865920
-0.860523
-0.855270
-0.849876
-0.844333
-0.838656
-0.832827
-0.826860
-0.820564
-0.814287
-0.807862
-0.800730
-0.793990
-0.787090
-0.780040
-0.772830
-0.765460
-0.757930
-0.750240
-0.742380
-0.734370
-0.725500
-0.717154
-0.708633
-0.699706
-0.690856
-0.681840
-0.672660
-0.663310
-0.653800
-0.644116
-0.633724
-0.623704
-0.613519
-0.602590
-0.592066
-0.581376
-0.570523
-0.559510
-0.548329
-0.536997
-0.525175
-0.513517
-0.501700
-0.488719
-0.476580
-0.464290
-0.451840
-0.439240
-0.426499
-0.413599
-0.400570
-0.387390
-0.374070
-0.359490
-0.345889
-0.332149
-0.317899
-0.303906
-0.289783
-0.275550
-0.261186
-0.246714
-0.232123
-0.216610
-0.201805
-0.186895
-0.171054
-0.155943
-0.140743
-0.125463
-0.110094
-0.094650
-0.079126
-0.063102
-0.047448
-0.031722
-0.014629
0.001200
0.017100
0.033000
0.049000
0.064999
0.081000
0.097099
0.113100
0.129199
0.146650
0.162750
0.178849
0.195400
0.211467
0.227500
0.243567
0.259566
0.275566
0.291466
0.308250
0.324049
0.339850
0.356466
0.372066
0.387666
0.403167
0.418600
0.433900
0.449100
0.464650
0.479650
0.494575
0.510600
0.525199
0.539800
0.554100
0.568399
0.582499
0.596400
0.610200
0.623899
0.637300
0.651700
0.664774
0.677674
0.690799
0.703266
0.715633
0.727734
0.739633
0.751300
0.762766
0.774649
0.785700
0.796500
0.807633
0.817866
0.827899
0.837733
0.847266
0.856566
0.865600
0.874575
0.883000
0.891225
0.899800
0.907399
0.914800
0.921799
0.928600
0.935100
0.941299
0.947200
0.952699
0.958000
0.963400
0.968074
0.972349
0.976533
0.980200
0.983566
0.986700
0.989466
0.991866
0.994000
0.995899
0.997350
0.998500
0.999333
0.999867
1.000000
0.999834
0.999366
0.998500
0.997434
0.995925
0.994150
0.991999
0.989400
0.986599
0.983500
0.980100
0.976399
0.972400
0.968100
0.963400
0.958500
0.953200
0.947224
0.941299
0.935149
0.928467
0.921733
0.914599
0.907266
0.899634
0.891733
0.883566
0.874650
0.865900
0.856849
0.847066
0.837567
0.827700
0.817699
0.807366
0.796866
0.785800
0.774724
0.763549
0.752074
0.739399
0.727500
0.715399
0.703000
0.690499
0.677800
0.664900
0.651799
0.638500
0.625099
0.610350
0.596550
0.582625
0.568134
0.553833
0.539500
0.524967
0.510267
0.495534
0.480633
0.464800
0.449650
0.434449
0.418300
0.402834
0.387333
0.371733
0.356133
0.340434
0.324666
0.308325
0.292525
0.276525
0.259200
0.243199
0.227200
0.211099
0.195100
0.178999
0.162900
0.146800
0.130699
0.114600
0.097174
0.081150
0.065074
0.048633
0.032733
0.016734
0.000853
-0.014946
-0.030730
-0.046453
-0.062985
-0.078574
-0.094099
-0.110406
-0.125766
-0.141057
-0.156246
-0.171357
-0.186366
-0.201276
-0.216499
-0.231199
-0.245797
-0.261480
-0.275839
-0.290070
-0.304189
-0.318180
-0.332050
-0.345790
-0.359389
-0.372859
-0.386190
-0.400470
-0.413508
-0.426397
-0.439497
-0.452089
-0.464533
-0.476826
-0.488967
-0.500950
-0.512773
-0.525090
-0.536595
-0.547935
-0.559737
-0.570744
-0.581593
-0.592279
-0.602800
-0.613156
-0.623346
-0.633649
-0.643504
-0.653190
-0.663499
-0.672850
-0.682030
-0.691039
-0.699889
-0.708570
-0.717090
-0.725440
-0.733630
-0.742320
-0.750175
-0.757864
-0.765400
-0.772969
-0.780180
-0.787233
-0.794127
-0.800869
-0.807453
-0.813886
-0.820515
-0.826639
-0.832620
-0.838770
-0.844446
-0.849984
-0.855376
-0.860629
-0.865740
-0.870723
-0.875700
-0.880402
-0.884982
-0.889800
-0.894109
-0.898290
-0.902353
-0.906295
-0.910117
-0.913822
-0.917413
-0.920892
-0.924259
-0.927784
-0.930928
-0.933967
-0.936985
-0.939820
-0.942558
-0.945198
-0.947746
-0.950203
-0.952570
-0.954975
-0.957165
-0.959272
-0.961410
-0.963352
-0.965220
-0.967012
-0.968733
-0.970381
-0.971961
-0.973516
-0.974964
-0.976350
-0.977782
-0.979042
-0.980245
-0.981394
-0.982489
-0.983532
-0.984526
-0.985471
-0.986371
-0.987225
-0.988101
-0.988867
-0.989593
-0.990300
-0.990951
-0.991566
-0.992146
-0.992694
-0.993211
-0.993699
-0.994182
-0.994612
-0.995016
-0.995416
-0.995770
-0.996102
-0.996412
-0.996702
-0.996973
-0.997225
-0.997467
-0.997684
-0.997887
-0.998091
-0.998263
-0.998424
-0.998571
-0.998707
-0.998833
-0.998947
-0.999054
-0.999150
-0.999240
-0.999327
-0.999399
-0.999466
-0.999528
-0.999582
-0.999631
-0.999676
-0.999715
-0.999751
-0.999783
-0.999813
-0.999838
-0.999861
-0.999882
-0.999898
-0.999913
-0.999927
-0.999937
-0.999948
-0.999957
-0.999964
-0.999970
-0.999976
-0.999981
-0.999984
-0.999987
-0.999990
-0.999991
-0.999994
-0.999996
-0.999996
-0.999997
-0.999997
-0.999999
-0.999999
-0.999999
-0.999999
-0.999999
-1.000000
-1.000000
-1.000000
-1.000000
-1.000000
-1.000000
-1.000000
-1.000000
-1.000000
-1.000000
-1.000000
-1.000000
-1.000000
-1.000000
-1.000000
-1.000000
-1.000000
-1.000000
-1.000000
-1.000000
-1.000000
-1.000000
-1.000000
-1.000000
-1.000000
-1.000000
-1.000000
-0.999999
-0.999999
-0.999999
-0.999999
-0.999999
-0.999997
-0.999997
-0.999996
-0.999996
-0.999994
-0.999993
-0.999990
-0.999987
-0.999984
-0.999981
-0.999976
-0.999970
-0.999964
-0.999957
-0.999948
-0.999939
-0.999927
-0.999913
-0.999898
-0.999880
-0.999861
-0.999838
-0.999813
-0.999784
-0.999753
-0.999717
-0.999678
-0.999633
-0.999585
-0.999525
-0.999465
-0.999399
-0.999322
-0.999243
-0.999154
-0.999058
-0.998952
-0.998838
-0.998712
-0.998569
-0.998421
-0.998260
-0.998077
-0.997890
-0.997687
-0.997470
-0.997236
-0.996984
-0.996714
-0.996415
-0.996106
-0.995775
-0.995391
-0.995011
-0.994606
-0.994176
-0.993718
-0.993232
-0.992716
-0.992169
-0.991590
-0.990976
-0.990271
-0.989583
-0.988857
-0.988068
-0.987258
-0.986406
-0.985509
-0.984564
-0.983572
-0.982531
-0.981376
-0.980227
-0.979023
-0.977691
-0.976366
-0.974982
-0.973536
-0.972024
-0.970446
-0.968800
-0.967035
-0.965242
-0.963378
-0.961270
-0.959242
-0.957133
-0.954942
-0.952666
-0.950302
-0.947848
-0.945304
-0.942667
-0.939934
-0.936861
-0.933922
-0.930882
-0.927646
-0.924393
-0.921030
-0.917556
-0.913969
-0.910269
-0.906450
-0.902292
-0.898225
-0.894040
-0.889486
-0.885040
-0.880464
-0.875760
-0.870924
-0.865950
-0.860836
-0.855442
-0.850053
-0.844518
-0.838360
-0.832530
-0.826549
-0.820420
-0.814150
-0.807720
-0.801139
-0.794400
-0.787519
-0.780469
-0.772660
-0.765288
-0.757540
-0.749844
-0.741976
-0.733960
-0.725779
-0.717430
-0.708913
-0.700236
-0.690900
-0.681885
-0.672705
-0.662836
-0.653316
-0.643626
-0.633774
-0.623754
-0.613570
-0.603220
-0.592413
-0.581727
-0.570880
-0.558949
-0.547770
-0.536419
-0.524920
-0.513250
-0.501430
-0.489450
-0.477319
-0.465030
-0.452599
-0.438952
-0.426199
-0.413307
-0.399903
-0.386716
-0.373393
-0.359934
-0.346333
-0.332607
-0.318744
-0.303975
-0.289855
-0.275614
-0.260460
-0.245976
-0.231387
-0.216679
-0.201880
-0.186970
-0.171963
-0.156442
-0.141247
-0.125965
-0.109320
-0.093870
-0.078340
-0.062749
-0.047089
-0.031369
-0.015589
0.000199
0.016099
0.032100
0.049324
0.065325
0.081349
0.097866
0.113967
0.130000
0.146100
0.162199
0.178300
0.194400
0.211399
0.227449
0.243450
0.260334
0.276333
0.292233
0.308133
0.324033
0.339766
0.355467
0.371599
0.387199
0.402625
0.419400
0.434700
0.449899
0.465000
0.480000
0.494899
0.509700
0.524400
0.538900
0.553300
0.568699
0.582775
0.596749
0.610933
0.624499
0.637999
0.651267
0.664333
0.677299
0.690000
0.703249
0.715549
0.727699
0.740200
0.751900
0.763366
0.774633
0.785667
0.796399
0.806934
0.817549
0.827575
0.837400
0.847699
0.856999
0.865999
0.874800
0.883200
0.891400
0.899400
0.907000
0.914400
0.921400
0.928750
0.935224
0.941400
0.947433
0.952999
0.958266
0.963234
0.967900
0.972267
0.976233
0.980200
0.983599
0.986700
0.989599
0.991966
0.994099
0.995899
0.997366
0.998500
0.999333
0.999850
1.000000
0.999825
0.999300
0.998500
0.997300
0.995899
0.994099
0.991999
0.989500
0.986800
0.983700
0.980400
0.976375
0.972349
0.967999
0.963166
0.958233
0.952966
0.947367
0.941533
0.935299
0.928866
0.921750
0.914700
0.907350
0.899266
0.891366
0.883134
0.874666
0.865900
0.856900
0.847633
0.837825
0.828025
0.818050
0.806899
0.796300
0.785500
0.774499
0.763300
0.751800
0.740100
0.728200
0.716100
0.703800
0.690250
0.677524
0.664600
0.651133
0.637833
0.624400
0.610767
0.596967
0.583033
0.568933
0.553900
0.539550
0.525049
0.509533
0.494766
0.479866
0.464866
0.449766
0.434500
0.419200
0.403375
0.387874
0.372300
0.355300
0.339600
0.323800
0.307999
0.292099
0.276199
0.260200
0.244200
0.228199
0.212100
0.194674
0.178575
0.162475
0.145999
0.129900
0.113800
0.097699
0.081633
0.065634
0.049633
0.032749
0.016849
0.000960
-0.015744
-0.031519
-0.047247
-0.062904
-0.078499
-0.094020
-0.109470
-0.125269
-0.140550
-0.155755
-0.172120
-0.187120
-0.202030
-0.216829
-0.231529
-0.246130
-0.260599
-0.274969
-0.289210
-0.303340
-0.318499
-0.332359
-0.346098
-0.360070
-0.373530
-0.386853
-0.400036
-0.413080
-0.425973
-0.438726
-0.452025
-0.464470
-0.476764
-0.489570
-0.501546
-0.513366
-0.525033
-0.536530
-0.547876
-0.559063
-0.570387
-0.581239
-0.591925
-0.603330
-0.613669
-0.623860
-0.633870
-0.643729
-0.653410
-0.662929
-0.672289
-0.681480
-0.690499
-0.700087
-0.708765
-0.717280
-0.725856
-0.734040
-0.742060
-0.749923
-0.757617
-0.765150
-0.772530
-0.780145
-0.787195
-0.794095
-0.801199
-0.807786
-0.814213
-0.820489
-0.826606
-0.832593
-0.838420
-0.844263
-0.849802
-0.855205
-0.860890
-0.865999
-0.870970
-0.875809
-0.880510
-0.885090
-0.889530
-0.893850
-0.898039
-0.902110
-0.906382
-0.910201
-0.913905
-0.917592
-0.921064
-0.924426
-0.927679
-0.930826
-0.933870
-0.936810
-0.939805
-0.942543
-0.945186
-0.947872
-0.950325
-0.952687
-0.954963
-0.957154
-0.959262
-0.961290
-0.963291
-0.965160
-0.966955
-0.968818
-0.970464
-0.972040
-0.973552
-0.974998
-0.976381
-0.977704
-0.978967
-0.980173
-0.981325
-0.982512
-0.983554
-0.984547
-0.985518
-0.986413
-0.987265
-0.988075
-0.988842
-0.989571
-0.990259
-0.990948
-0.991561
-0.992143
-0.992721
-0.993237
-0.993723
-0.994180
-0.994611
-0.995014
-0.995394
-0.995758
-0.996091
-0.996402
-0.996717
-0.996987
-0.997237
-0.997471
-0.997690
-0.997891
-0.998079
-0.998253
-0.998413
-0.998562
-0.998710
-0.998835
-0.998950
-0.999058
-0.999156
-0.999243
-0.999324
-0.999397
-0.999463
-0.999525
-0.999582
-0.999631
-0.999675
-0.999717
-0.999753
-0.999784
-0.999813
-0.999838
-0.999861
-0.999880
-0.999898
-0.999913
-0.999927
-0.999939
-0.999948
-0.999957
-0.999964
-0.999970
-0.999976
-0.999981
-0.999984
-0.999987
-0.999990
-0.999993
-0.999994
-0.999996
-0.999996
-0.999997
-0.999997
-0.999999
-0.999999
-0.999999
-0.999999
-0.999999
-1.000000
-1.000000
-1.000000
-1.000000
-1.000000
-1.000000
-1.000000
-1.000000
-1.000000
-1.000000
-1.000000
-1.000000
-1.000000
-1.000000
-1.000000
-1.000000
-1.000000
-1.000000
-1.000000
-1.000000
-1.000000
-1.000000
-1.000000
-1.000000
-1.000000
-1.000000
-1.000000
-0.999999
-0.999999
-0.999999
-0.999999
-0.999999
-0.999997
-0.999997
-0.999996
-0.999996
-0.999994
-0.999991
-0.999990
-0.999987
-0.999984
-0.999981
-0.999976
-0.999970
-0.999964
-0.999957
-0.999948
-0.999937
-0.999927
-0.999913
-0.999898
-0.999880
-0.999861
-0.999840
-0.999814
-0.999784
-0.999751
-0.999717
-0.999675
-0.999631
-0.999582
-0.999528
-0.999466
-0.999400
-0.999328
-0.999243
-0.999154
-0.999058
-0.998947
-0.998832
-0.998706
-0.998569
-0.998422
-0.998262
-0.998088
-0.997896
-0.997695
-0.997477
-0.997222
-0.996970
-0.996699
-0.996409
-0.996099
-0.995767
-0.995412
-0.995034
-0.994632
-0.994165
-0.993708
-0.993220
-0.992704
-0.992140
-0.991560
-0.990943
-0.990294
-0.989607
-0.988881
-0.988116
-0.987262
-0.986409
-0.985512
-0.984516
-0.983521
-0.982477
-0.981382
-0.980233
-0.979029
-0.977767
-0.976411
-0.975030
-0.973584
-0.971947
-0.970366
-0.968716
-0.966994
-0.965202
-0.963334
-0.961390
-0.959368
-0.957264
-0.955077
-0.952612
-0.950247
-0.947791
-0.945172
-0.942531
-0.939792
-0.936955
-0.934020
-0.930982
-0.927840
-0.924408
-0.921046
-0.917572
-0.913785
-0.910078
-0.906255
-0.902311
-0.898246
-0.894060
-0.889753
-0.885184
-0.880615
-0.875914
-0.870670
-0.865690
-0.860580
-0.855319
-0.849930
-0.844390
-0.838710
-0.832890
-0.826920
-0.820800
-0.814000
-0.807567
-0.800985
-0.794059
-0.787164
-0.780106
-0.772900
-0.765529
-0.758004
-0.750313
-0.742020
-0.733999
-0.725815
-0.717006
-0.708483
-0.699793
-0.690949
-0.681930
-0.672756
-0.663406
-0.653629
-0.643942
-0.634098
-0.623239
-0.613050
-0.602689
-0.592170
-0.581490
-0.570640
-0.559620
-0.548449
-0.537109
-0.525619
-0.512980
-0.501157
-0.489175
-0.476703
-0.464406
-0.451966
-0.439369
-0.426624
-0.413736
-0.400704
-0.386790
-0.373465
-0.359253
-0.345646
-0.331909
-0.318040
-0.304050
-0.289926
-0.275689
-0.261330
-0.246453
-0.231867
-0.217167
-0.201130
-0.186210
-0.171199
-0.156100
-0.140899
-0.125620
-0.110250
-0.094810
-0.079290
-0.063700
-0.046732
-0.031008
-0.015222
0.001053
0.016966
0.032866
0.048799
0.064800
0.080866
0.096900
0.113850
0.129949
0.146050
0.163033
0.179133
0.195199
0.211300
0.227334
0.243400
0.259399
0.275775
0.291775
0.307675
0.324799
0.340600
0.356299
0.371899
0.387499
0.403000
0.418399
0.433699
0.448999
0.464100
0.480349
0.495250
0.510025
0.525100
0.539599
0.553999
0.568266
0.582366
0.596334
0.610099
0.624450
0.637900
0.651199
0.665034
0.677899
0.690600
0.703134
0.715467
0.727566
0.739500
0.751525
0.763050
0.774274
0.786199
0.796999
0.807499
0.817800
0.827800
0.837600
0.847200
0.856500
0.865500
0.874200
0.883399
0.891574
0.899550
0.907333
0.914700
0.921766
0.928533
0.934999
0.941166
0.947133
0.952999
0.958249
0.963199
0.968100
0.972433
0.976467
0.980200
0.983566
0.986667
0.989400
0.991900
0.994024
0.995850
0.997399
0.998500
0.999400
0.999799
1.000000
0.999799
0.999400
0.998500
0.997399
0.996000
0.994024
0.991900
0.989475
0.986667
0.983566
0.980200
0.976467
0.972433
0.968100
0.963466
0.958249
0.952999
0.947449
0.941166
0.934999
0.928533
0.921766
0.914700
0.907333
0.899766
0.891574
0.883399
0.874924
0.865500
0.856500
0.847200
0.837600
0.827800
0.817800
0.807499
0.796999
0.786199
0.775200
0.763050
0.751525
0.739825
0.727566
0.715467
0.703134
0.690600
0.677899
0.665034
0.651933
0.637900
0.624450
0.610849
0.596334
0.582366
0.568266
0.553999
0.539599
0.525100
0.510433
0.495250
0.480349
0.465349
0.448999
0.433699
0.418399
0.403000
0.387499
0.371899
0.356299
0.340600
0.324799
0.309000
0.291775
0.275775
0.259399
0.243400
0.227334
0.211300
0.195199
0.179133
0.163033
0.146934
0.129949
0.113850
0.097800
0.080866
0.064800
0.048799
0.032866
0.016966
0.001053
-0.014784
-0.031008
-0.046732
-0.062395
-0.079290
-0.094810
-0.110250
-0.125620
-0.140899
-0.156100
-0.166180
-0.181219
-0.196170
-0.211009
-0.225760
-0.240390
-0.254910
-0.269320
-0.283620
-0.297790
-0.311839
-0.325759
-0.339559
-0.353220
-0.366750
-0.380140
-0.397789
-0.410850
-0.423769
-0.436549
-0.449179
-0.461659
-0.473989
-0.486160
-0.498180
-0.510040
-0.521749
-0.533299
-0.544690
-0.555919
-0.566980
-0.577890
-0.588630
-0.599200
-0.609619
-0.619870
-0.629950
-0.639870
-0.649620
-0.659200
-0.668620
-0.677880
-0.686959
-0.695890
-0.704640
-0.713239
-0.721669
-0.729930
-0.738030
-0.748579
-0.756310
-0.763870
-0.771280
-0.778519
-0.785610
-0.792540
-0.799320
-0.805939
-0.812410
-0.818730
-0.824899
-0.830920
-0.836790
-0.842520
-0.848100
-0.853540
-0.858840
-0.864000
-0.869029
-0.873919
-0.878680
-0.883300
-0.887800
-0.892159
-0.896400
-0.900522
-0.904519
-0.908395
-0.912153
-0.915796
-0.919324
-0.922743
-0.927130
-0.930295
-0.933355
-0.936313
-0.939172
-0.941931
-0.944595
-0.947164
-0.949642
-0.952030
-0.954330
-0.956544
-0.958675
-0.960724
-0.962695
-0.964588
-0.966406
-0.968149
-0.969823
-0.971428
-0.972964
-0.974436
-0.975844
-0.977190
-0.978477
-0.979705
-0.980878
-0.981997
-0.983064
-0.984079
-0.985048
-0.985968
-0.986842
-0.987940
-0.988714
-0.989449
-0.990144
-0.990802
-0.991426
-0.992014
-0.992571
-0.993094
-0.993588
-0.994054
-0.994491
-0.994903
-0.995289
-0.995652
-0.995991
-0.996309
-0.996604
-0.996882
-0.997141
-0.997381
-0.997606
-0.997813
-0.998007
-0.998187
-0.998352
-0.998505
-0.998647
-0.998776
-0.998896
-0.999007
-0.999108
-0.999199
-0.999310
-0.999385
-0.999453
-0.999514
-0.999570
-0.999621
-0.999666
-0.999706
-0.999744
-0.999775
-0.999805
-0.999831
-0.999855
-0.999874
-0.999892
-0.999909
-0.999922
-0.999934
-0.999945
-0.999954
-0.999961
-0.999969
-0.999973
-0.999979
-0.999982
-0.999985
-0.999988
-0.999991
-0.999993
-0.999994
-0.999996
-0.999997
-0.999997
-0.999999
-0.999999
-0.999999
-0.999999
-0.999999
-1.000000
-1.000000
-1.000000
-1.000000
-1.000000
-1.000000
-1.000000
-1.000000
-1.000000
-1.000000
-1.000000
-1.000000
-1.000000
-1.000000
-1.000000
-1.000000
-1.000000
-1.000000
-1.000000
-1.000000
-1.000000
-1.000000
-1.000000
-1.000000
-1.000000
-1.000000
-1.000000
-1.000000
-0.999999
-0.999999
-0.999999
-0.999999
-0.999997
-0.999997
-0.999996
-0.999996
-0.999994
-0.999993
-0.999991
-0.999988
-0.999985
-0.999982
-0.999978
-0.999972
-0.999966
-0.999960
-0.999951
-0.999942
-0.999931
-0.999919
-0.999904
-0.999888
-0.999870
-0.999849
-0.999825
-0.999798
-0.999768
-0.999733
-0.999696
-0.999654
-0.999607
-0.999537
-0.999478
-0.999412
-0.999340
-0.999262
-0.999175
-0.999081
-0.998977
-0.998865
-0.998742
-0.998610
-0.998464
-0.998308
-0.998139
-0.997956
-0.997759
-0.997546
-0.997318
-0.997072
-0.996808
-0.996526
-0.996223
-0.995901
-0.995554
-0.995187
-0.994794
-0.994375
-0.993930
-0.993457
-0.992955
-0.992422
-0.991857
-0.991260
-0.990408
-0.989727
-0.989008
-0.988249
-0.987450
-0.986608
-0.985720
-0.984789
-0.983808
-0.982779
-0.981697
-0.980563
-0.979375
-0.978132
-0.976828
-0.975466
-0.974041
-0.972552
-0.970996
-0.969373
-0.967681
-0.965917
-0.964080
-0.962166
-0.960174
-0.958102
-0.955948
-0.953710
-0.951387
-0.948975
-0.946473
-0.943878
-0.941188
-0.937450
-0.934533
-0.931513
-0.928389
-0.925159
-0.921822
-0.918373
-0.914814
-0.911140
-0.907348
-0.903441
-0.899410
-0.895260
-0.890980
-0.886579
-0.882049
-0.877390
-0.872599
-0.867670
-0.862609
-0.857410
-0.852070
-0.846589
-0.840970
-0.835200
-0.829290
-0.823230
-0.817020
-0.810660
-0.804150
-0.797479
-0.790669
-0.783690
-0.774150
-0.766810
-0.759310
-0.751650
-0.743820
-0.735840
-0.727690
-0.719380
-0.710910
-0.702270
-0.693469
-0.684499
-0.675370
-0.666070
-0.656599
-0.646969
-0.637180
-0.627210
-0.617089
-0.606790
-0.596340
-0.585709
-0.574930
-0.563980
-0.552870
-0.541600
-0.530170
-0.518569
-0.506820
-0.494920
-0.482850
-0.470640
-0.458269
-0.441540
-0.428820
-0.415960
-0.402949
-0.389800
-0.376510
-0.363070
-0.349510
-0.335809
-0.321979
-0.308020
-0.293940
-0.279730
-0.265410
-0.250960
-0.236410
-0.221749
-0.206970
-0.192100
-0.177130
-0.162060
-0.146899
-0.131650
-0.116310
-0.100900
-0.085410
-0.069850
-0.054210
-0.038520
-0.022770
-0.006960
0.008899
0.024799
0.046099
0.062100
0.078100
0.094099
0.110200
0.126300
0.142399
0.158500
0.174600
0.190699
0.206800
0.222799
0.238900
0.254899
0.270900
0.286800
0.302700
0.318600
0.334399
0.350100
0.365800
0.381400
0.396900
0.412399
0.427699
0.442999
0.458200
0.473200
0.488200
0.502999
0.517699
0.532300
0.546799
0.565800
0.579900
0.593899
0.607699
0.621400
0.634900
0.648199
0.661300
0.674299
0.687100
0.699600
0.712000
0.724200
0.736200
0.747900
0.759499
0.770800
0.781900
0.792700
0.803400
0.813799
0.823900
0.833800
0.843400
0.852799
0.862000
0.870799
0.879400
0.887700
0.895800
0.903600
0.910999
0.918199
0.927400
0.933900
0.940200
0.946099
0.951700
0.957100
0.962100
0.966799
0.971299
0.975400
0.979200
0.982699
0.985800
0.988699
0.991200
0.993400
0.995299
0.996900
0.998100
0.999100
0.999700
1.000000
0.999900
0.999600
0.998899
0.997900
0.996600
0.994900
0.993000
0.990700
0.988099
0.985200
0.981900
0.977100
0.973200
0.968899
0.964300
0.959400
0.954199
0.948700
0.942900
0.936799
0.930400
0.923700
0.916699
0.909499
0.901900
0.894100
0.886000
0.877600
0.868999
0.859999
0.850900
0.841399
0.831700
0.821800
0.811600
0.801100
0.790500
0.779599
0.768400
0.757000
0.745500
0.733699
0.721600
0.709399
0.692800
0.680100
0.667200
0.654199
0.640999
0.627499
0.613999
0.600199
0.586300
0.572299
0.558000
0.543700
0.529200
0.514600
0.499900
0.484999
0.469999
0.454900
0.439800
0.424500
0.409099
0.393600
0.378100
0.362500
0.346800
0.331000
0.315199
0.299299
0.283399
0.267499
0.251500
0.235500
0.219400
0.198000
0.181900
0.165799
0.149700
0.133600
0.117499
0.101400
0.085399
0.069300
0.053299
0.037399
0.021400
0.005500
-0.010309
-0.026110
-0.041850
-0.057540
-0.073150
-0.088699
-0.104179
-0.119569
-0.134890
-0.150120
-0.165259
-0.180310
-0.195259
-0.210120
-0.224869
-0.239509
-0.254040
-0.268450
-0.282750
-0.296929
-0.315649
-0.329539
-0.343300
-0.356920
-0.370420
-0.383770
-0.396990
-0.410059
-0.422989
-0.435780
-0.448420
-0.460909
-0.473239
-0.485430
-0.497460
-0.509329
-0.521050
-0.532600
-0.544000
-0.555240
-0.566320
-0.577230
-0.587980
-0.598570
-0.608989
-0.619249
-0.629340
-0.639270
-0.649030
-0.658630
-0.668059
-0.677320
-0.686419
-0.698290
-0.706999
-0.715549
-0.723940
-0.732160
-0.740209
-0.748110
-0.755839
-0.763420
-0.770830
-0.778090
-0.785179
-0.792130
-0.798910
-0.805540
-0.812020
-0.818350
-0.824530
-0.830560
-0.836440
-0.842170
-0.847770
-0.853219
-0.858520
-0.863700
-0.868729
-0.873630
-0.878389
-0.883020
-0.887530
-0.891900
-0.896149
-0.900276
-0.905587
-0.909430
-0.913158
-0.916770
-0.920268
-0.923656
-0.926934
-0.930106
-0.933172
-0.936136
-0.939001
-0.941767
-0.944436
-0.947011
-0.949494
-0.951888
-0.954193
-0.956413
-0.958549
-0.960603
-0.962578
-0.964476
-0.966298
-0.968047
-0.969724
-0.971332
-0.972873
-0.974347
-0.975760
-0.977110
-0.978400
-0.979633
-0.980809
-0.982294
-0.983346
-0.984349
-0.985303
-0.986209
-0.987073
-0.987892
-0.988669
-0.989404
-0.990103
-0.990763
-0.991389
-0.991980
-0.992538
-0.993063
-0.993559
-0.994026
-0.994465
-0.994879
-0.995266
-0.995629
-0.995971
-0.996289
-0.996588
-0.996865
-0.997126
-0.997368
-0.997593
-0.997801
-0.997996
-0.998176
-0.998343
-0.998496
-0.998683
-0.998811
-0.998928
-0.999034
-0.999133
-0.999223
-0.999306
-0.999381
-0.999448
-0.999511
-0.999567
-0.999618
-0.999663
-0.999705
-0.999741
-0.999774
-0.999804
-0.999829
-0.999853
-0.999873
-0.999892
-0.999907
-0.999921
-0.999934
-0.999945
-0.999954
-0.999961
-0.999967
-0.999973
-0.999978
-0.999982
-0.999985
-0.999988
-0.999991
-0.999993
-0.999994
-0.999996
-0.999997
-0.999997
-0.999999
-0.999999
-0.999999
-0.999999
-0.999999
-1.000000
-1.000000
-1.000000
-1.000000
-1.000000
-1.000000
-1.000000
-1.000000
-1.000000
-1.000000
-1.000000
-1.000000
-1.000000
-1.000000
-1.000000
-1.000000
-1.000000
-1.000000
-1.000000
-1.000000
-1.000000
-1.000000
-1.000000
-1.000000
-1.000000
-1.000000
-1.000000
-0.999999
-0.999999
-0.999999
-0.999999
-0.999999
-0.999997
-0.999997
-0.999997
-0.999996
-0.999994
-0.999993
-0.999991
-0.999988
-0.999985
-0.999982
-0.999978
-0.999973
-0.999967
-0.999960
-0.999952
-0.999943
-0.999931
-0.999919
-0.999906
-0.999889
-0.999870
-0.999850
-0.999826
-0.999790
-0.999759
-0.999724
-0.999685
-0.999642
-0.999594
-0.999540
-0.999481
-0.999417
-0.999345
-0.999267
-0.999181
-0.999087
-0.998985
-0.998872
-0.998751
-0.998617
-0.998473
-0.998319
-0.998149
-0.997968
-0.997771
-0.997560
-0.997332
-0.997087
-0.996825
-0.996544
-0.996243
-0.995920
-0.995577
-0.995209
-0.994818
-0.994401
-0.993804
-0.993322
-0.992812
-0.992271
-0.991698
-0.991090
-0.990448
-0.989770
-0.989053
-0.988297
-0.987499
-0.986659
-0.985776
-0.984846
-0.983869
-0.982842
-0.981765
-0.980635
-0.979450
-0.978208
-0.976909
-0.975550
-0.974128
-0.972643
-0.971092
-0.969475
-0.967786
-0.966027
-0.964192
-0.962284
-0.960297
-0.958230
-0.956082
-0.953086
-0.950737
-0.948301
-0.945774
-0.943153
-0.940438
-0.937624
-0.934713
-0.931699
-0.928581
-0.925357
-0.922027
-0.918586
-0.915033
-0.911365
-0.907582
-0.903681
-0.899659
-0.895519
-0.891250
-0.886849
-0.882330
-0.877680
-0.872890
-0.867970
-0.862920
-0.857730
-0.852400
-0.846930
-0.841309
-0.835560
-0.829650
-0.823600
-0.815299
-0.808900
-0.802350
-0.795640
-0.788779
-0.781759
-0.774589
-0.767260
-0.759769
-0.752110
-0.744300
-0.736330
-0.728190
-0.719890
-0.711430
-0.702799
-0.694009
-0.685050
-0.675930
-0.666640
-0.657180
-0.647560
-0.637780
-0.627820
-0.617710
-0.607420
-0.596980
-0.586360
-0.575590
-0.564649
-0.553549
-0.542290
-0.530860
-0.515380
-0.503590
-0.491640
-0.479539
-0.467280
-0.454870
-0.442309
-0.429600
-0.416740
-0.403740
-0.390600
-0.377310
-0.363889
-0.350329
-0.336640
-0.322819
-0.308869
-0.294790
-0.280600
-0.266280
-0.251839
-0.237300
-0.222640
-0.207870
-0.193009
-0.178039
-0.162970
-0.147820
-0.132570
-0.117250
-0.101839
-0.086350
-0.065590
-0.049939
-0.034230
-0.018460
-0.002640
0.013200
0.029200
0.045100
0.061099
0.077100
0.093199
0.109200
0.125299
0.141400
0.157500
0.173599
0.189700
0.205800
0.221800
0.237900
0.253900
0.269899
0.285799
0.301800
0.317599
0.333400
0.349200
0.364800
0.380400
0.396000
0.411400
0.426799
0.442099
0.457200
0.477300
0.492199
0.507000
0.521700
0.536299
0.550699
0.565000
0.579100
0.593100
0.606900
0.620599
0.634099
0.647400
0.660499
0.673500
0.686299
0.698899
0.711300
0.723499
0.735499
0.747199
0.758800
0.770100
0.781200
0.792100
0.802699
0.813100
0.823300
0.833200
0.842899
0.852300
0.861400
0.870300
0.881700
0.889999
0.897900
0.905599
0.913000
0.920200
0.927000
0.933499
0.939799
0.945799
0.951400
0.956800
0.961800
0.966600
0.970999
0.975100
0.978900
0.982399
0.985600
0.988500
0.991099
0.993300
0.995200
0.996799
0.998100
0.999000
0.999700
1.000000
1.000000
0.999600
0.999000
0.997999
0.996700
0.994399
0.992400
0.990000
0.987300
0.984300
0.981000
0.977400
0.973399
0.969199
0.964600
0.959700
0.954499
0.949099
0.943300
0.937200
0.930799
0.924100
0.917200
0.909900
0.902400
0.894600
0.886500
0.878100
0.869500
0.860599
0.851400
0.841999
0.832300
0.822400
0.812200
0.801799
0.791100
0.780199
0.765300
0.753900
0.742300
0.730399
0.718300
0.706000
0.693600
0.680899
0.667999
0.655000
0.641800
0.628399
0.614800
0.601000
0.587200
0.573100
0.558900
0.544600
0.530100
0.515500
0.500800
0.485899
0.470899
0.455899
0.440700
0.425400
0.409999
0.394600
0.379000
0.363400
0.347700
0.331999
0.316200
0.295000
0.279100
0.263100
0.247099
0.231100
0.214999
0.199000
0.182899
0.166800
0.150700
0.134599
0.118500
0.102400
0.086400
0.070300
0.054300
0.038299
0.022399
0.006499
-0.009360
-0.025159
-0.040900
-0.056590
-0.072210
-0.087760
-0.103240
-0.118639
-0.133960
-0.149200
-0.164350
-0.179400
-0.194359
-0.209220
-0.228870
-0.243480
-0.257980
-0.272370
-0.286630
-0.300780
-0.314800
-0.328699
-0.342469
-0.356100
-0.369600
-0.382969
-0.396190
-0.409279
-0.422220
-0.435010
-0.447660
-0.460150
-0.472500
-0.484690
-0.496729
-0.508609
-0.520339
-0.531910
-0.543319
-0.554560
-0.565650
-0.576570
-0.587329
-0.597930
-0.608359
-0.618630
-0.628729
-0.641950
-0.651660
-0.661210
-0.670600
-0.679819
-0.688870
-0.697759
-0.706480
-0.715039
-0.723430
-0.731659
-0.739729
-0.747640
-0.755380
-0.762960
-0.770389
-0.777649
-0.784759
-0.791710
-0.798499
-0.805140
-0.811630
-0.817969
-0.824160
-0.830190
-0.836080
-0.841830
-0.847429
-0.852889
-0.858210
-0.863389
-0.868429
-0.873330
-0.879670
-0.884260
-0.888730
-0.893070
-0.897289
-0.901380
-0.905350
-0.909202
-0.912936
-0.916554
-0.920059
-0.923454
-0.926739
-0.929917
-0.932989
-0.935961
-0.938830
-0.941602
-0.944277
-0.946858
-0.949345
-0.951745
-0.954055
-0.956280
-0.958422
-0.960481
-0.962461
-0.964363
-0.966190
-0.967942
-0.969625
-0.971236
-0.972781
-0.974739
-0.976134
-0.977467
-0.978742
-0.979959
-0.981121
-0.982228
-0.983284
-0.984289
-0.985246
-0.986157
-0.987022
-0.987843
-0.988623
-0.989362
-0.990061
-0.990724
-0.991353
-0.991945
-0.992505
-0.993033
-0.993531
-0.993999
-0.994440
-0.994854
-0.995244
-0.995608
-0.995950
-0.996271
-0.996570
-0.996850
-0.997110
-0.997353
-0.997651
-0.997857
-0.998046
-0.998223
-0.998386
-0.998536
-0.998676
-0.998803
-0.998920
-0.999028
-0.999127
-0.999219
-0.999301
-0.999376
-0.999445
-0.999507
-0.999564
-0.999615
-0.999660
-0.999702
-0.999739
-0.999772
-0.999802
-0.999828
-0.999852
-0.999873
-0.999891
-0.999907
-0.999921
-0.999933
-0.999943
-0.999952
-0.999961
-0.999969
-0.999975
-0.999979
-0.999984
-0.999987
-0.999990
-0.999991
-0.999993
-0.999994
-0.999996
-0.999997
-0.999997
-0.999999
-0.999999
-0.999999
-0.999999
-0.999999
-1.000000
-1.000000
-1.000000
-1.000000
-1.000000
-1.000000
-1.000000
-1.000000
-1.000000
-1.000000
-1.000000
-1.000000
-1.000000
-1.000000
-1.000000
-1.000000
-1.000000
-1.000000
-1.000000
-1.000000
-1.000000
-1.000000
-1.000000
-1.000000
-1.000000
-1.000000
-1.000000
-0.999999
-0.999999
-0.999999
-0.999999
-0.999999
-0.999999
-0.999997
-0.999997
-0.999996
-0.999994
-0.999993
-0.999991
-0.999988
-0.999985
-0.999982
-0.999978
-0.999973
-0.999967
-0.999960
-0.999952
-0.999943
-0.999933
-0.999916
-0.999901
-0.999885
-0.999865
-0.999843
-0.999819
-0.999792
-0.999760
-0.999726
-0.999687
-0.999645
-0.999597
-0.999544
-0.999486
-0.999421
-0.999349
-0.999271
-0.999186
-0.999093
-0.998991
-0.998880
-0.998758
-0.998626
-0.998482
-0.998328
-0.998160
-0.997978
-0.997783
-0.997573
-0.997347
-0.997102
-0.996841
-0.996561
-0.996157
-0.995829
-0.995478
-0.995104
-0.994707
-0.994282
-0.993832
-0.993352
-0.992844
-0.992305
-0.991734
-0.991128
-0.990489
-0.989812
-0.989098
-0.988344
-0.987549
-0.986712
-0.985831
-0.984904
-0.983929
-0.982906
-0.981832
-0.980704
-0.979522
-0.978286
-0.976990
-0.975634
-0.974217
-0.972736
-0.971188
-0.969574
-0.967891
-0.965533
-0.963679
-0.961750
-0.959740
-0.957652
-0.955480
-0.953224
-0.950883
-0.948451
-0.945930
-0.943315
-0.940605
-0.937798
-0.934891
-0.931884
-0.928773
-0.925557
-0.922231
-0.918798
-0.915252
-0.911590
-0.907815
-0.903921
-0.899910
-0.895770
-0.891510
-0.887119
-0.882610
-0.877960
-0.873190
-0.868279
-0.863230
-0.858049
-0.850920
-0.845410
-0.839760
-0.833959
-0.828019
-0.821920
-0.815680
-0.809290
-0.802750
-0.796050
-0.789199
-0.782190
-0.775030
-0.767710
-0.760219
-0.752580
-0.744780
-0.736819
-0.728689
-0.720400
-0.711949
-0.703330
-0.694549
-0.685600
-0.676480
-0.667210
-0.657760
-0.648150
-0.638370
-0.628429
-0.618319
-0.608050
-0.597610
-0.583440
-0.572620
-0.561640
-0.550489
-0.539190
-0.527719
-0.516090
-0.504310
-0.492370
-0.480280
-0.468030
-0.455629
-0.443070
-0.430369
-0.417529
-0.404530
-0.391399
-0.378120
-0.364710
-0.351160
-0.337480
-0.323659
-0.309720
-0.295650
-0.281460
-0.267150
-0.252720
-0.238180
-0.223530
-0.208770
-0.193909
-0.178950
-0.163890
-0.143670
-0.128400
-0.113050
-0.097620
-0.082110
-0.066540
-0.050890
-0.035179
-0.019420
-0.003600
0.012300
0.028200
0.044100
0.060100
0.076099
0.092200
0.108300
0.124300
0.140400
0.156499
0.172600
0.188700
0.204799
0.220900
0.236899
0.252900
0.268900
0.284899
0.300799
0.316600
0.332500
0.348199
0.363900
0.384700
0.400200
0.415600
0.430999
0.446200
0.461400
0.476400
0.491299
0.506100
0.520800
0.535399
0.549799
0.564100
0.578200
0.592200
0.606100
0.619699
0.633300
0.646600
0.659800
0.672700
0.685500
0.698100
0.710500
0.722700
0.734700
0.746500
0.758100
0.769399
0.780600
0.791400
0.802099
0.812500
0.826000
0.835900
0.845500
0.854800
0.863899
0.872700
0.881200
0.889500
0.897499
0.905200
0.912600
0.919699
0.926599
0.933199
0.939400
0.945400
0.951100
0.956500
0.961500
0.966300
0.970699
0.974899
0.978700
0.982200
0.985500
0.988300
0.990900
0.993199
0.995100
0.996700
0.997999
0.999000
0.999600
1.000000
0.999900
0.999499
0.998700
0.997699
0.996300
0.994500
0.992500
0.990199
0.987499
0.984499
0.981199
0.977599
0.973699
0.969400
0.964900
0.960000
0.954900
0.949399
0.943600
0.937600
0.931200
0.924499
0.917599
0.910399
0.902899
0.895099
0.886999
0.878599
0.870000
0.861100
0.852000
0.842599
0.829600
0.819600
0.809400
0.798900
0.788200
0.777199
0.766000
0.754600
0.742999
0.731100
0.719100
0.706800
0.694300
0.681700
0.668800
0.655800
0.642600
0.629200
0.615600
0.601900
0.588000
0.574000
0.559800
0.545400
0.531000
0.516400
0.501700
0.486799
0.471799
0.456799
0.441600
0.426300
0.411000
0.390300
0.374800
0.359100
0.343399
0.327700
0.311800
0.295999
0.280000
0.264100
0.248100
0.232099
0.216000
0.199900
0.183799
0.167800
0.151699
0.135600
0.119500
0.103399
0.087300
0.071299
0.055300
0.039300
0.023400
0.007500
-0.008400
-0.024199
-0.039949
-0.055639
-0.071260
-0.086820
-0.102300
-0.117709
-0.138130
-0.153340
-0.168460
-0.183490
-0.198420
-0.213250
-0.227980
-0.242599
-0.257110
-0.271500
-0.285769
-0.299929
-0.313960
-0.327859
-0.341640
-0.355279
-0.368790
-0.382159
-0.395389
-0.408490
-0.421440
-0.434239
-0.446890
-0.459400
-0.471760
-0.483960
-0.496009
-0.507900
-0.519630
-0.531210
-0.542629
-0.553890
-0.568650
-0.579520
-0.590239
-0.600790
-0.611179
-0.621400
-0.631459
-0.641350
-0.651079
-0.660640
-0.670030
-0.679260
-0.688330
-0.697219
-0.705960
-0.714529
-0.722929
-0.731170
-0.739249
-0.747160
-0.754920
-0.762510
-0.769939
-0.777220
-0.784330
-0.791290
-0.798100
-0.804750
-0.811240
-0.817590
-0.823789
-0.829830
-0.835729
-0.841489
-0.848929
-0.854350
-0.859630
-0.864769
-0.869779
-0.874650
-0.879379
-0.883990
-0.888469
-0.892810
-0.897040
-0.901135
-0.905113
-0.908971
-0.912712
-0.916338
-0.919849
-0.923251
-0.926542
-0.929727
-0.932806
-0.935782
-0.938659
-0.941437
-0.944118
-0.946704
-0.949198
-0.951601
-0.953917
-0.956148
-0.958294
-0.960358
-0.962343
-0.964867
-0.966675
-0.968407
-0.970071
-0.971665
-0.973191
-0.974653
-0.976051
-0.977389
-0.978667
-0.979887
-0.981052
-0.982162
-0.983221
-0.984229
-0.985189
-0.986103
-0.986971
-0.987795
-0.988576
-0.989317
-0.990021
-0.990685
-0.991315
-0.991909
-0.992472
-0.993001
-0.993501
-0.993972
-0.994414
-0.994830
-0.995221
-0.995587
-0.996040
-0.996354
-0.996648
-0.996922
-0.997179
-0.997417
-0.997638
-0.997845
-0.998035
-0.998212
-0.998376
-0.998527
-0.998667
-0.998796
-0.998914
-0.999022
-0.999121
-0.999213
-0.999297
-0.999372
-0.999441
-0.999504
-0.999561
-0.999612
-0.999658
-0.999699
-0.999736
-0.999771
-0.999801
-0.999826
-0.999850
-0.999871
-0.999889
-0.999910
-0.999924
-0.999936
-0.999946
-0.999955
-0.999963
-0.999969
-0.999975
-0.999979
-0.999984
-0.999987
-0.999990
-0.999991
-0.999993
-0.999994
-0.999996
-0.999997
-0.999997
-0.999999
-0.999999
-0.999999
-0.999999
-0.999999
-1.000000
-1.000000
-1.000000
-1.000000
-1.000000
-1.000000
-1.000000
-1.000000
-1.000000
-1.000000
-1.000000
-1.000000
-1.000000
-1.000000
-1.000000
-1.000000
-1.000000
-1.000000
-1.000000
-1.000000
-1.000000
-1.000000
-1.000000
-1.000000
-1.000000
-1.000000
-1.000000
-0.999999
-0.999999
-0.999999
-0.999999
-0.999999
-0.999999
-0.999997
-0.999997
-0.999996
-0.999994
-0.999993
-0.999991
-0.999988
-0.999985
-0.999982
-0.999978
-0.999972
-0.999966
-0.999958
-0.999951
-0.999940
-0.999930
-0.999916
-0.999901
-0.999885
-0.999867
-0.999844
-0.999820
-0.999793
-0.999762
-0.999729
-0.999690
-0.999648
-0.999600
-0.999547
-0.999489
-0.999424
-0.999354
-0.999277
-0.999192
-0.999099
-0.998997
-0.998886
-0.998766
-0.998634
-0.998491
-0.998338
-0.998170
-0.997990
-0.997728
-0.997513
-0.997282
-0.997033
-0.996766
-0.996481
-0.996175
-0.995850
-0.995500
-0.995128
-0.994731
-0.994309
-0.993859
-0.993382
-0.992875
-0.992338
-0.991768
-0.991165
-0.990528
-0.989854
-0.989142
-0.988390
-0.987598
-0.986764
-0.985885
-0.984961
-0.983989
-0.982969
-0.981898
-0.980773
-0.979596
-0.978361
-0.977070
-0.975253
-0.973819
-0.972319
-0.970755
-0.969121
-0.967419
-0.965644
-0.963795
-0.961869
-0.959865
-0.957781
-0.955615
-0.953365
-0.951028
-0.948601
-0.946086
-0.943476
-0.940771
-0.937971
-0.935071
-0.932070
-0.928965
-0.925755
-0.922437
-0.919009
-0.915469
-0.911815
-0.908047
-0.904159
-0.900153
-0.896020
-0.891769
-0.887389
-0.881350
-0.876670
-0.871860
-0.866910
-0.861829
-0.856609
-0.851250
-0.845749
-0.840100
-0.834310
-0.828379
-0.822300
-0.816070
-0.809680
-0.803149
-0.796459
-0.789619
-0.782620
-0.775470
-0.768150
-0.760680
-0.753049
-0.745260
-0.737299
-0.729190
-0.720910
-0.712459
-0.703860
-0.695080
-0.686140
-0.677040
-0.667770
-0.658339
-0.645499
-0.635680
-0.625690
-0.615540
-0.605220
-0.594739
-0.584089
-0.573280
-0.562309
-0.551170
-0.539880
-0.528420
-0.516799
-0.505030
-0.493099
-0.481009
-0.468769
-0.456379
-0.443839
-0.431149
-0.418309
-0.405330
-0.392200
-0.378930
-0.365530
-0.351979
-0.338310
-0.324499
-0.310570
-0.296509
-0.282319
-0.268020
-0.253600
-0.234199
-0.219510
-0.204730
-0.189840
-0.174850
-0.159769
-0.144589
-0.129330
-0.113980
-0.098560
-0.083059
-0.067480
-0.051840
-0.036139
-0.020370
-0.004560
0.011299
0.027199
0.043200
0.059200
0.075199
0.091200
0.107299
0.123400
0.139500
0.155599
0.171700
0.187699
0.203800
0.219900
0.235900
0.252000
0.268000
0.289200
0.305100
0.321000
0.336799
0.352500
0.368200
0.383700
0.399300
0.414700
0.430000
0.445300
0.460399
0.475500
0.490399
0.505200
0.519900
0.534499
0.548899
0.563200
0.577399
0.591400
0.605200
0.618900
0.632400
0.645799
0.658999
0.672000
0.684799
0.697399
0.709800
0.721999
0.733999
0.745800
0.761200
0.772500
0.783499
0.794400
0.805000
0.815299
0.825400
0.835300
0.844900
0.854200
0.863299
0.872100
0.880699
0.889000
0.897000
0.904699
0.912199
0.919300
0.926200
0.932800
0.939100
0.945100
0.950700
0.956100
0.961200
0.966000
0.970500
0.974599
0.978499
0.982000
0.985300
0.988200
0.990799
0.993700
0.995599
0.997099
0.998299
0.999199
0.999799
1.000000
0.999900
0.999499
0.998800
0.997699
0.996400
0.994699
0.992599
0.990300
0.987700
0.984700
0.981400
0.977800
0.973900
0.969700
0.965200
0.960300
0.955200
0.949699
0.943999
0.937900
0.931600
0.925000
0.918000
0.910800
0.903300
0.895500
0.884700
0.876300
0.867600
0.858700
0.849400
0.840000
0.830200
0.820200
0.810000
0.799500
0.788800
0.777900
0.766699
0.755299
0.743700
0.731800
0.719800
0.707500
0.695100
0.682399
0.669600
0.656599
0.643399
0.630000
0.616399
0.602700
0.588799
0.574800
0.560599
0.546300
0.531900
0.517300
0.502600
0.482700
0.467700
0.452599
0.437400
0.422100
0.406800
0.391300
0.375700
0.360100
0.344400
0.328600
0.312799
0.296899
0.280999
0.265099
0.249100
0.232999
0.217000
0.200899
0.184800
0.168700
0.152599
0.136500
0.120400
0.104400
0.088300
0.072300
0.056299
0.040300
0.024300
0.008400
-0.007440
-0.023239
-0.044230
-0.059910
-0.075510
-0.091050
-0.106510
-0.121900
-0.137200
-0.152419
-0.167550
-0.182580
-0.197520
-0.212359
-0.227089
-0.241720
-0.256230
-0.270630
-0.284910
-0.299070
-0.313110
-0.327019
-0.340810
-0.354460
-0.367969
-0.381360
-0.394600
-0.407700
-0.420649
-0.433470
-0.446130
-0.458650
-0.471010
-0.483220
-0.495280
-0.511110
-0.522810
-0.534340
-0.545719
-0.556930
-0.567979
-0.578869
-0.589600
-0.600160
-0.610560
-0.620790
-0.630859
-0.640759
-0.650490
-0.660070
-0.669469
-0.678709
-0.687780
-0.696690
-0.705430
-0.714010
-0.722419
-0.730669
-0.738760
-0.746689
-0.754450
-0.762049
-0.769500
-0.776779
-0.783910
-0.790870
-0.797689
-0.804349
-0.812989
-0.819289
-0.825450
-0.831460
-0.837319
-0.843030
-0.848599
-0.854029
-0.859320
-0.864469
-0.869479
-0.874360
-0.879100
-0.883710
-0.888199
-0.892549
-0.896779
-0.900891
-0.904876
-0.908740
-0.912489
-0.916122
-0.919639
-0.923047
-0.926346
-0.929536
-0.932623
-0.935605
-0.938488
-0.941271
-0.943957
-0.946549
-0.949050
-0.952242
-0.954535
-0.956742
-0.958864
-0.960907
-0.962871
-0.964756
-0.966568
-0.968305
-0.969972
-0.971569
-0.973101
-0.974566
-0.975967
-0.977308
-0.978591
-0.979815
-0.980983
-0.982096
-0.983158
-0.984169
-0.985132
-0.986049
-0.986919
-0.987745
-0.988530
-0.989274
-0.989979
-0.990646
-0.991278
-0.991875
-0.992439
-0.992970
-0.993631
-0.994095
-0.994530
-0.994939
-0.995323
-0.995683
-0.996021
-0.996336
-0.996631
-0.996906
-0.997164
-0.997402
-0.997626
-0.997833
-0.998025
-0.998202
-0.998367
-0.998518
-0.998659
-0.998788
-0.998907
-0.999016
-0.999117
-0.999208
-0.999291
-0.999367
-0.999436
-0.999499
-0.999558
-0.999609
-0.999655
-0.999697
-0.999735
-0.999778
-0.999808
-0.999834
-0.999856
-0.999876
-0.999894
-0.999910
-0.999924
-0.999936
-0.999946
-0.999954
-0.999963
-0.999969
-0.999975
-0.999979
-0.999982
-0.999987
-0.999990
-0.999991
-0.999993
-0.999994
-0.999996
-0.999997
-0.999997
-0.999999
-0.999999
-0.999999
-0.999999
-0.999999
-1.000000
-1.000000
-1.000000
-1.000000
-1.000000
-1.000000
-1.000000
-1.000000
-1.000000
-1.000000
-1.000000
-1.000000
-1.000000
-1.000000
-1.000000
-1.000000
-1.000000
-1.000000
-1.000000
-1.000000
-1.000000
-1.000000
-1.000000
-1.000000
-1.000000
-1.000000
-1.000000
-0.999999
-0.999999
-0.999999
-0.999999
-0.999999
-0.999999
-0.999997
-0.999997
-0.999996
-0.999994
-0.999993
-0.999990
-0.999988
-0.999985
-0.999981
-0.999976
-0.999972
-0.999966
-0.999958
-0.999951
-0.999942
-0.999930
-0.999918
-0.999903
-0.999886
-0.999867
-0.999846
-0.999822
-0.999795
-0.999765
-0.999730
-0.999693
-0.999649
-0.999603
-0.999550
-0.999493
-0.999429
-0.999358
-0.999282
-0.999198
-0.999105
-0.999003
-0.998854
-0.998731
-0.998596
-0.998451
-0.998293
-0.998122
-0.997939
-0.997740
-0.997527
-0.997296
-0.997048
-0.996784
-0.996499
-0.996195
-0.995869
-0.995523
-0.995151
-0.994756
-0.994335
-0.993888
-0.993412
-0.992907
-0.992371
-0.991804
-0.991203
-0.990568
-0.989896
-0.989185
-0.988438
-0.987648
-0.986815
-0.985939
-0.985018
-0.984049
-0.982683
-0.981597
-0.980458
-0.979264
-0.978016
-0.976707
-0.975339
-0.973908
-0.972412
-0.970852
-0.969223
-0.967524
-0.965754
-0.963909
-0.961987
-0.959989
-0.957910
-0.955749
-0.953503
-0.951172
-0.948751
-0.946240
-0.943636
-0.940939
-0.938143
-0.935250
-0.932254
-0.929155
-0.925951
-0.922641
-0.919219
-0.915687
-0.912040
-0.906999
-0.903079
-0.899040
-0.894880
-0.890590
-0.886180
-0.881629
-0.876960
-0.872160
-0.867220
-0.862140
-0.856930
-0.851580
-0.846090
-0.840450
-0.834670
-0.828739
-0.822670
-0.816450
-0.810070
-0.803550
-0.796870
-0.790039
-0.783049
-0.775900
-0.768600
-0.761140
-0.753520
-0.745729
-0.737790
-0.729679
-0.721410
-0.712980
-0.701479
-0.692659
-0.683680
-0.674530
-0.665220
-0.655740
-0.646090
-0.636280
-0.626299
-0.616159
-0.605850
-0.595380
-0.584740
-0.573940
-0.562980
-0.551850
-0.540570
-0.529120
-0.517510
-0.505750
-0.493830
-0.481750
-0.469519
-0.457140
-0.444600
-0.431920
-0.419089
-0.406120
-0.393000
-0.379740
-0.366340
-0.352810
-0.339139
-0.320710
-0.306739
-0.292650
-0.278430
-0.264100
-0.249649
-0.235080
-0.220410
-0.205630
-0.190740
-0.175759
-0.160680
-0.145510
-0.130260
-0.114919
-0.099490
-0.084000
-0.068430
-0.052789
-0.037090
-0.021330
-0.005520
0.010300
0.026299
0.042199
0.058200
0.074200
0.090199
0.106300
0.122400
0.138499
0.154600
0.170700
0.192100
0.208200
0.224299
0.240300
0.256300
0.272299
0.288300
0.304200
0.319999
0.335800
0.351499
0.367200
0.382800
0.398299
0.413800
0.429100
0.444400
0.459499
0.474600
0.489499
0.504300
0.519000
0.533599
0.548100
0.562399
0.576499
0.590500
0.604399
0.618100
0.631600
0.645000
0.658200
0.671200
0.688200
0.700800
0.713100
0.725299
0.737299
0.748999
0.760500
0.771799
0.782899
0.793699
0.804300
0.814699
0.824800
0.834700
0.844300
0.853699
0.862800
0.871600
0.880200
0.888499
0.896500
0.904200
0.911700
0.918900
0.925800
0.932400
0.938700
0.944700
0.950400
0.955800
0.960900
0.965700
0.970200
0.975700
0.979500
0.982999
0.986100
0.988900
0.991399
0.993600
0.995500
0.997000
0.998200
0.999100
0.999700
1.000000
0.999900
0.999499
0.998800
0.997800
0.996400
0.994800
0.992800
0.990499
0.987799
0.984900
0.981600
0.978000
0.974200
0.970000
0.965400
0.960600
0.955500
0.950100
0.944299
0.938299
0.929800
0.923100
0.916099
0.908800
0.901200
0.893400
0.885199
0.876799
0.868200
0.859200
0.850000
0.840499
0.830800
0.820900
0.810600
0.800200
0.789499
0.778500
0.767400
0.756000
0.744400
0.732600
0.720499
0.708300
0.695899
0.683200
0.670399
0.657400
0.644200
0.630799
0.617299
0.603600
0.589699
0.571000
0.556699
0.542400
0.527899
0.513300
0.498499
0.483600
0.468700
0.453600
0.438400
0.423100
0.407700
0.392200
0.376699
0.361000
0.345300
0.329599
0.313800
0.297900
0.282000
0.265999
0.250000
0.234000
0.217999
0.201900
0.185800
0.169699
0.153600
0.137500
0.121399
0.105300
0.089299
0.067900
0.051900
0.035899
0.019999
0.004099
-0.011749
-0.027550
-0.043279
-0.058960
-0.074569
-0.090109
-0.105580
-0.120970
-0.136279
-0.151500
-0.166639
-0.181680
-0.196620
-0.211459
-0.226200
-0.240829
-0.255349
-0.269760
-0.284050
-0.298219
-0.312259
-0.326179
-0.339970
-0.353629
-0.367159
-0.380550
-0.393799
-0.406909
-0.419869
-0.436939
-0.449560
-0.462030
-0.474360
-0.486529
-0.498540
-0.510400
-0.522100
-0.533650
-0.545029
-0.556249
-0.567319
-0.578209
-0.588949
-0.599520
-0.609930
-0.620170
-0.630250
-0.640159
-0.649909
-0.659490
-0.668899
-0.678150
-0.687240
-0.696150
-0.704910
-0.713500
-0.721920
-0.730180
-0.738280
-0.746209
-0.753979
-0.764100
-0.771499
-0.778740
-0.785820
-0.792750
-0.799519
-0.806140
-0.812599
-0.818920
-0.825079
-0.831100
-0.836959
-0.842689
-0.848269
-0.853699
-0.859000
-0.864160
-0.869179
-0.874060
-0.878820
-0.883440
-0.887929
-0.892290
-0.896530
-0.900645
-0.904638
-0.908509
-0.912265
-0.915904
-0.919429
-0.922845
-0.926149
-0.929347
-0.932439
-0.936402
-0.939256
-0.942013
-0.944674
-0.947241
-0.949716
-0.952101
-0.954397
-0.956610
-0.958738
-0.960786
-0.962754
-0.964644
-0.966460
-0.968202
-0.969873
-0.971475
-0.973009
-0.974479
-0.975885
-0.977230
-0.978514
-0.979741
-0.980914
-0.982030
-0.983095
-0.984109
-0.985075
-0.985995
-0.986868
-0.987697
-0.988483
-0.989230
-0.990165
-0.990822
-0.991444
-0.992032
-0.992586
-0.993109
-0.993603
-0.994068
-0.994504
-0.994915
-0.995301
-0.995662
-0.996000
-0.996318
-0.996613
-0.996891
-0.997149
-0.997389
-0.997612
-0.997821
-0.998013
-0.998191
-0.998356
-0.998509
-0.998650
-0.998781
-0.998901
-0.999010
-0.999111
-0.999202
-0.999286
-0.999363
-0.999433
-0.999516
-0.999571
-0.999622
-0.999667
-0.999708
-0.999744
-0.999777
-0.999805
-0.999832
-0.999855
-0.999876
-0.999894
-0.999909
-0.999922
-0.999934
-0.999945
-0.999954
-0.999961
-0.999969
-0.999973
-0.999979
-0.999982
-0.999987
-0.999988
-0.999991
-0.999993
-0.999994
-0.999996
-0.999997
-0.999997
-0.999999
-0.999999
-0.999999
-0.999999
-0.999999
-1.000000
-1.000000
-1.000000
-1.000000
-1.000000
-1.000000
-1.000000
-1.000000
-1.000000
-1.000000
-1.000000
-1.000000
-1.000000
-1.000000
-1.000000
-1.000000
-1.000000
-1.000000
-1.000000
-1.000000
-1.000000
-1.000000
-1.000000
-1.000000
-1.000000
-1.000000
-1.000000
-0.999999
-0.999999
-0.999999
-0.999999
-0.999999
-0.999997
-0.999997
-0.999996
-0.999996
-0.999994
-0.999993
-0.999990
-0.999988
-0.999985
-0.999981
-0.999978
-0.999972
-0.999966
-0.999960
-0.999951
-0.999942
-0.999931
-0.999918
-0.999904
-0.999888
-0.999868
-0.999847
-0.999823
-0.999796
-0.999766
-0.999733
-0.999694
-0.999622
-0.999571
-0.999516
-0.999454
-0.999363
-0.999286
-0.999202
-0.999111
-0.999010
-0.998901
-0.998781
-0.998650
-0.998509
-0.998356
-0.998191
-0.998013
-0.997821
-0.997612
-0.997389
-0.997149
-0.996891
-0.996613
-0.996318
-0.996000
-0.995662
-0.995301
-0.994915
-0.994504
-0.994068
-0.993603
-0.993109
-0.992586
-0.992032
-0.991444
-0.990822
-0.990165
-0.989470
-0.988483
-0.987697
-0.986868
-0.985995
-0.985075
-0.984109
-0.983095
-0.982030
-0.980914
-0.979741
-0.978514
-0.977230
-0.975885
-0.974479
-0.973009
-0.971475
-0.969873
-0.968202
-0.966460
-0.964644
-0.962754
-0.960786
-0.958738
-0.956610
-0.954397
-0.952101
-0.949716
-0.947241
-0.944674
-0.942013
-0.939256
-0.936402
-0.933447
-0.929347
-0.926149
-0.922845
-0.919429
-0.915904
-0.912265
-0.908509
-0.904638
-0.900645
-0.896530
-0.892290
-0.887929
-0.883440
-0.878820
-0.874060
-0.869179
-0.864160
-0.859000
-0.853699
-0.848269
-0.842689
-0.836959
-0.831100
-0.825079
-0.818920
-0.812599
-0.806140
-0.799519
-0.792750
-0.785820
-0.778740
-0.771499
-0.761599
-0.753979
-0.746209
-0.738280
-0.730180
-0.721920
-0.713500
-0.704910
-0.696150
-0.687240
-0.678150
-0.668899
-0.659490
-0.649909
-0.640159
-0.630250
-0.620170
-0.609930
-0.599520
-0.588949
-0.578209
-0.567319
-0.556249
-0.545029
-0.533650
-0.522100
-0.510400
-0.498540
-0.486529
-0.474360
-0.462030
-0.449560
-0.436939
-0.424159
-0.406909
-0.393799
-0.380550
-0.367159
-0.353629
-0.339970
-0.326179
-0.312259
-0.298219
-0.284050
-0.269760
-0.255349
-0.240829
-0.226200
-0.211459
-0.196620
-0.181680
-0.166639
-0.151500
-0.136279
-0.120970
-0.105580
-0.090109
-0.074569
-0.058960
-0.043279
-0.027550
-0.011749
0.004099
0.019999
0.035899
0.051900
0.067900
0.089299
0.105300
0.121399
0.137500
0.153600
0.169699
0.185800
0.201900
0.217999
0.234000
0.250000
0.265999
0.282000
0.297900
0.313800
0.329599
0.345300
0.361000
0.376699
0.392200
0.407700
0.423100
0.438400
0.453600
0.468700
0.483600
0.498499
0.513300
0.527899
0.542400
0.556699
0.571000
0.585000
0.603600
0.617299
0.630799
0.644200
0.657400
0.670399
0.683200
0.695899
0.708300
0.720499
0.732600
0.744400
0.756000
0.767400
0.778500
0.789499
0.800200
0.810600
0.820900
0.830800
0.840499
0.850000
0.859200
0.868200
0.876799
0.885199
0.893400
0.901200
0.908800
0.916099
0.923100
0.929800
0.936199
0.944299
0.950100
0.955500
0.960600
0.965400
0.970000
0.974200
0.978000
0.981600
0.984900
0.987799
0.990499
0.992800
0.994800
0.996400
0.997800
0.998800
0.999499
0.999900
1.000000
0.999700
0.999100
0.998200
0.997000
0.995500
0.993600
0.991399
0.988900
0.986100
0.982999
0.979500
0.975700
0.971599
0.965700
0.960900
0.955800
0.950400
0.944700
0.938700
0.932400
0.925800
0.918900
0.911700
0.904200
0.896500
0.888499
0.880200
0.871600
0.862800
0.853699
0.844300
0.834700
0.824800
0.814699
0.804300
0.793699
0.782899
0.771799
0.760500
0.748999
0.737299
0.725299
0.713100
0.700800
0.688200
0.675499
0.658200
0.645000
0.631600
0.618100
0.604399
0.590500
0.576499
0.562399
0.548100
0.533599
0.519000
0.504300
0.489499
0.474600
0.459499
0.444400
0.429100
0.413800
0.398299
0.382800
0.367200
0.351499
0.335800
0.319999
0.304200
0.288300
0.272299
0.256300
0.240300
0.224299
0.208200
0.192100
0.175999
0.154600
0.138499
0.122400
0.106300
0.090199
0.074200
0.058200
0.042199
0.026299
0.010300
-0.005520
-0.021330
-0.037090
-0.052789
-0.068430
-0.084000
-0.099490
-0.114919
-0.130260
-0.145510
-0.160680
-0.175759
-0.190740
-0.205630
-0.220410
-0.235080
-0.249649
-0.264100
-0.278430
-0.292650
-0.306739
-0.320710
-0.334560
-0.352810
-0.366340
-0.379740
-0.393000
-0.406120
-0.419089
-0.431920
-0.444600
-0.457140
-0.469519
-0.481750
-0.493830
-0.505750
-0.517510
-0.529120
-0.540570
-0.551850
-0.562980
-0.573940
-0.584740
-0.595380
-0.605850
-0.616159
-0.626299
-0.636280
-0.646090
-0.655740
-0.665220
-0.674530
-0.683680
-0.692659
-0.701479
-0.710130
-0.721410
-0.729679
-0.737790
-0.745729
-0.753520
-0.761140
-0.768600
-0.775900
-0.783049
-0.790039
-0.796870
-0.803550
-0.810070
-0.816450
-0.822670
-0.828739
-0.834670
-0.840450
-0.846090
-0.851580
-0.856930
-0.862140
-0.867220
-0.872160
-0.876960
-0.881629
-0.886180
-0.890590
-0.894880
-0.899040
-0.903079
-0.906999
-0.910800
-0.915687
-0.919219
-0.922641
-0.925951
-0.929155
-0.932254
-0.935250
-0.938143
-0.940939
-0.943636
-0.946240
-0.948751
-0.951172
-0.953503
-0.955749
-0.957910
-0.959989
-0.961987
-0.963909
-0.965754
-0.967524
-0.969223
-0.970852
-0.972412
-0.973908
-0.975339
-0.976707
-0.978016
-0.979264
-0.980458
-0.981597
-0.982683
-0.983716
-0.985018
-0.985939
-0.986815
-0.987648
-0.988438
-0.989185
-0.989896
-0.990568
-0.991203
-0.991804
-0.992371
-0.992907
-0.993412
-0.993888
-0.994335
-0.994756
-0.995151
-0.995523
-0.995869
-0.996195
-0.996499
-0.996784
-0.997048
-0.997296
-0.997527
-0.997740
-0.997939
-0.998122
-0.998293
-0.998451
-0.998596
-0.998731
-0.998854
-0.999003
-0.999105
-0.999198
-0.999282
-0.999358
-0.999429
-0.999493
-0.999550
-0.999603
-0.999649
-0.999693
-0.999730
-0.999765
-0.999795
-0.999822
-0.999846
-0.999867
-0.999886
-0.999903
-0.999918
-0.999930
-0.999942
-0.999951
-0.999958
-0.999966
-0.999972
-0.999976
-0.999981
-0.999985
-0.999988
-0.999990
-0.999993
-0.999994
-0.999996
-0.999997
-0.999997
-0.999999
-0.999999
-0.999999
-0.999999
-0.999999
-0.999999
-1.000000
-1.000000
-1.000000
-1.000000
-1.000000
-1.000000
-1.000000
-1.000000
-1.000000
-1.000000
-1.000000
-1.000000
-1.000000
-1.000000
-1.000000
-1.000000
-1.000000
-1.000000
-1.000000
-1.000000
-1.000000
-1.000000
-1.000000
-1.000000
-1.000000
-1.000000
-1.000000
-0.999999
-0.999999
-0.999999
-0.999999
-0.999999
-0.999997
-0.999997
-0.999996
-0.999994
-0.999993
-0.999991
-0.999990
-0.999987
-0.999982
-0.999979
-0.999975
-0.999969
-0.999963
-0.999954
-0.999946
-0.999936
-0.999924
-0.999910
-0.999894
-0.999876
-0.999856
-0.999834
-0.999808
-0.999778
-0.999747
-0.999697
-0.999655
-0.999609
-0.999558
-0.999499
-0.999436
-0.999367
-0.999291
-0.999208
-0.999117
-0.999016
-0.998907
-0.998788
-0.998659
-0.998518
-0.998367
-0.998202
-0.998025
-0.997833
-0.997626
-0.997402
-0.997164
-0.996906
-0.996631
-0.996336
-0.996021
-0.995683
-0.995323
-0.994939
-0.994530
-0.994095
-0.993631
-0.993141
-0.992439
-0.991875
-0.991278
-0.990646
-0.989979
-0.989274
-0.988530
-0.987745
-0.986919
-0.986049
-0.985132
-0.984169
-0.983158
-0.982096
-0.980983
-0.979815
-0.978591
-0.977308
-0.975967
-0.974566
-0.973101
-0.971569
-0.969972
-0.968305
-0.966568
-0.964756
-0.962871
-0.960907
-0.958864
-0.956742
-0.954535
-0.952242
-0.949863
-0.946549
-0.943957
-0.941271
-0.938488
-0.935605
-0.932623
-0.929536
-0.926346
-0.923047
-0.919639
-0.916122
-0.912489
-0.908740
-0.904876
-0.900891
-0.896779
-0.892549
-0.888199
-0.883710
-0.879100
-0.874360
-0.869479
-0.864469
-0.859320
-0.854029
-0.848599
-0.843030
-0.837319
-0.831460
-0.825450
-0.819289
-0.812989
-0.806530
-0.797689
-0.790870
-0.783910
-0.776779
-0.769500
-0.762049
-0.754450
-0.746689
-0.738760
-0.730669
-0.722419
-0.714010
-0.705430
-0.696690
-0.687780
-0.678709
-0.669469
-0.660070
-0.650490
-0.640759
-0.630859
-0.620790
-0.610560
-0.600160
-0.589600
-0.578869
-0.567979
-0.556930
-0.545719
-0.534340
-0.522810
-0.511110
-0.499260
-0.483220
-0.471010
-0.458650
-0.446130
-0.433470
-0.420649
-0.407700
-0.394600
-0.381360
-0.367969
-0.354460
-0.340810
-0.327019
-0.313110
-0.299070
-0.284910
-0.270630
-0.256230
-0.241720
-0.227089
-0.212359
-0.197520
-0.182580
-0.167550
-0.152419
-0.137200
-0.121900
-0.106510
-0.091050
-0.075510
-0.059910
-0.044230
-0.028500
-0.007440
0.008400
0.024300
0.040300
0.056299
0.072300
0.088300
0.104400
0.120400
0.136500
0.152599
0.168700
0.184800
0.200899
0.217000
0.232999
0.249100
0.265099
0.280999
0.296899
0.312799
0.328600
0.344400
0.360100
0.375700
0.391300
0.406800
0.422100
0.437400
0.452599
0.467700
0.482700
0.497599
0.517300
0.531900
0.546300
0.560599
0.574800
0.588799
0.602700
0.616399
0.630000
0.643399
0.656599
0.669600
0.682399
0.695100
0.707500
0.719800
0.731800
0.743700
0.755299
0.766699
0.777900
0.788800
0.799500
0.810000
0.820200
0.830200
0.840000
0.849400
0.858700
0.867600
0.876300
0.884700
0.892900
0.903300
0.910800
0.918000
0.925000
0.931600
0.937900
0.943999
0.949699
0.955200
0.960300
0.965200
0.969700
0.973900
0.977800
0.981400
0.984700
0.987700
0.990300
0.992599
0.994699
0.996400
0.997699
0.998800
0.999499
0.999900
1.000000
0.999799
0.999199
0.998299
0.997099
0.995599
0.993700
0.991600
0.988200
0.985300
0.982000
0.978499
0.974599
0.970500
0.966000
0.961200
0.956100
0.950700
0.945100
0.939100
0.932800
0.926200
0.919300
0.912199
0.904699
0.897000
0.889000
0.880699
0.872100
0.863299
0.854200
0.844900
0.835300
0.825400
0.815299
0.805000
0.794400
0.783499
0.772500
0.761200
0.749700
0.733999
0.721999
0.709800
0.697399
0.684799
0.672000
0.658999
0.645799
0.632400
0.618900
0.605200
0.591400
0.577399
0.563200
0.548899
0.534499
0.519900
0.505200
0.490399
0.475500
0.460399
0.445300
0.430000
0.414700
0.399300
0.383700
0.368200
0.352500
0.336799
0.321000
0.305100
0.289200
0.268000
0.252000
0.235900
0.219900
0.203800
0.187699
0.171700
0.155599
0.139500
0.123400
0.107299
0.091200
0.075199
0.059200
0.043200
0.027199
0.011299
-0.004560
-0.020370
-0.036139
-0.051840
-0.067480
-0.083059
-0.098560
-0.113980
-0.129330
-0.144589
-0.159769
-0.174850
-0.189840
-0.204730
-0.219510
-0.234199
-0.248770
-0.268020
-0.282319
-0.296509
-0.310570
-0.324499
-0.338310
-0.351979
-0.365530
-0.378930
-0.392200
-0.405330
-0.418309
-0.431149
-0.443839
-0.456379
-0.468769
-0.481009
-0.493099
-0.505030
-0.516799
-0.528420
-0.539880
-0.551170
-0.562309
-0.573280
-0.584089
-0.594739
-0.605220
-0.615540
-0.625690
-0.635680
-0.645499
-0.655159
-0.667770
-0.677040
-0.686140
-0.695080
-0.703860
-0.712459
-0.720910
-0.729190
-0.737299
-0.745260
-0.753049
-0.760680
-0.768150
-0.775470
-0.782620
-0.789619
-0.796459
-0.803149
-0.809680
-0.816070
-0.822300
-0.828379
-0.834310
-0.840100
-0.845749
-0.851250
-0.856609
-0.861829
-0.866910
-0.871860
-0.876670
-0.881350
-0.885900
-0.891769
-0.896020
-0.900153
-0.904159
-0.908047
-0.911815
-0.915469
-0.919009
-0.922437
-0.925755
-0.928965
-0.932070
-0.935071
-0.937971
-0.940771
-0.943476
-0.946086
-0.948601
-0.951028
-0.953365
-0.955615
-0.957781
-0.959865
-0.961869
-0.963795
-0.965644
-0.967419
-0.969121
-0.970755
-0.972319
-0.973819
-0.975253
-0.976626
-0.978361
-0.979596
-0.980773
-0.981898
-0.982969
-0.983989
-0.984961
-0.985885
-0.986764
-0.987598
-0.988390
-0.989142
-0.989854
-0.990528
-0.991165
-0.991768
-0.992338
-0.992875
-0.993382
-0.993859
-0.994309
-0.994731
-0.995128
-0.995500
-0.995850
-0.996175
-0.996481
-0.996766
-0.997033
-0.997282
-0.997513
-0.997728
-0.997927
-0.998170
-0.998338
-0.998491
-0.998634
-0.998766
-0.998886
-0.998997
-0.999099
-0.999192
-0.999277
-0.999354
-0.999424
-0.999489
-0.999547
-0.999600
-0.999648
-0.999690
-0.999729
-0.999762
-0.999793
-0.999820
-0.999844
-0.999867
-0.999885
-0.999901
-0.999916
-0.999930
-0.999940
-0.999951
-0.999958
-0.999966
-0.999972
-0.999976
-0.999982
-0.999985
-0.999988
-0.999991
-0.999993
-0.999994
-0.999996
-0.999997
-0.999997
-0.999999
-0.999999
-0.999999
-0.999999
-0.999999
-0.999999
-1.000000
-1.000000
-1.000000
-1.000000
-1.000000
-1.000000
-1.000000
-1.000000
-1.000000
-1.000000
-1.000000
-1.000000
-1.000000
-1.000000
-1.000000
-1.000000
-1.000000
-1.000000
-1.000000
-1.000000
-1.000000
-1.000000
-1.000000
-1.000000
-1.000000
-1.000000
-1.000000
-0.999999
-0.999999
-0.999999
-0.999999
-0.999999
-0.999997
-0.999997
-0.999996
-0.999994
-0.999993
-0.999991
-0.999990
-0.999987
-0.999984
-0.999979
-0.999975
-0.999969
-0.999963
-0.999955
-0.999946
-0.999936
-0.999924
-0.999910
-0.999895
-0.999871
-0.999850
-0.999826
-0.999801
-0.999771
-0.999736
-0.999699
-0.999658
-0.999612
-0.999561
-0.999504
-0.999441
-0.999372
-0.999297
-0.999213
-0.999121
-0.999022
-0.998914
-0.998796
-0.998667
-0.998527
-0.998376
-0.998212
-0.998035
-0.997845
-0.997638
-0.997417
-0.997179
-0.996922
-0.996648
-0.996354
-0.996040
-0.995704
-0.995221
-0.994830
-0.994414
-0.993972
-0.993501
-0.993001
-0.992472
-0.991909
-0.991315
-0.990685
-0.990021
-0.989317
-0.988576
-0.987795
-0.986971
-0.986103
-0.985189
-0.984229
-0.983221
-0.982162
-0.981052
-0.979887
-0.978667
-0.977389
-0.976051
-0.974653
-0.973191
-0.971665
-0.970071
-0.968407
-0.966675
-0.964867
-0.962986
-0.960358
-0.958294
-0.956148
-0.953917
-0.951601
-0.949198
-0.946704
-0.944118
-0.941437
-0.938659
-0.935782
-0.932806
-0.929727
-0.926542
-0.923251
-0.919849
-0.916338
-0.912712
-0.908971
-0.905113
-0.901135
-0.897040
-0.892810
-0.888469
-0.883990
-0.879379
-0.874650
-0.869779
-0.864769
-0.859630
-0.854350
-0.848929
-0.843370
-0.835729
-0.829830
-0.823789
-0.817590
-0.811240
-0.804750
-0.798100
-0.791290
-0.784330
-0.777220
-0.769939
-0.762510
-0.754920
-0.747160
-0.739249
-0.731170
-0.722929
-0.714529
-0.705960
-0.697219
-0.688330
-0.679260
-0.670030
-0.660640
-0.651079
-0.641350
-0.631459
-0.621400
-0.611179
-0.600790
-0.590239
-0.579520
-0.568650
-0.553890
-0.542629
-0.531210
-0.519630
-0.507900
-0.496009
-0.483960
-0.471760
-0.459400
-0.446890
-0.434239
-0.421440
-0.408490
-0.395389
-0.382159
-0.368790
-0.355279
-0.341640
-0.327859
-0.313960
-0.299929
-0.285769
-0.271500
-0.257110
-0.242599
-0.227980
-0.213250
-0.198420
-0.183490
-0.168460
-0.153340
-0.138130
-0.122830
-0.102300
-0.086820
-0.071260
-0.055639
-0.039949
-0.024199
-0.008400
0.007500
0.023400
0.039300
0.055300
0.071299
0.087300
0.103399
0.119500
0.135600
0.151699
0.167800
0.183799
0.199900
0.216000
0.232099
0.248100
0.264100
0.280000
0.295999
0.311800
0.327700
0.343399
0.359100
0.374800
0.390300
0.405799
0.426300
0.441600
0.456799
0.471799
0.486799
0.501700
0.516400
0.531000
0.545400
0.559800
0.574000
0.588000
0.601900
0.615600
0.629200
0.642600
0.655800
0.668800
0.681700
0.694300
0.706800
0.719100
0.731100
0.742999
0.754600
0.766000
0.777199
0.788200
0.798900
0.809400
0.819600
0.829600
0.839400
0.852000
0.861100
0.870000
0.878599
0.886999
0.895099
0.902899
0.910399
0.917599
0.924499
0.931200
0.937600
0.943600
0.949399
0.954900
0.960000
0.964900
0.969400
0.973699
0.977599
0.981199
0.984499
0.987499
0.990199
0.992500
0.994500
0.996300
0.997699
0.998700
0.999499
0.999900
1.000000
0.999799
0.999000
0.997999
0.996700
0.995100
0.993199
0.990900
0.988300
0.985500
0.982200
0.978700
0.974899
0.970699
0.966300
0.961500
0.956500
0.951100
0.945400
0.939400
0.933199
0.926599
0.919699
0.912600
0.905200
0.897499
0.889500
0.881200
0.872700
0.863899
0.854800
0.845500
0.835900
0.826000
0.815899
0.802099
0.791400
0.780600
0.769399
0.758100
0.746500
0.734700
0.722700
0.710500
0.698100
0.685500
0.672700
0.659800
0.646600
0.633300
0.619699
0.606100
0.592200
0.578200
0.564100
0.549799
0.535399
0.520800
0.506100
0.491299
0.476400
0.461400
0.446200
0.430999
0.415600
0.400200
0.384700
0.369100
0.348199
0.332500
0.316600
0.300799
0.284899
0.268900
0.252900
0.236899
0.220900
0.204799
0.188700
0.172600
0.156499
0.140400
0.124300
0.108300
0.092200
0.076099
0.060100
0.044100
0.028200
0.012300
-0.003600
-0.019420
-0.035179
-0.050890
-0.066540
-0.082110
-0.097620
-0.113050
-0.128400
-0.143670
-0.158850
-0.178950
-0.193909
-0.208770
-0.223530
-0.238180
-0.252720
-0.267150
-0.281460
-0.295650
-0.309720
-0.323659
-0.337480
-0.351160
-0.364710
-0.378120
-0.391399
-0.404530
-0.417529
-0.430369
-0.443070
-0.455629
-0.468030
-0.480280
-0.492370
-0.504310
-0.516090
-0.527719
-0.539190
-0.550489
-0.561640
-0.572620
-0.583440
-0.594100
-0.608050
-0.618319
-0.628429
-0.638370
-0.648150
-0.657760
-0.667210
-0.676480
-0.685600
-0.694549
-0.703330
-0.711949
-0.720400
-0.728689
-0.736819
-0.744780
-0.752580
-0.760219
-0.767710
-0.775030
-0.782190
-0.789199
-0.796050
-0.802750
-0.809290
-0.815680
-0.821920
-0.828019
-0.833959
-0.839760
-0.845410
-0.850920
-0.856290
-0.863230
-0.868279
-0.873190
-0.877960
-0.882610
-0.887119
-0.891510
-0.895770
-0.899910
-0.903921
-0.907815
-0.911590
-0.915252
-0.918798
-0.922231
-0.925557
-0.928773
-0.931884
-0.934891
-0.937798
-0.940605
-0.943315
-0.945930
-0.948451
-0.950883
-0.953224
-0.955480
-0.957652
-0.959740
-0.961750
-0.963679
-0.965533
-0.967314
-0.969574
-0.971188
-0.972736
-0.974217
-0.975634
-0.976990
-0.978286
-0.979522
-0.980704
-0.981832
-0.982906
-0.983929
-0.984904
-0.985831
-0.986712
-0.987549
-0.988344
-0.989098
-0.989812
-0.990489
-0.991128
-0.991734
-0.992305
-0.992844
-0.993352
-0.993832
-0.994282
-0.994707
-0.995104
-0.995478
-0.995829
-0.996157
-0.996463
-0.996841
-0.997102
-0.997347
-0.997573
-0.997783
-0.997978
-0.998160
-0.998328
-0.998482
-0.998626
-0.998758
-0.998880
-0.998991
-0.999093
-0.999186
-0.999271
-0.999349
-0.999421
-0.999486
-0.999544
-0.999597
-0.999645
-0.999687
-0.999726
-0.999760
-0.999792
-0.999819
-0.999843
-0.999865
-0.999885
-0.999901
-0.999916
-0.999928
-0.999943
-0.999952
-0.999960
-0.999967
-0.999973
-0.999978
-0.999982
-0.999985
-0.999988
-0.999991
-0.999993
-0.999994
-0.999996
-0.999997
-0.999997
-0.999999
-0.999999
-0.999999
-0.999999
-0.999999
-0.999999
-1.000000
-1.000000
-1.000000
-1.000000
-1.000000
-1.000000
-1.000000
-1.000000
-1.000000
-1.000000
-1.000000
-1.000000
-1.000000
-1.000000
-1.000000
-1.000000
-1.000000
-1.000000
-1.000000
-1.000000
-1.000000
-1.000000
-1.000000
-1.000000
-1.000000
-1.000000
-1.000000
-0.999999
-0.999999
-0.999999
-0.999999
-0.999999
-0.999997
-0.999997
-0.999996
-0.999994
-0.999993
-0.999991
-0.999990
-0.999987
-0.999984
-0.999979
-0.999975
-0.999969
-0.999963
-0.999952
-0.999943
-0.999933
-0.999921
-0.999907
-0.999891
-0.999873
-0.999852
-0.999828
-0.999802
-0.999772
-0.999739
-0.999702
-0.999660
-0.999615
-0.999564
-0.999507
-0.999445
-0.999376
-0.999301
-0.999219
-0.999127
-0.999028
-0.998920
-0.998803
-0.998676
-0.998536
-0.998386
-0.998223
-0.998046
-0.997857
-0.997651
-0.997431
-0.997110
-0.996850
-0.996570
-0.996271
-0.995950
-0.995608
-0.995244
-0.994854
-0.994440
-0.993999
-0.993531
-0.993033
-0.992505
-0.991945
-0.991353
-0.990724
-0.990061
-0.989362
-0.988623
-0.987843
-0.987022
-0.986157
-0.985246
-0.984289
-0.983284
-0.982228
-0.981121
-0.979959
-0.978742
-0.977467
-0.976134
-0.974739
-0.973282
-0.971236
-0.969625
-0.967942
-0.966190
-0.964363
-0.962461
-0.960481
-0.958422
-0.956280
-0.954055
-0.951745
-0.949345
-0.946858
-0.944277
-0.941602
-0.938830
-0.935961
-0.932989
-0.929917
-0.926739
-0.923454
-0.920059
-0.916554
-0.912936
-0.909202
-0.905350
-0.901380
-0.897289
-0.893070
-0.888730
-0.884260
-0.879670
-0.874939
-0.868429
-0.863389
-0.858210
-0.852889
-0.847429
-0.841830
-0.836080
-0.830190
-0.824160
-0.817969
-0.811630
-0.805140
-0.798499
-0.791710
-0.784759
-0.777649
-0.770389
-0.762960
-0.755380
-0.747640
-0.739729
-0.731659
-0.723430
-0.715039
-0.706480
-0.697759
-0.688870
-0.679819
-0.670600
-0.661210
-0.651660
-0.641950
-0.632070
-0.618630
-0.608359
-0.597930
-0.587329
-0.576570
-0.565650
-0.554560
-0.543319
-0.531910
-0.520339
-0.508609
-0.496729
-0.484690
-0.472500
-0.460150
-0.447660
-0.435010
-0.422220
-0.409279
-0.396190
-0.382969
-0.369600
-0.356100
-0.342469
-0.328699
-0.314800
-0.300780
-0.286630
-0.272370
-0.257980
-0.243480
-0.228870
-0.214150
-0.194359
-0.179400
-0.164350
-0.149200
-0.133960
-0.118639
-0.103240
-0.087760
-0.072210
-0.056590
-0.040900
-0.025159
-0.009360
0.006499
0.022399
0.038299
0.054300
0.070300
0.086400
0.102400
0.118500
0.134599
0.150700
0.166800
0.182899
0.199000
0.214999
0.231100
0.247099
0.263100
0.279100
0.295000
0.310900
0.331999
0.347700
0.363400
0.379000
0.394600
0.409999
0.425400
0.440700
0.455899
0.470899
0.485899
0.500800
0.515500
0.530100
0.544600
0.558900
0.573100
0.587200
0.601000
0.614800
0.628399
0.641800
0.655000
0.667999
0.680899
0.693600
0.706000
0.718300
0.730399
0.742300
0.753900
0.765300
0.776500
0.791100
0.801799
0.812200
0.822400
0.832300
0.841999
0.851400
0.860599
0.869500
0.878100
0.886500
0.894600
0.902400
0.909900
0.917200
0.924100
0.930799
0.937200
0.943300
0.949099
0.954499
0.959700
0.964600
0.969199
0.973399
0.977400
0.981000
0.984300
0.987300
0.990000
0.992400
0.994399
0.996199
0.997999
0.999000
0.999600
1.000000
1.000000
0.999700
0.999000
0.998100
0.996799
0.995200
0.993300
0.991099
0.988500
0.985600
0.982399
0.978900
0.975100
0.970999
0.966600
0.961800
0.956800
0.951400
0.945799
0.939799
0.933499
0.927000
0.920200
0.913000
0.905599
0.897900
0.889999
0.881700
0.873199
0.861400
0.852300
0.842899
0.833200
0.823300
0.813100
0.802699
0.792100
0.781200
0.770100
0.758800
0.747199
0.735499
0.723499
0.711300
0.698899
0.686299
0.673500
0.660499
0.647400
0.634099
0.620599
0.606900
0.593100
0.579100
0.565000
0.550699
0.536299
0.521700
0.507000
0.492199
0.477300
0.462300
0.442099
0.426799
0.411400
0.396000
0.380400
0.364800
0.349200
0.333400
0.317599
0.301800
0.285799
0.269899
0.253900
0.237900
0.221800
0.205800
0.189700
0.173599
0.157500
0.141400
0.125299
0.109200
0.093199
0.077100
0.061099
0.045100
0.029200
0.013200
-0.002640
-0.018460
-0.034230
-0.049939
-0.065590
-0.086350
-0.101839
-0.117250
-0.132570
-0.147820
-0.162970
-0.178039
-0.193009
-0.207870
-0.222640
-0.237300
-0.251839
-0.266280
-0.280600
-0.294790
-0.308869
-0.322819
-0.336640
-0.350329
-0.363889
-0.377310
-0.390600
-0.403740
-0.416740
-0.429600
-0.442309
-0.454870
-0.467280
-0.479539
-0.491640
-0.503590
-0.515380
-0.527020
-0.542290
-0.553549
-0.564649
-0.575590
-0.586360
-0.596980
-0.607420
-0.617710
-0.627820
-0.637780
-0.647560
-0.657180
-0.666640
-0.675930
-0.685050
-0.694009
-0.702799
-0.711430
-0.719890
-0.728190
-0.736330
-0.744300
-0.752110
-0.759769
-0.767260
-0.774589
-0.781759
-0.788779
-0.795640
-0.802350
-0.808900
-0.815299
-0.821550
-0.829650
-0.835560
-0.841309
-0.846930
-0.852400
-0.857730
-0.862920
-0.867970
-0.872890
-0.877680
-0.882330
-0.886849
-0.891250
-0.895519
-0.899659
-0.903681
-0.907582
-0.911365
-0.915033
-0.918586
-0.922027
-0.925357
-0.928581
-0.931699
-0.934713
-0.937624
-0.940438
-0.943153
-0.945774
-0.948301
-0.950737
-0.953086
-0.955347
-0.958230
-0.960297
-0.962284
-0.964192
-0.966027
-0.967786
-0.969475
-0.971092
-0.972643
-0.974128
-0.975550
-0.976909
-0.978208
-0.979450
-0.980635
-0.981765
-0.982842
-0.983869
-0.984846
-0.985776
-0.986659
-0.987499
-0.988297
-0.989053
-0.989770
-0.990448
-0.991090
-0.991698
-0.992271
-0.992812
-0.993322
-0.993804
-0.994257
-0.994818
-0.995209
-0.995577
-0.995920
-0.996243
-0.996544
-0.996825
-0.997087
-0.997332
-0.997560
-0.997771
-0.997968
-0.998149
-0.998319
-0.998473
-0.998617
-0.998751
-0.998872
-0.998985
-0.999087
-0.999181
-0.999267
-0.999345
-0.999417
-0.999481
-0.999540
-0.999594
-0.999642
-0.999685
-0.999724
-0.999759
-0.999790
-0.999817
-0.999850
-0.999870
-0.999889
-0.999906
-0.999919
-0.999931
-0.999943
-0.999952
-0.999960
-0.999967
-0.999973
-0.999978
-0.999982
-0.999985
-0.999988
-0.999991
-0.999993
-0.999994
-0.999996
-0.999997
-0.999997
-0.999997
-0.999999
-0.999999
-0.999999
-0.999999
-0.999999
-1.000000
-1.000000
-1.000000
-1.000000
-1.000000
-1.000000
-1.000000
-1.000000
-1.000000
-1.000000
-1.000000
-1.000000
-1.000000
-1.000000
-1.000000
-1.000000
-1.000000
-1.000000
-1.000000
-1.000000
-1.000000
-1.000000
-1.000000
-1.000000
-1.000000
-1.000000
-1.000000
-0.999999
-0.999999
-0.999999
-0.999999
-0.999999
-0.999997
-0.999997
-0.999996
-0.999994
-0.999993
-0.999991
-0.999990
-0.999985
-0.999982
-0.999978
-0.999973
-0.999967
-0.999961
-0.999954
-0.999945
-0.999934
-0.999921
-0.999907
-0.999892
-0.999873
-0.999853
-0.999829
-0.999804
-0.999774
-0.999741
-0.999705
-0.999663
-0.999618
-0.999567
-0.999511
-0.999448
-0.999381
-0.999306
-0.999223
-0.999133
-0.999034
-0.998928
-0.998811
-0.998683
-0.998545
-0.998343
-0.998176
-0.997996
-0.997801
-0.997593
-0.997368
-0.997126
-0.996865
-0.996588
-0.996289
-0.995971
-0.995629
-0.995266
-0.994879
-0.994465
-0.994026
-0.993559
-0.993063
-0.992538
-0.991980
-0.991389
-0.990763
-0.990103
-0.989404
-0.988669
-0.987892
-0.987073
-0.986209
-0.985303
-0.984349
-0.983346
-0.982294
-0.981189
-0.979633
-0.978400
-0.977110
-0.975760
-0.974347
-0.972873
-0.971332
-0.969724
-0.968047
-0.966298
-0.964476
-0.962578
-0.960603
-0.958549
-0.956413
-0.954193
-0.951888
-0.949494
-0.947011
-0.944436
-0.941767
-0.939001
-0.936136
-0.933172
-0.930106
-0.926934
-0.923656
-0.920268
-0.916770
-0.913158
-0.909430
-0.905587
-0.901624
-0.896149
-0.891900
-0.887530
-0.883020
-0.878389
-0.873630
-0.868729
-0.863700
-0.858520
-0.853219
-0.847770
-0.842170
-0.836440
-0.830560
-0.824530
-0.818350
-0.812020
-0.805540
-0.798910
-0.792130
-0.785179
-0.778090
-0.770830
-0.763420
-0.755839
-0.748110
-0.740209
-0.732160
-0.723940
-0.715549
-0.706999
-0.698290
-0.689410
-0.677320
-0.668059
-0.658630
-0.649030
-0.639270
-0.629340
-0.619249
-0.608989
-0.598570
-0.587980
-0.577230
-0.566320
-0.555240
-0.544000
-0.532600
-0.521050
-0.509329
-0.497460
-0.485430
-0.473239
-0.460909
-0.448420
-0.435780
-0.422989
-0.410059
-0.396990
-0.383770
-0.370420
-0.356920
-0.343300
-0.329539
-0.315649
-0.301630
-0.282750
-0.268450
-0.254040
-0.239509
-0.224869
-0.210120
-0.195259
-0.180310
-0.165259
-0.150120
-0.134890
-0.119569
-0.104179
-0.088699
-0.073150
-0.057540
-0.041850
-0.026110
-0.010309
0.005500
0.021400
0.037399
0.053299
0.069300
0.085399
0.101400
0.117499
0.133600
0.149700
0.165799
0.181900
0.198000
0.219400
0.235500
0.251500
0.267499
0.283399
0.299299
0.315199
0.331000
0.346800
0.362500
0.378100
0.393600
0.409099
0.424500
0.439800
0.454900
0.469999
0.484999
0.499900
0.514600
0.529200
0.543700
0.558000
0.572299
0.586300
0.600199
0.613999
0.627499
0.640999
0.654199
0.667200
0.680100
0.692800
0.705300
0.721600
0.733699
0.745500
0.757000
0.768400
0.779599
0.790500
0.801100
0.811600
0.821800
0.831700
0.841399
0.850900
0.859999
0.868999
0.877600
0.886000
0.894100
0.901900
0.909499
0.916699
0.923700
0.930400
0.936799
0.942900
0.948700
0.954199
0.959400
0.964300
0.968899
0.973200
0.977100
0.980800
0.985200
0.988099
0.990700
0.993000
0.994900
0.996600
0.997900
0.998899
0.999600
0.999900
1.000000
0.999700
0.999100
0.998100
0.996900
0.995299
0.993400
0.991200
0.988699
0.985800
0.982699
0.979200
0.975400
0.971299
0.966799
0.962100
0.957100
0.951700
0.946099
0.940200
0.933900
0.927400
0.920599
0.910999
0.903600
0.895800
0.887700
0.879400
0.870799
0.862000
0.852799
0.843400
0.833800
0.823900
0.813799
0.803400
0.792700
0.781900
0.770800
0.759499
0.747900
0.736200
0.724200
0.712000
0.699600
0.687100
0.674299
0.661300
0.648199
0.634900
0.621400
0.607699
0.593899
0.579900
0.565800
0.551500
0.532300
0.517699
0.502999
0.488200
0.473200
0.458200
0.442999
0.427699
0.412399
0.396900
0.381400
0.365800
0.350100
0.334399
0.318600
0.302700
0.286800
0.270900
0.254899
0.238900
0.222799
0.206800
0.190699
0.174600
0.158500
0.142399
0.126300
0.110200
0.094099
0.078100
0.062100
0.046099
0.030100
0.008899
-0.006960
-0.022770
-0.038520
-0.054210
-0.069850
-0.085410
-0.100900
-0.116310
-0.131650
-0.146899
-0.162060
-0.177130
-0.192100
-0.206970
-0.221749
-0.236410
-0.250960
-0.265410
-0.279730
-0.293940
-0.308020
-0.321979
-0.335809
-0.349510
-0.363070
-0.376510
-0.389800
-0.402949
-0.415960
-0.428820
-0.441540
-0.454110
-0.470640
-0.482850
-0.494920
-0.506820
-0.518569
-0.530170
-0.541600
-0.552870
-0.563980
-0.574930
-0.585709
-0.596340
-0.606790
-0.617089
-0.627210
-0.637180
-0.646969
-0.656599
-0.666070
-0.675370
-0.684499
-0.693469
-0.702270
-0.710910
-0.719380
-0.727690
-0.735840
-0.743820
-0.751650
-0.759310
-0.766810
-0.774150
-0.781330
-0.790669
-0.797479
-0.804150
-0.810660
-0.817020
-0.823230
-0.829290
-0.835200
-0.840970
-0.846589
-0.852070
-0.857410
-0.862609
-0.867670
-0.872599
-0.877390
-0.882049
-0.886579
-0.890980
-0.895260
-0.899410
-0.903441
-0.907348
-0.911140
-0.914814
-0.918373
-0.921822
-0.925159
-0.928389
-0.931513
-0.934533
-0.937450
-0.940270
-0.943878
-0.946473
-0.948975
-0.951387
-0.953710
-0.955948
-0.958102
-0.960174
-0.962166
-0.964080
-0.965917
-0.967681
-0.969373
-0.970996
-0.972552
-0.974041
-0.975466
-0.976828
-0.978132
-0.979375
-0.980563
-0.981697
-0.982779
-0.983808
-0.984789
-0.985720
-0.986608
-0.987450
-0.988249
-0.989008
-0.989727
-0.990408
-0.991053
-0.991857
-0.992422
-0.992955
-0.993457
-0.993930
-0.994375
-0.994794
-0.995187
-0.995554
-0.995901
-0.996223
-0.996526
-0.996808
-0.997072
-0.997318
-0.997546
-0.997759
-0.997956
-0.998139
-0.998308
-0.998464
-0.998610
-0.998742
-0.998865
-0.998977
-0.999081
-0.999175
-0.999262
-0.999340
-0.999412
-0.999478
-0.999537
-0.999591
-0.999654
-0.999696
-0.999733
-0.999768
-0.999798
-0.999825
-0.999849
-0.999870
-0.999888
-0.999904
-0.999919
-0.999931
-0.999942
-0.999951
-0.999960
-0.999966
-0.999972
-0.999978
-0.999982
-0.999985
-0.999988
-0.999991
-0.999993
-0.999994
-0.999996
-0.999996
-0.999997
-0.999997
-0.999999
-0.999999
-0.999999
-0.999999
-0.999999
-1.000000
-1.000000
-1.000000
-1.000000
-1.000000
-1.000000
-1.000000
-1.000000
-1.000000
-1.000000
-1.000000
-1.000000
-1.000000
-1.000000
-1.000000
-1.000000
-1.000000
-1.000000
-1.000000
-1.000000
-1.000000
-1.000000
-1.000000
-1.000000
-1.000000
-1.000000
-1.000000
-0.999999
-0.999999
-0.999999
-0.999999
-0.999999
-0.999997
-0.999997
-0.999996
-0.999994
-0.999993
-0.999991
-0.999988
-0.999985
-0.999982
-0.999979
-0.999973
-0.999969
-0.999961
-0.999954
-0.999945
-0.999934
-0.999922
-0.999909
-0.999892
-0.999874
-0.999855
-0.999831
-0.999805
-0.999775
-0.999744
-0.999706
-0.999666
-0.999621
-0.999570
-0.999514
-0.999453
-0.999385
-0.999310
-0.999229
-0.999108
-0.999007
-0.998896
-0.998776
-0.998647
-0.998505
-0.998352
-0.998187
-0.998007
-0.997813
-0.997606
-0.997381
-0.997141
-0.996882
-0.996604
-0.996309
-0.995991
-0.995652
-0.995289
-0.994903
-0.994491
-0.994054
-0.993588
-0.993094
-0.992571
-0.992014
-0.991426
-0.990802
-0.990144
-0.989449
-0.988714
-0.987940
-0.987124
-0.985968
-0.985048
-0.984079
-0.983064
-0.981997
-0.980878
-0.979705
-0.978477
-0.977190
-0.975844
-0.974436
-0.972964
-0.971428
-0.969823
-0.968149
-0.966406
-0.964588
-0.962695
-0.960724
-0.958675
-0.956544
-0.954330
-0.952030
-0.949642
-0.947164
-0.944595
-0.941931
-0.939172
-0.936313
-0.933355
-0.930295
-0.927130
-0.923857
-0.919324
-0.915796
-0.912153
-0.908395
-0.904519
-0.900522
-0.896400
-0.892159
-0.887800
-0.883300
-0.878680
-0.873919
-0.869029
-0.864000
-0.858840
-0.853540
-0.848100
-0.842520
-0.836790
-0.830920
-0.824899
-0.818730
-0.812410
-0.805939
-0.799320
-0.792540
-0.785610
-0.778519
-0.771280
-0.763870
-0.756310
-0.748579
-0.740700
-0.729930
-0.721669
-0.713239
-0.704640
-0.695890
-0.686959
-0.677880
-0.668620
-0.659200
-0.649620
-0.639870
-0.629950
-0.619870
-0.609619
-0.599200
-0.588630
-0.577890
-0.566980
-0.555919
-0.544690
-0.533299
-0.521749
-0.510040
-0.498180
-0.486160
-0.473989
-0.461659
-0.449179
-0.436549
-0.423769
-0.410850
-0.397789
-0.384580
-0.366750
-0.353220
-0.339559
-0.325759
-0.311839
-0.297790
-0.283620
-0.269320
-0.254910
-0.240390
-0.225760
-0.211009
-0.196170
-0.181219
-0.166180
-0.151039
-0.135820
-0.120499
-0.105109
-0.089640
-0.074100
-0.058480
-0.042810
-0.027070
-0.011269
0.004600
0.020500
0.036400
0.052399
0.068400
0.084400
0.100500
0.116500
0.138000
0.154099
0.170200
0.186300
0.202399
0.218400
0.234499
0.250500
0.266500
0.282499
0.298399
0.314200
0.330100
0.345799
0.361500
0.377100
0.392700
0.408199
0.423499
0.438799
0.454000
0.469099
0.484099
0.499000
0.513700
0.528300
0.542800
0.557200
0.571399
0.585499
0.599400
0.613099
0.626700
0.644599
0.657799
0.670800
0.683599
0.696199
0.708700
0.720900
0.732900
0.744700
0.756300
0.767700
0.778900
0.789799
0.800500
0.811000
0.821200
0.831100
0.840799
0.850300
0.859500
0.868399
0.877099
0.885499
0.893599
0.901500
0.909000
0.916300
0.923299
0.930000
0.936400
0.942499
0.948400
0.953899
0.960799
0.965599
0.970099
0.974299
0.978199
0.981700
0.985000
0.987900
0.990499
0.992800
0.994800
0.996499
0.997800
0.998899
0.999600
0.999900
1.000000
0.999700
0.999100
0.998200
0.997000
0.995400
0.993499
0.991300
0.988800
0.985999
0.982900
0.979399
0.975600
0.971500
0.967099
0.962400
0.957400
0.950200
0.944500
0.938500
0.932200
0.925600
0.918700
0.911500
0.904000
0.896299
0.888199
0.879900
0.871300
0.862500
0.853399
0.844000
0.834400
0.824500
0.814399
0.804000
0.793399
0.782599
0.771499
0.760200
0.748600
0.736900
0.724900
0.712800
0.700399
0.687799
0.675100
0.662100
0.649000
0.635700
0.617700
0.604000
0.590100
0.576100
0.561900
0.547600
0.533200
0.518599
0.503899
0.489100
0.474100
0.459100
0.443899
0.428599
0.413299
0.397900
0.382300
0.366700
0.351100
0.335299
0.319500
0.303700
0.287800
0.271800
0.255799
0.239800
0.223800
0.207700
0.191599
0.175600
0.159499
0.143400
0.127300
0.105799
0.089800
0.073699
0.057700
0.041700
0.025800
0.009900
-0.006000
-0.021810
-0.037570
-0.053269
-0.068899
-0.084469
-0.099960
-0.115380
-0.130720
-0.145980
-0.161140
-0.176220
-0.191200
-0.206080
-0.220849
-0.235519
-0.250090
-0.264529
-0.278869
-0.293080
-0.307170
-0.321139
-0.334969
-0.348679
-0.362260
-0.375700
-0.393400
-0.406510
-0.419479
-0.432310
-0.444990
-0.457510
-0.469890
-0.482119
-0.494190
-0.506110
-0.517870
-0.529470
-0.540910
-0.552190
-0.563310
-0.574270
-0.585070
-0.595699
-0.606169
-0.616470
-0.626610
-0.636580
-0.646380
-0.656029
-0.665500
-0.674809
-0.683950
-0.692929
-0.701740
-0.710389
-0.718879
-0.727189
-0.738030
-0.745969
-0.753750
-0.761370
-0.768829
-0.776119
-0.783259
-0.790249
-0.797080
-0.803749
-0.810270
-0.816640
-0.822859
-0.828930
-0.834850
-0.840619
-0.846250
-0.851740
-0.857089
-0.862300
-0.867370
-0.872299
-0.877099
-0.881770
-0.886309
-0.890719
-0.895000
-0.899160
-0.903199
-0.907116
-0.910912
-0.914595
-0.918160
-0.921616
-0.926050
-0.929251
-0.932347
-0.935338
-0.938230
-0.941022
-0.943717
-0.946318
-0.948826
-0.951244
-0.953572
-0.955816
-0.957973
-0.960051
-0.962047
-0.963966
-0.965808
-0.967576
-0.969274
-0.970900
-0.972459
-0.973951
-0.975381
-0.976747
-0.978054
-0.979302
-0.980494
-0.981631
-0.982714
-0.983746
-0.984730
-0.985666
-0.986554
-0.987673
-0.988461
-0.989208
-0.989917
-0.990588
-0.991222
-0.991822
-0.992388
-0.992923
-0.993427
-0.993901
-0.994348
-0.994768
-0.995163
-0.995533
-0.995880
-0.996205
-0.996508
-0.996792
-0.997057
-0.997303
-0.997533
-0.997746
-0.997944
-0.998128
-0.998298
-0.998455
-0.998601
-0.998734
-0.998857
-0.998971
-0.999075
-0.999169
-0.999285
-0.999361
-0.999430
-0.999495
-0.999552
-0.999604
-0.999651
-0.999693
-0.999732
-0.999765
-0.999796
-0.999823
-0.999847
-0.999868
-0.999886
-0.999903
-0.999918
-0.999930
-0.999942
-0.999951
-0.999958
-0.999966
-0.999972
-0.999978
-0.999981
-0.999985
-0.999988
-0.999990
-0.999993
-0.999994
-0.999996
-0.999996
-0.999997
-0.999999
-0.999999
-0.999999
-0.999999
-0.999999
-0.999999
-1.000000
-1.000000
-1.000000
-1.000000
-1.000000
-1.000000
-1.000000
-1.000000
-1.000000
-1.000000
-1.000000
-1.000000
-1.000000
-1.000000
-1.000000
-1.000000
-1.000000
-1.000000
-1.000000
-1.000000
-1.000000
-1.000000
-1.000000
-1.000000
-1.000000
-1.000000
-1.000000
-0.999999
-0.999999
-0.999999
-0.999999
-0.999999
-0.999997
-0.999997
-0.999996
-0.999994
-0.999993
-0.999991
-0.999988
-0.999987
-0.999982
-0.999979
-0.999975
-0.999969
-0.999961
-0.999954
-0.999945
-0.999934
-0.999922
-0.999909
-0.999894
-0.999876
-0.999856
-0.999832
-0.999807
-0.999778
-0.999745
-0.999709
-0.999669
-0.999624
-0.999555
-0.999498
-0.999435
-0.999366
-0.999289
-0.999205
-0.999114
-0.999013
-0.998904
-0.998784
-0.998655
-0.998514
-0.998362
-0.998197
-0.998019
-0.997827
-0.997618
-0.997396
-0.997156
-0.996898
-0.996622
-0.996327
-0.996010
-0.995673
-0.995311
-0.994927
-0.994518
-0.994081
-0.993618
-0.993126
-0.992602
-0.992049
-0.991462
-0.990627
-0.989959
-0.989251
-0.988507
-0.987721
-0.986893
-0.986022
-0.985105
-0.984139
-0.983127
-0.982063
-0.980947
-0.979777
-0.978553
-0.977269
-0.975927
-0.974523
-0.973054
-0.971523
-0.969922
-0.968254
-0.966514
-0.964701
-0.962812
-0.960847
-0.958801
-0.956676
-0.954466
-0.952171
-0.949789
-0.947317
-0.944752
-0.942094
-0.938401
-0.935517
-0.932530
-0.929442
-0.926248
-0.922945
-0.919534
-0.916012
-0.912376
-0.908626
-0.904756
-0.900768
-0.896659
-0.892420
-0.888060
-0.883579
-0.878959
-0.874210
-0.869329
-0.864310
-0.859159
-0.853870
-0.848430
-0.842860
-0.837139
-0.831280
-0.825259
-0.819109
-0.812800
-0.806340
-0.799720
-0.792960
-0.786030
-0.776560
-0.769270
-0.761820
-0.754219
-0.746449
-0.738520
-0.730429
-0.722170
-0.713749
-0.705169
-0.696420
-0.687510
-0.678430
-0.669190
-0.659779
-0.650200
-0.640459
-0.630550
-0.620479
-0.610240
-0.599839
-0.589270
-0.578539
-0.567649
-0.556590
-0.545370
-0.533989
-0.522460
-0.510760
-0.498900
-0.486889
-0.474730
-0.462409
-0.445750
-0.433080
-0.420259
-0.407299
-0.394200
-0.380950
-0.367570
-0.354049
-0.340390
-0.326599
-0.312690
-0.298639
-0.284479
-0.270190
-0.255790
-0.241270
-0.226650
-0.211909
-0.197070
-0.182130
-0.167089
-0.151960
-0.136740
-0.121429
-0.106050
-0.090580
-0.075040
-0.059430
-0.043759
-0.028020
-0.012229
0.003600
0.019500
0.040800
0.056700
0.072700
0.088800
0.104899
0.120900
0.136999
0.153100
0.169200
0.185299
0.201400
0.217500
0.233500
0.249499
0.265500
0.281500
0.297400
0.313300
0.329100
0.344899
0.360600
0.376200
0.391699
0.407200
0.422599
0.437899
0.453100
0.468199
0.483199
0.498100
0.512800
0.527500
0.541999
0.561100
0.575200
0.589300
0.603100
0.616900
0.630400
0.643800
0.657000
0.670000
0.682800
0.695500
0.707899
0.720199
0.732199
0.744000
0.755700
0.766999
0.778200
0.789199
0.799900
0.810300
0.820600
0.830500
0.840300
0.849700
0.858900
0.867900
0.876600
0.885000
0.893100
0.901000
0.908599
0.915900
0.925200
0.931800
0.938100
0.944200
0.949900
0.955300
0.960499
0.965299
0.969799
0.973999
0.977899
0.981499
0.984799
0.987799
0.990400
0.992700
0.994699
0.996400
0.997800
0.998800
0.999499
0.999900
1.000000
0.999700
0.999199
0.998299
0.997099
0.995500
0.993700
0.991500
0.988999
0.986200
0.983100
0.978400
0.974500
0.970399
0.965899
0.961099
0.955999
0.950599
0.944899
0.938899
0.932599
0.925999
0.919099
0.911899
0.904500
0.896700
0.888700
0.880399
0.871900
0.862999
0.853900
0.844600
0.835000
0.825100
0.814999
0.804600
0.793999
0.783199
0.772099
0.760900
0.749299
0.737599
0.725700
0.713500
0.697000
0.684400
0.671599
0.658600
0.645400
0.631999
0.618499
0.604800
0.591000
0.577000
0.562800
0.548500
0.534100
0.519499
0.504799
0.490000
0.475000
0.460000
0.444799
0.429600
0.414199
0.398800
0.383299
0.367699
0.352000
0.336300
0.320500
0.304600
0.288700
0.272800
0.256800
0.240799
0.224800
0.203299
0.187300
0.171199
0.155100
0.139000
0.122899
0.106800
0.090700
0.074700
0.058699
0.042700
0.026700
0.010800
-0.005040
-0.020850
-0.036610
-0.052320
-0.067950
-0.083530
-0.099030
-0.114450
-0.129790
-0.145050
-0.160230
-0.175309
-0.190290
-0.205180
-0.219960
-0.234640
-0.249210
-0.263659
-0.277999
-0.292219
-0.310990
-0.324919
-0.338730
-0.352399
-0.365929
-0.379339
-0.392599
-0.405720
-0.418699
-0.431530
-0.444220
-0.456760
-0.469150
-0.481380
-0.493459
-0.505390
-0.517159
-0.528769
-0.540220
-0.551509
-0.562639
-0.573610
-0.584419
-0.595060
-0.605539
-0.615850
-0.625999
-0.635980
-0.645799
-0.655450
-0.664930
-0.674250
-0.683400
-0.695350
-0.704119
-0.712720
-0.721159
-0.729439
-0.737550
-0.745500
-0.753280
-0.760909
-0.768379
-0.775690
-0.782839
-0.789829
-0.796669
-0.803350
-0.809880
-0.816259
-0.822480
-0.828559
-0.834490
-0.840280
-0.845920
-0.851410
-0.856770
-0.861990
-0.867070
-0.872010
-0.876820
-0.881490
-0.886039
-0.890460
-0.894750
-0.898909
-0.904279
-0.908163
-0.911929
-0.915579
-0.919114
-0.922539
-0.925852
-0.929059
-0.932161
-0.935161
-0.938058
-0.940855
-0.943557
-0.946162
-0.948676
-0.951100
-0.953434
-0.955681
-0.957846
-0.959926
-0.961929
-0.963852
-0.965698
-0.967471
-0.969172
-0.970804
-0.972367
-0.973864
-0.975295
-0.976666
-0.977977
-0.979228
-0.980422
-0.981931
-0.983001
-0.984019
-0.984990
-0.985912
-0.986790
-0.987622
-0.988414
-0.989164
-0.989875
-0.990547
-0.991185
-0.991786
-0.992355
-0.992892
-0.993397
-0.993874
-0.994323
-0.994744
-0.995140
-0.995511
-0.995859
-0.996186
-0.996490
-0.996775
-0.997041
-0.997288
-0.997519
-0.997734
-0.997933
-0.998118
-0.998289
-0.998446
-0.998638
-0.998769
-0.998890
-0.999000
-0.999102
-0.999195
-0.999279
-0.999357
-0.999427
-0.999490
-0.999549
-0.999601
-0.999648
-0.999691
-0.999729
-0.999763
-0.999795
-0.999822
-0.999846
-0.999867
-0.999886
-0.999903
-0.999916
-0.999930
-0.999940
-0.999951
-0.999958
-0.999966
-0.999972
-0.999976
-0.999981
-0.999985
-0.999988
-0.999991
-0.999993
-0.999994
-0.999996
-0.999997
-0.999997
-0.999999
-0.999999
-0.999999
-0.999999
-0.999999
-0.999999
-1.000000
-1.000000
-1.000000
-1.000000
-1.000000
-1.000000
-1.000000
-1.000000
-1.000000
-1.000000
-1.000000
-1.000000
-1.000000
-1.000000
-1.000000
-1.000000
-1.000000
-1.000000
-1.000000
-1.000000
-1.000000
-1.000000
-1.000000
-1.000000
-1.000000
-1.000000
-1.000000
-0.999999
-0.999999
-0.999999
-0.999999
-0.999999
-0.999997
-0.999997
-0.999996
-0.999994
-0.999993
-0.999991
-0.999990
-0.999987
-0.999984
-0.999979
-0.999975
-0.999969
-0.999963
-0.999955
-0.999946
-0.999936
-0.999924
-0.999910
-0.999895
-0.999877
-0.999856
-0.999834
-0.999799
-0.999769
-0.999736
-0.999699
-0.999657
-0.999610
-0.999559
-0.999502
-0.999439
-0.999370
-0.999294
-0.999210
-0.999120
-0.999019
-0.998910
-0.998791
-0.998662
-0.998523
-0.998371
-0.998208
-0.998029
-0.997839
-0.997632
-0.997410
-0.997171
-0.996915
-0.996640
-0.996345
-0.996030
-0.995694
-0.995334
-0.994951
-0.994401
-0.993957
-0.993486
-0.992986
-0.992455
-0.991893
-0.991297
-0.990666
-0.990000
-0.989296
-0.988554
-0.987769
-0.986944
-0.986076
-0.985162
-0.984199
-0.983190
-0.982129
-0.981016
-0.979851
-0.978628
-0.977349
-0.976009
-0.974610
-0.973146
-0.971617
-0.970021
-0.968356
-0.966621
-0.964813
-0.962929
-0.960967
-0.958927
-0.956806
-0.953848
-0.951531
-0.949123
-0.946627
-0.944038
-0.941353
-0.938574
-0.935695
-0.932715
-0.929632
-0.926443
-0.923149
-0.919744
-0.916230
-0.912601
-0.908857
-0.904995
-0.901012
-0.896910
-0.892680
-0.888330
-0.883849
-0.879240
-0.874500
-0.869629
-0.864619
-0.859470
-0.854190
-0.848770
-0.843199
-0.837490
-0.831640
-0.825630
-0.817399
-0.811050
-0.804550
-0.797890
-0.791080
-0.784120
-0.777000
-0.769720
-0.762280
-0.754680
-0.746920
-0.739000
-0.730920
-0.722680
-0.714270
-0.705700
-0.696960
-0.688050
-0.678990
-0.669750
-0.660349
-0.650790
-0.641059
-0.631159
-0.621100
-0.610870
-0.600480
-0.589920
-0.579199
-0.568309
-0.557269
-0.546060
-0.534690
-0.519280
-0.507540
-0.495640
-0.483589
-0.471379
-0.459019
-0.446509
-0.433849
-0.421050
-0.408090
-0.394999
-0.381760
-0.368380
-0.354870
-0.341220
-0.327439
-0.313530
-0.299500
-0.285340
-0.271060
-0.256669
-0.242160
-0.227539
-0.212809
-0.197970
-0.183040
-0.168010
-0.152880
-0.137670
-0.122359
-0.106980
-0.091519
-0.075979
-0.055159
-0.039469
-0.023719
-0.007920
0.007900
0.023800
0.039799
0.055800
0.071800
0.087799
0.103900
0.120000
0.136000
0.152100
0.168199
0.184300
0.200400
0.216499
0.232500
0.248599
0.264600
0.280500
0.296500
0.312300
0.328200
0.343900
0.359599
0.375199
0.390799
0.406300
0.421699
0.436999
0.452200
0.472300
0.487300
0.502099
0.516799
0.531400
0.545899
0.560200
0.574399
0.588400
0.602299
0.616000
0.629599
0.643000
0.656200
0.669199
0.682099
0.694699
0.707200
0.719400
0.731500
0.743299
0.754999
0.766399
0.777499
0.788500
0.799200
0.809700
0.819900
0.829900
0.839700
0.849199
0.858400
0.867400
0.878899
0.887200
0.895300
0.903100
0.910600
0.917800
0.924799
0.931399
0.937800
0.943800
0.949600
0.955000
0.960199
0.964999
0.969600
0.973800
0.977700
0.981300
0.984600
0.987600
0.990199
0.992599
0.994600
0.996300
0.997699
0.998700
0.999499
0.999900
1.000000
0.999799
0.999199
0.998299
0.997099
0.994999
0.993100
0.990799
0.988300
0.985399
0.982099
0.978600
0.974800
0.970600
0.966100
0.961399
0.956299
0.950899
0.945199
0.939199
0.933000
0.926400
0.919500
0.912400
0.904900
0.897199
0.889200
0.880900
0.872400
0.863599
0.854500
0.845200
0.835600
0.825700
0.815599
0.805300
0.794700
0.783900
0.769099
0.757699
0.746200
0.734400
0.722400
0.710200
0.697800
0.685099
0.672300
0.659400
0.646200
0.632800
0.619300
0.605599
0.591799
0.577800
0.563700
0.549400
0.534900
0.520399
0.505699
0.490900
0.475900
0.460900
0.445699
0.430500
0.415200
0.399700
0.384199
0.368599
0.352999
0.337200
0.321400
0.300300
0.284400
0.268399
0.252499
0.236400
0.220399
0.204300
0.188200
0.172099
0.156000
0.139900
0.123900
0.107800
0.091699
0.075700
0.059599
0.043699
0.027700
0.011800
-0.004080
-0.019900
-0.035659
-0.051370
-0.067009
-0.082579
-0.098089
-0.113520
-0.128869
-0.144130
-0.159310
-0.174400
-0.189390
-0.204280
-0.223969
-0.238620
-0.253159
-0.267580
-0.281890
-0.296080
-0.310140
-0.324079
-0.337890
-0.351570
-0.365119
-0.378529
-0.391800
-0.404929
-0.417919
-0.430759
-0.443460
-0.456000
-0.468400
-0.480640
-0.492739
-0.504670
-0.516450
-0.528070
-0.539530
-0.550830
-0.561970
-0.572950
-0.583770
-0.594420
-0.604909
-0.615229
-0.625390
-0.638670
-0.648439
-0.658050
-0.667489
-0.676759
-0.685870
-0.694810
-0.703590
-0.712200
-0.720649
-0.728940
-0.737059
-0.745020
-0.752820
-0.760450
-0.767929
-0.775249
-0.782410
-0.789409
-0.796260
-0.802950
-0.809490
-0.815869
-0.822109
-0.828199
-0.834139
-0.839929
-0.845580
-0.851089
-0.856450
-0.861670
-0.866760
-0.871710
-0.878110
-0.882750
-0.887260
-0.891640
-0.895900
-0.900030
-0.904041
-0.907930
-0.911704
-0.915361
-0.918903
-0.922333
-0.925656
-0.928869
-0.931977
-0.934981
-0.937885
-0.940689
-0.943396
-0.946008
-0.948526
-0.950955
-0.953295
-0.955548
-0.957717
-0.959803
-0.961809
-0.963736
-0.965589
-0.967366
-0.969072
-0.970707
-0.972274
-0.974260
-0.975676
-0.977029
-0.978324
-0.979560
-0.980740
-0.981865
-0.982938
-0.983959
-0.984933
-0.985858
-0.986737
-0.987574
-0.988366
-0.989119
-0.989833
-0.990508
-0.991147
-0.991750
-0.992322
-0.992860
-0.993367
-0.993846
-0.994296
-0.994719
-0.995116
-0.995490
-0.995839
-0.996166
-0.996472
-0.996759
-0.997026
-0.997275
-0.997579
-0.997789
-0.997984
-0.998166
-0.998332
-0.998487
-0.998631
-0.998761
-0.998883
-0.998994
-0.999096
-0.999189
-0.999274
-0.999352
-0.999423
-0.999487
-0.999546
-0.999598
-0.999646
-0.999688
-0.999727
-0.999762
-0.999792
-0.999820
-0.999844
-0.999865
-0.999885
-0.999901
-0.999916
-0.999928
-0.999940
-0.999949
-0.999958
-0.999967
-0.999973
-0.999978
-0.999982
-0.999985
-0.999988
-0.999991
-0.999993
-0.999994
-0.999996
-0.999997
-0.999997
-0.999999
-0.999999
-0.999999
-0.999999
-0.999999
-0.999999
-1.000000
-1.000000
-1.000000
-1.000000
-1.000000
-1.000000
-1.000000
-1.000000
-1.000000
-1.000000
-1.000000
-1.000000
-1.000000
-1.000000
-1.000000
-1.000000
-1.000000
-1.000000
-1.000000
-1.000000
-1.000000
-1.000000
-1.000000
-1.000000
-1.000000
-1.000000
-1.000000
-0.999999
-0.999999
-0.999999
-0.999999
-0.999999
-0.999997
-0.999997
-0.999996
-0.999994
-0.999993
-0.999991
-0.999990
-0.999987
-0.999984
-0.999979
-0.999975
-0.999969
-0.999963
-0.999955
-0.999946
-0.999936
-0.999921
-0.999906
-0.999889
-0.999871
-0.999850
-0.999828
-0.999801
-0.999771
-0.999738
-0.999700
-0.999660
-0.999613
-0.999562
-0.999505
-0.999442
-0.999375
-0.999298
-0.999216
-0.999124
-0.999025
-0.998917
-0.998799
-0.998671
-0.998532
-0.998380
-0.998217
-0.998041
-0.997851
-0.997645
-0.997423
-0.997186
-0.996931
-0.996657
-0.996261
-0.995940
-0.995598
-0.995232
-0.994842
-0.994426
-0.993985
-0.993516
-0.993016
-0.992488
-0.991927
-0.991333
-0.990705
-0.990042
-0.989340
-0.988600
-0.987819
-0.986995
-0.986130
-0.985218
-0.984259
-0.983253
-0.982195
-0.981085
-0.979923
-0.978703
-0.977428
-0.976093
-0.974695
-0.973237
-0.971712
-0.970120
-0.968460
-0.966135
-0.964306
-0.962401
-0.960420
-0.958357
-0.956214
-0.953986
-0.951673
-0.949272
-0.946780
-0.944197
-0.941518
-0.938745
-0.935872
-0.932898
-0.929821
-0.926641
-0.923352
-0.919954
-0.916446
-0.912823
-0.909087
-0.905232
-0.901258
-0.897160
-0.892939
-0.888600
-0.884130
-0.879529
-0.874789
-0.869929
-0.864930
-0.859789
-0.852730
-0.847260
-0.841660
-0.835909
-0.830010
-0.823969
-0.817780
-0.811440
-0.804949
-0.798300
-0.791500
-0.784549
-0.777430
-0.770160
-0.762739
-0.755149
-0.747400
-0.739489
-0.731419
-0.723180
-0.714780
-0.706219
-0.697489
-0.688600
-0.679540
-0.670320
-0.660930
-0.651370
-0.641650
-0.631759
-0.621709
-0.611490
-0.601110
-0.587010
-0.576250
-0.565320
-0.554230
-0.542970
-0.531559
-0.519990
-0.508260
-0.496369
-0.484330
-0.472129
-0.459780
-0.447270
-0.434620
-0.421830
-0.408880
-0.395790
-0.382560
-0.369199
-0.355690
-0.342049
-0.328279
-0.314380
-0.300349
-0.286200
-0.271930
-0.257539
-0.243040
-0.228420
-0.213700
-0.198870
-0.183949
-0.168919
-0.148740
-0.133500
-0.118180
-0.102769
-0.087289
-0.071740
-0.056110
-0.040429
-0.024679
-0.008880
0.007000
0.022900
0.038800
0.054799
0.070800
0.086800
0.102900
0.118999
0.135100
0.151200
0.167299
0.183400
0.199399
0.215500
0.231600
0.247600
0.263599
0.279600
0.295500
0.311400
0.327199
0.343000
0.358699
0.379500
0.394999
0.410500
0.425899
0.441100
0.456300
0.471400
0.486400
0.501199
0.515899
0.530500
0.544999
0.559300
0.573499
0.587599
0.601500
0.615199
0.628800
0.642199
0.655399
0.668400
0.681300
0.694000
0.706399
0.718699
0.730800
0.742600
0.754300
0.765700
0.776899
0.787800
0.798600
0.809100
0.822700
0.832600
0.842299
0.851700
0.860899
0.869800
0.878400
0.886699
0.894799
0.902599
0.910200
0.917400
0.924300
0.931000
0.937399
0.943399
0.949200
0.954700
0.959899
0.964699
0.969300
0.973500
0.977500
0.981100
0.984400
0.987400
0.990100
0.992500
0.994500
0.996199
0.997600
0.998700
0.999600
1.000000
1.000000
0.999600
0.999000
0.997999
0.996799
0.995200
0.993199
0.991000
0.988399
0.985500
0.982300
0.978799
0.975000
0.970900
0.966400
0.961699
0.956599
0.951199
0.945600
0.939600
0.933400
0.926800
0.919999
0.912799
0.905400
0.897700
0.889699
0.881500
0.872899
0.864100
0.855100
0.845700
0.832900
0.823000
0.812800
0.802399
0.791800
0.780900
0.769800
0.758400
0.746899
0.735100
0.723100
0.710899
0.698500
0.685900
0.673099
0.660100
0.646999
0.633700
0.620200
0.606499
0.592600
0.578700
0.564499
0.550200
0.535800
0.521299
0.506599
0.491800
0.476800
0.461800
0.446700
0.431400
0.416100
0.395500
0.379999
0.364399
0.348700
0.332899
0.317100
0.301300
0.285400
0.269400
0.253399
0.237400
0.221400
0.205300
0.189199
0.173100
0.157000
0.140899
0.124800
0.108700
0.092700
0.076600
0.060600
0.044599
0.028699
0.012799
-0.003120
-0.018940
-0.034710
-0.050419
-0.066060
-0.081640
-0.097150
-0.112579
-0.133039
-0.148279
-0.163429
-0.178489
-0.193459
-0.208320
-0.223080
-0.237739
-0.252280
-0.266710
-0.281029
-0.295219
-0.309289
-0.323239
-0.337060
-0.350749
-0.364300
-0.377719
-0.391000
-0.404140
-0.417139
-0.429990
-0.442690
-0.455250
-0.467650
-0.479910
-0.492010
-0.503950
-0.515740
-0.527370
-0.538840
-0.550150
-0.561300
-0.575920
-0.586690
-0.597289
-0.607740
-0.618010
-0.628129
-0.638070
-0.647860
-0.657469
-0.666919
-0.676210
-0.685320
-0.694279
-0.703060
-0.711690
-0.720150
-0.728440
-0.736570
-0.744540
-0.752350
-0.760000
-0.767479
-0.774810
-0.781980
-0.788989
-0.795850
-0.802549
-0.809100
-0.815490
-0.821740
-0.827830
-0.833779
-0.839580
-0.847099
-0.852559
-0.857890
-0.863080
-0.868129
-0.873040
-0.877819
-0.882469
-0.886990
-0.891379
-0.895639
-0.899779
-0.903801
-0.907699
-0.911479
-0.915142
-0.918691
-0.922129
-0.925456
-0.928677
-0.931792
-0.934803
-0.937711
-0.940522
-0.943234
-0.945852
-0.948376
-0.950811
-0.953155
-0.955414
-0.957588
-0.959679
-0.961690
-0.964249
-0.966081
-0.967839
-0.969525
-0.971140
-0.972690
-0.974173
-0.975592
-0.976950
-0.978247
-0.979486
-0.980670
-0.981798
-0.982873
-0.983899
-0.984874
-0.985804
-0.986686
-0.987525
-0.988321
-0.989074
-0.989791
-0.990468
-0.991110
-0.991716
-0.992287
-0.992829
-0.993337
-0.993817
-0.994269
-0.994695
-0.995094
-0.995467
-0.995931
-0.996252
-0.996552
-0.996834
-0.997095
-0.997339
-0.997566
-0.997777
-0.997974
-0.998155
-0.998323
-0.998478
-0.998622
-0.998754
-0.998875
-0.998988
-0.999090
-0.999184
-0.999270
-0.999348
-0.999418
-0.999483
-0.999543
-0.999595
-0.999643
-0.999687
-0.999724
-0.999760
-0.999790
-0.999819
-0.999843
-0.999864
-0.999883
-0.999906
-0.999919
-0.999933
-0.999943
-0.999952
-0.999960
-0.999967
-0.999973
-0.999978
-0.999982
-0.999985
-0.999988
-0.999991
-0.999993
-0.999994
-0.999996
-0.999997
-0.999997
-0.999999
-0.999999
-0.999999
-0.999999
-0.999999
-0.999999
-1.000000
-1.000000
-1.000000
-1.000000
-1.000000
-1.000000
-1.000000
-1.000000
-1.000000
-1.000000
-1.000000
-1.000000
-1.000000
-1.000000
-1.000000
-1.000000
-1.000000
-1.000000
-1.000000
-1.000000
-1.000000
-1.000000
-1.000000
-1.000000
-1.000000
-1.000000
-1.000000
-0.999999
-0.999999
-0.999999
-0.999999
-0.999999
-0.999997
-0.999997
-0.999996
-0.999994
-0.999993
-0.999991
-0.999990
-0.999987
-0.999984
-0.999979
-0.999973
-0.999967
-0.999961
-0.999952
-0.999943
-0.999933
-0.999921
-0.999907
-0.999891
-0.999873
-0.999852
-0.999829
-0.999802
-0.999774
-0.999741
-0.999703
-0.999661
-0.999616
-0.999565
-0.999508
-0.999447
-0.999379
-0.999303
-0.999220
-0.999130
-0.999031
-0.998925
-0.998806
-0.998679
-0.998541
-0.998391
-0.998227
-0.998052
-0.997795
-0.997587
-0.997360
-0.997117
-0.996858
-0.996579
-0.996280
-0.995961
-0.995619
-0.995254
-0.994866
-0.994453
-0.994012
-0.993544
-0.993048
-0.992521
-0.991962
-0.991371
-0.990744
-0.990082
-0.989383
-0.988645
-0.987867
-0.987046
-0.986184
-0.985275
-0.984319
-0.983314
-0.982261
-0.981154
-0.979995
-0.978780
-0.977506
-0.975718
-0.974304
-0.972826
-0.971284
-0.969673
-0.967995
-0.966244
-0.964419
-0.962518
-0.960541
-0.958485
-0.956347
-0.954124
-0.951816
-0.949420
-0.946935
-0.944356
-0.941683
-0.938916
-0.936049
-0.933082
-0.930010
-0.926836
-0.923554
-0.920164
-0.916662
-0.913047
-0.909316
-0.905469
-0.901501
-0.897409
-0.893200
-0.888870
-0.882889
-0.878250
-0.873480
-0.868579
-0.863539
-0.858370
-0.853050
-0.847600
-0.841999
-0.836260
-0.830370
-0.824340
-0.818160
-0.811830
-0.805339
-0.798709
-0.791920
-0.784969
-0.777870
-0.770610
-0.763189
-0.755610
-0.747870
-0.739969
-0.731910
-0.723690
-0.715300
-0.706740
-0.698029
-0.689140
-0.680089
-0.670879
-0.661500
-0.648739
-0.638970
-0.629040
-0.618940
-0.608680
-0.598249
-0.587659
-0.576900
-0.565980
-0.554899
-0.543660
-0.532260
-0.520690
-0.508969
-0.497089
-0.485059
-0.472870
-0.460530
-0.448039
-0.435390
-0.422610
-0.409669
-0.396589
-0.383370
-0.370009
-0.356509
-0.342880
-0.329119
-0.315229
-0.301210
-0.287059
-0.272800
-0.258420
-0.239059
-0.224419
-0.209670
-0.194809
-0.179860
-0.164809
-0.149659
-0.134430
-0.119110
-0.103710
-0.088230
-0.072679
-0.057060
-0.041380
-0.025630
-0.009840
0.006000
0.021900
0.037900
0.053800
0.069799
0.085900
0.101899
0.118000
0.134100
0.150199
0.166300
0.182400
0.198499
0.214500
0.230599
0.246600
0.262600
0.283900
0.299800
0.315700
0.331500
0.347299
0.362899
0.378600
0.394099
0.409600
0.424900
0.440200
0.455400
0.470500
0.485500
0.500299
0.514999
0.529699
0.544099
0.558499
0.572700
0.586699
0.600600
0.614400
0.627900
0.641400
0.654600
0.667600
0.680500
0.693199
0.705700
0.718000
0.730000
0.741900
0.757399
0.768799
0.779899
0.790800
0.801499
0.811900
0.822100
0.832000
0.841699
0.851100
0.860299
0.869200
0.877900
0.886200
0.894300
0.902200
0.909700
0.916999
0.923899
0.930600
0.937000
0.943099
0.948900
0.954400
0.959599
0.964399
0.969000
0.973300
0.977299
0.980899
0.984199
0.987199
0.989899
0.993000
0.994999
0.996600
0.997900
0.998899
0.999600
0.999900
1.000000
0.999700
0.999100
0.998100
0.996799
0.995299
0.993400
0.991099
0.988600
0.985699
0.982500
0.979099
0.975300
0.971100
0.966700
0.961999
0.956899
0.951600
0.945900
0.940000
0.933700
0.927199
0.920400
0.913300
0.905899
0.898200
0.887500
0.879199
0.870600
0.861700
0.852499
0.843199
0.833500
0.823600
0.813499
0.803100
0.792400
0.781600
0.770500
0.759100
0.747600
0.735799
0.723799
0.711700
0.699300
0.686700
0.673900
0.660900
0.647800
0.634500
0.621000
0.607300
0.593500
0.579499
0.565399
0.551100
0.536700
0.522100
0.507499
0.487699
0.472800
0.457699
0.442500
0.427300
0.411900
0.396400
0.380899
0.365299
0.349600
0.333900
0.318100
0.302200
0.286300
0.270400
0.254400
0.238399
0.222300
0.206299
0.190200
0.174100
0.157999
0.141900
0.125800
0.109699
0.093700
0.077599
0.061600
0.045600
0.029599
0.013699
-0.002160
-0.017980
-0.039000
-0.054690
-0.070320
-0.085879
-0.101370
-0.116779
-0.132109
-0.147360
-0.162520
-0.177580
-0.192550
-0.207420
-0.222190
-0.236850
-0.251400
-0.265840
-0.280159
-0.294370
-0.308440
-0.322399
-0.336229
-0.349920
-0.363480
-0.376909
-0.390199
-0.403350
-0.416350
-0.429210
-0.441930
-0.454489
-0.466909
-0.479170
-0.491280
-0.507180
-0.518929
-0.530509
-0.541939
-0.553210
-0.564310
-0.575260
-0.586039
-0.596659
-0.607110
-0.617400
-0.627520
-0.637480
-0.647269
-0.656890
-0.666349
-0.675649
-0.684780
-0.693739
-0.702540
-0.711169
-0.719640
-0.727939
-0.736080
-0.744060
-0.751879
-0.759540
-0.767029
-0.774370
-0.781549
-0.788569
-0.795430
-0.802150
-0.810850
-0.817210
-0.823410
-0.829470
-0.835380
-0.841140
-0.846760
-0.852229
-0.857569
-0.862770
-0.867820
-0.872749
-0.877530
-0.882190
-0.886720
-0.891120
-0.895390
-0.899539
-0.903561
-0.907465
-0.911253
-0.914923
-0.918480
-0.921924
-0.925258
-0.928485
-0.931606
-0.934623
-0.937537
-0.940354
-0.943072
-0.945696
-0.948226
-0.951459
-0.953779
-0.956014
-0.958165
-0.960235
-0.962224
-0.964135
-0.965971
-0.967734
-0.969424
-0.971044
-0.972598
-0.974085
-0.975508
-0.976869
-0.978169
-0.979413
-0.980599
-0.981730
-0.982810
-0.983839
-0.984817
-0.985749
-0.986634
-0.987475
-0.988273
-0.989031
-0.989749
-0.990429
-0.991071
-0.991680
-0.992254
-0.992970
-0.993471
-0.993943
-0.994387
-0.994806
-0.995197
-0.995565
-0.995910
-0.996234
-0.996535
-0.996817
-0.997080
-0.997324
-0.997552
-0.997765
-0.997962
-0.998145
-0.998313
-0.998469
-0.998613
-0.998746
-0.998868
-0.998980
-0.999084
-0.999178
-0.999264
-0.999343
-0.999415
-0.999480
-0.999538
-0.999592
-0.999640
-0.999684
-0.999723
-0.999768
-0.999798
-0.999825
-0.999849
-0.999870
-0.999888
-0.999904
-0.999919
-0.999931
-0.999942
-0.999952
-0.999960
-0.999967
-0.999972
-0.999978
-0.999982
-0.999985
-0.999988
-0.999991
-0.999993
-0.999994
-0.999996
-0.999997
-0.999997
-0.999997
-0.999999
-0.999999
-0.999999
-0.999999
-0.999999
-1.000000
-1.000000
-1.000000
-1.000000
-1.000000
-1.000000
-1.000000
-1.000000
-1.000000
-1.000000
-1.000000
-1.000000
-1.000000
-1.000000
-1.000000
-1.000000
-1.000000
-1.000000
-1.000000
-1.000000
-1.000000
-1.000000
-1.000000
-1.000000
-1.000000
-1.000000
-1.000000
-0.999999
-0.999999
-0.999999
-0.999999
-0.999999
-0.999997
-0.999997
-0.999996
-0.999994
-0.999993
-0.999991
-0.999988
-0.999985
-0.999982
-0.999978
-0.999973
-0.999967
-0.999961
-0.999954
-0.999945
-0.999934
-0.999922
-0.999907
-0.999892
-0.999874
-0.999853
-0.999831
-0.999804
-0.999775
-0.999742
-0.999705
-0.999664
-0.999619
-0.999568
-0.999513
-0.999451
-0.999382
-0.999309
-0.999226
-0.999136
-0.999039
-0.998931
-0.998773
-0.998643
-0.998500
-0.998347
-0.998181
-0.998002
-0.997807
-0.997599
-0.997375
-0.997134
-0.996874
-0.996597
-0.996298
-0.995980
-0.995641
-0.995278
-0.994891
-0.994479
-0.994041
-0.993574
-0.993079
-0.992554
-0.991996
-0.991407
-0.990783
-0.990124
-0.989427
-0.988692
-0.987916
-0.987097
-0.986236
-0.985330
-0.984379
-0.983032
-0.981964
-0.980844
-0.979669
-0.978439
-0.977149
-0.975802
-0.974392
-0.972919
-0.971380
-0.969774
-0.968098
-0.966352
-0.964531
-0.962637
-0.960664
-0.958612
-0.956479
-0.954261
-0.951958
-0.949567
-0.947088
-0.944515
-0.941848
-0.939087
-0.936226
-0.933264
-0.930199
-0.927031
-0.923757
-0.920373
-0.916876
-0.913269
-0.908278
-0.904399
-0.900399
-0.896280
-0.892030
-0.887659
-0.883159
-0.878530
-0.873769
-0.868879
-0.863850
-0.858679
-0.853380
-0.847930
-0.842340
-0.836610
-0.830740
-0.824710
-0.818539
-0.812220
-0.805740
-0.799110
-0.792330
-0.785400
-0.778300
-0.771049
-0.763639
-0.756079
-0.748350
-0.740460
-0.732400
-0.724189
-0.715810
-0.704380
-0.695620
-0.686689
-0.677599
-0.668340
-0.658909
-0.649320
-0.639570
-0.629650
-0.619560
-0.609300
-0.598890
-0.588300
-0.577560
-0.566650
-0.555580
-0.544350
-0.532950
-0.521400
-0.509689
-0.497820
-0.485790
-0.473610
-0.461280
-0.448800
-0.436170
-0.423379
-0.410460
-0.397390
-0.384180
-0.370819
-0.357340
-0.343710
-0.325339
-0.311419
-0.297360
-0.283189
-0.268890
-0.254479
-0.239950
-0.225310
-0.210570
-0.195720
-0.180769
-0.165720
-0.150580
-0.135349
-0.120040
-0.104640
-0.089170
-0.073620
-0.058009
-0.042330
-0.026590
-0.010789
0.005100
0.020899
0.036900
0.052900
0.068899
0.084900
0.100999
0.117000
0.133099
0.149200
0.165300
0.186799
0.202900
0.218899
0.235000
0.250999
0.267000
0.282900
0.298900
0.314700
0.330499
0.346300
0.361999
0.377599
0.393199
0.408600
0.424000
0.439300
0.454500
0.469600
0.484500
0.499399
0.514200
0.528799
0.543300
0.557599
0.571800
0.585900
0.599800
0.613500
0.627100
0.640500
0.653800
0.666900
0.684000
0.696600
0.709000
0.721300
0.733300
0.745099
0.756700
0.768100
0.779200
0.790099
0.800800
0.811300
0.821500
0.831400
0.841099
0.850600
0.859800
0.868699
0.877399
0.885700
0.893899
0.901699
0.909300
0.916500
0.923500
0.930199
0.936600
0.942700
0.948499
0.954000
0.959299
0.964200
0.968800
0.974400
0.978300
0.981799
0.985099
0.988000
0.990600
0.992899
0.994900
0.996499
0.997900
0.998899
0.999600
0.999900
1.000000
0.999700
0.999100
0.998200
0.996900
0.995400
0.993499
0.991300
0.988800
0.985900
0.982800
0.979300
0.975499
0.971400
0.967000
0.962299
0.957199
0.951900
0.946300
0.940399
0.931999
0.925399
0.918499
0.911299
0.903799
0.895999
0.888000
0.879700
0.871099
0.862200
0.853099
0.843700
0.834100
0.824200
0.814099
0.803700
0.793099
0.782200
0.771100
0.759799
0.748300
0.736500
0.724600
0.712399
0.700000
0.687400
0.674700
0.661699
0.648600
0.635299
0.621799
0.608100
0.594300
0.575700
0.561499
0.547200
0.532699
0.518200
0.503400
0.488599
0.473700
0.458599
0.443400
0.428200
0.412800
0.397399
0.381900
0.366300
0.350599
0.334800
0.319000
0.303199
0.287299
0.271300
0.255400
0.239299
0.223300
0.207199
0.191200
0.175099
0.159000
0.142900
0.126799
0.110700
0.094600
0.078600
0.057199
0.041200
0.025300
0.009400
-0.006480
-0.022290
-0.038040
-0.053740
-0.069370
-0.084940
-0.100429
-0.115849
-0.131179
-0.146440
-0.161599
-0.176670
-0.191650
-0.206530
-0.221299
-0.235969
-0.250519
-0.264970
-0.279300
-0.293509
-0.307600
-0.321559
-0.335389
-0.349099
-0.362670
-0.376099
-0.389400
-0.402550
-0.415570
-0.432690
-0.445369
-0.457890
-0.470269
-0.482490
-0.494550
-0.506470
-0.518220
-0.529819
-0.541249
-0.552529
-0.563650
-0.574600
-0.585390
-0.596020
-0.606480
-0.616780
-0.626910
-0.636880
-0.646680
-0.656320
-0.665790
-0.675090
-0.684229
-0.693199
-0.702010
-0.710650
-0.719130
-0.727440
-0.735600
-0.743580
-0.751410
-0.759079
-0.769050
-0.776340
-0.783480
-0.790459
-0.797280
-0.803950
-0.810460
-0.816829
-0.823039
-0.829110
-0.835020
-0.840799
-0.846420
-0.851910
-0.857250
-0.862450
-0.867520
-0.872449
-0.877249
-0.881910
-0.886450
-0.890850
-0.895129
-0.899290
-0.903319
-0.907233
-0.911026
-0.914704
-0.918268
-0.921718
-0.925060
-0.928293
-0.931420
-0.935428
-0.938316
-0.941104
-0.943798
-0.946395
-0.948901
-0.951315
-0.953641
-0.955882
-0.958038
-0.960112
-0.962107
-0.964023
-0.965863
-0.967629
-0.969324
-0.970948
-0.972505
-0.973996
-0.975423
-0.976788
-0.978093
-0.979339
-0.980529
-0.981664
-0.982747
-0.983778
-0.984760
-0.985693
-0.986581
-0.987424
-0.988225
-0.988986
-0.989938
-0.990607
-0.991240
-0.991840
-0.992406
-0.992938
-0.993442
-0.993916
-0.994362
-0.994780
-0.995175
-0.995544
-0.995890
-0.996214
-0.996517
-0.996801
-0.997065
-0.997311
-0.997540
-0.997753
-0.997950
-0.998134
-0.998304
-0.998460
-0.998605
-0.998739
-0.998862
-0.998974
-0.999078
-0.999172
-0.999259
-0.999339
-0.999411
-0.999496
-0.999553
-0.999606
-0.999652
-0.999694
-0.999733
-0.999766
-0.999796
-0.999823
-0.999847
-0.999868
-0.999888
-0.999904
-0.999918
-0.999931
-0.999942
-0.999951
-0.999960
-0.999966
-0.999972
-0.999978
-0.999981
-0.999985
-0.999988
-0.999990
-0.999993
-0.999994
-0.999996
-0.999996
-0.999997
-0.999997
-0.999999
-0.999999
-0.999999
-0.999999
-0.999999
-1.000000
-1.000000
-1.000000
-1.000000
-1.000000
-1.000000
-1.000000
-1.000000
-1.000000
-1.000000
-1.000000
-1.000000
-1.000000
-1.000000
-1.000000
-1.000000
-1.000000
-1.000000
-1.000000
-1.000000
-1.000000
-1.000000
-1.000000
-1.000000
-1.000000
-1.000000
-1.000000
-0.999999
-0.999999
-0.999999
-0.999999
-0.999999
-0.999997
-0.999997
-0.999996
-0.999994
-0.999993
-0.999991
-0.999988
-0.999987
-0.999982
-0.999979
-0.999973
-0.999969
-0.999961
-0.999954
-0.999945
-0.999934
-0.999922
-0.999909
-0.999894
-0.999876
-0.999855
-0.999832
-0.999805
-0.999777
-0.999744
-0.999708
-0.999667
-0.999622
-0.999571
-0.999516
-0.999454
-0.999363
-0.999286
-0.999202
-0.999111
-0.999010
-0.998901
-0.998781
-0.998650
-0.998509
-0.998356
-0.998191
-0.998013
-0.997821
-0.997612
-0.997389
-0.997149
-0.996891
-0.996613
-0.996318
-0.996000
-0.995662
-0.995301
-0.994915
-0.994504
-0.994068
-0.993603
-0.993109
-0.992586
-0.992032
-0.991444
-0.990822
-0.990165
-0.989470
-0.988483
-0.987697
-0.986868
-0.985995
-0.985075
-0.984109
-0.983095
-0.982030
-0.980914
-0.979741
-0.978514
-0.977230
-0.975885
-0.974479
-0.973009
-0.971475
-0.969873
-0.968202
-0.966460
-0.964644
-0.962754
-0.960786
-0.958738
-0.956610
-0.954397
-0.952101
-0.949716
-0.947241
-0.944674
-0.942013
-0.939256
-0.936402
-0.933447
-0.929347
-0.926149
-0.922845
-0.919429
-0.915904
-0.912265
-0.908509
-0.904638
-0.900645
-0.896530
-0.892290
-0.887929
-0.883440
-0.878820
-0.874060
-0.869179
-0.864160
-0.859000
-0.853699
-0.848269
-0.842689
-0.836959
-0.831100
-0.825079
-0.818920
-0.812599
-0.806140
-0.799519
-0.792750
-0.785820
-0.778740
-0.771499
-0.761599
-0.753979
-0.746209
-0.738280
-0.730180
-0.721920
-0.713500
-0.704910
-0.696150
-0.687240
-0.678150
-0.668899
-0.659490
-0.649909
-0.640159
-0.630250
-0.620170
-0.609930
-0.599520
-0.588949
-0.578209
-0.567319
-0.556249
-0.545029
-0.533650
-0.522100
-0.510400
-0.498540
-0.486529
-0.474360
-0.462030
-0.449560
-0.436939
-0.424159
-0.406909
-0.393799
-0.380550
-0.367159
-0.353629
-0.339970
-0.326179
-0.312259
-0.298219
-0.284050
-0.269760
-0.255349
-0.240829
-0.226200
-0.211459
-0.196620
-0.181680
-0.166639
-0.151500
-0.136279
-0.120970
-0.105580
-0.090109
-0.074569
-0.058960
-0.043279
-0.027550
-0.011749
0.004099
0.019999
0.035899
0.051900
0.067900
0.089299
0.105300
0.121399
0.137500
0.153600
0.169699
0.185800
0.201900
0.217999
0.234000
0.250000
0.265999
0.282000
0.297900
0.313800
0.329599
0.345300
0.361000
0.376699
0.392200
0.407700
0.423100
0.438400
0.453600
0.468700
0.483600
0.498499
0.513300
0.527899
0.542400
0.556699
0.571000
0.585000
0.603600
0.617299
0.630799
0.644200
0.657400
0.670399
0.683200
0.695899
0.708300
0.720499
0.732600
0.744400
0.756000
0.767400
0.778500
0.789499
0.800200
0.810600
0.820900
0.830800
0.840499
0.850000
0.859200
0.868200
0.876799
0.885199
0.893400
0.901200
0.908800
0.916099
0.923100
0.929800
0.936199
0.944299
0.950100
0.955500
0.960600
0.965400
0.970000
0.974200
0.978000
0.981600
0.984900
0.987799
0.990499
0.992800
0.994800
0.996400
0.997800
0.998800
0.999499
0.999900
1.000000
0.999700
0.999100
0.998200
0.997000
0.995500
0.993600
0.991399
0.988900
0.986100
0.982999
0.979500
0.975700
0.971599
0.965700
0.960900
0.955800
0.950400
0.944700
0.938700
0.932400
0.925800
0.918900
0.911700
0.904200
0.896500
0.888499
0.880200
0.871600
0.862800
0.853699
0.844300
0.834700
0.824800
0.814699
0.804300
0.793699
0.782899
0.771799
0.760500
0.748999
0.737299
0.725299
0.713100
0.700800
0.688200
0.675499
0.658200
0.645000
0.631600
0.618100
0.604399
0.590500
0.576499
0.562399
0.548100
0.533599
0.519000
0.504300
0.489499
0.474600
0.459499
0.444400
0.429100
0.413800
0.398299
0.382800
0.367200
0.351499
0.335800
0.319999
0.304200
0.288300
0.272299
0.256300
0.240300
0.224299
0.208200
0.192100
0.175999
0.154600
0.138499
0.122400
0.106300
0.090199
0.074200
0.058200
0.042199
0.026299
0.010300
-0.005520
-0.021330
-0.037090
-0.052789
-0.068430
-0.084000
-0.099490
-0.114919
-0.130260
-0.145510
-0.160680
-0.175759
-0.190740
-0.205630
-0.220410
-0.235080
-0.249649
-0.264100
-0.278430
-0.292650
-0.306739
-0.320710
-0.334560
-0.352810
-0.366340
-0.379740
-0.393000
-0.406120
-0.419089
-0.431920
-0.444600
-0.457140
-0.469519
-0.481750
-0.493830
-0.505750
-0.517510
-0.529120
-0.540570
-0.551850
-0.562980
-0.573940
-0.584740
-0.595380
-0.605850
-0.616159
-0.626299
-0.636280
-0.646090
-0.655740
-0.665220
-0.674530
-0.683680
-0.692659
-0.701479
-0.710130
-0.721410
-0.729679
-0.737790
-0.745729
-0.753520
-0.761140
-0.768600
-0.775900
-0.783049
-0.790039
-0.796870
-0.803550
-0.810070
-0.816450
-0.822670
-0.828739
-0.834670
-0.840450
-0.846090
-0.851580
-0.856930
-0.862140
-0.867220
-0.872160
-0.876960
-0.881629
-0.886180
-0.890590
-0.894880
-0.899040
-0.903079
-0.906999
-0.910800
-0.915687
-0.919219
-0.922641
-0.925951
-0.929155
-0.932254
-0.935250
-0.938143
-0.940939
-0.943636
-0.946240
-0.948751
-0.951172
-0.953503
-0.955749
-0.957910
-0.959989
-0.961987
-0.963909
-0.965754
-0.967524
-0.969223
-0.970852
-0.972412
-0.973908
-0.975339
-0.976707
-0.978016
-0.979264
-0.980458
-0.981597
-0.982683
-0.983716
-0.985018
-0.985939
-0.986815
-0.987648
-0.988438
-0.989185
-0.989896
-0.990568
-0.991203
-0.991804
-0.992371
-0.992907
-0.993412
-0.993888
-0.994335
-0.994756
-0.995151
-0.995523
-0.995869
-0.996195
-0.996499
-0.996784
-0.997048
-0.997296
-0.997527
-0.997740
-0.997939
-0.998122
-0.998293
-0.998451
-0.998596
-0.998731
-0.998854
-0.999003
-0.999105
-0.999198
-0.999282
-0.999358
-0.999429
-0.999493
-0.999550
-0.999603
-0.999649
-0.999693
-0.999730
-0.999765
-0.999795
-0.999822
-0.999846
-0.999867
-0.999886
-0.999903
-0.999918
-0.999930
-0.999942
-0.999951
-0.999958
-0.999966
-0.999972
-0.999976
-0.999981
-0.999985
-0.999988
-0.999990
-0.999993
-0.999994
-0.999996
-0.999997
-0.999997
-0.999999
-0.999999
-0.999999
-0.999999
-0.999999
-0.999999
-1.000000
-1.000000
-1.000000
-1.000000
-1.000000
-1.000000
-1.000000
-1.000000
-1.000000
-1.000000
-1.000000
-1.000000
-1.000000
-1.000000
-1.000000
-1.000000
-1.000000
-1.000000
-1.000000
-1.000000
-1.000000
-1.000000
-1.000000
-1.000000
-1.000000
-1.000000
-1.000000
-0.999999
-0.999999
-0.999999
-0.999999
-0.999999
-0.999997
-0.999997
-0.999996
-0.999994
-0.999993
-0.999991
-0.999990
-0.999987
-0.999982
-0.999979
-0.999975
-0.999969
-0.999963
-0.999954
-0.999946
-0.999936
-0.999924
-0.999910
-0.999894
-0.999876
-0.999856
-0.999834
-0.999808
-0.999778
-0.999747
-0.999697
-0.999655
-0.999609
-0.999558
-0.999499
-0.999436
-0.999367
-0.999291
-0.999208
-0.999117
-0.999016
-0.998907
-0.998788
-0.998659
-0.998518
-0.998367
-0.998202
-0.998025
-0.997833
-0.997626
-0.997402
-0.997164
-0.996906
-0.996631
-0.996336
-0.996021
-0.995683
-0.995323
-0.994939
-0.994530
-0.994095
-0.993631
-0.993141
-0.992439
-0.991875
-0.991278
-0.990646
-0.989979
-0.989274
-0.988530
-0.987745
-0.986919
-0.986049
-0.985132
-0.984169
-0.983158
-0.982096
-0.980983
-0.979815
-0.978591
-0.977308
-0.975967
-0.974566
-0.973101
-0.971569
-0.969972
-0.968305
-0.966568
-0.964756
-0.962871
-0.960907
-0.958864
-0.956742
-0.954535
-0.952242
-0.949863
-0.946549
-0.943957
-0.941271
-0.938488
-0.935605
-0.932623
-0.929536
-0.926346
-0.923047
-0.919639
-0.916122
-0.912489
-0.908740
-0.904876
-0.900891
-0.896779
-0.892549
-0.888199
-0.883710
-0.879100
-0.874360
-0.869479
-0.864469
-0.859320
-0.854029
-0.848599
-0.843030
-0.837319
-0.831460
-0.825450
-0.819289
-0.812989
-0.806530
-0.797689
-0.790870
-0.783910
-0.776779
-0.769500
-0.762049
-0.754450
-0.746689
-0.738760
-0.730669
-0.722419
-0.714010
-0.705430
-0.696690
-0.687780
-0.678709
-0.669469
-0.660070
-0.650490
-0.640759
-0.630859
-0.620790
-0.610560
-0.600160
-0.589600
-0.578869
-0.567979
-0.556930
-0.545719
-0.534340
-0.522810
-0.511110
-0.499260
-0.483220
-0.471010
-0.458650
-0.446130
-0.433470
-0.420649
-0.407700
-0.394600
-0.381360
-0.367969
-0.354460
-0.340810
-0.327019
-0.313110
-0.299070
-0.284910
-0.270630
-0.256230
-0.241720
-0.227089
-0.212359
-0.197520
-0.182580
-0.167550
-0.152419
-0.137200
-0.121900
-0.106510
-0.091050
-0.075510
-0.059910
-0.044230
-0.028500
-0.007440
0.008400
0.024300
0.040300
0.056299
0.072300
0.088300
0.104400
0.120400
0.136500
0.152599
0.168700
0.184800
0.200899
0.217000
0.232999
0.249100
0.265099
0.280999
0.296899
0.312799
0.328600
0.344400
0.360100
0.375700
0.391300
0.406800
0.422100
0.437400
0.452599
0.467700
0.482700
0.497599
0.517300
0.531900
0.546300
0.560599
0.574800
0.588799
0.602700
0.616399
0.630000
0.643399
0.656599
0.669600
0.682399
0.695100
0.707500
0.719800
0.731800
0.743700
0.755299
0.766699
0.777900
0.788800
0.799500
0.810000
0.820200
0.830200
0.840000
0.849400
0.858700
0.867600
0.876300
0.884700
0.892900
0.903300
0.910800
0.918000
0.925000
0.931600
0.937900
0.943999
0.949699
0.955200
0.960300
0.965200
0.969700
0.973900
0.977800
0.981400
0.984700
0.987700
0.990300
0.992599
0.994699
0.996400
0.997699
0.998800
0.999499
0.999900
1.000000
0.999799
0.999199
0.998299
0.997099
0.995599
0.993700
0.991600
0.988200
0.985300
0.982000
0.978499
0.974599
0.970500
0.966000
0.961200
0.956100
0.950700
0.945100
0.939100
0.932800
0.926200
0.919300
0.912199
0.904699
0.897000
0.889000
0.880699
0.872100
0.863299
0.854200
0.844900
0.835300
0.825400
0.815299
0.805000
0.794400
0.783499
0.772500
0.761200
0.749700
0.733999
0.721999
0.709800
0.697399
0.684799
0.672000
0.658999
0.645799
0.632400
0.618900
0.605200
0.591400
0.577399
0.563200
0.548899
0.534499
0.519900
0.505200
0.490399
0.475500
0.460399
0.445300
0.430000
0.414700
0.399300
0.383700
0.368200
0.352500
0.336799
0.321000
0.305100
0.289200
0.268000
0.252000
0.235900
0.219900
0.203800
0.187699
0.171700
0.155599
0.139500
0.123400
0.107299
0.091200
0.075199
0.059200
0.043200
0.027199
0.011299
-0.004560
-0.020370
-0.036139
-0.051840
-0.067480
-0.083059
-0.098560
-0.113980
-0.129330
-0.144589
-0.159769
-0.174850
-0.189840
-0.204730
-0.219510
-0.234199
-0.248770
-0.268020
-0.282319
-0.296509
-0.310570
-0.324499
-0.338310
-0.351979
-0.365530
-0.378930
-0.392200
-0.405330
-0.418309
-0.431149
-0.443839
-0.456379
-0.468769
-0.481009
-0.493099
-0.505030
-0.516799
-0.528420
-0.539880
-0.551170
-0.562309
-0.573280
-0.584089
-0.594739
-0.605220
-0.615540
-0.625690
-0.635680
-0.645499
-0.655159
-0.667770
-0.677040
-0.686140
-0.695080
-0.703860
-0.712459
-0.720910
-0.729190
-0.737299
-0.745260
-0.753049
-0.760680
-0.768150
-0.775470
-0.782620
-0.789619
-0.796459
-0.803149
-0.809680
-0.816070
-0.822300
-0.828379
-0.834310
-0.840100
-0.845749
-0.851250
-0.856609
-0.861829
-0.866910
-0.871860
-0.876670
-0.881350
-0.885900
-0.891769
-0.896020
-0.900153
-0.904159
-0.908047
-0.911815
-0.915469
-0.919009
-0.922437
-0.925755
-0.928965
-0.932070
-0.935071
-0.937971
-0.940771
-0.943476
-0.946086
-0.948601
-0.951028
-0.953365
-0.955615
-0.957781
-0.959865
-0.961869
-0.963795
-0.965644
-0.967419
-0.969121
-0.970755
-0.972319
-0.973819
-0.975253
-0.976626
-0.978361
-0.979596
-0.980773
-0.981898
-0.982969
-0.983989
-0.984961
-0.985885
-0.986764
-0.987598
-0.988390
-0.989142
-0.989854
-0.990528
-0.991165
-0.991768
-0.992338
-0.992875
-0.993382
-0.993859
-0.994309
-0.994731
-0.995128
-0.995500
-0.995850
-0.996175
-0.996481
-0.996766
-0.997033
-0.997282
-0.997513
-0.997728
-0.997927
-0.998170
-0.998338
-0.998491
-0.998634
-0.998766
-0.998886
-0.998997
-0.999099
-0.999192
-0.999277
-0.999354
-0.999424
-0.999489
-0.999547
-0.999600
-0.999648
-0.999690
-0.999729
-0.999762
-0.999793
-0.999820
-0.999844
-0.999867
-0.999885
-0.999901
-0.999916
-0.999930
-0.999940
-0.999951
-0.999958
-0.999966
-0.999972
-0.999976
-0.999982
-0.999985
-0.999988
-0.999991
-0.999993
-0.999994
-0.999996
-0.999997
-0.999997
-0.999999
-0.999999
-0.999999
-0.999999
-0.999999
-0.999999
-1.000000
-1.000000
-1.000000
-1.000000
-1.000000
-1.000000
-1.000000
-1.000000
-1.000000
-1.000000
-1.000000
-1.000000
-1.000000
-1.000000
-1.000000
-1.000000
-1.000000
-1.000000
-1.000000
-1.000000
-1.000000
-1.000000
-1.000000
-1.000000
-1.000000
-1.000000
-1.000000
-0.999999
-0.999999
-0.999999
-0.999999
-0.999999
-0.999997
-0.999997
-0.999996
-0.999994
-0.999993
-0.999991
-0.999990
-0.999987
-0.999984
-0.999979
-0.999975
-0.999969
-0.999963
-0.999955
-0.999946
-0.999936
-0.999924
-0.999910
-0.999895
-0.999871
-0.999850
-0.999826
-0.999801
-0.999771
-0.999736
-0.999699
-0.999658
-0.999612
-0.999561
-0.999504
-0.999441
-0.999372
-0.999297
-0.999213
-0.999121
-0.999022
-0.998914
-0.998796
-0.998667
-0.998527
-0.998376
-0.998212
-0.998035
-0.997845
-0.997638
-0.997417
-0.997179
-0.996922
-0.996648
-0.996354
-0.996040
-0.995704
-0.995221
-0.994830
-0.994414
-0.993972
-0.993501
-0.993001
-0.992472
-0.991909
-0.991315
-0.990685
-0.990021
-0.989317
-0.988576
-0.987795
-0.986971
-0.986103
-0.985189
-0.984229
-0.983221
-0.982162
-0.981052
-0.979887
-0.978667
-0.977389
-0.976051
-0.974653
-0.973191
-0.971665
-0.970071
-0.968407
-0.966675
-0.964867
-0.962986
-0.960358
-0.958294
-0.956148
-0.953917
-0.951601
-0.949198
-0.946704
-0.944118
-0.941437
-0.938659
-0.935782
-0.932806
-0.929727
-0.926542
-0.923251
-0.919849
-0.916338
-0.912712
-0.908971
-0.905113
-0.901135
-0.897040
-0.892810
-0.888469
-0.883990
-0.879379
-0.874650
-0.869779
-0.864769
-0.859630
-0.854350
-0.848929
-0.843370
-0.835729
-0.829830
-0.823789
-0.817590
-0.811240
-0.804750
-0.798100
-0.791290
-0.784330
-0.777220
-0.769939
-0.762510
-0.754920
-0.747160
-0.739249
-0.731170
-0.722929
-0.714529
-0.705960
-0.697219
-0.688330
-0.679260
-0.670030
-0.660640
-0.651079
-0.641350
-0.631459
-0.621400
-0.611179
-0.600790
-0.590239
-0.579520
-0.568650
-0.553890
-0.542629
-0.531210
-0.519630
-0.507900
-0.496009
-0.483960
-0.471760
-0.459400
-0.446890
-0.434239
-0.421440
-0.408490
-0.395389
-0.382159
-0.368790
-0.355279
-0.341640
-0.327859
-0.313960
-0.299929
-0.285769
-0.271500
-0.257110
-0.242599
-0.227980
-0.213250
-0.198420
-0.183490
-0.168460
-0.153340
-0.138130
-0.122830
-0.102300
-0.086820
-0.071260
-0.055639
-0.039949
-0.024199
-0.008400
0.007500
0.023400
0.039300
0.055300
0.071299
0.087300
0.103399
0.119500
0.135600
0.151699
0.167800
0.183799
0.199900
0.216000
0.232099
0.248100
0.264100
0.280000
0.295999
0.311800
0.327700
0.343399
0.359100
0.374800
0.390300
0.405799
0.426300
0.441600
0.456799
0.471799
0.486799
0.501700
0.516400
0.531000
0.545400
0.559800
0.574000
0.588000
0.601900
0.615600
0.629200
0.642600
0.655800
0.668800
0.681700
0.694300
0.706800
0.719100
0.731100
0.742999
0.754600
0.766000
0.777199
0.788200
0.798900
0.809400
0.819600
0.829600
0.839400
0.852000
0.861100
0.870000
0.878599
0.886999
0.895099
0.902899
0.910399
0.917599
0.924499
0.931200
0.937600
0.943600
0.949399
0.954900
0.960000
0.964900
0.969400
0.973699
0.977599
0.981199
0.984499
0.987499
0.990199
0.992500
0.994500
0.996300
0.997699
0.998700
0.999499
0.999900
1.000000
0.999799
0.999000
0.997999
0.996700
0.995100
0.993199
0.990900
0.988300
0.985500
0.982200
0.978700
0.974899
0.970699
0.966300
0.961500
0.956500
0.951100
0.945400
0.939400
0.933199
0.926599
0.919699
0.912600
0.905200
0.897499
0.889500
0.881200
0.872700
0.863899
0.854800
0.845500
0.835900
0.826000
0.815899
0.802099
0.791400
0.780600
0.769399
0.758100
0.746500
0.734700
0.722700
0.710500
0.698100
0.685500
0.672700
0.659800
0.646600
0.633300
0.619699
0.606100
0.592200
0.578200
0.564100
0.549799
0.535399
0.520800
0.506100
0.491299
0.476400
0.461400
0.446200
0.430999
0.415600
0.400200
0.384700
0.369100
0.348199
0.332500
0.316600
0.300799
0.284899
0.268900
0.252900
0.236899
0.220900
0.204799
0.188700
0.172600
0.156499
0.140400
0.124300
0.108300
0.092200
0.076099
0.060100
0.044100
0.028200
0.012300
-0.003600
-0.019420
-0.035179
-0.050890
-0.066540
-0.082110
-0.097620
-0.113050
-0.128400
-0.143670
-0.158850
-0.178950
-0.193909
-0.208770
-0.223530
-0.238180
-0.252720
-0.267150
-0.281460
-0.295650
-0.309720
-0.323659
-0.337480
-0.351160
-0.364710
-0.378120
-0.391399
-0.404530
-0.417529
-0.430369
-0.443070
-0.455629
-0.468030
-0.480280
-0.492370
-0.504310
-0.516090
-0.527719
-0.539190
-0.550489
-0.561640
-0.572620
-0.583440
-0.594100
-0.608050
-0.618319
-0.628429
-0.638370
-0.648150
-0.657760
-0.667210
-0.676480
-0.685600
-0.694549
-0.703330
-0.711949
-0.720400
-0.728689
-0.736819
-0.744780
-0.752580
-0.760219
-0.767710
-0.775030
-0.782190
-0.789199
-0.796050
-0.802750
-0.809290
-0.815680
-0.821920
-0.828019
-0.833959
-0.839760
-0.845410
-0.850920
-0.856290
-0.863230
-0.868279
-0.873190
-0.877960
-0.882610
-0.887119
-0.891510
-0.895770
-0.899910
-0.903921
-0.907815
-0.911590
-0.915252
-0.918798
-0.922231
-0.925557
-0.928773
-0.931884
-0.934891
-0.937798
-0.940605
-0.943315
-0.945930
-0.948451
-0.950883
-0.953224
-0.955480
-0.957652
-0.959740
-0.961750
-0.963679
-0.965533
-0.967314
-0.969574
-0.971188
-0.972736
-0.974217
-0.975634
-0.976990
-0.978286
-0.979522
-0.980704
-0.981832
-0.982906
-0.983929
-0.984904
-0.985831
-0.986712
-0.987549
-0.988344
-0.989098
-0.989812
-0.990489
-0.991128
-0.991734
-0.992305
-0.992844
-0.993352
-0.993832
-0.994282
-0.994707
-0.995104
-0.995478
-0.995829
-0.996157
-0.996463
-0.996841
-0.997102
-0.997347
-0.997573
-0.997783
-0.997978
-0.998160
-0.998328
-0.998482
-0.998626
-0.998758
-0.998880
-0.998991
-0.999093
-0.999186
-0.999271
-0.999349
-0.999421
-0.999486
-0.999544
-0.999597
-0.999645
-0.999687
-0.999726
-0.999760
-0.999792
-0.999819
-0.999843
-0.999865
-0.999885
-0.999901
-0.999916
-0.999928
-0.999943
-0.999952
-0.999960
-0.999967
-0.999973
-0.999978
-0.999982
-0.999985
-0.999988
-0.999991
-0.999993
-0.999994
-0.999996
-0.999997
-0.999997
-0.999999
-0.999999
-0.999999
-0.999999
-0.999999
-0.999999
-1.000000
-1.000000
-1.000000
-1.000000
-1.000000
-1.000000
-1.000000
-1.000000
-1.000000
-1.000000
-1.000000
-1.000000
-1.000000
-1.000000
-1.000000
-1.000000
-1.000000
-1.000000
-1.000000
-1.000000
-1.000000
-1.000000
-1.000000
-1.000000
-1.000000
-1.000000
-1.000000
-0.999999
-0.999999
-0.999999
-0.999999
-0.999999
-0.999997
-0.999997
-0.999996
-0.999994
-0.999993
-0.999991
-0.999990
-0.999987
-0.999984
-0.999979
-0.999975
-0.999969
-0.999963
-0.999952
-0.999943
-0.999933
-0.999921
-0.999907
-0.999891
-0.999873
-0.999852
-0.999828
-0.999802
-0.999772
-0.999739
-0.999702
-0.999660
-0.999615
-0.999564
-0.999507
-0.999445
-0.999376
-0.999301
-0.999219
-0.999127
-0.999028
-0.998920
-0.998803
-0.998676
-0.998536
-0.998386
-0.998223
-0.998046
-0.997857
-0.997651
-0.997431
-0.997110
-0.996850
-0.996570
-0.996271
-0.995950
-0.995608
-0.995244
-0.994854
-0.994440
-0.993999
-0.993531
-0.993033
-0.992505
-0.991945
-0.991353
-0.990724
-0.990061
-0.989362
-0.988623
-0.987843
-0.987022
-0.986157
-0.985246
-0.984289
-0.983284
-0.982228
-0.981121
-0.979959
-0.978742
-0.977467
-0.976134
-0.974739
-0.973282
-0.971236
-0.969625
-0.967942
-0.966190
-0.964363
-0.962461
-0.960481
-0.958422
-0.956280
-0.954055
-0.951745
-0.949345
-0.946858
-0.944277
-0.941602
-0.938830
-0.935961
-0.932989
-0.929917
-0.926739
-0.923454
-0.920059
-0.916554
-0.912936
-0.909202
-0.905350
-0.901380
-0.897289
-0.893070
-0.888730
-0.884260
-0.879670
-0.874939
-0.868429
-0.863389
-0.858210
-0.852889
-0.847429
-0.841830
-0.836080
-0.830190
-0.824160
-0.817969
-0.811630
-0.805140
-0.798499
-0.791710
-0.784759
-0.777649
-0.770389
-0.762960
-0.755380
-0.747640
-0.739729
-0.731659
-0.723430
-0.715039
-0.706480
-0.697759
-0.688870
-0.679819
-0.670600
-0.661210
-0.651660
-0.641950
-0.632070
-0.618630
-0.608359
-0.597930
-0.587329
-0.576570
-0.565650
-0.554560
-0.543319
-0.531910
-0.520339
-0.508609
-0.496729
-0.484690
-0.472500
-0.460150
-0.447660
-0.435010
-0.422220
-0.409279
-0.396190
-0.382969
-0.369600
-0.356100
-0.342469
-0.328699
-0.314800
-0.300780
-0.286630
-0.272370
-0.257980
-0.243480
-0.228870
-0.214150
-0.194359
-0.179400
-0.164350
-0.149200
-0.133960
-0.118639
-0.103240
-0.087760
-0.072210
-0.056590
-0.040900
-0.025159
-0.009360
0.006499
0.022399
0.038299
0.054300
0.070300
0.086400
0.102400
0.118500
0.134599
0.150700
0.166800
0.182899
0.199000
0.214999
0.231100
0.247099
0.263100
0.279100
0.295000
0.310900
0.331999
0.347700
0.363400
0.379000
0.394600
0.409999
0.425400
0.440700
0.455899
0.470899
0.485899
0.500800
0.515500
0.530100
0.544600
0.558900
0.573100
0.587200
0.601000
0.614800
0.628399
0.641800
0.655000
0.667999
0.680899
0.693600
0.706000
0.718300
0.730399
0.742300
0.753900
0.765300
0.776500
0.791100
0.801799
0.812200
0.822400
0.832300
0.841999
0.851400
0.860599
0.869500
0.878100
0.886500
0.894600
0.902400
0.909900
0.917200
0.924100
0.930799
0.937200
0.943300
0.949099
0.954499
0.959700
0.964600
0.969199
0.973399
0.977400
0.981000
0.984300
0.987300
0.990000
0.992400
0.994399
0.996199
0.997999
0.999000
0.999600
1.000000
1.000000
0.999700
0.999000
0.998100
0.996799
0.995200
0.993300
0.991099
0.988500
0.985600
0.982399
0.978900
0.975100
0.970999
0.966600
0.961800
0.956800
0.951400
0.945799
0.939799
0.933499
0.927000
0.920200
0.913000
0.905599
0.897900
0.889999
0.881700
0.873199
0.861400
0.852300
0.842899
0.833200
0.823300
0.813100
0.802699
0.792100
0.781200
0.770100
0.758800
0.747199
0.735499
0.723499
0.711300
0.698899
0.686299
0.673500
0.660499
0.647400
0.634099
0.620599
0.606900
0.593100
0.579100
0.565000
0.550699
0.536299
0.521700
0.507000
0.492199
0.477300
0.462300
0.442099
0.426799
0.411400
0.396000
0.380400
0.364800
0.349200
0.333400
0.317599
0.301800
0.285799
0.269899
0.253900
0.237900
0.221800
0.205800
0.189700
0.173599
0.157500
0.141400
0.125299
0.109200
0.093199
0.077100
0.061099
0.045100
0.029200
0.013200
-0.002640
-0.018460
-0.034230
-0.049939
-0.065590
-0.086350
-0.101839
-0.117250
-0.132570
-0.147820
-0.162970
-0.178039
-0.193009
-0.207870
-0.222640
-0.237300
-0.251839
-0.266280
-0.280600
-0.294790
-0.308869
-0.322819
-0.336640
-0.350329
-0.363889
-0.377310
-0.390600
-0.403740
-0.416740
-0.429600
-0.442309
-0.454870
-0.467280
-0.479539
-0.491640
-0.503590
-0.515380
-0.527020
-0.542290
-0.553549
-0.564649
-0.575590
-0.586360
-0.596980
-0.607420
-0.617710
-0.627820
-0.637780
-0.647560
-0.657180
-0.666640
-0.675930
-0.685050
-0.694009
-0.702799
-0.711430
-0.719890
-0.728190
-0.736330
-0.744300
-0.752110
-0.759769
-0.767260
-0.774589
-0.781759
-0.788779
-0.795640
-0.802350
-0.808900
-0.815299
-0.821550
-0.829650
-0.835560
-0.841309
-0.846930
-0.852400
-0.857730
-0.862920
-0.867970
-0.872890
-0.877680
-0.882330
-0.886849
-0.891250
-0.895519
-0.899659
-0.903681
-0.907582
-0.911365
-0.915033
-0.918586
-0.922027
-0.925357
-0.928581
-0.931699
-0.934713
-0.937624
-0.940438
-0.943153
-0.945774
-0.948301
-0.950737
-0.953086
-0.955347
-0.958230
-0.960297
-0.962284
-0.964192
-0.966027
-0.967786
-0.969475
-0.971092
-0.972643
-0.974128
-0.975550
-0.976909
-0.978208
-0.979450
-0.980635
-0.981765
-0.982842
-0.983869
-0.984846
-0.985776
-0.986659
-0.987499
-0.988297
-0.989053
-0.989770
-0.990448
-0.991090
-0.991698
-0.992271
-0.992812
-0.993322
-0.993804
-0.994257
-0.994818
-0.995209
-0.995577
-0.995920
-0.996243
-0.996544
-0.996825
-0.997087
-0.997332
-0.997560
-0.997771
-0.997968
-0.998149
-0.998319
-0.998473
-0.998617
-0.998751
-0.998872
-0.998985
-0.999087
-0.999181
-0.999267
-0.999345
-0.999417
-0.999481
-0.999540
-0.999594
-0.999642
-0.999685
-0.999724
-0.999759
-0.999790
-0.999817
-0.999850
-0.999870
-0.999889
-0.999906
-0.999919
-0.999931
-0.999943
-0.999952
-0.999960
-0.999967
-0.999973
-0.999978
-0.999982
-0.999985
-0.999988
-0.999991
-0.999993
-0.999994
-0.999996
-0.999997
-0.999997
-0.999997
-0.999999
-0.999999
-0.999999
-0.999999
-0.999999
-1.000000
-1.000000
-1.000000
-1.000000
-1.000000
-1.000000
-1.000000
-1.000000
-1.000000
-1.000000
-1.000000
-1.000000
-1.000000
-1.000000
-1.000000
-1.000000
-1.000000
-1.000000
-1.000000
-1.000000
-1.000000
-1.000000
-1.000000
-1.000000
-1.000000
-1.000000
-1.000000
-0.999999
-0.999999
-0.999999
-0.999999
-0.999999
-0.999997
-0.999997
-0.999996
-0.999994
-0.999993
-0.999991
-0.999990
-0.999985
-0.999982
-0.999978
-0.999973
-0.999967
-0.999961
-0.999954
-0.999945
-0.999934
-0.999921
-0.999907
-0.999892
-0.999873
-0.999853
-0.999829
-0.999804
-0.999774
-0.999741
-0.999705
-0.999663
-0.999618
-0.999567
-0.999511
-0.999448
-0.999381
-0.999306
-0.999223
-0.999133
-0.999034
-0.998928
-0.998811
-0.998683
-0.998545
-0.998343
-0.998176
-0.997996
-0.997801
-0.997593
-0.997368
-0.997126
-0.996865
-0.996588
-0.996289
-0.995971
-0.995629
-0.995266
-0.994879
-0.994465
-0.994026
-0.993559
-0.993063
-0.992538
-0.991980
-0.991389
-0.990763
-0.990103
-0.989404
-0.988669
-0.987892
-0.987073
-0.986209
-0.985303
-0.984349
-0.983346
-0.982294
-0.981189
-0.979633
-0.978400
-0.977110
-0.975760
-0.974347
-0.972873
-0.971332
-0.969724
-0.968047
-0.966298
-0.964476
-0.962578
-0.960603
-0.958549
-0.956413
-0.954193
-0.951888
-0.949494
-0.947011
-0.944436
-0.941767
-0.939001
-0.936136
-0.933172
-0.930106
-0.926934
-0.923656
-0.920268
-0.916770
-0.913158
-0.909430
-0.905587
-0.901624
-0.896149
-0.891900
-0.887530
-0.883020
-0.878389
-0.873630
-0.868729
-0.863700
-0.858520
-0.853219
-0.847770
-0.842170
-0.836440
-0.830560
-0.824530
-0.818350
-0.812020
-0.805540
-0.798910
-0.792130
-0.785179
-0.778090
-0.770830
-0.763420
-0.755839
-0.748110
-0.740209
-0.732160
-0.723940
-0.715549
-0.706999
-0.698290
-0.689410
-0.677320
-0.668059
-0.658630
-0.649030
-0.639270
-0.629340
-0.619249
-0.608989
-0.598570
-0.587980
-0.577230
-0.566320
-0.555240
-0.544000
-0.532600
-0.521050
-0.509329
-0.497460
-0.485430
-0.473239
-0.460909
-0.448420
-0.435780
-0.422989
-0.410059
-0.396990
-0.383770
-0.370420
-0.356920
-0.343300
-0.329539
-0.315649
-0.301630
-0.282750
-0.268450
-0.254040
-0.239509
-0.224869
-0.210120
-0.195259
-0.180310
-0.165259
-0.150120
-0.134890
-0.119569
-0.104179
-0.088699
-0.073150
-0.057540
-0.041850
-0.026110
-0.010309
0.005500
0.021400
0.037399
0.053299
0.069300
0.085399
0.101400
0.117499
0.133600
0.149700
0.165799
0.181900
0.198000
0.219400
0.235500
0.251500
0.267499
0.283399
0.299299
0.315199
0.331000
0.346800
0.362500
0.378100
0.393600
0.409099
0.424500
0.439800
0.454900
0.469999
0.484999
0.499900
0.514600
0.529200
0.543700
0.558000
0.572299
0.586300
0.600199
0.613999
0.627499
0.640999
0.654199
0.667200
0.680100
0.692800
0.705300
0.721600
0.733699
0.745500
0.757000
0.768400
0.779599
0.790500
0.801100
0.811600
0.821800
0.831700
0.841399
0.850900
0.859999
0.868999
0.877600
0.886000
0.894100
0.901900
0.909499
0.916699
0.923700
0.930400
0.936799
0.942900
0.948700
0.954199
0.959400
0.964300
0.968899
0.973200
0.977100
0.980800
0.985200
0.988099
0.990700
0.993000
0.994900
0.996600
0.997900
0.998899
0.999600
0.999900
1.000000
0.999700
0.999100
0.998100
0.996900
0.995299
0.993400
0.991200
0.988699
0.985800
0.982699
0.979200
0.975400
0.971299
0.966799
0.962100
0.957100
0.951700
0.946099
0.940200
0.933900
0.927400
0.920599
0.910999
0.903600
0.895800
0.887700
0.879400
0.870799
0.862000
0.852799
0.843400
0.833800
0.823900
0.813799
0.803400
0.792700
0.781900
0.770800
0.759499
0.747900
0.736200
0.724200
0.712000
0.699600
0.687100
0.674299
0.661300
0.648199
0.634900
0.621400
0.607699
0.593899
0.579900
0.565800
0.551500
0.532300
0.517699
0.502999
0.488200
0.473200
0.458200
0.442999
0.427699
0.412399
0.396900
0.381400
0.365800
0.350100
0.334399
0.318600
0.302700
0.286800
0.270900
0.254899
0.238900
0.222799
0.206800
0.190699
0.174600
0.158500
0.142399
0.126300
0.110200
0.094099
0.078100
0.062100
0.046099
0.030100
0.008899
-0.006960
-0.022770
-0.038520
-0.054210
-0.069850
-0.085410
-0.100900
-0.116310
-0.131650
-0.146899
-0.162060
-0.177130
-0.192100
-0.206970
-0.221749
-0.236410
-0.250960
-0.265410
-0.279730
-0.293940
-0.308020
-0.321979
-0.335809
-0.349510
-0.363070
-0.376510
-0.389800
-0.402949
-0.415960
-0.428820
-0.441540
-0.454110
-0.470640
-0.482850
-0.494920
-0.506820
-0.518569
-0.530170
-0.541600
-0.552870
-0.563980
-0.574930
-0.585709
-0.596340
-0.606790
-0.617089
-0.627210
-0.637180
-0.646969
-0.656599
-0.666070
-0.675370
-0.684499
-0.693469
-0.702270
-0.710910
-0.719380
-0.727690
-0.735840
-0.743820
-0.751650
-0.759310
-0.766810
-0.774150
-0.781330
-0.790669
-0.797479
-0.804150
-0.810660
-0.817020
-0.823230
-0.829290
-0.835200
-0.840970
-0.846589
-0.852070
-0.857410
-0.862609
-0.867670
-0.872599
-0.877390
-0.882049
-0.886579
-0.890980
-0.895260
-0.899410
-0.903441
-0.907348
-0.911140
-0.914814
-0.918373
-0.921822
-0.925159
-0.928389
-0.931513
-0.934533
-0.937450
-0.940270
-0.943878
-0.946473
-0.948975
-0.951387
-0.953710
-0.955948
-0.958102
-0.960174
-0.962166
-0.964080
-0.965917
-0.967681
-0.969373
-0.970996
-0.972552
-0.974041
-0.975466
-0.976828
-0.978132
-0.979375
-0.980563
-0.981697
-0.982779
-0.983808
-0.984789
-0.985720
-0.986608
-0.987450
-0.988249
-0.989008
-0.989727
-0.990408
-0.991053
-0.991857
-0.992422
-0.992955
-0.993457
-0.993930
-0.994375
-0.994794
-0.995187
-0.995554
-0.995901
-0.996223
-0.996526
-0.996808
-0.997072
-0.997318
-0.997546
-0.997759
-0.997956
-0.998139
-0.998308
-0.998464
-0.998610
-0.998742
-0.998865
-0.998977
-0.999081
-0.999175
-0.999262
-0.999340
-0.999412
-0.999478
-0.999537
-0.999591
-0.999654
-0.999696
-0.999733
-0.999768
-0.999798
-0.999825
-0.999849
-0.999870
-0.999888
-0.999904
-0.999919
-0.999931
-0.999942
-0.999951
-0.999960
-0.999966
-0.999972
-0.999978
-0.999982
-0.999985
-0.999988
-0.999991
-0.999993
-0.999994
-0.999996
-0.999996
-0.999997
-0.999997
-0.999999
-0.999999
-0.999999
-0.999999
-0.999999
-1.000000
-1.000000
-1.000000
-1.000000
-1.000000
-1.000000
-1.000000
-1.000000
-1.000000
-1.000000
-1.000000
-1.000000
-1.000000
-1.000000
-1.000000
-1.000000
-1.000000
-1.000000
-1.000000
-1.000000
-1.000000
-1.000000
-1.000000
-1.000000
-1.000000
-1.000000
-1.000000
-0.999999
-0.999999
-0.999999
-0.999999
-0.999999
-0.999997
-0.999997
-0.999996
-0.999994
-0.999993
-0.999991
-0.999988
-0.999985
-0.999982
-0.999979
-0.999973
-0.999969
-0.999961
-0.999954
-0.999945
-0.999934
-0.999922
-0.999909
-0.999892
-0.999874
-0.999855
-0.999831
-0.999805
-0.999775
-0.999744
-0.999706
-0.999666
-0.999621
-0.999570
-0.999514
-0.999453
-0.999385
-0.999310
-0.999229
-0.999108
-0.999007
-0.998896
-0.998776
-0.998647
-0.998505
-0.998352
-0.998187
-0.998007
-0.997813
-0.997606
-0.997381
-0.997141
-0.996882
-0.996604
-0.996309
-0.995991
-0.995652
-0.995289
-0.994903
-0.994491
-0.994054
-0.993588
-0.993094
-0.992571
-0.992014
-0.991426
-0.990802
-0.990144
-0.989449
-0.988714
-0.987940
-0.987124
-0.985968
-0.985048
-0.984079
-0.983064
-0.981997
-0.980878
-0.979705
-0.978477
-0.977190
-0.975844
-0.974436
-0.972964
-0.971428
-0.969823
-0.968149
-0.966406
-0.964588
-0.962695
-0.960724
-0.958675
-0.956544
-0.954330
-0.952030
-0.949642
-0.947164
-0.944595
-0.941931
-0.939172
-0.936313
-0.933355
-0.930295
-0.927130
-0.923857
-0.919324
-0.915796
-0.912153
-0.908395
-0.904519
-0.900522
-0.896400
-0.892159
-0.887800
-0.883300
-0.878680
-0.873919
-0.869029
-0.864000
-0.858840
-0.853540
-0.848100
-0.842520
-0.836790
-0.830920
-0.824899
-0.818730
-0.812410
-0.805939
-0.799320
-0.792540
-0.785610
-0.778519
-0.771280
-0.763870
-0.756310
-0.748579
-0.740700
-0.729930
-0.721669
-0.713239
-0.704640
-0.695890
-0.686959
-0.677880
-0.668620
-0.659200
-0.649620
-0.639870
-0.629950
-0.619870
-0.609619
-0.599200
-0.588630
-0.577890
-0.566980
-0.555919
-0.544690
-0.533299
-0.521749
-0.510040
-0.498180
-0.486160
-0.473989
-0.461659
-0.449179
-0.436549
-0.423769
-0.410850
-0.397789
-0.384580
-0.366750
-0.353220
-0.339559
-0.325759
-0.311839
-0.297790
-0.283620
-0.269320
-0.254910
-0.240390
-0.225760
-0.211009
-0.196170
-0.181219
-0.166180
-0.151039
-0.135820
-0.120499
-0.105109
-0.089640
-0.074100
-0.058480
-0.042810
-0.027070
-0.011269
0.004600
0.020500
0.036400
0.052399
0.068400
0.084400
0.100500
0.116500
0.138000
0.154099
0.170200
0.186300
0.202399
0.218400
0.234499
0.250500
0.266500
0.282499
0.298399
0.314200
0.330100
0.345799
0.361500
0.377100
0.392700
0.408199
0.423499
0.438799
0.454000
0.469099
0.484099
0.499000
0.513700
0.528300
0.542800
0.557200
0.571399
0.585499
0.599400
0.613099
0.626700
0.644599
0.657799
0.670800
0.683599
0.696199
0.708700
0.720900
0.732900
0.744700
0.756300
0.767700
0.778900
0.789799
0.800500
0.811000
0.821200
0.831100
0.840799
0.850300
0.859500
0.868399
0.877099
0.885499
0.893599
0.901500
0.909000
0.916300
0.923299
0.930000
0.936400
0.942499
0.948400
0.953899
0.960799
0.965599
0.970099
0.974299
0.978199
0.981700
0.985000
0.987900
0.990499
0.992800
0.994800
0.996499
0.997800
0.998899
0.999600
0.999900
1.000000
0.999700
0.999100
0.998200
0.997000
0.995400
0.993499
0.991300
0.988800
0.985999
0.982900
0.979399
0.975600
0.971500
0.967099
0.962400
0.957400
0.950200
0.944500
0.938500
0.932200
0.925600
0.918700
0.911500
0.904000
0.896299
0.888199
0.879900
0.871300
0.862500
0.853399
0.844000
0.834400
0.824500
0.814399
0.804000
0.793399
0.782599
0.771499
0.760200
0.748600
0.736900
0.724900
0.712800
0.700399
0.687799
0.675100
0.662100
0.649000
0.635700
0.617700
0.604000
0.590100
0.576100
0.561900
0.547600
0.533200
0.518599
0.503899
0.489100
0.474100
0.459100
0.443899
0.428599
0.413299
0.397900
0.382300
0.366700
0.351100
0.335299
0.319500
0.303700
0.287800
0.271800
0.255799
0.239800
0.223800
0.207700
0.191599
0.175600
0.159499
0.143400
0.127300
0.105799
0.089800
0.073699
0.057700
0.041700
0.025800
0.009900
-0.006000
-0.021810
-0.037570
-0.053269
-0.068899
-0.084469
-0.099960
-0.115380
-0.130720
-0.145980
-0.161140
-0.176220
-0.191200
-0.206080
-0.220849
-0.235519
-0.250090
-0.264529
-0.278869
-0.293080
-0.307170
-0.321139
-0.334969
-0.348679
-0.362260
-0.375700
-0.393400
-0.406510
-0.419479
-0.432310
-0.444990
-0.457510
-0.469890
-0.482119
-0.494190
-0.506110
-0.517870
-0.529470
-0.540910
-0.552190
-0.563310
-0.574270
-0.585070
-0.595699
-0.606169
-0.616470
-0.626610
-0.636580
-0.646380
-0.656029
-0.665500
-0.674809
-0.683950
-0.692929
-0.701740
-0.710389
-0.718879
-0.727189
-0.738030
-0.745969
-0.753750
-0.761370
-0.768829
-0.776119
-0.783259
-0.790249
-0.797080
-0.803749
-0.810270
-0.816640
-0.822859
-0.828930
-0.834850
-0.840619
-0.846250
-0.851740
-0.857089
-0.862300
-0.867370
-0.872299
-0.877099
-0.881770
-0.886309
-0.890719
-0.895000
-0.899160
-0.903199
-0.907116
-0.910912
-0.914595
-0.918160
-0.921616
-0.926050
-0.929251
-0.932347
-0.935338
-0.938230
-0.941022
-0.943717
-0.946318
-0.948826
-0.951244
-0.953572
-0.955816
-0.957973
-0.960051
-0.962047
-0.963966
-0.965808
-0.967576
-0.969274
-0.970900
-0.972459
-0.973951
-0.975381
-0.976747
-0.978054
-0.979302
-0.980494
-0.981631
-0.982714
-0.983746
-0.984730
-0.985666
-0.986554
-0.987673
-0.988461
-0.989208
-0.989917
-0.990588
-0.991222
-0.991822
-0.992388
-0.992923
-0.993427
-0.993901
-0.994348
-0.994768
-0.995163
-0.995533
-0.995880
-0.996205
-0.996508
-0.996792
-0.997057
-0.997303
-0.997533
-0.997746
-0.997944
-0.998128
-0.998298
-0.998455
-0.998601
-0.998734
-0.998857
-0.998971
-0.999075
-0.999169
-0.999285
-0.999361
-0.999430
-0.999495
-0.999552
-0.999604
-0.999651
-0.999693
-0.999732
-0.999765
-0.999796
-0.999823
-0.999847
-0.999868
-0.999886
-0.999903
-0.999918
-0.999930
-0.999942
-0.999951
-0.999958
-0.999966
-0.999972
-0.999978
-0.999981
-0.999985
-0.999988
-0.999990
-0.999993
-0.999994
-0.999996
-0.999996
-0.999997
-0.999999
-0.999999
-0.999999
-0.999999
-0.999999
-0.999999
-1.000000
-1.000000
-1.000000
-1.000000
-1.000000
-1.000000
-1.000000
-1.000000
-1.000000
-1.000000
-1.000000
-1.000000
-1.000000
-1.000000
-1.000000
-1.000000
-1.000000
-1.000000
-1.000000
-1.000000
-1.000000
-1.000000
-1.000000
-1.000000
-1.000000
-1.000000
-1.000000
-0.999999
-0.999999
-0.999999
-0.999999
-0.999999
-0.999997
-0.999997
-0.999996
-0.999994
-0.999993
-0.999991
-0.999988
-0.999987
-0.999982
-0.999979
-0.999975
-0.999969
-0.999961
-0.999954
-0.999945
-0.999934
-0.999922
-0.999909
-0.999894
-0.999876
-0.999856
-0.999832
-0.999807
-0.999778
-0.999745
-0.999709
-0.999669
-0.999624
-0.999555
-0.999498
-0.999435
-0.999366
-0.999289
-0.999205
-0.999114
-0.999013
-0.998904
-0.998784
-0.998655
-0.998514
-0.998362
-0.998197
-0.998019
-0.997827
-0.997618
-0.997396
-0.997156
-0.996898
-0.996622
-0.996327
-0.996010
-0.995673
-0.995311
-0.994927
-0.994518
-0.994081
-0.993618
-0.993126
-0.992602
-0.992049
-0.991462
-0.990627
-0.989959
-0.989251
-0.988507
-0.987721
-0.986893
-0.986022
-0.985105
-0.984139
-0.983127
-0.982063
-0.980947
-0.979777
-0.978553
-0.977269
-0.975927
-0.974523
-0.973054
-0.971523
-0.969922
-0.968254
-0.966514
-0.964701
-0.962812
-0.960847
-0.958801
-0.956676
-0.954466
-0.952171
-0.949789
-0.947317
-0.944752
-0.942094
-0.938401
-0.935517
-0.932530
-0.929442
-0.926248
-0.922945
-0.919534
-0.916012
-0.912376
-0.908626
-0.904756
-0.900768
-0.896659
-0.892420
-0.888060
-0.883579
-0.878959
-0.874210
-0.869329
-0.864310
-0.859159
-0.853870
-0.848430
-0.842860
-0.837139
-0.831280
-0.825259
-0.819109
-0.812800
-0.806340
-0.799720
-0.792960
-0.786030
-0.776560
-0.769270
-0.761820
-0.754219
-0.746449
-0.738520
-0.730429
-0.722170
-0.713749
-0.705169
-0.696420
-0.687510
-0.678430
-0.669190
-0.659779
-0.650200
-0.640459
-0.630550
-0.620479
-0.610240
-0.599839
-0.589270
-0.578539
-0.567649
-0.556590
-0.545370
-0.533989
-0.522460
-0.510760
-0.498900
-0.486889
-0.474730
-0.462409
-0.445750
-0.433080
-0.420259
-0.407299
-0.394200
-0.380950
-0.367570
-0.354049
-0.340390
-0.326599
-0.312690
-0.298639
-0.284479
-0.270190
-0.255790
-0.241270
-0.226650
-0.211909
-0.197070
-0.182130
-0.167089
-0.151960
-0.136740
-0.121429
-0.106050
-0.090580
-0.075040
-0.059430
-0.043759
-0.028020
-0.012229
0.003600
0.019500
0.040800
0.056700
0.072700
0.088800
0.104899
0.120900
0.136999
0.153100
0.169200
0.185299
0.201400
0.217500
0.233500
0.249499
0.265500
0.281500
0.297400
0.313300
0.329100
0.344899
0.360600
0.376200
0.391699
0.407200
0.422599
0.437899
0.453100
0.468199
0.483199
0.498100
0.512800
0.527500
0.541999
0.561100
0.575200
0.589300
0.603100
0.616900
0.630400
0.643800
0.657000
0.670000
0.682800
0.695500
0.707899
0.720199
0.732199
0.744000
0.755700
0.766999
0.778200
0.789199
0.799900
0.810300
0.820600
0.830500
0.840300
0.849700
0.858900
0.867900
0.876600
0.885000
0.893100
0.901000
0.908599
0.915900
0.925200
0.931800
0.938100
0.944200
0.949900
0.955300
0.960499
0.965299
0.969799
0.973999
0.977899
0.981499
0.984799
0.987799
0.990400
0.992700
0.994699
0.996400
0.997800
0.998800
0.999499
0.999900
1.000000
0.999700
0.999199
0.998299
0.997099
0.995500
0.993700
0.991500
0.988999
0.986200
0.983100
0.978400
0.974500
0.970399
0.965899
0.961099
0.955999
0.950599
0.944899
0.938899
0.932599
0.925999
0.919099
0.911899
0.904500
0.896700
0.888700
0.880399
0.871900
0.862999
0.853900
0.844600
0.835000
0.825100
0.814999
0.804600
0.793999
0.783199
0.772099
0.760900
0.749299
0.737599
0.725700
0.713500
0.697000
0.684400
0.671599
0.658600
0.645400
0.631999
0.618499
0.604800
0.591000
0.577000
0.562800
0.548500
0.534100
0.519499
0.504799
0.490000
0.475000
0.460000
0.444799
0.429600
0.414199
0.398800
0.383299
0.367699
0.352000
0.336300
0.320500
0.304600
0.288700
0.272800
0.256800
0.240799
0.224800
0.203299
0.187300
0.171199
0.155100
0.139000
0.122899
0.106800
0.090700
0.074700
0.058699
0.042700
0.026700
0.010800
-0.005040
-0.020850
-0.036610
-0.052320
-0.067950
-0.083530
-0.099030
-0.114450
-0.129790
-0.145050
-0.160230
-0.175309
-0.190290
-0.205180
-0.219960
-0.234640
-0.249210
-0.263659
-0.277999
-0.292219
-0.310990
-0.324919
-0.338730
-0.352399
-0.365929
-0.379339
-0.392599
-0.405720
-0.418699
-0.431530
-0.444220
-0.456760
-0.469150
-0.481380
-0.493459
-0.505390
-0.517159
-0.528769
-0.540220
-0.551509
-0.562639
-0.573610
-0.584419
-0.595060
-0.605539
-0.615850
-0.625999
-0.635980
-0.645799
-0.655450
-0.664930
-0.674250
-0.683400
-0.695350
-0.704119
-0.712720
-0.721159
-0.729439
-0.737550
-0.745500
-0.753280
-0.760909
-0.768379
-0.775690
-0.782839
-0.789829
-0.796669
-0.803350
-0.809880
-0.816259
-0.822480
-0.828559
-0.834490
-0.840280
-0.845920
-0.851410
-0.856770
-0.861990
-0.867070
-0.872010
-0.876820
-0.881490
-0.886039
-0.890460
-0.894750
-0.898909
-0.904279
-0.908163
-0.911929
-0.915579
-0.919114
-0.922539
-0.925852
-0.929059
-0.932161
-0.935161
-0.938058
-0.940855
-0.943557
-0.946162
-0.948676
-0.951100
-0.953434
-0.955681
-0.957846
-0.959926
-0.961929
-0.963852
-0.965698
-0.967471
-0.969172
-0.970804
-0.972367
-0.973864
-0.975295
-0.976666
-0.977977
-0.979228
-0.980422
-0.981931
-0.983001
-0.984019
-0.984990
-0.985912
-0.986790
-0.987622
-0.988414
-0.989164
-0.989875
-0.990547
-0.991185
-0.991786
-0.992355
-0.992892
-0.993397
-0.993874
-0.994323
-0.994744
-0.995140
-0.995511
-0.995859
-0.996186
-0.996490
-0.996775
-0.997041
-0.997288
-0.997519
-0.997734
-0.997933
-0.998118
-0.998289
-0.998446
-0.998638
-0.998769
-0.998890
-0.999000
-0.999102
-0.999195
-0.999279
-0.999357
-0.999427
-0.999490
-0.999549
-0.999601
-0.999648
-0.999691
-0.999729
-0.999763
-0.999795
-0.999822
-0.999846
-0.999867
-0.999886
-0.999903
-0.999916
-0.999930
-0.999940
-0.999951
-0.999958
-0.999966
-0.999972
-0.999976
-0.999981
-0.999985
-0.999988
-0.999991
-0.999993
-0.999994
-0.999996
-0.999997
-0.999997
-0.999999
-0.999999
-0.999999
-0.999999
-0.999999
-0.999999
-1.000000
-1.000000
-1.000000
-1.000000
-1.000000
-1.000000
-1.000000
-1.000000
-1.000000
-1.000000
-1.000000
-1.000000
-1.000000
-1.000000
-1.000000
-1.000000
-1.000000
-1.000000
-1.000000
-1.000000
-1.000000
-1.000000
-1.000000
-1.000000
-1.000000
-1.000000
-1.000000
-0.999999
-0.999999
-0.999999
-0.999999
-0.999999
-0.999997
-0.999997
-0.999996
-0.999994
-0.999993
-0.999991
-0.999990
-0.999987
-0.999984
-0.999979
-0.999975
-0.999969
-0.999963
-0.999955
-0.999946
-0.999936
-0.999924
-0.999910
-0.999895
-0.999877
-0.999856
-0.999834
-0.999799
-0.999769
-0.999736
-0.999699
-0.999657
-0.999610
-0.999559
-0.999502
-0.999439
-0.999370
-0.999294
-0.999210
-0.999120
-0.999019
-0.998910
-0.998791
-0.998662
-0.998523
-0.998371
-0.998208
-0.998029
-0.997839
-0.997632
-0.997410
-0.997171
-0.996915
-0.996640
-0.996345
-0.996030
-0.995694
-0.995334
-0.994951
-0.994401
-0.993957
-0.993486
-0.992986
-0.992455
-0.991893
-0.991297
-0.990666
-0.990000
-0.989296
-0.988554
-0.987769
-0.986944
-0.986076
-0.985162
-0.984199
-0.983190
-0.982129
-0.981016
-0.979851
-0.978628
-0.977349
-0.976009
-0.974610
-0.973146
-0.971617
-0.970021
-0.968356
-0.966621
-0.964813
-0.962929
-0.960967
-0.958927
-0.956806
-0.953848
-0.951531
-0.949123
-0.946627
-0.944038
-0.941353
-0.938574
-0.935695
-0.932715
-0.929632
-0.926443
-0.923149
-0.919744
-0.916230
-0.912601
-0.908857
-0.904995
-0.901012
-0.896910
-0.892680
-0.888330
-0.883849
-0.879240
-0.874500
-0.869629
-0.864619
-0.859470
-0.854190
-0.848770
-0.843199
-0.837490
-0.831640
-0.825630
-0.817399
-0.811050
-0.804550
-0.797890
-0.791080
-0.784120
-0.777000
-0.769720
-0.762280
-0.754680
-0.746920
-0.739000
-0.730920
-0.722680
-0.714270
-0.705700
-0.696960
-0.688050
-0.678990
-0.669750
-0.660349
-0.650790
-0.641059
-0.631159
-0.621100
-0.610870
-0.600480
-0.589920
-0.579199
-0.568309
-0.557269
-0.546060
-0.534690
-0.519280
-0.507540
-0.495640
-0.483589
-0.471379
-0.459019
-0.446509
-0.433849
-0.421050
-0.408090
-0.394999
-0.381760
-0.368380
-0.354870
-0.341220
-0.327439
-0.313530
-0.299500
-0.285340
-0.271060
-0.256669
-0.242160
-0.227539
-0.212809
-0.197970
-0.183040
-0.168010
-0.152880
-0.137670
-0.122359
-0.106980
-0.091519
-0.075979
-0.055159
-0.039469
-0.023719
-0.007920
0.007900
0.023800
0.039799
0.055800
0.071800
0.087799
0.103900
0.120000
0.136000
0.152100
0.168199
0.184300
0.200400
0.216499
0.232500
0.248599
0.264600
0.280500
0.296500
0.312300
0.328200
0.343900
0.359599
0.375199
0.390799
0.406300
0.421699
0.436999
0.452200
0.472300
0.487300
0.502099
0.516799
0.531400
0.545899
0.560200
0.574399
0.588400
0.602299
0.616000
0.629599
0.643000
0.656200
0.669199
0.682099
0.694699
0.707200
0.719400
0.731500
0.743299
0.754999
0.766399
0.777499
0.788500
0.799200
0.809700
0.819900
0.829900
0.839700
0.849199
0.858400
0.867400
0.878899
0.887200
0.895300
0.903100
0.910600
0.917800
0.924799
0.931399
0.937800
0.943800
0.949600
0.955000
0.960199
0.964999
0.969600
0.973800
0.977700
0.981300
0.984600
0.987600
0.990199
0.992599
0.994600
0.996300
0.997699
0.998700
0.999499
0.999900
1.000000
0.999799
0.999199
0.998299
0.997099
0.994999
0.993100
0.990799
0.988300
0.985399
0.982099
0.978600
0.974800
0.970600
0.966100
0.961399
0.956299
0.950899
0.945199
0.939199
0.933000
0.926400
0.919500
0.912400
0.904900
0.897199
0.889200
0.880900
0.872400
0.863599
0.854500
0.845200
0.835600
0.825700
0.815599
0.805300
0.794700
0.783900
0.769099
0.757699
0.746200
0.734400
0.722400
0.710200
0.697800
0.685099
0.672300
0.659400
0.646200
0.632800
0.619300
0.605599
0.591799
0.577800
0.563700
0.549400
0.534900
0.520399
0.505699
0.490900
0.475900
0.460900
0.445699
0.430500
0.415200
0.399700
0.384199
0.368599
0.352999
0.337200
0.321400
0.300300
0.284400
0.268399
0.252499
0.236400
0.220399
0.204300
0.188200
0.172099
0.156000
0.139900
0.123900
0.107800
0.091699
0.075700
0.059599
0.043699
0.027700
0.011800
-0.004080
-0.019900
-0.035659
-0.051370
-0.067009
-0.082579
-0.098089
-0.113520
-0.128869
-0.144130
-0.159310
-0.174400
-0.189390
-0.204280
-0.223969
-0.238620
-0.253159
-0.267580
-0.281890
-0.296080
-0.310140
-0.324079
-0.337890
-0.351570
-0.365119
-0.378529
-0.391800
-0.404929
-0.417919
-0.430759
-0.443460
-0.456000
-0.468400
-0.480640
-0.492739
-0.504670
-0.516450
-0.528070
-0.539530
-0.550830
-0.561970
-0.572950
-0.583770
-0.594420
-0.604909
-0.615229
-0.625390
-0.638670
-0.648439
-0.658050
-0.667489
-0.676759
-0.685870
-0.694810
-0.703590
-0.712200
-0.720649
-0.728940
-0.737059
-0.745020
-0.752820
-0.760450
-0.767929
-0.775249
-0.782410
-0.789409
-0.796260
-0.802950
-0.809490
-0.815869
-0.822109
-0.828199
-0.834139
-0.839929
-0.845580
-0.851089
-0.856450
-0.861670
-0.866760
-0.871710
-0.878110
-0.882750
-0.887260
-0.891640
-0.895900
-0.900030
-0.904041
-0.907930
-0.911704
-0.915361
-0.918903
-0.922333
-0.925656
-0.928869
-0.931977
-0.934981
-0.937885
-0.940689
-0.943396
-0.946008
-0.948526
-0.950955
-0.953295
-0.955548
-0.957717
-0.959803
-0.961809
-0.963736
-0.965589
-0.967366
-0.969072
-0.970707
-0.972274
-0.974260
-0.975676
-0.977029
-0.978324
-0.979560
-0.980740
-0.981865
-0.982938
-0.983959
-0.984933
-0.985858
-0.986737
-0.987574
-0.988366
-0.989119
-0.989833
-0.990508
-0.991147
-0.991750
-0.992322
-0.992860
-0.993367
-0.993846
-0.994296
-0.994719
-0.995116
-0.995490
-0.995839
-0.996166
-0.996472
-0.996759
-0.997026
-0.997275
-0.997579
-0.997789
-0.997984
-0.998166
-0.998332
-0.998487
-0.998631
-0.998761
-0.998883
-0.998994
-0.999096
-0.999189
-0.999274
-0.999352
-0.999423
-0.999487
-0.999546
-0.999598
-0.999646
-0.999688
-0.999727
-0.999762
-0.999792
-0.999820
-0.999844
-0.999865
-0.999885
-0.999901
-0.999916
-0.999928
-0.999940
-0.999949
-0.999958
-0.999967
-0.999973
-0.999978
-0.999982
-0.999985
-0.999988
-0.999991
-0.999993
-0.999994
-0.999996
-0.999997
-0.999997
-0.999999
-0.999999
-0.999999
-0.999999
-0.999999
-0.999999
-1.000000
-1.000000
-1.000000
-1.000000
-1.000000
-1.000000
-1.000000
-1.000000
-1.000000
-1.000000
-1.000000
-1.000000
-1.000000
-1.000000
-1.000000
-1.000000
-1.000000
-1.000000
-1.000000
-1.000000
-1.000000
-1.000000
-1.000000
-1.000000
-1.000000
-1.000000
-1.000000
-0.999999
-0.999999
-0.999999
-0.999999
-0.999999
-0.999997
-0.999997
-0.999996
-0.999994
-0.999993
-0.999991
-0.999990
-0.999987
-0.999984
-0.999979
-0.999975
-0.999969
-0.999963
-0.999955
-0.999946
-0.999936
-0.999921
-0.999906
-0.999889
-0.999871
-0.999850
-0.999828
-0.999801
-0.999771
-0.999738
-0.999700
-0.999660
-0.999613
-0.999562
-0.999505
-0.999442
-0.999375
-0.999298
-0.999216
-0.999124
-0.999025
-0.998917
-0.998799
-0.998671
-0.998532
-0.998380
-0.998217
-0.998041
-0.997851
-0.997645
-0.997423
-0.997186
-0.996931
-0.996657
-0.996261
-0.995940
-0.995598
-0.995232
-0.994842
-0.994426
-0.993985
-0.993516
-0.993016
-0.992488
-0.991927
-0.991333
-0.990705
-0.990042
-0.989340
-0.988600
-0.987819
-0.986995
-0.986130
-0.985218
-0.984259
-0.983253
-0.982195
-0.981085
-0.979923
-0.978703
-0.977428
-0.976093
-0.974695
-0.973237
-0.971712
-0.970120
-0.968460
-0.966135
-0.964306
-0.962401
-0.960420
-0.958357
-0.956214
-0.953986
-0.951673
-0.949272
-0.946780
-0.944197
-0.941518
-0.938745
-0.935872
-0.932898
-0.929821
-0.926641
-0.923352
-0.919954
-0.916446
-0.912823
-0.909087
-0.905232
-0.901258
-0.897160
-0.892939
-0.888600
-0.884130
-0.879529
-0.874789
-0.869929
-0.864930
-0.859789
-0.852730
-0.847260
-0.841660
-0.835909
-0.830010
-0.823969
-0.817780
-0.811440
-0.804949
-0.798300
-0.791500
-0.784549
-0.777430
-0.770160
-0.762739
-0.755149
-0.747400
-0.739489
-0.731419
-0.723180
-0.714780
-0.706219
-0.697489
-0.688600
-0.679540
-0.670320
-0.660930
-0.651370
-0.641650
-0.631759
-0.621709
-0.611490
-0.601110
-0.587010
-0.576250
-0.565320
-0.554230
-0.542970
-0.531559
-0.519990
-0.508260
-0.496369
-0.484330
-0.472129
-0.459780
-0.447270
-0.434620
-0.421830
-0.408880
-0.395790
-0.382560
-0.369199
-0.355690
-0.342049
-0.328279
-0.314380
-0.300349
-0.286200
-0.271930
-0.257539
-0.243040
-0.228420
-0.213700
-0.198870
-0.183949
-0.168919
-0.148740
-0.133500
-0.118180
-0.102769
-0.087289
-0.071740
-0.056110
-0.040429
-0.024679
-0.008880
0.007000
0.022900
0.038800
0.054799
0.070800
0.086800
0.102900
0.118999
0.135100
0.151200
0.167299
0.183400
0.199399
0.215500
0.231600
0.247600
0.263599
0.279600
0.295500
0.311400
0.327199
0.343000
0.358699
0.379500
0.394999
0.410500
0.425899
0.441100
0.456300
0.471400
0.486400
0.501199
0.515899
0.530500
0.544999
0.559300
0.573499
0.587599
0.601500
0.615199
0.628800
0.642199
0.655399
0.668400
0.681300
0.694000
0.706399
0.718699
0.730800
0.742600
0.754300
0.765700
0.776899
0.787800
0.798600
0.809100
0.822700
0.832600
0.842299
0.851700
0.860899
0.869800
0.878400
0.886699
0.894799
0.902599
0.910200
0.917400
0.924300
0.931000
0.937399
0.943399
0.949200
0.954700
0.959899
0.964699
0.969300
0.973500
0.977500
0.981100
0.984400
0.987400
0.990100
0.992500
0.994500
0.996199
0.997600
0.998700
0.999600
1.000000
1.000000
0.999600
0.999000
0.997999
0.996799
0.995200
0.993199
0.991000
0.988399
0.985500
0.982300
0.978799
0.975000
0.970900
0.966400
0.961699
0.956599
0.951199
0.945600
0.939600
0.933400
0.926800
0.919999
0.912799
0.905400
0.897700
0.889699
0.881500
0.872899
0.864100
0.855100
0.845700
0.832900
0.823000
0.812800
0.802399
0.791800
0.780900
0.769800
0.758400
0.746899
0.735100
0.723100
0.710899
0.698500
0.685900
0.673099
0.660100
0.646999
0.633700
0.620200
0.606499
0.592600
0.578700
0.564499
0.550200
0.535800
0.521299
0.506599
0.491800
0.476800
0.461800
0.446700
0.431400
0.416100
0.395500
0.379999
0.364399
0.348700
0.332899
0.317100
0.301300
0.285400
0.269400
0.253399
0.237400
0.221400
0.205300
0.189199
0.173100
0.157000
0.140899
0.124800
0.108700
0.092700
0.076600
0.060600
0.044599
0.028699
0.012799
-0.003120
-0.018940
-0.034710
-0.050419
-0.066060
-0.081640
-0.097150
-0.112579
-0.133039
-0.148279
-0.163429
-0.178489
-0.193459
-0.208320
-0.223080
-0.237739
-0.252280
-0.266710
-0.281029
-0.295219
-0.309289
-0.323239
-0.337060
-0.350749
-0.364300
-0.377719
-0.391000
-0.404140
-0.417139
-0.429990
-0.442690
-0.455250
-0.467650
-0.479910
-0.492010
-0.503950
-0.515740
-0.527370
-0.538840
-0.550150
-0.561300
-0.575920
-0.586690
-0.597289
-0.607740
-0.618010
-0.628129
-0.638070
-0.647860
-0.657469
-0.666919
-0.676210
-0.685320
-0.694279
-0.703060
-0.711690
-0.720150
-0.728440
-0.736570
-0.744540
-0.752350
-0.760000
-0.767479
-0.774810
-0.781980
-0.788989
-0.795850
-0.802549
-0.809100
-0.815490
-0.821740
-0.827830
-0.833779
-0.839580
-0.847099
-0.852559
-0.857890
-0.863080
-0.868129
-0.873040
-0.877819
-0.882469
-0.886990
-0.891379
-0.895639
-0.899779
-0.903801
-0.907699
-0.911479
-0.915142
-0.918691
-0.922129
-0.925456
-0.928677
-0.931792
-0.934803
-0.937711
-0.940522
-0.943234
-0.945852
-0.948376
-0.950811
-0.953155
-0.955414
-0.957588
-0.959679
-0.961690
-0.964249
-0.966081
-0.967839
-0.969525
-0.971140
-0.972690
-0.974173
-0.975592
-0.976950
-0.978247
-0.979486
-0.980670
-0.981798
-0.982873
-0.983899
-0.984874
-0.985804
-0.986686
-0.987525
-0.988321
-0.989074
-0.989791
-0.990468
-0.991110
-0.991716
-0.992287
-0.992829
-0.993337
-0.993817
-0.994269
-0.994695
-0.995094
-0.995467
-0.995931
-0.996252
-0.996552
-0.996834
-0.997095
-0.997339
-0.997566
-0.997777
-0.997974
-0.998155
-0.998323
-0.998478
-0.998622
-0.998754
-0.998875
-0.998988
-0.999090
-0.999184
-0.999270
-0.999348
-0.999418
-0.999483
-0.999543
-0.999595
-0.999643
-0.999687
-0.999724
-0.999760
-0.999790
-0.999819
-0.999843
-0.999864
-0.999883
-0.999906
-0.999919
-0.999933
-0.999943
-0.999952
-0.999960
-0.999967
-0.999973
-0.999978
-0.999982
-0.999985
-0.999988
-0.999991
-0.999993
-0.999994
-0.999996
-0.999997
-0.999997
-0.999999
-0.999999
-0.999999
-0.999999
-0.999999
-0.999999
-1.000000
-1.000000
-1.000000
-1.000000
-1.000000
-1.000000
-1.000000
-1.000000
-1.000000
-1.000000
-1.000000
-1.000000
-1.000000
-1.000000
-1.000000
-1.000000
-1.000000
-1.000000
-1.000000
-1.000000
-1.000000
-1.000000
-1.000000
-1.000000
-1.000000
-1.000000
-1.000000
-0.999999
-0.999999
-0.999999
-0.999999
-0.999999
-0.999997
-0.999997
-0.999996
-0.999994
-0.999993
-0.999991
-0.999990
-0.999987
-0.999984
-0.999979
-0.999973
-0.999967
-0.999961
-0.999952
-0.999943
-0.999933
-0.999921
-0.999907
-0.999891
-0.999873
-0.999852
-0.999829
-0.999802
-0.999774
-0.999741
-0.999703
-0.999661
-0.999616
-0.999565
-0.999508
-0.999447
-0.999379
-0.999303
-0.999220
-0.999130
-0.999031
-0.998925
-0.998806
-0.998679
-0.998541
-0.998391
-0.998227
-0.998052
-0.997795
-0.997587
-0.997360
-0.997117
-0.996858
-0.996579
-0.996280
-0.995961
-0.995619
-0.995254
-0.994866
-0.994453
-0.994012
-0.993544
-0.993048
-0.992521
-0.991962
-0.991371
-0.990744
-0.990082
-0.989383
-0.988645
-0.987867
-0.987046
-0.986184
-0.985275
-0.984319
-0.983314
-0.982261
-0.981154
-0.979995
-0.978780
-0.977506
-0.975718
-0.974304
-0.972826
-0.971284
-0.969673
-0.967995
-0.966244
-0.964419
-0.962518
-0.960541
-0.958485
-0.956347
-0.954124
-0.951816
-0.949420
-0.946935
-0.944356
-0.941683
-0.938916
-0.936049
-0.933082
-0.930010
-0.926836
-0.923554
-0.920164
-0.916662
-0.913047
-0.909316
-0.905469
-0.901501
-0.897409
-0.893200
-0.888870
-0.882889
-0.878250
-0.873480
-0.868579
-0.863539
-0.858370
-0.853050
-0.847600
-0.841999
-0.836260
-0.830370
-0.824340
-0.818160
-0.811830
-0.805339
-0.798709
-0.791920
-0.784969
-0.777870
-0.770610
-0.763189
-0.755610
-0.747870
-0.739969
-0.731910
-0.723690
-0.715300
-0.706740
-0.698029
-0.689140
-0.680089
-0.670879
-0.661500
-0.648739
-0.638970
-0.629040
-0.618940
-0.608680
-0.598249
-0.587659
-0.576900
-0.565980
-0.554899
-0.543660
-0.532260
-0.520690
-0.508969
-0.497089
-0.485059
-0.472870
-0.460530
-0.448039
-0.435390
-0.422610
-0.409669
-0.396589
-0.383370
-0.370009
-0.356509
-0.342880
-0.329119
-0.315229
-0.301210
-0.287059
-0.272800
-0.258420
-0.239059
-0.224419
-0.209670
-0.194809
-0.179860
-0.164809
-0.149659
-0.134430
-0.119110
-0.103710
-0.088230
-0.072679
-0.057060
-0.041380
-0.025630
-0.009840
0.006000
0.021900
0.037900
0.053800
0.069799
0.085900
0.101899
0.118000
0.134100
0.150199
0.166300
0.182400
0.198499
0.214500
0.230599
0.246600
0.262600
0.283900
0.299800
0.315700
0.331500
0.347299
0.362899
0.378600
0.394099
0.409600
0.424900
0.440200
0.455400
0.470500
0.485500
0.500299
0.514999
0.529699
0.544099
0.558499
0.572700
0.586699
0.600600
0.614400
0.627900
0.641400
0.654600
0.667600
0.680500
0.693199
0.705700
0.718000
0.730000
0.741900
0.757399
0.768799
0.779899
0.790800
0.801499
0.811900
0.822100
0.832000
0.841699
0.851100
0.860299
0.869200
0.877900
0.886200
0.894300
0.902200
0.909700
0.916999
0.923899
0.930600
0.937000
0.943099
0.948900
0.954400
0.959599
0.964399
0.969000
0.973300
0.977299
0.980899
0.984199
0.987199
0.989899
0.993000
0.994999
0.996600
0.997900
0.998899
0.999600
0.999900
1.000000
0.999700
0.999100
0.998100
0.996799
0.995299
0.993400
0.991099
0.988600
0.985699
0.982500
0.979099
0.975300
0.971100
0.966700
0.961999
0.956899
0.951600
0.945900
0.940000
0.933700
0.927199
0.920400
0.913300
0.905899
0.898200
0.887500
0.879199
0.870600
0.861700
0.852499
0.843199
0.833500
0.823600
0.813499
0.803100
0.792400
0.781600
0.770500
0.759100
0.747600
0.735799
0.723799
0.711700
0.699300
0.686700
0.673900
0.660900
0.647800
0.634500
0.621000
0.607300
0.593500
0.579499
0.565399
0.551100
0.536700
0.522100
0.507499
0.487699
0.472800
0.457699
0.442500
0.427300
0.411900
0.396400
0.380899
0.365299
0.349600
0.333900
0.318100
0.302200
0.286300
0.270400
0.254400
0.238399
0.222300
0.206299
0.190200
0.174100
0.157999
0.141900
0.125800
0.109699
0.093700
0.077599
0.061600
0.045600
0.029599
0.013699
-0.002160
-0.017980
-0.039000
-0.054690
-0.070320
-0.085879
-0.101370
-0.116779
-0.132109
-0.147360
-0.162520
-0.177580
-0.192550
-0.207420
-0.222190
-0.236850
-0.251400
-0.265840
-0.280159
-0.294370
-0.308440
-0.322399
-0.336229
-0.349920
-0.363480
-0.376909
-0.390199
-0.403350
-0.416350
-0.429210
-0.441930
-0.454489
-0.466909
-0.479170
-0.491280
-0.507180
-0.518929
-0.530509
-0.541939
-0.553210
-0.564310
-0.575260
-0.586039
-0.596659
-0.607110
-0.617400
-0.627520
-0.637480
-0.647269
-0.656890
-0.666349
-0.675649
-0.684780
-0.693739
-0.702540
-0.711169
-0.719640
-0.727939
-0.736080
-0.744060
-0.751879
-0.759540
-0.767029
-0.774370
-0.781549
-0.788569
-0.795430
-0.802150
-0.810850
-0.817210
-0.823410
-0.829470
-0.835380
-0.841140
-0.846760
-0.852229
-0.857569
-0.862770
-0.867820
-0.872749
-0.877530
-0.882190
-0.886720
-0.891120
-0.895390
-0.899539
-0.903561
-0.907465
-0.911253
-0.914923
-0.918480
-0.921924
-0.925258
-0.928485
-0.931606
-0.934623
-0.937537
-0.940354
-0.943072
-0.945696
-0.949050
-0.951459
-0.953779
-0.956014
-0.958165
-0.960235
-0.962224
-0.964135
-0.965971
-0.967734
-0.969424
-0.971044
-0.972598
-0.974085
-0.975508
-0.976869
-0.978169
-0.979413
-0.980599
-0.981730
-0.982810
-0.983839
-0.984817
-0.985749
-0.986634
-0.987475
-0.988273
-0.989031
-0.989749
-0.990429
-0.991071
-0.991680
-0.992254
-0.992796
-0.993471
-0.993943
-0.994387
-0.994806
-0.995197
-0.995565
-0.995910
-0.996234
-0.996535
-0.996817
-0.997080
-0.997324
-0.997552
-0.997765
-0.997962
-0.998145
-0.998313
-0.998469
-0.998613
-0.998746
-0.998868
-0.998980
-0.999084
-0.999178
-0.999264
-0.999343
-0.999415
-0.999480
-0.999538
-0.999592
-0.999640
-0.999684
-0.999723
-0.999768
-0.999798
-0.999825
-0.999849
-0.999870
-0.999888
-0.999904
-0.999919
-0.999931
-0.999942
-0.999952
-0.999960
-0.999967
-0.999972
-0.999978
-0.999982
-0.999985
-0.999988
-0.999991
-0.999993
-0.999994
-0.999996
-0.999997
-0.999997
-0.999997
-0.999999
-0.999999
-0.999999
-0.999999
-0.999999
-1.000000
-1.000000
-1.000000
-1.000000
-1.000000
-1.000000
-1.000000
-1.000000
-1.000000
-1.000000
-1.000000
-1.000000
-1.000000
-1.000000
-1.000000
-1.000000
-1.000000
-1.000000
-1.000000
-1.000000
-1.000000
-1.000000
-1.000000
-1.000000
-1.000000
-1.000000
-1.000000
-0.999999
-0.999999
-0.999999
-0.999999
-0.999999
-0.999997
-0.999997
-0.999996
-0.999994
-0.999993
-0.999991
-0.999988
-0.999985
-0.999982
-0.999978
-0.999973
-0.999967
-0.999961
-0.999954
-0.999945
-0.999934
-0.999922
-0.999907
-0.999892
-0.999874
-0.999853
-0.999831
-0.999804
-0.999775
-0.999742
-0.999705
-0.999664
-0.999619
-0.999568
-0.999513
-0.999451
-0.999382
-0.999309
-0.999226
-0.999136
-0.999039
-0.998931
-0.998773
-0.998643
-0.998500
-0.998347
-0.998181
-0.998002
-0.997807
-0.997599
-0.997375
-0.997134
-0.996874
-0.996597
-0.996298
-0.995980
-0.995641
-0.995278
-0.994891
-0.994479
-0.994041
-0.993574
-0.993079
-0.992554
-0.991996
-0.991407
-0.990783
-0.990124
-0.989427
-0.988692
-0.987916
-0.987097
-0.986236
-0.985330
-0.984379
-0.983032
-0.981964
-0.980844
-0.979669
-0.978439
-0.977149
-0.975802
-0.974392
-0.972919
-0.971380
-0.969774
-0.968098
-0.966352
-0.964531
-0.962637
-0.960664
-0.958612
-0.956479
-0.954261
-0.951958
-0.949567
-0.947088
-0.944515
-0.941848
-0.939087
-0.936226
-0.933264
-0.930199
-0.927031
-0.923757
-0.920373
-0.916876
-0.912040
-0.908278
-0.904399
-0.900399
-0.896280
-0.892030
-0.887659
-0.883159
-0.878530
-0.873769
-0.868879
-0.863850
-0.858679
-0.853380
-0.847930
-0.842340
-0.836610
-0.830740
-0.824710
-0.818539
-0.812220
-0.805740
-0.799110
-0.792330
-0.785400
-0.778300
-0.771049
-0.763639
-0.756079
-0.748350
-0.740460
-0.732400
-0.724189
-0.715810
-0.704380
-0.695620
-0.686689
-0.677599
-0.668340
-0.658909
-0.649320
-0.639570
-0.629650
-0.619560
-0.609300
-0.598890
-0.588300
-0.577560
-0.566650
-0.555580
-0.544350
-0.532950
-0.521400
-0.509689
-0.497820
-0.485790
-0.473610
-0.461280
-0.448800
-0.436170
-0.423379
-0.410460
-0.397390
-0.384180
-0.370819
-0.357340
-0.343710
-0.325339
-0.311419
-0.297360
-0.283189
-0.268890
-0.254479
-0.239950
-0.225310
-0.210570
-0.195720
-0.180769
-0.165720
-0.150580
-0.135349
-0.120040
-0.104640
-0.089170
-0.073620
-0.058009
-0.042330
-0.026590
-0.010789
0.005100
0.020899
0.036900
0.052900
0.068899
0.084900
0.100999
0.117000
0.133099
0.149200
0.170700
0.186799
0.202900
0.218899
0.235000
0.250999
0.267000
0.282900
0.298900
0.314700
0.330499
0.346300
0.361999
0.377599
0.393199
0.408600
0.424000
0.439300
0.454500
0.469600
0.484500
0.499399
0.514200
0.528799
0.543300
0.557599
0.571800
0.585900
0.599800
0.613500
0.627100
0.640500
0.653800
0.666900
0.684000
0.696600
0.709000
0.721300
0.733300
0.745099
0.756700
0.768100
0.779200
0.790099
0.800800
0.811300
0.821500
0.831400
0.841099
0.850600
0.859800
0.868699
0.877399
0.885700
0.893899
0.901699
0.909300
0.916500
0.923500
0.930199
0.936600
0.942700
0.948499
0.954000
0.959299
0.964200
0.968800
0.974400
0.978300
0.981799
0.985099
0.988000
0.990600
0.992899
0.994900
0.996499
0.997900
0.998899
0.999600
0.999900
1.000000
0.999700
0.999100
0.998200
0.996900
0.995400
0.993499
0.991300
0.988800
0.985900
0.982800
0.979300
0.975499
0.971400
0.967000
0.962299
0.957199
0.951900
0.946300
0.940399
0.931999
0.925399
0.918499
0.911299
0.903799
0.895999
0.888000
0.879700
0.871099
0.862200
0.853099
0.843700
0.834100
0.824200
0.814099
0.803700
0.793099
0.782200
0.771100
0.759799
0.748300
0.736500
0.724600
0.712399
0.700000
0.687400
0.674700
0.661699
0.648600
0.635299
0.621799
0.608100
0.589699
0.575700
0.561499
0.547200
0.532699
0.518200
0.503400
0.488599
0.473700
0.458599
0.443400
0.428200
0.412800
0.397399
0.381900
0.366300
0.350599
0.334800
0.319000
0.303199
0.287299
0.271300
0.255400
0.239299
0.223300
0.207199
0.191200
0.175099
0.159000
0.142900
0.126799
0.110700
0.094600
0.078600
0.057199
0.041200
0.025300
0.009400
-0.006480
-0.022290
-0.038040
-0.053740
-0.069370
-0.084940
-0.100429
-0.115849
-0.131179
-0.146440
-0.161599
-0.176670
-0.191650
-0.206530
-0.221299
-0.235969
-0.250519
-0.264970
-0.279300
-0.293509
-0.307600
-0.321559
-0.335389
-0.349099
-0.362670
-0.376099
-0.389400
-0.402550
-0.415570
-0.432690
-0.445369
-0.457890
-0.470269
-0.482490
-0.494550
-0.506470
-0.518220
-0.529819
-0.541249
-0.552529
-0.563650
-0.574600
-0.585390
-0.596020
-0.606480
-0.616780
-0.626910
-0.636880
-0.646680
-0.656320
-0.665790
-0.675090
-0.684229
-0.693199
-0.702010
-0.710650
-0.719130
-0.727440
-0.735600
-0.743580
-0.751410
-0.759079
-0.769050
-0.776340
-0.783480
-0.790459
-0.797280
-0.803950
-0.810460
-0.816829
-0.823039
-0.829110
-0.835020
-0.840799
-0.846420
-0.851910
-0.857250
-0.862450
-0.867520
-0.872449
-0.877249
-0.881910
-0.886450
-0.890850
-0.895129
-0.899290
-0.903319
-0.907233
-0.911026
-0.914704
-0.918268
-0.921718
-0.925060
-0.928293
-0.932439
-0.935428
-0.938316
-0.941104
-0.943798
-0.946395
-0.948901
-0.951315
-0.953641
-0.955882
-0.958038
-0.960112
-0.962107
-0.964023
-0.965863
-0.967629
-0.969324
-0.970948
-0.972505
-0.973996
-0.975423
-0.976788
-0.978093
-0.979339
-0.980529
-0.981664
-0.982747
-0.983778
-0.984760
-0.985693
-0.986581
-0.987424
-0.988225
-0.988986
-0.989938
-0.990607
-0.991240
-0.991840
-0.992406
-0.992938
-0.993442
-0.993916
-0.994362
-0.994780
-0.995175
-0.995544
-0.995890
-0.996214
-0.996517
-0.996801
-0.997065
-0.997311
-0.997540
-0.997753
-0.997950
-0.998134
-0.998304
-0.998460
-0.998605
-0.998739
-0.998862
-0.998974
-0.999078
-0.999172
-0.999259
-0.999339
-0.999411
-0.999496
-0.999553
-0.999606
-0.999652
-0.999694
-0.999733
-0.999766
-0.999796
-0.999823
-0.999847
-0.999868
-0.999888
-0.999904
-0.999918
-0.999931
-0.999942
-0.999951
-0.999960
-0.999966
-0.999972
-0.999978
-0.999981
-0.999985
-0.999988
-0.999990
-0.999993
-0.999994
-0.999996
-0.999996
-0.999997
-0.999997
-0.999999
-0.999999
-0.999999
-0.999999
-0.999999
-1.000000
-1.000000
-1.000000
-1.000000
-1.000000
-1.000000
-1.000000
-1.000000
-1.000000
-1.000000
-1.000000
-1.000000
-1.000000
-1.000000
-1.000000
-1.000000
-1.000000
-1.000000
-1.000000
-1.000000
-1.000000
-1.000000
-1.000000
-1.000000
-1.000000
-1.000000
-1.000000
-0.999999
-0.999999
-0.999999
-0.999999
-0.999999
-0.999997
-0.999997
-0.999996
-0.999994
-0.999993
-0.999991
-0.999988
-0.999987
-0.999982
-0.999979
-0.999973
-0.999969
-0.999961
-0.999954
-0.999945
-0.999934
-0.999922
-0.999909
-0.999894
-0.999876
-0.999855
-0.999832
-0.999805
-0.999777
-0.999744
-0.999708
-0.999667
-0.999622
-0.999571
-0.999516
-0.999454
-0.999363
-0.999286
-0.999202
-0.999111
-0.999010
-0.998901
-0.998781
-0.998650
-0.998509
-0.998356
-0.998191
-0.998013
-0.997821
-0.997612
-0.997389
-0.997149
-0.996891
-0.996613
-0.996318
-0.996000
-0.995662
-0.995301
-0.994915
-0.994504
-0.994068
-0.993603
-0.993109
-0.992586
-0.992032
-0.991444
-0.990822
-0.990165
-0.989470
-0.988483
-0.987697
-0.986868
-0.985995
-0.985075
-0.984109
-0.983095
-0.982030
-0.980914
-0.979741
-0.978514
-0.977230
-0.975885
-0.974479
-0.973009
-0.971475
-0.969873
-0.968202
-0.966460
-0.964644
-0.962754
-0.960786
-0.958738
-0.956610
-0.954397
-0.952101
-0.949716
-0.947241
-0.944674
-0.942013
-0.939256
-0.936402
-0.933447
-0.929347
-0.926149
-0.922845
-0.919429
-0.915904
-0.912265
-0.908509
-0.904638
-0.900645
-0.896530
-0.892290
-0.887929
-0.883440
-0.878820
-0.874060
-0.869179
-0.864160
-0.859000
-0.853699
-0.848269
-0.842689
-0.836959
-0.831100
-0.825079
-0.818920
-0.812599
-0.806140
-0.799519
-0.792750
-0.785820
-0.778740
-0.771499
-0.764100
-0.753979
-0.746209
-0.738280
-0.730180
-0.721920
-0.713500
-0.704910
-0.696150
-0.687240
-0.678150
-0.668899
-0.659490
-0.649909
-0.640159
-0.630250
-0.620170
-0.609930
-0.599520
-0.588949
-0.578209
-0.567319
-0.556249
-0.545029
-0.533650
-0.522100
-0.510400
-0.498540
-0.486529
-0.474360
-0.462030
-0.449560
-0.436939
-0.424159
-0.406909
-0.393799
-0.380550
-0.367159
-0.353629
-0.339970
-0.326179
-0.312259
-0.298219
-0.284050
-0.269760
-0.255349
-0.240829
-0.226200
-0.211459
-0.196620
-0.181680
-0.166639
-0.151500
-0.136279
-0.120970
-0.105580
-0.090109
-0.074569
-0.058960
-0.043279
-0.027550
-0.011749
0.004099
0.019999
0.035899
0.051900
0.067900
0.089299
0.105300
0.121399
0.137500
0.153600
0.169699
0.185800
0.201900
0.217999
0.234000
0.250000
0.265999
0.282000
0.297900
0.313800
0.329599
0.345300
0.361000
0.376699
0.392200
0.407700
0.423100
0.438400
0.453600
0.468700
0.483600
0.498499
0.513300
0.527899
0.542400
0.556699
0.571000
0.585000
0.603600
0.617299
0.630799
0.644200
0.657400
0.670399
0.683200
0.695899
0.708300
0.720499
0.732600
0.744400
0.756000
0.767400
0.778500
0.789499
0.800200
0.810600
0.820900
0.830800
0.840499
0.850000
0.859200
0.868200
0.876799
0.885199
0.893400
0.901200
0.908800
0.916099
0.923100
0.929800
0.936199
0.944299
0.950100
0.955500
0.960600
0.965400
0.970000
0.974200
0.978000
0.981600
0.984900
0.987799
0.990499
0.992800
0.994800
0.996400
0.997800
0.998800
0.999499
0.999900
1.000000
0.999700
0.999100
0.998200
0.997000
0.995500
0.993600
0.991399
0.988900
0.986100
0.982999
0.979500
0.975700
0.971599
0.965700
0.960900
0.955800
0.950400
0.944700
0.938700
0.932400
0.925800
0.918900
0.911700
0.904200
0.896500
0.888499
0.880200
0.871600
0.862800
0.853699
0.844300
0.834700
0.824800
0.814699
0.804300
0.793699
0.782899
0.771799
0.760500
0.748999
0.737299
0.725299
0.713100
0.700800
0.688200
0.675499
0.658200
0.645000
0.631600
0.618100
0.604399
0.590500
0.576499
0.562399
0.548100
0.533599
0.519000
0.504300
0.489499
0.474600
0.459499
0.444400
0.429100
0.413800
0.398299
0.382800
0.367200
0.351499
0.335800
0.319999
0.304200
0.288300
0.272299
0.256300
0.240300
0.224299
0.208200
0.192100
0.175999
0.154600
0.138499
0.122400
0.106300
0.090199
0.074200
0.058200
0.042199
0.026299
0.010300
-0.005520
-0.021330
-0.037090
-0.052789
-0.068430
-0.084000
-0.099490
-0.114919
-0.130260
-0.145510
-0.160680
-0.175759
-0.190740
-0.205630
-0.220410
-0.235080
-0.249649
-0.264100
-0.278430
-0.292650
-0.306739
-0.320710
-0.334560
-0.352810
-0.366340
-0.379740
-0.393000
-0.406120
-0.419089
-0.431920
-0.444600
-0.457140
-0.469519
-0.481750
-0.493830
-0.505750
-0.517510
-0.529120
-0.540570
-0.551850
-0.562980
-0.573940
-0.584740
-0.595380
-0.605850
-0.616159
-0.626299
-0.636280
-0.646090
-0.655740
-0.665220
-0.674530
-0.683680
-0.692659
-0.701479
-0.710130
-0.721410
-0.729679
-0.737790
-0.745729
-0.753520
-0.761140
-0.768600
-0.775900
-0.783049
-0.790039
-0.796870
-0.803550
-0.810070
-0.816450
-0.822670
-0.828739
-0.834670
-0.840450
-0.846090
-0.851580
-0.856930
-0.862140
-0.867220
-0.872160
-0.876960
-0.881629
-0.886180
-0.890590
-0.894880
-0.899040
-0.903079
-0.906999
-0.910800
-0.915687
-0.919219
-0.922641
-0.925951
-0.929155
-0.932254
-0.935250
-0.938143
-0.940939
-0.943636
-0.946240
-0.948751
-0.951172
-0.953503
-0.955749
-0.957910
-0.959989
-0.961987
-0.963909
-0.965754
-0.967524
-0.969223
-0.970852
-0.972412
-0.973908
-0.975339
-0.976707
-0.978016
-0.979264
-0.980458
-0.981597
-0.982683
-0.983716
-0.985018
-0.985939
-0.986815
-0.987648
-0.988438
-0.989185
-0.989896
-0.990568
-0.991203
-0.991804
-0.992371
-0.992907
-0.993412
-0.993888
-0.994335
-0.994756
-0.995151
-0.995523
-0.995869
-0.996195
-0.996499
-0.996784
-0.997048
-0.997296
-0.997527
-0.997740
-0.997939
-0.998122
-0.998293
-0.998451
-0.998596
-0.998731
-0.998854
-0.999003
-0.999105
-0.999198
-0.999282
-0.999358
-0.999429
-0.999493
-0.999550
-0.999603
-0.999649
-0.999693
-0.999730
-0.999765
-0.999795
-0.999822
-0.999846
-0.999867
-0.999886
-0.999903
-0.999918
-0.999930
-0.999942
-0.999951
-0.999958
-0.999966
-0.999972
-0.999976
-0.999981
-0.999985
-0.999988
-0.999990
-0.999993
-0.999994
-0.999996
-0.999997
-0.999997
-0.999999
-0.999999
-0.999999
-0.999999
-0.999999
-0.999999
-1.000000
-1.000000
-1.000000
-1.000000
-1.000000
-1.000000
-1.000000
-1.000000
-1.000000
-1.000000
-1.000000
-1.000000
-1.000000
-1.000000
-1.000000
-1.000000
-1.000000
-1.000000
-1.000000
-1.000000
-1.000000
-1.000000
-1.000000
-1.000000
-1.000000
-1.000000
-1.000000
-0.999999
-0.999999
-0.999999
-0.999999
-0.999999
-0.999997
-0.999997
-0.999996
-0.999994
-0.999993
-0.999991
-0.999990
-0.999987
-0.999982
-0.999979
-0.999975
-0.999969
-0.999963
-0.999954
-0.999946
-0.999936
-0.999924
-0.999910
-0.999894
-0.999876
-0.999856
-0.999834
-0.999808
-0.999778
-0.999747
-0.999697
-0.999655
-0.999609
-0.999558
-0.999499
-0.999436
-0.999367
-0.999291
-0.999208
-0.999117
-0.999016
-0.998907
-0.998788
-0.998659
-0.998518
-0.998367
-0.998202
-0.998025
-0.997833
-0.997626
-0.997402
-0.997164
-0.996906
-0.996631
-0.996336
-0.996021
-0.995683
-0.995323
-0.994939
-0.994530
-0.994095
-0.993631
-0.993141
-0.992439
-0.991875
-0.991278
-0.990646
-0.989979
-0.989274
-0.988530
-0.987745
-0.986919
-0.986049
-0.985132
-0.984169
-0.983158
-0.982096
-0.980983
-0.979815
-0.978591
-0.977308
-0.975967
-0.974566
-0.973101
-0.971569
-0.969972
-0.968305
-0.966568
-0.964756
-0.962871
-0.960907
-0.958864
-0.956742
-0.954535
-0.952242
-0.949050
-0.946549
-0.943957
-0.941271
-0.938488
-0.935605
-0.932623
-0.929536
-0.926346
-0.923047
-0.919639
-0.916122
-0.912489
-0.908740
-0.904876
-0.900891
-0.896779
-0.892549
-0.888199
-0.883710
-0.879100
-0.874360
-0.869479
-0.864469
-0.859320
-0.854029
-0.848599
-0.843030
-0.837319
-0.831460
-0.825450
-0.819289
-0.812989
-0.806530
-0.797689
-0.790870
-0.783910
-0.776779
-0.769500
-0.762049
-0.754450
-0.746689
-0.738760
-0.730669
-0.722419
-0.714010
-0.705430
-0.696690
-0.687780
-0.678709
-0.669469
-0.660070
-0.650490
-0.640759
-0.630859
-0.620790
-0.610560
-0.600160
-0.589600
-0.578869
-0.567979
-0.556930
-0.545719
-0.534340
-0.522810
-0.511110
-0.499260
-0.483220
-0.471010
-0.458650
-0.446130
-0.433470
-0.420649
-0.407700
-0.394600
-0.381360
-0.367969
-0.354460
-0.340810
-0.327019
-0.313110
-0.299070
-0.284910
-0.270630
-0.256230
-0.241720
-0.227089
-0.212359
-0.197520
-0.182580
-0.167550
-0.152419
-0.137200
-0.121900
-0.106510
-0.091050
-0.075510
-0.059910
-0.044230
-0.028500
-0.007440
0.008400
0.024300
0.040300
0.056299
0.072300
0.088300
0.104400
0.120400
0.136500
0.152599
0.168700
0.184800
0.200899
0.217000
0.232999
0.249100
0.265099
0.280999
0.296899
0.312799
0.328600
0.344400
0.360100
0.375700
0.391300
0.406800
0.422100
0.437400
0.452599
0.467700
0.482700
0.497599
0.517300
0.531900
0.546300
0.560599
0.574800
0.588799
0.602700
0.616399
0.630000
0.643399
0.656599
0.669600
0.682399
0.695100
0.707500
0.719800
0.731800
0.743700
0.755299
0.766699
0.777900
0.788800
0.799500
0.810000
0.820200
0.830200
0.840000
0.849400
0.858700
0.867600
0.876300
0.884700
0.892900
0.903300
0.910800
0.918000
0.925000
0.931600
0.937900
0.943999
0.949699
0.955200
0.960300
0.965200
0.969700
0.973900
0.977800
0.981400
0.984700
0.987700
0.990300
0.992599
0.994699
0.996400
0.997699
0.998800
0.999499
0.999900
1.000000
0.999799
0.999199
0.998299
0.997099
0.995599
0.993700
0.991600
0.988200
0.985300
0.982000
0.978499
0.974599
0.970500
0.966000
0.961200
0.956100
0.950700
0.945100
0.939100
0.932800
0.926200
0.919300
0.912199
0.904699
0.897000
0.889000
0.880699
0.872100
0.863299
0.854200
0.844900
0.835300
0.825400
0.815299
0.805000
0.794400
0.783499
0.772500
0.761200
0.749700
0.733999
0.721999
0.709800
0.697399
0.684799
0.672000
0.658999
0.645799
0.632400
0.618900
0.605200
0.591400
0.577399
0.563200
0.548899
0.534499
0.519900
0.505200
0.490399
0.475500
0.460399
0.445300
0.430000
0.414700
0.399300
0.383700
0.368200
0.352500
0.336799
0.321000
0.305100
0.289200
0.273300
0.252000
0.235900
0.219900
0.203800
0.187699
0.171700
0.155599
0.139500
0.123400
0.107299
0.091200
0.075199
0.059200
0.043200
0.027199
0.011299
-0.004560
-0.020370
-0.036139
-0.051840
-0.067480
-0.083059
-0.098560
-0.113980
-0.129330
-0.144589
-0.159769
-0.174850
-0.189840
-0.204730
-0.219510
-0.234199
-0.248770
-0.268020
-0.282319
-0.296509
-0.310570
-0.324499
-0.338310
-0.351979
-0.365530
-0.378930
-0.392200
-0.405330
-0.418309
-0.431149
-0.443839
-0.456379
-0.468769
-0.481009
-0.493099
-0.505030
-0.516799
-0.528420
-0.539880
-0.551170
-0.562309
-0.573280
-0.584089
-0.594739
-0.605220
-0.615540
-0.625690
-0.635680
-0.645499
-0.655159
-0.667770
-0.677040
-0.686140
-0.695080
-0.703860
-0.712459
-0.720910
-0.729190
-0.737299
-0.745260
-0.753049
-0.760680
-0.768150
-0.775470
-0.782620
-0.789619
-0.796459
-0.803149
-0.809680
-0.816070
-0.822300
-0.828379
-0.834310
-0.840100
-0.845749
-0.851250
-0.856609
-0.861829
-0.866910
-0.871860
-0.876670
-0.881350
-0.885900
-0.891769
-0.896020
-0.900153
-0.904159
-0.908047
-0.911815
-0.915469
-0.919009
-0.922437
-0.925755
-0.928965
-0.932070
-0.935071
-0.937971
-0.940771
-0.943476
-0.946086
-0.948601
-0.951028
-0.953365
-0.955615
-0.957781
-0.959865
-0.961869
-0.963795
-0.965644
-0.967419
-0.969121
-0.970755
-0.972319
-0.973819
-0.975253
-0.976626
-0.978361
-0.979596
-0.980773
-0.981898
-0.982969
-0.983989
-0.984961
-0.985885
-0.986764
-0.987598
-0.988390
-0.989142
-0.989854
-0.990528
-0.991165
-0.991768
-0.992338
-0.992875
-0.993382
-0.993859
-0.994309
-0.994731
-0.995128
-0.995500
-0.995850
-0.996175
-0.996481
-0.996766
-0.997033
-0.997282
-0.997513
-0.997728
-0.997927
-0.998170
-0.998338
-0.998491
-0.998634
-0.998766
-0.998886
-0.998997
-0.999099
-0.999192
-0.999277
-0.999354
-0.999424
-0.999489
-0.999547
-0.999600
-0.999648
-0.999690
-0.999729
-0.999762
-0.999793
-0.999820
-0.999844
-0.999867
-0.999885
-0.999901
-0.999916
-0.999930
-0.999940
-0.999951
-0.999958
-0.999966
-0.999972
-0.999976
-0.999982
-0.999985
-0.999988
-0.999991
-0.999993
-0.999994
-0.999996
-0.999997
-0.999997
-0.999999
-0.999999
-0.999999
-0.999999
-0.999999
-0.999999
-1.000000
-1.000000
-1.000000
-1.000000
-1.000000
-1.000000
-1.000000
-1.000000
-1.000000
-1.000000
-1.000000
-1.000000
-1.000000
-1.000000
-1.000000
-1.000000
-1.000000
-1.000000
-1.000000
-1.000000
-1.000000
-1.000000
-1.000000
-1.000000
-1.000000
-1.000000
-1.000000
-0.999999
-0.999999
-0.999999
-0.999999
-0.999999
-0.999997
-0.999997
-0.999996
-0.999994
-0.999993
-0.999991
-0.999990
-0.999987
-0.999984
-0.999979
-0.999975
-0.999969
-0.999963
-0.999955
-0.999946
-0.999936
-0.999924
-0.999910
-0.999895
-0.999871
-0.999850
-0.999826
-0.999801
-0.999771
-0.999736
-0.999699
-0.999658
-0.999612
-0.999561
-0.999504
-0.999441
-0.999372
-0.999297
-0.999213
-0.999121
-0.999022
-0.998914
-0.998796
-0.998667
-0.998527
-0.998376
-0.998212
-0.998035
-0.997845
-0.997638
-0.997417
-0.997179
-0.996922
-0.996648
-0.996354
-0.996040
-0.995704
-0.995221
-0.994830
-0.994414
-0.993972
-0.993501
-0.993001
-0.992472
-0.991909
-0.991315
-0.990685
-0.990021
-0.989317
-0.988576
-0.987795
-0.986971
-0.986103
-0.985189
-0.984229
-0.983221
-0.982162
-0.981052
-0.979887
-0.978667
-0.977389
-0.976051
-0.974653
-0.973191
-0.971665
-0.970071
-0.968407
-0.966675
-0.964867
-0.962986
-0.960358
-0.958294
-0.956148
-0.953917
-0.951601
-0.949198
-0.946704
-0.944118
-0.941437
-0.938659
-0.935782
-0.932806
-0.929727
-0.926542
-0.923251
-0.919849
-0.916338
-0.912712
-0.908971
-0.905113
-0.901135
-0.897040
-0.892810
-0.888469
-0.883990
-0.879379
-0.874650
-0.869779
-0.864769
-0.859630
-0.854350
-0.848929
-0.843370
-0.835729
-0.829830
-0.823789
-0.817590
-0.811240
-0.804750
-0.798100
-0.791290
-0.784330
-0.777220
-0.769939
-0.762510
-0.754920
-0.747160
-0.739249
-0.731170
-0.722929
-0.714529
-0.705960
-0.697219
-0.688330
-0.679260
-0.670030
-0.660640
-0.651079
-0.641350
-0.631459
-0.621400
-0.611179
-0.600790
-0.590239
-0.579520
-0.568650
-0.553890
-0.542629
-0.531210
-0.519630
-0.507900
-0.496009
-0.483960
-0.471760
-0.459400
-0.446890
-0.434239
-0.421440
-0.408490
-0.395389
-0.382159
-0.368790
-0.355279
-0.341640
-0.327859
-0.313960
-0.299929
-0.285769
-0.271500
-0.257110
-0.242599
-0.227980
-0.213250
-0.198420
-0.183490
-0.168460
-0.153340
-0.138130
-0.122830
-0.102300
-0.086820
-0.071260
-0.055639
-0.039949
-0.024199
-0.008400
0.007500
0.023400
0.039300
0.055300
0.071299
0.087300
0.103399
0.119500
0.135600
0.151699
0.167800
0.183799
0.199900
0.216000
0.232099
0.248100
0.264100
0.280000
0.295999
0.311800
0.327700
0.343399
0.359100
0.374800
0.390300
0.405799
0.426300
0.441600
0.456799
0.471799
0.486799
0.501700
0.516400
0.531000
0.545400
0.559800
0.574000
0.588000
0.601900
0.615600
0.629200
0.642600
0.655800
0.668800
0.681700
0.694300
0.706800
0.719100
0.731100
0.742999
0.754600
0.766000
0.777199
0.788200
0.798900
0.809400
0.819600
0.829600
0.839400
0.852000
0.861100
0.870000
0.878599
0.886999
0.895099
0.902899
0.910399
0.917599
0.924499
0.931200
0.937600
0.943600
0.949399
0.954900
0.960000
0.964900
0.969400
0.973699
0.977599
0.981199
0.984499
0.987499
0.990199
0.992500
0.994500
0.996300
0.997699
0.998700
0.999499
0.999900
1.000000
0.999799
0.999000
0.997999
0.996700
0.995100
0.993199
0.990900
0.988300
0.985500
0.982200
0.978700
0.974899
0.970699
0.966300
0.961500
0.956500
0.951100
0.945400
0.939400
0.933199
0.926599
0.919699
0.912600
0.905200
0.897499
0.889500
0.881200
0.872700
0.863899
0.854800
0.845500
0.835900
0.826000
0.812500
0.802099
0.791400
0.780600
0.769399
0.758100
0.746500
0.734700
0.722700
0.710500
0.698100
0.685500
0.672700
0.659800
0.646600
0.633300
0.619699
0.606100
0.592200
0.578200
0.564100
0.549799
0.535399
0.520800
0.506100
0.491299
0.476400
0.461400
0.446200
0.430999
0.415600
0.400200
0.384700
0.369100
0.348199
0.332500
0.316600
0.300799
0.284899
0.268900
0.252900
0.236899
0.220900
0.204799
0.188700
0.172600
0.156499
0.140400
0.124300
0.108300
0.092200
0.076099
0.060100
0.044100
0.028200
0.012300
-0.003600
-0.019420
-0.035179
-0.050890
-0.066540
-0.082110
-0.097620
-0.113050
-0.128400
-0.143670
-0.158850
-0.178950
-0.193909
-0.208770
-0.223530
-0.238180
-0.252720
-0.267150
-0.281460
-0.295650
-0.309720
-0.323659
-0.337480
-0.351160
-0.364710
-0.378120
-0.391399
-0.404530
-0.417529
-0.430369
-0.443070
-0.455629
-0.468030
-0.480280
-0.492370
-0.504310
-0.516090
-0.527719
-0.539190
-0.550489
-0.561640
-0.572620
-0.583440
-0.594100
-0.608050
-0.618319
-0.628429
-0.638370
-0.648150
-0.657760
-0.667210
-0.676480
-0.685600
-0.694549
-0.703330
-0.711949
-0.720400
-0.728689
-0.736819
-0.744780
-0.752580
-0.760219
-0.767710
-0.775030
-0.782190
-0.789199
-0.796050
-0.802750
-0.809290
-0.815680
-0.821920
-0.828019
-0.833959
-0.839760
-0.845410
-0.850920
-0.856290
-0.863230
-0.868279
-0.873190
-0.877960
-0.882610
-0.887119
-0.891510
-0.895770
-0.899910
-0.903921
-0.907815
-0.911590
-0.915252
-0.918798
-0.922231
-0.925557
-0.928773
-0.931884
-0.934891
-0.937798
-0.940605
-0.943315
-0.945930
-0.948451
-0.950883
-0.953224
-0.955480
-0.957652
-0.959740
-0.961750
-0.963679
-0.965533
-0.967314
-0.969574
-0.971188
-0.972736
-0.974217
-0.975634
-0.976990
-0.978286
-0.979522
-0.980704
-0.981832
-0.982906
-0.983929
-0.984904
-0.985831
-0.986712
-0.987549
-0.988344
-0.989098
-0.989812
-0.990489
-0.991128
-0.991734
-0.992305
-0.992844
-0.993352
-0.993832
-0.994282
-0.994707
-0.995104
-0.995478
-0.995829
-0.996157
-0.996463
-0.996841
-0.997102
-0.997347
-0.997573
-0.997783
-0.997978
-0.998160
-0.998328
-0.998482
-0.998626
-0.998758
-0.998880
-0.998991
-0.999093
-0.999186
-0.999271
-0.999349
-0.999421
-0.999486
-0.999544
-0.999597
-0.999645
-0.999687
-0.999726
-0.999760
-0.999792
-0.999819
-0.999843
-0.999865
-0.999885
-0.999901
-0.999916
-0.999928
-0.999943
-0.999952
-0.999960
-0.999967
-0.999973
-0.999978
-0.999982
-0.999985
-0.999988
-0.999991
-0.999993
-0.999994
-0.999996
-0.999997
-0.999997
-0.999999
-0.999999
-0.999999
-0.999999
-0.999999
-0.999999
-1.000000
-1.000000
-1.000000
-1.000000
-1.000000
-1.000000
-1.000000
-1.000000
-1.000000
-1.000000
-1.000000
-1.000000
-1.000000
-1.000000
-1.000000
-1.000000
-1.000000
-1.000000
-1.000000
-1.000000
-1.000000
-1.000000
-1.000000
-1.000000
-1.000000
-1.000000
-1.000000
-0.999999
-0.999999
-0.999999
-0.999999
-0.999999
-0.999997
-0.999997
-0.999996
-0.999994
-0.999993
-0.999991
-0.999990
-0.999987
-0.999984
-0.999979
-0.999975
-0.999969
-0.999963
-0.999952
-0.999943
-0.999933
-0.999921
-0.999907
-0.999891
-0.999873
-0.999852
-0.999828
-0.999802
-0.999772
-0.999739
-0.999702
-0.999660
-0.999615
-0.999564
-0.999507
-0.999445
-0.999376
-0.999301
-0.999219
-0.999127
-0.999028
-0.998920
-0.998803
-0.998676
-0.998536
-0.998386
-0.998223
-0.998046
-0.997857
-0.997651
-0.997431
-0.997110
-0.996850
-0.996570
-0.996271
-0.995950
-0.995608
-0.995244
-0.994854
-0.994440
-0.993999
-0.993531
-0.993033
-0.992505
-0.991945
-0.991353
-0.990724
-0.990061
-0.989362
-0.988623
-0.987843
-0.987022
-0.986157
-0.985246
-0.984289
-0.983284
-0.982228
-0.981121
-0.979959
-0.978742
-0.977467
-0.976134
-0.974739
-0.973282
-0.971236
-0.969625
-0.967942
-0.966190
-0.964363
-0.962461
-0.960481
-0.958422
-0.956280
-0.954055
-0.951745
-0.949345
-0.946858
-0.944277
-0.941602
-0.938830
-0.935961
-0.932989
-0.929917
-0.926739
-0.923454
-0.920059
-0.916554
-0.912936
-0.909202
-0.905350
-0.901380
-0.897289
-0.893070
-0.888730
-0.884260
-0.879670
-0.874939
-0.868429
-0.863389
-0.858210
-0.852889
-0.847429
-0.841830
-0.836080
-0.830190
-0.824160
-0.817969
-0.811630
-0.805140
-0.798499
-0.791710
-0.784759
-0.777649
-0.770389
-0.762960
-0.755380
-0.747640
-0.739729
-0.731659
-0.723430
-0.715039
-0.706480
-0.697759
-0.688870
-0.679819
-0.670600
-0.661210
-0.651660
-0.641950
-0.632070
-0.618630
-0.608359
-0.597930
-0.587329
-0.576570
-0.565650
-0.554560
-0.543319
-0.531910
-0.520339
-0.508609
-0.496729
-0.484690
-0.472500
-0.460150
-0.447660
-0.435010
-0.422220
-0.409279
-0.396190
-0.382969
-0.369600
-0.356100
-0.342469
-0.328699
-0.314800
-0.300780
-0.286630
-0.272370
-0.257980
-0.243480
-0.228870
-0.214150
-0.194359
-0.179400
-0.164350
-0.149200
-0.133960
-0.118639
-0.103240
-0.087760
-0.072210
-0.056590
-0.040900
-0.025159
-0.009360
0.006499
0.022399
0.038299
0.054300
0.070300
0.086400
0.102400
0.118500
0.134599
0.150700
0.166800
0.182899
0.199000
0.214999
0.231100
0.247099
0.263100
0.279100
0.295000
0.310900
0.331999
0.347700
0.363400
0.379000
0.394600
0.409999
0.425400
0.440700
0.455899
0.470899
0.485899
0.500800
0.515500
0.530100
0.544600
0.558900
0.573100
0.587200
0.601000
0.614800
0.628399
0.641800
0.655000
0.667999
0.680899
0.693600
0.706000
0.718300
0.730399
0.742300
0.753900
0.765300
0.776500
0.791100
0.801799
0.812200
0.822400
0.832300
0.841999
0.851400
0.860599
0.869500
0.878100
0.886500
0.894600
0.902400
0.909900
0.917200
0.924100
0.930799
0.937200
0.943300
0.949099
0.954499
0.959700
0.964600
0.969199
0.973399
0.977400
0.981000
0.984300
0.987300
0.990000
0.992400
0.994399
0.996199
0.997999
0.999000
0.999600
1.000000
1.000000
0.999700
0.999000
0.998100
0.996799
0.995200
0.993300
0.991099
0.988500
0.985600
0.982399
0.978900
0.975100
0.970999
0.966600
0.961800
0.956800
0.951400
0.945799
0.939799
0.933499
0.927000
0.920200
0.913000
0.905599
0.897900
0.889999
0.881700
0.873199
0.861400
0.852300
0.842899
0.833200
0.823300
0.813100
0.802699
0.792100
0.781200
0.770100
0.758800
0.747199
0.735499
0.723499
0.711300
0.698899
0.686299
0.673500
0.660499
0.647400
0.634099
0.620599
0.606900
0.593100
0.579100
0.565000
0.550699
0.536299
0.521700
0.507000
0.492199
0.477300
0.462300
0.442099
0.426799
0.411400
0.396000
0.380400
0.364800
0.349200
0.333400
0.317599
0.301800
0.285799
0.269899
0.253900
0.237900
0.221800
0.205800
0.189700
0.173599
0.157500
0.141400
0.125299
0.109200
0.093199
0.077100
0.061099
0.045100
0.029200
0.013200
-0.002640
-0.018460
-0.034230
-0.049939
-0.065590
-0.086350
-0.101839
-0.117250
-0.132570
-0.147820
-0.162970
-0.178039
-0.193009
-0.207870
-0.222640
-0.237300
-0.251839
-0.266280
-0.280600
-0.294790
-0.308869
-0.322819
-0.336640
-0.350329
-0.363889
-0.377310
-0.390600
-0.403740
-0.416740
-0.429600
-0.442309
-0.454870
-0.467280
-0.479539
-0.491640
-0.503590
-0.515380
-0.527020
-0.542290
-0.553549
-0.564649
-0.575590
-0.586360
-0.596980
-0.607420
-0.617710
-0.627820
-0.637780
-0.647560
-0.657180
-0.666640
-0.675930
-0.685050
-0.694009
-0.702799
-0.711430
-0.719890
-0.728190
-0.736330
-0.744300
-0.752110
-0.759769
-0.767260
-0.774589
-0.781759
-0.788779
-0.795640
-0.802350
-0.808900
-0.815299
-0.821550
-0.829650
-0.835560
-0.841309
-0.846930
-0.852400
-0.857730
-0.862920
-0.867970
-0.872890
-0.877680
-0.882330
-0.886849
-0.891250
-0.895519
-0.899659
-0.903681
-0.907582
-0.911365
-0.915033
-0.918586
-0.922027
-0.925357
-0.928581
-0.931699
-0.934713
-0.937624
-0.940438
-0.943153
-0.945774
-0.948301
-0.950737
-0.953086
-0.955347
-0.958230
-0.960297
-0.962284
-0.964192
-0.966027
-0.967786
-0.969475
-0.971092
-0.972643
-0.974128
-0.975550
-0.976909
-0.978208
-0.979450
-0.980635
-0.981765
-0.982842
-0.983869
-0.984846
-0.985776
-0.986659
-0.987499
-0.988297
-0.989053
-0.989770
-0.990448
-0.991090
-0.991698
-0.992271
-0.992812
-0.993322
-0.993804
-0.994257
-0.994818
-0.995209
-0.995577
-0.995920
-0.996243
-0.996544
-0.996825
-0.997087
-0.997332
-0.997560
-0.997771
-0.997968
-0.998149
-0.998319
-0.998473
-0.998617
-0.998751
-0.998872
-0.998985
-0.999087
-0.999181
-0.999267
-0.999345
-0.999417
-0.999481
-0.999540
-0.999594
-0.999642
-0.999685
-0.999724
-0.999759
-0.999790
-0.999826
-0.999850
-0.999870
-0.999889
-0.999906
-0.999919
-0.999931
-0.999943
-0.999952
-0.999960
-0.999967
-0.999973
-0.999978
-0.999982
-0.999985
-0.999988
-0.999991
-0.999993
-0.999994
-0.999996
-0.999997
-0.999997
-0.999997
-0.999999
-0.999999
-0.999999
-0.999999
-0.999999
-1.000000
-1.000000
-1.000000
-1.000000
-1.000000
-1.000000
-1.000000
-1.000000
-1.000000
-1.000000
-1.000000
-1.000000
-1.000000
-1.000000
-1.000000
-1.000000
-1.000000
-1.000000
-1.000000
-1.000000
-1.000000
-1.000000
-1.000000
-1.000000
-1.000000
-1.000000
-1.000000
-0.999999
-0.999999
-0.999999
-0.999999
-0.999999
-0.999997
-0.999997
-0.999996
-0.999994
-0.999993
-0.999991
-0.999990
-0.999985
-0.999982
-0.999978
-0.999973
-0.999967
-0.999961
-0.999954
-0.999945
-0.999934
-0.999921
-0.999907
-0.999892
-0.999873
-0.999853
-0.999829
-0.999804
-0.999774
-0.999741
-0.999705
-0.999663
-0.999618
-0.999567
-0.999511
-0.999448
-0.999381
-0.999306
-0.999223
-0.999133
-0.999034
-0.998928
-0.998811
-0.998683
-0.998545
-0.998343
-0.998176
-0.997996
-0.997801
-0.997593
-0.997368
-0.997126
-0.996865
-0.996588
-0.996289
-0.995971
-0.995629
-0.995266
-0.994879
-0.994465
-0.994026
-0.993559
-0.993063
-0.992538
-0.991980
-0.991389
-0.990763
-0.990103
-0.989404
-0.988669
-0.987892
-0.987073
-0.986209
-0.985303
-0.984349
-0.983346
-0.982294
-0.981189
-0.979633
-0.978400
-0.977110
-0.975760
-0.974347
-0.972873
-0.971332
-0.969724
-0.968047
-0.966298
-0.964476
-0.962578
-0.960603
-0.958549
-0.956413
-0.954193
-0.951888
-0.949494
-0.947011
-0.944436
-0.941767
-0.939001
-0.936136
-0.933172
-0.930106
-0.926934
-0.923656
-0.920268
-0.916770
-0.913158
-0.909430
-0.905587
-0.901624
-0.896149
-0.891900
-0.887530
-0.883020
-0.878389
-0.873630
-0.868729
-0.863700
-0.858520
-0.853219
-0.847770
-0.842170
-0.836440
-0.830560
-0.824530
-0.818350
-0.812020
-0.805540
-0.798910
-0.792130
-0.785179
-0.778090
-0.770830
-0.763420
-0.755839
-0.748110
-0.740209
-0.732160
-0.723940
-0.715549
-0.706999
-0.698290
-0.689410
-0.677320
-0.668059
-0.658630
-0.649030
-0.639270
-0.629340
-0.619249
-0.608989
-0.598570
-0.587980
-0.577230
-0.566320
-0.555240
-0.544000
-0.532600
-0.521050
-0.509329
-0.497460
-0.485430
-0.473239
-0.460909
-0.448420
-0.435780
-0.422989
-0.410059
-0.396990
-0.383770
-0.370420
-0.356920
-0.343300
-0.329539
-0.315649
-0.301630
-0.282750
-0.268450
-0.254040
-0.239509
-0.224869
-0.210120
-0.195259
-0.180310
-0.165259
-0.150120
-0.134890
-0.119569
-0.104179
-0.088699
-0.073150
-0.057540
-0.041850
-0.026110
-0.010309
0.005500
0.021400
0.037399
0.053299
0.069300
0.085399
0.101400
0.117499
0.133600
0.149700
0.165799
0.181900
0.198000
0.214099
0.235500
0.251500
0.267499
0.283399
0.299299
0.315199
0.331000
0.346800
0.362500
0.378100
0.393600
0.409099
0.424500
0.439800
0.454900
0.469999
0.484999
0.499900
0.514600
0.529200
0.543700
0.558000
0.572299
0.586300
0.600199
0.613999
0.627499
0.640999
0.654199
0.667200
0.680100
0.692800
0.705300
0.721600
0.733699
0.745500
0.757000
0.768400
0.779599
0.790500
0.801100
0.811600
0.821800
0.831700
0.841399
0.850900
0.859999
0.868999
0.877600
0.886000
0.894100
0.901900
0.909499
0.916699
0.923700
0.930400
0.936799
0.942900
0.948700
0.954199
0.959400
0.964300
0.968899
0.973200
0.977100
0.980800
0.985200
0.988099
0.990700
0.993000
0.994900
0.996600
0.997900
0.998899
0.999600
0.999900
1.000000
0.999700
0.999100
0.998100
0.996900
0.995299
0.993400
0.991200
0.988699
0.985800
0.982699
0.979200
0.975400
0.971299
0.966799
0.962100
0.957100
0.951700
0.946099
0.940200
0.933900
0.927400
0.920599
0.910999
0.903600
0.895800
0.887700
0.879400
0.870799
0.862000
0.852799
0.843400
0.833800
0.823900
0.813799
0.803400
0.792700
0.781900
0.770800
0.759499
0.747900
0.736200
0.724200
0.712000
0.699600
0.687100
0.674299
0.661300
0.648199
0.634900
0.621400
0.607699
0.593899
0.579900
0.565800
0.551500
0.532300
0.517699
0.502999
0.488200
0.473200
0.458200
0.442999
0.427699
0.412399
0.396900
0.381400
0.365800
0.350100
0.334399
0.318600
0.302700
0.286800
0.270900
0.254899
0.238900
0.222799
0.206800
0.190699
0.174600
0.158500
0.142399
0.126300
0.110200
0.094099
0.078100
0.062100
0.046099
0.030100
0.008899
-0.006960
-0.022770
-0.038520
-0.054210
-0.069850
-0.085410
-0.100900
-0.116310
-0.131650
-0.146899
-0.162060
-0.177130
-0.192100
-0.206970
-0.221749
-0.236410
-0.250960
-0.265410
-0.279730
-0.293940
-0.308020
-0.321979
-0.335809
-0.349510
-0.363070
-0.376510
-0.389800
-0.402949
-0.415960
-0.428820
-0.441540
-0.454110
-0.470640
-0.482850
-0.494920
-0.506820
-0.518569
-0.530170
-0.541600
-0.552870
-0.563980
-0.574930
-0.585709
-0.596340
-0.606790
-0.617089
-0.627210
-0.637180
-0.646969
-0.656599
-0.666070
-0.675370
-0.684499
-0.693469
-0.702270
-0.710910
-0.719380
-0.727690
-0.735840
-0.743820
-0.751650
-0.759310
-0.766810
-0.774150
-0.781330
-0.790669
-0.797479
-0.804150
-0.810660
-0.817020
-0.823230
-0.829290
-0.835200
-0.840970
-0.846589
-0.852070
-0.857410
-0.862609
-0.867670
-0.872599
-0.877390
-0.882049
-0.886579
-0.890980
-0.895260
-0.899410
-0.903441
-0.907348
-0.911140
-0.914814
-0.918373
-0.921822
-0.925159
-0.928389
-0.931513
-0.934533
-0.937450
-0.940270
-0.943878
-0.946473
-0.948975
-0.951387
-0.953710
-0.955948
-0.958102
-0.960174
-0.962166
-0.964080
-0.965917
-0.967681
-0.969373
-0.970996
-0.972552
-0.974041
-0.975466
-0.976828
-0.978132
-0.979375
-0.980563
-0.981697
-0.982779
-0.983808
-0.984789
-0.985720
-0.986608
-0.987450
-0.988249
-0.989008
-0.989727
-0.990408
-0.991053
-0.991857
-0.992422
-0.992955
-0.993457
-0.993930
-0.994375
-0.994794
-0.995187
-0.995554
-0.995901
-0.996223
-0.996526
-0.996808
-0.997072
-0.997318
-0.997546
-0.997759
-0.997956
-0.998139
-0.998308
-0.998464
-0.998610
-0.998742
-0.998865
-0.998977
-0.999081
-0.999175
-0.999262
-0.999340
-0.999412
-0.999478
-0.999537
-0.999591
-0.999654
-0.999696
-0.999733
-0.999768
-0.999798
-0.999825
-0.999849
-0.999870
-0.999888
-0.999904
-0.999919
-0.999931
-0.999942
-0.999951
-0.999960
-0.999966
-0.999972
-0.999978
-0.999982
-0.999985
-0.999988
-0.999991
-0.999993
-0.999994
-0.999996
-0.999996
-0.999997
-0.999997
-0.999999
-0.999999
-0.999999
-0.999999
-0.999999
-1.000000
-1.000000
-1.000000
-1.000000
-1.000000
-1.000000
-1.000000
-1.000000
-1.000000
-1.000000
-1.000000
-1.000000
-1.000000
-1.000000
-1.000000
-1.000000
-1.000000
-1.000000
-1.000000
-1.000000
-1.000000
-1.000000
-1.000000
-1.000000
-1.000000
-1.000000
-1.000000
-0.999999
-0.999999
-0.999999
-0.999999
-0.999999
-0.999997
-0.999997
-0.999996
-0.999994
-0.999993
-0.999991
-0.999988
-0.999985
-0.999982
-0.999979
-0.999973
-0.999969
-0.999961
-0.999954
-0.999945
-0.999934
-0.999922
-0.999909
-0.999892
-0.999874
-0.999855
-0.999831
-0.999805
-0.999775
-0.999744
-0.999706
-0.999666
-0.999621
-0.999570
-0.999514
-0.999453
-0.999385
-0.999310
-0.999229
-0.999108
-0.999007
-0.998896
-0.998776
-0.998647
-0.998505
-0.998352
-0.998187
-0.998007
-0.997813
-0.997606
-0.997381
-0.997141
-0.996882
-0.996604
-0.996309
-0.995991
-0.995652
-0.995289
-0.994903
-0.994491
-0.994054
-0.993588
-0.993094
-0.992571
-0.992014
-0.991426
-0.990802
-0.990144
-0.989449
-0.988714
-0.987940
-0.987124
-0.985968
-0.985048
-0.984079
-0.983064
-0.981997
-0.980878
-0.979705
-0.978477
-0.977190
-0.975844
-0.974436
-0.972964
-0.971428
-0.969823
-0.968149
-0.966406
-0.964588
-0.962695
-0.960724
-0.958675
-0.956544
-0.954330
-0.952030
-0.949642
-0.947164
-0.944595
-0.941931
-0.939172
-0.936313
-0.933355
-0.930295
-0.927130
-0.923857
-0.919324
-0.915796
-0.912153
-0.908395
-0.904519
-0.900522
-0.896400
-0.892159
-0.887800
-0.883300
-0.878680
-0.873919
-0.869029
-0.864000
-0.858840
-0.853540
-0.848100
-0.842520
-0.836790
-0.830920
-0.824899
-0.818730
-0.812410
-0.805939
-0.799320
-0.792540
-0.785610
-0.778519
-0.771280
-0.763870
-0.756310
-0.748579
-0.740700
-0.729930
-0.721669
-0.713239
-0.704640
-0.695890
-0.686959
-0.677880
-0.668620
-0.659200
-0.649620
-0.639870
-0.629950
-0.619870
-0.609619
-0.599200
-0.588630
-0.577890
-0.566980
-0.555919
-0.544690
-0.533299
-0.521749
-0.510040
-0.498180
-0.486160
-0.473989
-0.461659
-0.449179
-0.436549
-0.423769
-0.410850
-0.397789
-0.380140
-0.366750
-0.353220
-0.339559
-0.325759
-0.311839
-0.297790
-0.283620
-0.269320
-0.254910
-0.240390
-0.225760
-0.211009
-0.196170
-0.181219
-0.166180
-0.151039
-0.135820
-0.120499
-0.105109
-0.089640
-0.074100
-0.058480
-0.042810
-0.027070
-0.011269
0.004600
0.020500
0.036400
0.052399
0.068400
0.084400
0.100500
0.116500
0.138000
0.154099
0.170200
0.186300
0.202399
0.218400
0.234499
0.250500
0.266500
0.282499
0.298399
0.314200
0.330100
0.345799
0.361500
0.377100
0.392700
0.408199
0.423499
0.438799
0.454000
0.469099
0.484099
0.499000
0.513700
0.528300
0.542800
0.557200
0.571399
0.585499
0.599400
0.613099
0.626700
0.644599
0.657799
0.670800
0.683599
0.696199
0.708700
0.720900
0.732900
0.744700
0.756300
0.767700
0.778900
0.789799
0.800500
0.811000
0.821200
0.831100
0.840799
0.850300
0.859500
0.868399
0.877099
0.885499
0.893599
0.901500
0.909000
0.916300
0.923299
0.930000
0.936400
0.942499
0.948400
0.953899
0.960799
0.965599
0.970099
0.974299
0.978199
0.981700
0.985000
0.987900
0.990499
0.992800
0.994800
0.996499
0.997800
0.998899
0.999600
0.999900
1.000000
0.999700
0.999100
0.998200
0.997000
0.995400
0.993499
0.991300
0.988800
0.985999
0.982900
0.979399
0.975600
0.971500
0.967099
0.962400
0.957400
0.950200
0.944500
0.938500
0.932200
0.925600
0.918700
0.911500
0.904000
0.896299
0.888199
0.879900
0.871300
0.862500
0.853399
0.844000
0.834400
0.824500
0.814399
0.804000
0.793399
0.782599
0.771499
0.760200
0.748600
0.736900
0.724900
0.712800
0.700399
0.687799
0.675100
0.662100
0.649000
0.635700
0.617700
0.604000
0.590100
0.576100
0.561900
0.547600
0.533200
0.518599
0.503899
0.489100
0.474100
0.459100
0.443899
0.428599
0.413299
0.397900
0.382300
0.366700
0.351100
0.335299
0.319500
0.303700
0.287800
0.271800
0.255799
0.239800
0.223800
0.207700
0.191599
0.175600
0.159499
0.143400
0.127300
0.105799
0.089800
0.073699
0.057700
0.041700
0.025800
0.009900
-0.006000
-0.021810
-0.037570
-0.053269
-0.068899
-0.084469
-0.099960
-0.115380
-0.130720
-0.145980
-0.161140
-0.176220
-0.191200
-0.206080
-0.220849
-0.235519
-0.250090
-0.264529
-0.278869
-0.293080
-0.307170
-0.321139
-0.334969
-0.348679
-0.362260
-0.375700
-0.393400
-0.406510
-0.419479
-0.432310
-0.444990
-0.457510
-0.469890
-0.482119
-0.494190
-0.506110
-0.517870
-0.529470
-0.540910
-0.552190
-0.563310
-0.574270
-0.585070
-0.595699
-0.606169
-0.616470
-0.626610
-0.636580
-0.646380
-0.656029
-0.665500
-0.674809
-0.683950
-0.692929
-0.701740
-0.710389
-0.718879
-0.727189
-0.735349
-0.745969
-0.753750
-0.761370
-0.768829
-0.776119
-0.783259
-0.790249
-0.797080
-0.803749
-0.810270
-0.816640
-0.822859
-0.828930
-0.834850
-0.840619
-0.846250
-0.851740
-0.857089
-0.862300
-0.867370
-0.872299
-0.877099
-0.881770
-0.886309
-0.890719
-0.895000
-0.899160
-0.903199
-0.907116
-0.910912
-0.914595
-0.918160
-0.921616
-0.926050
-0.929251
-0.932347
-0.935338
-0.938230
-0.941022
-0.943717
-0.946318
-0.948826
-0.951244
-0.953572
-0.955816
-0.957973
-0.960051
-0.962047
-0.963966
-0.965808
-0.967576
-0.969274
-0.970900
-0.972459
-0.973951
-0.975381
-0.976747
-0.978054
-0.979302
-0.980494
-0.981631
-0.982714
-0.983746
-0.984730
-0.985666
-0.986554
-0.987673
-0.988461
-0.989208
-0.989917
-0.990588
-0.991222
-0.991822
-0.992388
-0.992923
-0.993427
-0.993901
-0.994348
-0.994768
-0.995163
-0.995533
-0.995880
-0.996205
-0.996508
-0.996792
-0.997057
-0.997303
-0.997533
-0.997746
-0.997944
-0.998128
-0.998298
-0.998455
-0.998601
-0.998734
-0.998857
-0.998971
-0.999075
-0.999169
-0.999285
-0.999361
-0.999430
-0.999495
-0.999552
-0.999604
-0.999651
-0.999693
-0.999732
-0.999765
-0.999796
-0.999823
-0.999847
-0.999868
-0.999886
-0.999903
-0.999918
-0.999930
-0.999942
-0.999951
-0.999958
-0.999966
-0.999972
-0.999978
-0.999981
-0.999985
-0.999988
-0.999990
-0.999993
-0.999994
-0.999996
-0.999996
-0.999997
-0.999999
-0.999999
-0.999999
-0.999999
-0.999999
-0.999999
-1.000000
-1.000000
-1.000000
-1.000000
-1.000000
-1.000000
-1.000000
-1.000000
-1.000000
-1.000000
-1.000000
-1.000000
-1.000000
-1.000000
-1.000000
-1.000000
-1.000000
-1.000000
-1.000000
-1.000000
-1.000000
-1.000000
-1.000000
-1.000000
-1.000000
-1.000000
-1.000000
-0.999999
-0.999999
-0.999999
-0.999999
-0.999999
-0.999997
-0.999997
-0.999996
-0.999994
-0.999993
-0.999991
-0.999988
-0.999987
-0.999982
-0.999979
-0.999975
-0.999969
-0.999961
-0.999954
-0.999945
-0.999934
-0.999922
-0.999909
-0.999894
-0.999876
-0.999856
-0.999832
-0.999807
-0.999778
-0.999745
-0.999709
-0.999669
-0.999624
-0.999555
-0.999498
-0.999435
-0.999366
-0.999289
-0.999205
-0.999114
-0.999013
-0.998904
-0.998784
-0.998655
-0.998514
-0.998362
-0.998197
-0.998019
-0.997827
-0.997618
-0.997396
-0.997156
-0.996898
-0.996622
-0.996327
-0.996010
-0.995673
-0.995311
-0.994927
-0.994518
-0.994081
-0.993618
-0.993126
-0.992602
-0.992049
-0.991462
-0.990627
-0.989959
-0.989251
-0.988507
-0.987721
-0.986893
-0.986022
-0.985105
-0.984139
-0.983127
-0.982063
-0.980947
-0.979777
-0.978553
-0.977269
-0.975927
-0.974523
-0.973054
-0.971523
-0.969922
-0.968254
-0.966514
-0.964701
-0.962812
-0.960847
-0.958801
-0.956676
-0.954466
-0.952171
-0.949789
-0.947317
-0.944752
-0.942094
-0.938401
-0.935517
-0.932530
-0.929442
-0.926248
-0.922945
-0.919534
-0.916012
-0.912376
-0.908626
-0.904756
-0.900768
-0.896659
-0.892420
-0.888060
-0.883579
-0.878959
-0.874210
-0.869329
-0.864310
-0.859159
-0.853870
-0.848430
-0.842860
-0.837139
-0.831280
-0.825259
-0.819109
-0.812800
-0.806340
-0.799720
-0.792960
-0.786030
-0.776560
-0.769270
-0.761820
-0.754219
-0.746449
-0.738520
-0.730429
-0.722170
-0.713749
-0.705169
-0.696420
-0.687510
-0.678430
-0.669190
-0.659779
-0.650200
-0.640459
-0.630550
-0.620479
-0.610240
-0.599839
-0.589270
-0.578539
-0.567649
-0.556590
-0.545370
-0.533989
-0.522460
-0.510760
-0.498900
-0.486889
-0.474730
-0.462409
-0.445750
-0.433080
-0.420259
-0.407299
-0.394200
-0.380950
-0.367570
-0.354049
-0.340390
-0.326599
-0.312690
-0.298639
-0.284479
-0.270190
-0.255790
-0.241270
-0.226650
-0.211909
-0.197070
-0.182130
-0.167089
-0.151960
-0.136740
-0.121429
-0.106050
-0.090580
-0.075040
-0.059430
-0.043759
-0.028020
-0.012229
0.003600
0.019500
0.040800
0.056700
0.072700
0.088800
0.104899
0.120900
0.136999
0.153100
0.169200
0.185299
0.201400
0.217500
0.233500
0.249499
0.265500
0.281500
0.297400
0.313300
0.329100
0.344899
0.360600
0.376200
0.391699
0.407200
0.422599
0.437899
0.453100
0.468199
0.483199
0.498100
0.512800
0.527500
0.541999
0.561100
0.575200
0.589300
0.603100
0.616900
0.630400
0.643800
0.657000
0.670000
0.682800
0.695500
0.707899
0.720199
0.732199
0.744000
0.755700
0.766999
0.778200
0.789199
0.799900
0.810300
0.820600
0.830500
0.840300
0.849700
0.858900
0.867900
0.876600
0.885000
0.893100
0.901000
0.908599
0.915900
0.925200
0.931800
0.938100
0.944200
0.949900
0.955300
0.960499
0.965299
0.969799
0.973999
0.977899
0.981499
0.984799
0.987799
0.990400
0.992700
0.994699
0.996400
0.997800
0.998800
0.999499
0.999900
1.000000
0.999700
0.999199
0.998299
0.997099
0.995500
0.993700
0.991500
0.988999
0.986200
0.983100
0.978400
0.974500
0.970399
0.965899
0.961099
0.955999
0.950599
0.944899
0.938899
0.932599
0.925999
0.919099
0.911899
0.904500
0.896700
0.888700
0.880399
0.871900
0.862999
0.853900
0.844600
0.835000
0.825100
0.814999
0.804600
0.793999
0.783199
0.772099
0.760900
0.749299
0.737599
0.725700
0.713500
0.697000
0.684400
0.671599
0.658600
0.645400
0.631999
0.618499
0.604800
0.591000
0.577000
0.562800
0.548500
0.534100
0.519499
0.504799
0.490000
0.475000
0.460000
0.444799
0.429600
0.414199
0.398800
0.383299
0.367699
0.352000
0.336300
0.320500
0.304600
0.288700
0.272800
0.256800
0.240799
0.224800
0.203299
0.187300
0.171199
0.155100
0.139000
0.122899
0.106800
0.090700
0.074700
0.058699
0.042700
0.026700
0.010800
-0.005040
-0.020850
-0.036610
-0.052320
-0.067950
-0.083530
-0.099030
-0.114450
-0.129790
-0.145050
-0.160230
-0.175309
-0.190290
-0.205180
-0.219960
-0.234640
-0.249210
-0.263659
-0.277999
-0.292219
-0.310990
-0.324919
-0.338730
-0.352399
-0.365929
-0.379339
-0.392599
-0.405720
-0.418699
-0.431530
-0.444220
-0.456760
-0.469150
-0.481380
-0.493459
-0.505390
-0.517159
-0.528769
-0.540220
-0.551509
-0.562639
-0.573610
-0.584419
-0.595060
-0.605539
-0.615850
-0.625999
-0.635980
-0.645799
-0.655450
-0.664930
-0.674250
-0.683400
-0.695350
-0.704119
-0.712720
-0.721159
-0.729439
-0.737550
-0.745500
-0.753280
-0.760909
-0.768379
-0.775690
-0.782839
-0.789829
-0.796669
-0.803350
-0.809880
-0.816259
-0.822480
-0.828559
-0.834490
-0.840280
-0.845920
-0.851410
-0.856770
-0.861990
-0.867070
-0.872010
-0.876820
-0.881490
-0.886039
-0.890460
-0.894750
-0.898909
-0.904279
-0.908163
-0.911929
-0.915579
-0.919114
-0.922539
-0.925852
-0.929059
-0.932161
-0.935161
-0.938058
-0.940855
-0.943557
-0.946162
-0.948676
-0.951100
-0.953434
-0.955681
-0.957846
-0.959926
-0.961929
-0.963852
-0.965698
-0.967471
-0.969172
-0.970804
-0.972367
-0.973864
-0.975295
-0.976666
-0.977977
-0.979228
-0.980422
-0.981931
-0.983001
-0.984019
-0.984990
-0.985912
-0.986790
-0.987622
-0.988414
-0.989164
-0.989875
-0.990547
-0.991185
-0.991786
-0.992355
-0.992892
-0.993397
-0.993874
-0.994323
-0.994744
-0.995140
-0.995511
-0.995859
-0.996186
-0.996490
-0.996775
-0.997041
-0.997288
-0.997519
-0.997734
-0.997933
-0.998118
-0.998289
-0.998446
-0.998638
-0.998769
-0.998890
-0.999000
-0.999102
-0.999195
-0.999279
-0.999357
-0.999427
-0.999490
-0.999549
-0.999601
-0.999648
-0.999691
-0.999729
-0.999763
-0.999795
-0.999822
-0.999846
-0.999867
-0.999886
-0.999903
-0.999916
-0.999930
-0.999940
-0.999951
-0.999958
-0.999966
-0.999972
-0.999976
-0.999981
-0.999985
-0.999988
-0.999991
-0.999993
-0.999994
-0.999996
-0.999997
-0.999997
-0.999999
-0.999999
-0.999999
-0.999999
-0.999999
-0.999999
-1.000000
-1.000000
-1.000000
-1.000000
-1.000000
-1.000000
-1.000000
-1.000000
-1.000000
-1.000000
-1.000000
-1.000000
-1.000000
-1.000000
-1.000000
-1.000000
-1.000000
-1.000000
-1.000000
-1.000000
-1.000000
-1.000000
-1.000000
-1.000000
-1.000000
-1.000000
-1.000000
-0.999999
-0.999999
-0.999999
-0.999999
-0.999999
-0.999997
-0.999997
-0.999996
-0.999994
-0.999993
-0.999991
-0.999990
-0.999987
-0.999984
-0.999979
-0.999975
-0.999969
-0.999963
-0.999955
-0.999946
-0.999936
-0.999924
-0.999910
-0.999895
-0.999877
-0.999856
-0.999834
-0.999799
-0.999769
-0.999736
-0.999699
-0.999657
-0.999610
-0.999559
-0.999502
-0.999439
-0.999370
-0.999294
-0.999210
-0.999120
-0.999019
-0.998910
-0.998791
-0.998662
-0.998523
-0.998371
-0.998208
-0.998029
-0.997839
-0.997632
-0.997410
-0.997171
-0.996915
-0.996640
-0.996345
-0.996030
-0.995694
-0.995334
-0.994951
-0.994543
-0.993957
-0.993486
-0.992986
-0.992455
-0.991893
-0.991297
-0.990666
-0.990000
-0.989296
-0.988554
-0.987769
-0.986944
-0.986076
-0.985162
-0.984199
-0.983190
-0.982129
-0.981016
-0.979851
-0.978628
-0.977349
-0.976009
-0.974610
-0.973146
-0.971617
-0.970021
-0.968356
-0.966621
-0.964813
-0.962929
-0.960967
-0.958927
-0.956806
-0.953848
-0.951531
-0.949123
-0.946627
-0.944038
-0.941353
-0.938574
-0.935695
-0.932715
-0.929632
-0.926443
-0.923149
-0.919744
-0.916230
-0.912601
-0.908857
-0.904995
-0.901012
-0.896910
-0.892680
-0.888330
-0.883849
-0.879240
-0.874500
-0.869629
-0.864619
-0.859470
-0.854190
-0.848770
-0.843199
-0.837490
-0.831640
-0.825630
-0.817399
-0.811050
-0.804550
-0.797890
-0.791080
-0.784120
-0.777000
-0.769720
-0.762280
-0.754680
-0.746920
-0.739000
-0.730920
-0.722680
-0.714270
-0.705700
-0.696960
-0.688050
-0.678990
-0.669750
-0.660349
-0.650790
-0.641059
-0.631159
-0.621100
-0.610870
-0.600480
-0.589920
-0.579199
-0.568309
-0.557269
-0.546060
-0.534690
-0.519280
-0.507540
-0.495640
-0.483589
-0.471379
-0.459019
-0.446509
-0.433849
-0.421050
-0.408090
-0.394999
-0.381760
-0.368380
-0.354870
-0.341220
-0.327439
-0.313530
-0.299500
-0.285340
-0.271060
-0.256669
-0.242160
-0.227539
-0.212809
-0.197970
-0.183040
-0.168010
-0.152880
-0.137670
-0.122359
-0.106980
-0.091519
-0.075979
-0.055159
-0.039469
-0.023719
-0.007920
0.007900
0.023800
0.039799
0.055800
0.071800
0.087799
0.103900
0.120000
0.136000
0.152100
0.168199
0.184300
0.200400
0.216499
0.232500
0.248599
0.264600
0.280500
0.296500
0.312300
0.328200
0.343900
0.359599
0.375199
0.390799
0.406300
0.421699
0.436999
0.452200
0.472300
0.487300
0.502099
0.516799
0.531400
0.545899
0.560200
0.574399
0.588400
0.602299
0.616000
0.629599
0.643000
0.656200
0.669199
0.682099
0.694699
0.707200
0.719400
0.731500
0.743299
0.754999
0.766399
0.777499
0.788500
0.799200
0.809700
0.819900
0.829900
0.839700
0.849199
0.858400
0.867400
0.878899
0.887200
0.895300
0.903100
0.910600
0.917800
0.924799
0.931399
0.937800
0.943800
0.949600
0.955000
0.960199
0.964999
0.969600
0.973800
0.977700
0.981300
0.984600
0.987600
0.990199
0.992599
0.994600
0.996300
0.997699
0.998700
0.999499
0.999900
1.000000
0.999799
0.999199
0.998299
0.997099
0.994999
0.993100
0.990799
0.988300
0.985399
0.982099
0.978600
0.974800
0.970600
0.966100
0.961399
0.956299
0.950899
0.945199
0.939199
0.933000
0.926400
0.919500
0.912400
0.904900
0.897199
0.889200
0.880900
0.872400
0.863599
0.854500
0.845200
0.835600
0.825700
0.815599
0.805300
0.794700
0.783900
0.769099
0.757699
0.746200
0.734400
0.722400
0.710200
0.697800
0.685099
0.672300
0.659400
0.646200
0.632800
0.619300
0.605599
0.591799
0.577800
0.563700
0.549400
0.534900
0.520399
0.505699
0.490900
0.475900
0.460900
0.445699
0.430500
0.415200
0.399700
0.384199
0.368599
0.352999
0.337200
0.321400
0.300300
0.284400
0.268399
0.252499
0.236400
0.220399
0.204300
0.188200
0.172099
0.156000
0.139900
0.123900
0.107800
0.091699
0.075700
0.059599
0.043699
0.027700
0.011800
-0.004080
-0.019900
-0.035659
-0.051370
-0.067009
-0.082579
-0.098089
-0.113520
-0.128869
-0.144130
-0.159310
-0.174400
-0.189390
-0.204280
-0.223969
-0.238620
-0.253159
-0.267580
-0.281890
-0.296080
-0.310140
-0.324079
-0.337890
-0.351570
-0.365119
-0.378529
-0.391800
-0.404929
-0.417919
-0.430759
-0.443460
-0.456000
-0.468400
-0.480640
-0.492739
-0.504670
-0.516450
-0.528070
-0.539530
-0.550830
-0.561970
-0.572950
-0.583770
-0.594420
-0.604909
-0.615229
-0.625390
-0.638670
-0.648439
-0.658050
-0.667489
-0.676759
-0.685870
-0.694810
-0.703590
-0.712200
-0.720649
-0.728940
-0.737059
-0.745020
-0.752820
-0.760450
-0.767929
-0.775249
-0.782410
-0.789409
-0.796260
-0.802950
-0.809490
-0.815869
-0.822109
-0.828199
-0.834139
-0.839929
-0.845580
-0.851089
-0.856450
-0.861670
-0.866760
-0.871710
-0.878110
-0.882750
-0.887260
-0.891640
-0.895900
-0.900030
-0.904041
-0.907930
-0.911704
-0.915361
-0.918903
-0.922333
-0.925656
-0.928869
-0.931977
-0.934981
-0.937885
-0.940689
-0.943396
-0.946008
-0.948526
-0.950955
-0.953295
-0.955548
-0.957717
-0.959803
-0.961809
-0.963736
-0.965589
-0.967366
-0.969072
-0.970707
-0.972274
-0.974260
-0.975676
-0.977029
-0.978324
-0.979560
-0.980740
-0.981865
-0.982938
-0.983959
-0.984933
-0.985858
-0.986737
-0.987574
-0.988366
-0.989119
-0.989833
-0.990508
-0.991147
-0.991750
-0.992322
-0.992860
-0.993367
-0.993846
-0.994296
-0.994719
-0.995116
-0.995490
-0.995839
-0.996166
-0.996472
-0.996759
-0.997026
-0.997275
-0.997579
-0.997789
-0.997984
-0.998166
-0.998332
-0.998487
-0.998631
-0.998761
-0.998883
-0.998994
-0.999096
-0.999189
-0.999274
-0.999352
-0.999423
-0.999487
-0.999546
-0.999598
-0.999646
-0.999688
-0.999727
-0.999762
-0.999792
-0.999820
-0.999844
-0.999865
-0.999885
-0.999901
-0.999916
-0.999928
-0.999940
-0.999949
-0.999958
-0.999967
-0.999973
-0.999978
-0.999982
-0.999985
-0.999988
-0.999991
-0.999993
-0.999994
-0.999996
-0.999997
-0.999997
-0.999999
-0.999999
-0.999999
-0.999999
-0.999999
-0.999999
-1.000000
-1.000000
-1.000000
-1.000000
-1.000000
-1.000000
-1.000000
-1.000000
-1.000000
-1.000000
-1.000000
-1.000000
-1.000000
-1.000000
-1.000000
-1.000000
-1.000000
-1.000000
-1.000000
-1.000000
-1.000000
-1.000000
-1.000000
-1.000000
-1.000000
-1.000000
-1.000000
-0.999999
-0.999999
-0.999999
-0.999999
-0.999999
-0.999997
-0.999997
-0.999996
-0.999994
-0.999993
-0.999991
-0.999990
-0.999987
-0.999984
-0.999979
-0.999975
-0.999969
-0.999963
-0.999955
-0.999946
-0.999936
-0.999921
-0.999906
-0.999889
-0.999871
-0.999850
-0.999828
-0.999801
-0.999771
-0.999738
-0.999700
-0.999660
-0.999613
-0.999562
-0.999505
-0.999442
-0.999375
-0.999298
-0.999216
-0.999124
-0.999025
-0.998917
-0.998799
-0.998671
-0.998532
-0.998380
-0.998217
-0.998041
-0.997851
-0.997645
-0.997423
-0.997186
-0.996931
-0.996657
-0.996261
-0.995940
-0.995598
-0.995232
-0.994842
-0.994426
-0.993985
-0.993516
-0.993016
-0.992488
-0.991927
-0.991333
-0.990705
-0.990042
-0.989340
-0.988600
-0.987819
-0.986995
-0.986130
-0.985218
-0.984259
-0.983253
-0.982195
-0.981085
-0.979923
-0.978703
-0.977428
-0.976093
-0.974695
-0.973237
-0.971712
-0.970120
-0.968460
-0.966135
-0.964306
-0.962401
-0.960420
-0.958357
-0.956214
-0.953986
-0.951673
-0.949272
-0.946780
-0.944197
-0.941518
-0.938745
-0.935872
-0.932898
-0.929821
-0.926641
-0.923352
-0.919954
-0.916446
-0.912823
-0.909087
-0.905232
-0.901258
-0.897160
-0.892939
-0.888600
-0.884130
-0.879529
-0.874789
-0.869929
-0.864930
-0.859789
-0.852730
-0.847260
-0.841660
-0.835909
-0.830010
-0.823969
-0.817780
-0.811440
-0.804949
-0.798300
-0.791500
-0.784549
-0.777430
-0.770160
-0.762739
-0.755149
-0.747400
-0.739489
-0.731419
-0.723180
-0.714780
-0.706219
-0.697489
-0.688600
-0.679540
-0.670320
-0.660930
-0.651370
-0.641650
-0.631759
-0.621709
-0.611490
-0.601110
-0.587010
-0.576250
-0.565320
-0.554230
-0.542970
-0.531559
-0.519990
-0.508260
-0.496369
-0.484330
-0.472129
-0.459780
-0.447270
-0.434620
-0.421830
-0.408880
-0.395790
-0.382560
-0.369199
-0.355690
-0.342049
-0.328279
-0.314380
-0.300349
-0.286200
-0.271930
-0.257539
-0.243040
-0.228420
-0.213700
-0.198870
-0.183949
-0.168919
-0.148740
-0.133500
-0.118180
-0.102769
-0.087289
-0.071740
-0.056110
-0.040429
-0.024679
-0.008880
0.007000
0.022900
0.038800
0.054799
0.070800
0.086800
0.102900
0.118999
0.135100
0.151200
0.167299
0.183400
0.199399
0.215500
0.231600
0.247600
0.263599
0.279600
0.295500
0.311400
0.327199
0.343000
0.358699
0.379500
0.394999
0.410500
0.425899
0.441100
0.456300
0.471400
0.486400
0.501199
0.515899
0.530500
0.544999
0.559300
0.573499
0.587599
0.601500
0.615199
0.628800
0.642199
0.655399
0.668400
0.681300
0.694000
0.706399
0.718699
0.730800
0.742600
0.754300
0.765700
0.776899
0.787800
0.798600
0.809100
0.822700
0.832600
0.842299
0.851700
0.860899
0.869800
0.878400
0.886699
0.894799
0.902599
0.910200
0.917400
0.924300
0.931000
0.937399
0.943399
0.949200
0.954700
0.959899
0.964699
0.969300
0.973500
0.977500
0.981100
0.984400
0.987400
0.990100
0.992500
0.994500
0.996199
0.997600
0.998700
0.999400
1.000000
1.000000
0.999600
0.999000
0.997999
0.996799
0.995200
0.993199
0.991000
0.988399
0.985500
0.982300
0.978799
0.975000
0.970900
0.966400
0.961699
0.956599
0.951199
0.945600
0.939600
0.933400
0.926800
0.919999
0.912799
0.905400
0.897700
0.889699
0.881500
0.872899
0.864100
0.855100
0.845700
0.832900
0.823000
0.812800
0.802399
0.791800
0.780900
0.769800
0.758400
0.746899
0.735100
0.723100
0.710899
0.698500
0.685900
0.673099
0.660100
0.646999
0.633700
0.620200
0.606499
0.592600
0.578700
0.564499
0.550200
0.535800
0.521299
0.506599
0.491800
0.476800
0.461800
0.446700
0.431400
0.416100
0.395500
0.379999
0.364399
0.348700
0.332899
0.317100
0.301300
0.285400
0.269400
0.253399
0.237400
0.221400
0.205300
0.189199
0.173100
0.157000
0.140899
0.124800
0.108700
0.092700
0.076600
0.060600
0.044599
0.028699
0.012799
-0.003120
-0.018940
-0.034710
-0.050419
-0.066060
-0.081640
-0.097150
-0.112579
-0.133039
-0.148279
-0.163429
-0.178489
-0.193459
-0.208320
-0.223080
-0.237739
-0.252280
-0.266710
-0.281029
-0.295219
-0.309289
-0.323239
-0.337060
-0.350749
-0.364300
-0.377719
-0.391000
-0.404140
-0.417139
-0.429990
-0.442690
-0.455250
-0.467650
-0.479910
-0.492010
-0.503950
-0.515740
-0.527370
-0.538840
-0.550150
-0.561300
-0.575920
-0.586690
-0.597289
-0.607740
-0.618010
-0.628129
-0.638070
-0.647860
-0.657469
-0.666919
-0.676210
-0.685320
-0.694279
-0.703060
-0.711690
-0.720150
-0.728440
-0.736570
-0.744540
-0.752350
-0.760000
-0.767479
-0.774810
-0.781980
-0.788989
-0.795850
-0.802549
-0.809100
-0.815490
-0.821740
-0.827830
-0.833779
-0.839580
-0.847099
-0.852559
-0.857890
-0.863080
-0.868129
-0.873040
-0.877819
-0.882469
-0.886990
-0.891379
-0.895639
-0.899779
-0.903801
-0.907699
-0.911479
-0.915142
-0.918691
-0.922129
-0.925456
-0.928677
-0.931792
-0.934803
-0.937711
-0.940522
-0.943234
-0.945852
-0.948376
-0.950811
-0.953155
-0.955414
-0.957588
-0.959679
-0.961690
-0.964249
-0.966081
-0.967839
-0.969525
-0.971140
-0.972690
-0.974173
-0.975592
-0.976950
-0.978247
-0.979486
-0.980670
-0.981798
-0.982873
-0.983899
-0.984874
-0.985804
-0.986686
-0.987525
-0.988321
-0.989074
-0.989791
-0.990468
-0.991110
-0.991716
-0.992287
-0.992829
-0.993337
-0.993817
-0.994269
-0.994695
-0.995094
-0.995467
-0.995931
-0.996252
-0.996552
-0.996834
-0.997095
-0.997339
-0.997566
-0.997777
-0.997974
-0.998155
-0.998323
-0.998478
-0.998622
-0.998754
-0.998875
-0.998988
-0.999090
-0.999184
-0.999270
-0.999348
-0.999418
-0.999483
-0.999543
-0.999595
-0.999643
-0.999687
-0.999724
-0.999760
-0.999790
-0.999819
-0.999843
-0.999864
-0.999883
-0.999906
-0.999919
-0.999933
-0.999943
-0.999952
-0.999960
-0.999967
-0.999973
-0.999978
-0.999982
-0.999985
-0.999988
-0.999991
-0.999993
-0.999994
-0.999996
-0.999997
-0.999997
-0.999999
-0.999999
-0.999999
-0.999999
-0.999999
-0.999999
-1.000000
-1.000000
-1.000000
-1.000000
-1.000000
-1.000000
-1.000000
-1.000000
-1.000000
-1.000000
-1.000000
-1.000000
-1.000000
-1.000000
-1.000000
-1.000000
-1.000000
-1.000000
-1.000000
-1.000000
-1.000000
-1.000000
-1.000000
-1.000000
-1.000000
-1.000000
-1.000000
-0.999999
-0.999999
-0.999999
-0.999999
-0.999999
-0.999997
-0.999997
-0.999996
-0.999994
-0.999993
-0.999991
-0.999990
-0.999987
-0.999984
-0.999979
-0.999973
-0.999967
-0.999961
-0.999952
-0.999943
-0.999933
-0.999921
-0.999907
-0.999891
-0.999873
-0.999852
-0.999829
-0.999802
-0.999774
-0.999741
-0.999703
-0.999661
-0.999616
-0.999565
-0.999508
-0.999447
-0.999379
-0.999303
-0.999220
-0.999130
-0.999031
-0.998925
-0.998806
-0.998679
-0.998541
-0.998391
-0.998227
-0.998052
-0.997795
-0.997587
-0.997360
-0.997117
-0.996858
-0.996579
-0.996280
-0.995961
-0.995619
-0.995254
-0.994866
-0.994453
-0.994012
-0.993544
-0.993048
-0.992521
-0.991962
-0.991371
-0.990744
-0.990082
-0.989383
-0.988645
-0.987867
-0.987046
-0.986184
-0.985275
-0.984319
-0.983314
-0.982261
-0.981154
-0.979995
-0.978780
-0.977506
-0.975718
-0.974304
-0.972826
-0.971284
-0.969673
-0.967995
-0.966244
-0.964419
-0.962518
-0.960541
-0.958485
-0.956347
-0.954124
-0.951816
-0.949420
-0.946935
-0.944356
-0.941683
-0.938916
-0.936049
-0.933082
-0.930010
-0.926836
-0.923554
-0.920164
-0.916662
-0.913047
-0.909316
-0.905469
-0.901501
-0.897409
-0.893200
-0.888870
-0.882889
-0.878250
-0.873480
-0.868579
-0.863539
-0.858370
-0.853050
-0.847600
-0.841999
-0.836260
-0.830370
-0.824340
-0.818160
-0.811830
-0.805339
-0.798709
-0.791920
-0.784969
-0.777870
-0.770610
-0.763189
-0.755610
-0.747870
-0.739969
-0.731910
-0.723690
-0.715300
-0.706740
-0.698029
-0.689140
-0.680089
-0.670879
-0.661500
-0.648739
-0.638970
-0.629040
-0.618940
-0.608680
-0.598249
-0.587659
-0.576900
-0.565980
-0.554899
-0.543660
-0.532260
-0.520690
-0.508969
-0.497089
-0.485059
-0.472870
-0.460530
-0.448039
-0.435390
-0.422610
-0.409669
-0.396589
-0.383370
-0.370009
-0.356509
-0.342880
-0.329119
-0.315229
-0.301210
-0.287059
-0.272800
-0.258420
-0.239059
-0.224419
-0.209670
-0.194809
-0.179860
-0.164809
-0.149659
-0.134430
-0.119110
-0.103710
-0.088230
-0.072679
-0.057060
-0.041380
-0.025630
-0.009840
0.006000
0.021900
0.037900
0.053800
0.069799
0.085900
0.101899
0.118000
0.134100
0.150199
0.166300
0.182400
0.198499
0.214500
0.230599
0.246600
0.262600
0.283900
0.299800
0.315700
0.331500
0.347299
0.362899
0.378600
0.394099
0.409600
0.424900
0.440200
0.455400
0.470500
0.485500
0.500299
0.514999
0.529699
0.544099
0.558499
0.572700
0.586699
0.600600
0.614400
0.627900
0.641400
0.654600
0.667600
0.680500
0.693199
0.705700
0.718000
0.730000
0.741900
0.757399
0.768799
0.779899
0.790800
0.801499
0.811900
0.822100
0.832000
0.841699
0.851100
0.860299
0.869200
0.877900
0.886200
0.894300
0.902200
0.909700
0.916999
0.923899
0.930600
0.937000
0.943099
0.948900
0.954400
0.959599
0.964399
0.969000
0.973300
0.977299
0.980899
0.984199
0.987199
0.989899
0.993000
0.994999
0.996600
0.997900
0.998899
0.999600
0.999900
1.000000
0.999700
0.999100
0.998100
0.996799
0.995299
0.993400
0.991099
0.988600
0.985699
0.982500
0.979099
0.975300
0.971100
0.966700
0.961999
0.956899
0.951600
0.945900
0.940000
0.933700
0.927199
0.920400
0.913300
0.905899
0.898200
0.887500
0.879199
0.870600
0.861700
0.852499
0.843199
0.833500
0.823600
0.813499
0.803100
0.792400
0.781600
0.770500
0.759100
0.747600
0.735799
0.723799
0.711700
0.699300
0.686700
0.673900
0.660900
0.647800
0.634500
0.621000
0.607300
0.593500
0.579499
0.565399
0.551100
0.536700
0.522100
0.507499
0.487699
0.472800
0.457699
0.442500
0.427300
0.411900
0.396400
0.380899
0.365299
0.349600
0.333900
0.318100
0.302200
0.286300
0.270400
0.254400
0.238399
0.222300
0.206299
0.190200
0.174100
0.157999
0.141900
0.125800
0.109699
0.093700
0.077599
0.061600
0.045600
0.029599
0.013699
-0.002160
-0.017980
-0.039000
-0.054690
-0.070320
-0.085879
-0.101370
-0.116779
-0.132109
-0.147360
-0.162520
-0.177580
-0.192550
-0.207420
-0.222190
-0.236850
-0.251400
-0.265840
-0.280159
-0.294370
-0.308440
-0.322399
-0.336229
-0.349920
-0.363480
-0.376909
-0.390199
-0.403350
-0.416350
-0.429210
-0.441930
-0.454489
-0.466909
-0.479170
-0.491280
-0.507180
-0.518929
-0.530509
-0.541939
-0.553210
-0.564310
-0.575260
-0.586039
-0.596659
-0.607110
-0.617400
-0.627520
-0.637480
-0.647269
-0.656890
-0.666349
-0.675649
-0.684780
-0.693739
-0.702540
-0.711169
-0.719640
-0.727939
-0.736080
-0.744060
-0.751879
-0.759540
-0.767029
-0.774370
-0.781549
-0.788569
-0.795430
-0.802150
-0.810850
-0.817210
-0.823410
-0.829470
-0.835380
-0.841140
-0.846760
-0.852229
-0.857569
-0.862770
-0.867820
-0.872749
-0.877530
-0.882190
-0.886720
-0.891120
-0.895390
-0.899539
-0.903561
-0.907465
-0.911253
-0.914923
-0.918480
-0.921924
-0.925258
-0.928485
-0.931606
-0.934623
-0.937537
-0.940354
-0.943072
-0.945696
-0.948226
-0.951459
-0.953779
-0.956014
-0.958165
-0.960235
-0.962224
-0.964135
-0.965971
-0.967734
-0.969424
-0.971044
-0.972598
-0.974085
-0.975508
-0.976869
-0.978169
-0.979413
-0.980599
-0.981730
-0.982810
-0.983839
-0.984817
-0.985749
-0.986634
-0.987475
-0.988273
-0.989031
-0.989749
-0.990429
-0.991071
-0.991680
-0.992254
-0.992796
-0.993471
-0.993943
-0.994387
-0.994806
-0.995197
-0.995565
-0.995910
-0.996234
-0.996535
-0.996817
-0.997080
-0.997324
-0.997552
-0.997765
-0.997962
-0.998145
-0.998313
-0.998469
-0.998613
-0.998746
-0.998868
-0.998980
-0.999084
-0.999178
-0.999264
-0.999343
-0.999415
-0.999480
-0.999538
-0.999592
-0.999640
-0.999684
-0.999723
-0.999768
-0.999798
-0.999825
-0.999849
-0.999870
-0.999888
-0.999904
-0.999919
-0.999931
-0.999942
-0.999952
-0.999960
-0.999967
-0.999972
-0.999978
-0.999982
-0.999985
-0.999988
-0.999991
-0.999993
-0.999994
-0.999996
-0.999997
-0.999997
-0.999997
-0.999999
-0.999999
-0.999999
-0.999999
-0.999999
-1.000000
-1.000000
-1.000000
-1.000000
-1.000000
-1.000000
-1.000000
-1.000000
-1.000000
-1.000000
-1.000000
-1.000000
-1.000000
-1.000000
-1.000000
-1.000000
-1.000000
-1.000000
-1.000000
-1.000000
-1.000000
-1.000000
-1.000000
-1.000000
-1.000000
-1.000000
-1.000000
-0.999999
-0.999999
-0.999999
-0.999999
-0.999999
-0.999997
-0.999997
-0.999996
-0.999994
-0.999993
-0.999991
-0.999988
-0.999985
-0.999982
-0.999978
-0.999973
-0.999967
-0.999961
-0.999954
-0.999945
-0.999934
-0.999922
-0.999907
-0.999892
-0.999874
-0.999853
-0.999831
-0.999804
-0.999775
-0.999742
-0.999705
-0.999664
-0.999619
-0.999568
-0.999513
-0.999451
-0.999382
-0.999309
-0.999226
-0.999136
-0.999039
-0.998931
-0.998773
-0.998643
-0.998500
-0.998347
-0.998181
-0.998002
-0.997807
-0.997599
-0.997375
-0.997134
-0.996874
-0.996597
-0.996298
-0.995980
-0.995641
-0.995278
-0.994891
-0.994479
-0.994041
-0.993574
-0.993079
-0.992554
-0.991996
-0.991407
-0.990783
-0.990124
-0.989427
-0.988692
-0.987916
-0.987097
-0.986236
-0.985330
-0.984379
-0.983032
-0.981964
-0.980844
-0.979669
-0.978439
-0.977149
-0.975802
-0.974392
-0.972919
-0.971380
-0.969774
-0.968098
-0.966352
-0.964531
-0.962637
-0.960664
-0.958612
-0.956479
-0.954261
-0.951958
-0.949567
-0.947088
-0.944515
-0.941848
-0.939087
-0.936226
-0.933264
-0.930199
-0.927031
-0.923757
-0.920373
-0.916876
-0.913269
-0.908278
-0.904399
-0.900399
-0.896280
-0.892030
-0.887659
-0.883159
-0.878530
-0.873769
-0.868879
-0.863850
-0.858679
-0.853380
-0.847930
-0.842340
-0.836610
-0.830740
-0.824710
-0.818539
-0.812220
-0.805740
-0.799110
-0.792330
-0.785400
-0.778300
-0.771049
-0.763639
-0.756079
-0.748350
-0.740460
-0.732400
-0.724189
-0.715810
-0.704380
-0.695620
-0.686689
-0.677599
-0.668340
-0.658909
-0.649320
-0.639570
-0.629650
-0.619560
-0.609300
-0.598890
-0.588300
-0.577560
-0.566650
-0.555580
-0.544350
-0.532950
-0.521400
-0.509689
-0.497820
-0.485790
-0.473610
-0.461280
-0.448800
-0.436170
-0.423379
-0.410460
-0.397390
-0.384180
-0.370819
-0.357340
-0.343710
-0.325339
-0.311419
-0.297360
-0.283189
-0.268890
-0.254479
-0.239950
-0.225310
-0.210570
-0.195720
-0.180769
-0.165720
-0.150580
-0.135349
-0.120040
-0.104640
-0.089170
-0.073620
-0.058009
-0.042330
-0.026590
-0.010789
0.005100
0.020899
0.036900
0.052900
0.068899
0.084900
0.100999
0.117000
0.133099
0.149200
0.165300
0.186799
0.202900
0.218899
0.235000
0.250999
0.267000
0.282900
0.298900
0.314700
0.330499
0.346300
0.361999
0.377599
0.393199
0.408600
0.424000
0.439300
0.454500
0.469600
0.484500
0.499399
0.514200
0.528799
0.543300
0.557599
0.571800
0.585900
0.599800
0.613500
0.627100
0.640500
0.653800
0.666900
0.684000
0.696600
0.709000
0.721300
0.733300
0.745099
0.756700
0.768100
0.779200
0.790099
0.800800
0.811300
0.821500
0.831400
0.841099
0.850600
0.859800
0.868699
0.877399
0.885700
0.893899
0.901699
0.909300
0.916500
0.923500
0.930199
0.936600
0.942700
0.948499
0.954000
0.959299
0.964200
0.968800
0.974400
0.978300
0.981799
0.985099
0.988000
0.990600
0.992899
0.994900
0.996499
0.997900
0.998899
0.999600
0.999900
1.000000
0.999700
0.999100
0.998200
0.996900
0.995400
0.993499
0.991300
0.988800
0.985900
0.982800
0.979300
0.975499
0.971400
0.967000
0.962299
0.957199
0.951900
0.946300
0.940399
0.931999
0.925399
0.918499
0.911299
0.903799
0.895999
0.888000
0.879700
0.871099
0.862200
0.853099
0.843700
0.834100
0.824200
0.814099
0.803700
0.793099
0.782200
0.771100
0.759799
0.748300
0.736500
0.724600
0.712399
0.700000
0.687400
0.674700
0.661699
0.648600
0.635299
0.621799
0.608100
0.594300
0.575700
0.561499
0.547200
0.532699
0.518200
0.503400
0.488599
0.473700
0.458599
0.443400
0.428200
0.412800
0.397399
0.381900
0.366300
0.350599
0.334800
0.319000
0.303199
0.287299
0.271300
0.255400
0.239299
0.223300
0.207199
0.191200
0.175099
0.159000
0.142900
0.126799
0.110700
0.094600
0.078600
0.057199
0.041200
0.025300
0.009400
-0.006480
-0.022290
-0.038040
-0.053740
-0.069370
-0.084940
-0.100429
-0.115849
-0.131179
-0.146440
-0.161599
-0.176670
-0.191650
-0.206530
-0.221299
-0.235969
-0.250519
-0.264970
-0.279300
-0.293509
-0.307600
-0.321559
-0.335389
-0.349099
-0.362670
-0.376099
-0.389400
-0.402550
-0.415570
-0.432690
-0.445369
-0.457890
-0.470269
-0.482490
-0.494550
-0.506470
-0.518220
-0.529819
-0.541249
-0.552529
-0.563650
-0.574600
-0.585390
-0.596020
-0.606480
-0.616780
-0.626910
-0.636880
-0.646680
-0.656320
-0.665790
-0.675090
-0.684229
-0.693199
-0.702010
-0.710650
-0.719130
-0.727440
-0.735600
-0.743580
-0.751410
-0.759079
-0.769050
-0.776340
-0.783480
-0.790459
-0.797280
-0.803950
-0.810460
-0.816829
-0.823039
-0.829110
-0.835020
-0.840799
-0.846420
-0.851910
-0.857250
-0.862450
-0.867520
-0.872449
-0.877249
-0.881910
-0.886450
-0.890850
-0.895129
-0.899290
-0.903319
-0.907233
-0.911026
-0.914704
-0.918268
-0.921718
-0.925060
-0.928293
-0.931420
-0.935428
-0.938316
-0.941104
-0.943798
-0.946395
-0.948901
-0.951315
-0.953641
-0.955882
-0.958038
-0.960112
-0.962107
-0.964023
-0.965863
-0.967629
-0.969324
-0.970948
-0.972505
-0.973996
-0.975423
-0.976788
-0.978093
-0.979339
-0.980529
-0.981664
-0.982747
-0.983778
-0.984760
-0.985693
-0.986581
-0.987424
-0.988225
-0.988986
-0.989938
-0.990607
-0.991240
-0.991840
-0.992406
-0.992938
-0.993442
-0.993916
-0.994362
-0.994780
-0.995175
-0.995544
-0.995890
-0.996214
-0.996517
-0.996801
-0.997065
-0.997311
-0.997540
-0.997753
-0.997950
-0.998134
-0.998304
-0.998460
-0.998605
-0.998739
-0.998862
-0.998974
-0.999078
-0.999172
-0.999259
-0.999339
-0.999411
-0.999496
-0.999553
-0.999606
-0.999652
-0.999694
-0.999733
-0.999766
-0.999796
-0.999823
-0.999847
-0.999868
-0.999888
-0.999904
-0.999918
-0.999931
-0.999942
-0.999951
-0.999960
-0.999966
-0.999972
-0.999978
-0.999981
-0.999985
-0.999988
-0.999990
-0.999993
-0.999994
-0.999996
-0.999996
-0.999997
-0.999997
-0.999999
-0.999999
-0.999999
-0.999999
-0.999999
-1.000000
-1.000000
-1.000000
-1.000000
-1.000000
-1.000000
-1.000000
-1.000000
-1.000000
-1.000000
-1.000000
-1.000000
-1.000000
-1.000000
-1.000000
-1.000000
-1.000000
-1.000000
-1.000000
-1.000000
-1.000000
-1.000000
-1.000000
-1.000000
-1.000000
-1.000000
-1.000000
-0.999999
-0.999999
-0.999999
-0.999999
-0.999999
-0.999997
-0.999997
-0.999996
-0.999994
-0.999993
-0.999991
-0.999988
-0.999987
-0.999982
-0.999979
-0.999973
-0.999969
-0.999961
-0.999954
-0.999945
-0.999934
-0.999922
-0.999909
-0.999894
-0.999876
-0.999855
-0.999832
-0.999805
-0.999777
-0.999744
-0.999708
-0.999667
-0.999622
-0.999571
-0.999516
-0.999454
-0.999363
-0.999286
-0.999202
-0.999111
-0.999010
-0.998901
-0.998781
-0.998650
-0.998509
-0.998356
-0.998191
-0.998013
-0.997821
-0.997612
-0.997389
-0.997149
-0.996891
-0.996613
-0.996318
-0.996000
-0.995662
-0.995301
-0.994915
-0.994504
-0.994068
-0.993603
-0.993109
-0.992586
-0.992032
-0.991444
-0.990822
-0.990165
-0.989470
-0.988483
-0.987697
-0.986868
-0.985995
-0.985075
-0.984109
-0.983095
-0.982030
-0.980914
-0.979741
-0.978514
-0.977230
-0.975885
-0.974479
-0.973009
-0.971475
-0.969873
-0.968202
-0.966460
-0.964644
-0.962754
-0.960786
-0.958738
-0.956610
-0.954397
-0.952101
-0.949716
-0.947241
-0.944674
-0.942013
-0.939256
-0.936402
-0.933447
-0.929347
-0.926149
-0.922845
-0.919429
-0.915904
-0.912265
-0.908509
-0.904638
-0.900645
-0.896530
-0.892290
-0.887929
-0.883440
-0.878820
-0.874060
-0.869179
-0.864160
-0.859000
-0.853699
-0.848269
-0.842689
-0.836959
-0.831100
-0.825079
-0.818920
-0.812599
-0.806140
-0.799519
-0.792750
-0.785820
-0.778740
-0.771499
-0.764100
-0.753979
-0.746209
-0.738280
-0.730180
-0.721920
-0.713500
-0.704910
-0.696150
-0.687240
-0.678150
-0.668899
-0.659490
-0.649909
-0.640159
-0.630250
-0.620170
-0.609930
-0.599520
-0.588949
-0.578209
-0.567319
-0.556249
-0.545029
-0.533650
-0.522100
-0.510400
-0.498540
-0.486529
-0.474360
-0.462030
-0.449560
-0.436939
-0.424159
-0.406909
-0.393799
-0.380550
-0.367159
-0.353629
-0.339970
-0.326179
-0.312259
-0.298219
-0.284050
-0.269760
-0.255349
-0.240829
-0.226200
-0.211459
-0.196620
-0.181680
-0.166639
-0.151500
-0.136279
-0.120970
-0.105580
-0.090109
-0.074569
-0.058960
-0.043279
-0.027550
-0.011749
0.004099
0.019999
0.035899
0.051900
0.067900
0.089299
0.105300
0.121399
0.137500
0.153600
0.169699
0.185800
0.201900
0.217999
0.234000
0.250000
0.265999
0.282000
0.297900
0.313800
0.329599
0.345300
0.361000
0.376699
0.392200
0.407700
0.423100
0.438400
0.453600
0.468700
0.483600
0.498499
0.513300
0.527899
0.542400
0.556699
0.571000
0.585000
0.603600
0.617299
0.630799
0.644200
0.657400
0.670399
0.683200
0.695899
0.708300
0.720499
0.732600
0.744400
0.756000
0.767400
0.778500
0.789499
0.800200
0.810600
0.820900
0.830800
0.840499
0.850000
0.859200
0.868200
0.876799
0.885199
0.893400
0.901200
0.908800
0.916099
0.923100
0.929800
0.936199
0.944299
0.950100
0.955500
0.960600
0.965400
0.970000
0.974200
0.978000
0.981600
0.984900
0.987799
0.990499
0.992800
0.994800
0.996400
0.997800
0.998800
0.999499
0.999900
1.000000
0.999700
0.999100
0.998200
0.997000
0.995500
0.993600
0.991399
0.988900
0.986100
0.982999
0.979500
0.975700
0.971599
0.965700
0.960900
0.955800
0.950400
0.944700
0.938700
0.932400
0.925800
0.918900
0.911700
0.904200
0.896500
0.888499
0.880200
0.871600
0.862800
0.853699
0.844300
0.834700
0.824800
0.814699
0.804300
0.793699
0.782899
0.771799
0.760500
0.748999
0.737299
0.725299
0.713100
0.700800
0.688200
0.675499
0.658200
0.645000
0.631600
0.618100
0.604399
0.590500
0.576499
0.562399
0.548100
0.533599
0.519000
0.504300
0.489499
0.474600
0.459499
0.444400
0.429100
0.413800
0.398299
0.382800
0.367200
0.351499
0.335800
0.319999
0.304200
0.288300
0.272299
0.256300
0.240300
0.224299
0.208200
0.192100
0.175999
0.154600
0.138499
0.122400
0.106300
0.090199
0.074200
0.058200
0.042199
0.026299
0.010300
-0.005520
-0.021330
-0.037090
-0.052789
-0.068430
-0.084000
-0.099490
-0.114919
-0.130260
-0.145510
-0.160680
-0.175759
-0.190740
-0.205630
-0.220410
-0.235080
-0.249649
-0.264100
-0.278430
-0.292650
-0.306739
-0.320710
-0.334560
-0.352810
-0.366340
-0.379740
-0.393000
-0.406120
-0.419089
-0.431920
-0.444600
-0.457140
-0.469519
-0.481750
-0.493830
-0.505750
-0.517510
-0.529120
-0.540570
-0.551850
-0.562980
-0.573940
-0.584740
-0.595380
-0.605850
-0.616159
-0.626299
-0.636280
-0.646090
-0.655740
-0.665220
-0.674530
-0.683680
-0.692659
-0.701479
-0.710130
-0.721410
-0.729679
-0.737790
-0.745729
-0.753520
-0.761140
-0.768600
-0.775900
-0.783049
-0.790039
-0.796870
-0.803550
-0.810070
-0.816450
-0.822670
-0.828739
-0.834670
-0.840450
-0.846090
-0.851580
-0.856930
-0.862140
-0.867220
-0.872160
-0.876960
-0.881629
-0.886180
-0.890590
-0.894880
-0.899040
-0.903079
-0.906999
-0.910800
-0.915687
-0.919219
-0.922641
-0.925951
-0.929155
-0.932254
-0.935250
-0.938143
-0.940939
-0.943636
-0.946240
-0.948751
-0.951172
-0.953503
-0.955749
-0.957910
-0.959989
-0.961987
-0.963909
-0.965754
-0.967524
-0.969223
-0.970852
-0.972412
-0.973908
-0.975339
-0.976707
-0.978016
-0.979264
-0.980458
-0.981597
-0.982683
-0.983716
-0.985018
-0.985939
-0.986815
-0.987648
-0.988438
-0.989185
-0.989896
-0.990568
-0.991203
-0.991804
-0.992371
-0.992907
-0.993412
-0.993888
-0.994335
-0.994756
-0.995151
-0.995523
-0.995869
-0.996195
-0.996499
-0.996784
-0.997048
-0.997296
-0.997527
-0.997740
-0.997939
-0.998122
-0.998293
-0.998451
-0.998596
-0.998731
-0.998854
-0.999003
-0.999105
-0.999198
-0.999282
-0.999358
-0.999429
-0.999493
-0.999550
-0.999603
-0.999649
-0.999693
-0.999730
-0.999765
-0.999795
-0.999822
-0.999846
-0.999867
-0.999886
-0.999903
-0.999918
-0.999930
-0.999942
-0.999951
-0.999958
-0.999966
-0.999972
-0.999976
-0.999981
-0.999985
-0.999988
-0.999990
-0.999993
-0.999994
-0.999996
-0.999997
-0.999997
-0.999999
-0.999999
-0.999999
-0.999999
-0.999999
-0.999999
-1.000000
-1.000000
-1.000000
-1.000000
-1.000000
-1.000000
-1.000000
-1.000000
-1.000000
-1.000000
-1.000000
-1.000000
-1.000000
-1.000000
-1.000000
-1.000000
-1.000000
-1.000000
-1.000000
-1.000000
-1.000000
-1.000000
-1.000000
-1.000000
-1.000000
-1.000000
-1.000000
-0.999999
-0.999999
-0.999999
-0.999999
-0.999999
-0.999997
-0.999997
-0.999996
-0.999994
-0.999993
-0.999991
-0.999990
-0.999987
-0.999982
-0.999979
-0.999975
-0.999969
-0.999963
-0.999954
-0.999946
-0.999936
-0.999924
-0.999910
-0.999894
-0.999876
-0.999856
-0.999834
-0.999808
-0.999778
-0.999747
-0.999697
-0.999655
-0.999609
-0.999558
-0.999499
-0.999436
-0.999367
-0.999291
-0.999208
-0.999117
-0.999016
-0.998907
-0.998788
-0.998659
-0.998518
-0.998367
-0.998202
-0.998025
-0.997833
-0.997626
-0.997402
-0.997164
-0.996906
-0.996631
-0.996336
-0.996021
-0.995683
-0.995323
-0.994939
-0.994530
-0.994095
-0.993631
-0.993141
-0.992439
-0.991875
-0.991278
-0.990646
-0.989979
-0.989274
-0.988530
-0.987745
-0.986919
-0.986049
-0.985132
-0.984169
-0.983158
-0.982096
-0.980983
-0.979815
-0.978591
-0.977308
-0.975967
-0.974566
-0.973101
-0.971569
-0.969972
-0.968305
-0.966568
-0.964756
-0.962871
-0.960907
-0.958864
-0.956742
-0.954535
-0.952242
-0.949863
-0.946549
-0.943957
-0.941271
-0.938488
-0.935605
-0.932623
-0.929536
-0.926346
-0.923047
-0.919639
-0.916122
-0.912489
-0.908740
-0.904876
-0.900891
-0.896779
-0.892549
-0.888199
-0.883710
-0.879100
-0.874360
-0.869479
-0.864469
-0.859320
-0.854029
-0.848599
-0.843030
-0.837319
-0.831460
-0.825450
-0.819289
-0.812989
-0.806530
-0.797689
-0.790870
-0.783910
-0.776779
-0.769500
-0.762049
-0.754450
-0.746689
-0.738760
-0.730669
-0.722419
-0.714010
-0.705430
-0.696690
-0.687780
-0.678709
-0.669469
-0.660070
-0.650490
-0.640759
-0.630859
-0.620790
-0.610560
-0.600160
-0.589600
-0.578869
-0.567979
-0.556930
-0.545719
-0.534340
-0.522810
-0.511110
-0.499260
-0.483220
-0.471010
-0.458650
-0.446130
-0.433470
-0.420649
-0.407700
-0.394600
-0.381360
-0.367969
-0.354460
-0.340810
-0.327019
-0.313110
-0.299070
-0.284910
-0.270630
-0.256230
-0.241720
-0.227089
-0.212359
-0.197520
-0.182580
-0.167550
-0.152419
-0.137200
-0.121900
-0.106510
-0.091050
-0.075510
-0.059910
-0.044230
-0.028500
-0.007440
0.008400
0.024300
0.040300
0.056299
0.072300
0.088300
0.104400
0.120400
0.136500
0.152599
0.168700
0.184800
0.200899
0.217000
0.232999
0.249100
0.265099
0.280999
0.296899
0.312799
0.328600
0.344400
0.360100
0.375700
0.391300
0.406800
0.422100
0.437400
0.452599
0.467700
0.482700
0.497599
0.517300
0.531900
0.546300
0.560599
0.574800
0.588799
0.602700
0.616399
0.630000
0.643399
0.656599
0.669600
0.682399
0.695100
0.707500
0.719800
0.731800
0.743700
0.755299
0.766699
0.777900
0.788800
0.799500
0.810000
0.820200
0.830200
0.840000
0.849400
0.858700
0.867600
0.876300
0.884700
0.892900
0.903300
0.910800
0.918000
0.925000
0.931600
0.937900
0.943999
0.949699
0.955200
0.960300
0.965200
0.969700
0.973900
0.977800
0.981400
0.984700
0.987700
0.990300
0.992599
0.994699
0.996400
0.997699
0.998800
0.999499
0.999900
1.000000
0.999799
0.999199
0.998299
0.997099
0.995599
0.993700
0.991600
0.988200
0.985300
0.982000
0.978499
0.974599
0.970500
0.966000
0.961200
0.956100
0.950700
0.945100
0.939100
0.932800
0.926200
0.919300
0.912199
0.904699
0.897000
0.889000
0.880699
0.872100
0.863299
0.854200
0.844900
0.835300
0.825400
0.815299
0.805000
0.794400
0.783499
0.772500
0.761200
0.749700
0.733999
0.721999
0.709800
0.697399
0.684799
0.672000
0.658999
0.645799
0.632400
0.618900
0.605200
0.591400
0.577399
0.563200
0.548899
0.534499
0.519900
0.505200
0.490399
0.475500
0.460399
0.445300
0.430000
0.414700
0.399300
0.383700
0.368200
0.352500
0.336799
0.321000
0.305100
0.289200
0.273300
0.252000
0.235900
0.219900
0.203800
0.187699
0.171700
0.155599
0.139500
0.123400
0.107299
0.091200
0.075199
0.059200
0.043200
0.027199
0.011299
-0.004560
-0.020370
-0.036139
-0.051840
-0.067480
-0.083059
-0.098560
-0.113980
-0.129330
-0.144589
-0.159769
-0.174850
-0.189840
-0.204730
-0.219510
-0.234199
-0.248770
-0.268020
-0.282319
-0.296509
-0.310570
-0.324499
-0.338310
-0.351979
-0.365530
-0.378930
-0.392200
-0.405330
-0.418309
-0.431149
-0.443839
-0.456379
-0.468769
-0.481009
-0.493099
-0.505030
-0.516799
-0.528420
-0.539880
-0.551170
-0.562309
-0.573280
-0.584089
-0.594739
-0.605220
-0.615540
-0.625690
-0.635680
-0.645499
-0.655159
-0.667770
-0.677040
-0.686140
-0.695080
-0.703860
-0.712459
-0.720910
-0.729190
-0.737299
-0.745260
-0.753049
-0.760680
-0.768150
-0.775470
-0.782620
-0.789619
-0.796459
-0.803149
-0.809680
-0.816070
-0.822300
-0.828379
-0.834310
-0.840100
-0.845749
-0.851250
-0.856609
-0.861829
-0.866910
-0.871860
-0.876670
-0.881350
-0.885900
-0.891769
-0.896020
-0.900153
-0.904159
-0.908047
-0.911815
-0.915469
-0.919009
-0.922437
-0.925755
-0.928965
-0.932070
-0.935071
-0.937971
-0.940771
-0.943476
-0.946086
-0.948601
-0.951028
-0.953365
-0.955615
-0.957781
-0.959865
-0.961869
-0.963795
-0.965644
-0.967419
-0.969121
-0.970755
-0.972319
-0.973819
-0.975253
-0.976626
-0.978361
-0.979596
-0.980773
-0.981898
-0.982969
-0.983989
-0.984961
-0.985885
-0.986764
-0.987598
-0.988390
-0.989142
-0.989854
-0.990528
-0.991165
-0.991768
-0.992338
-0.992875
-0.993382
-0.993859
-0.994309
-0.994731
-0.995128
-0.995500
-0.995850
-0.996175
-0.996481
-0.996766
-0.997033
-0.997282
-0.997513
-0.997728
-0.997927
-0.998170
-0.998338
-0.998491
-0.998634
-0.998766
-0.998886
-0.998997
-0.999099
-0.999192
-0.999277
-0.999354
-0.999424
-0.999489
-0.999547
-0.999600
-0.999648
-0.999690
-0.999729
-0.999762
-0.999793
-0.999820
-0.999844
-0.999867
-0.999885
-0.999901
-0.999916
-0.999930
-0.999940
-0.999951
-0.999958
-0.999966
-0.999972
-0.999976
-0.999982
-0.999985
-0.999988
-0.999991
-0.999993
-0.999994
-0.999996
-0.999997
-0.999997
-0.999999
-0.999999
-0.999999
-0.999999
-0.999999
-0.999999
-1.000000
-1.000000
-1.000000
-1.000000
-1.000000
-1.000000
-1.000000
-1.000000
-1.000000
-1.000000
-1.000000
-1.000000
-1.000000
-1.000000
-1.000000
-1.000000
-1.000000
-1.000000
-1.000000
-1.000000
-1.000000
-1.000000
-1.000000
-1.000000
-1.000000
-1.000000
-1.000000
-0.999999
-0.999999
-0.999999
-0.999999
-0.999999
-0.999997
-0.999997
-0.999996
-0.999994
-0.999993
-0.999991
-0.999990
-0.999987
-0.999984
-0.999979
-0.999975
-0.999969
-0.999963
-0.999955
-0.999946
-0.999936
-0.999924
-0.999910
-0.999895
-0.999871
-0.999850
-0.999826
-0.999801
-0.999771
-0.999736
-0.999699
-0.999658
-0.999612
-0.999561
-0.999504
-0.999441
-0.999372
-0.999297
-0.999213
-0.999121
-0.999022
-0.998914
-0.998796
-0.998667
-0.998527
-0.998376
-0.998212
-0.998035
-0.997845
-0.997638
-0.997417
-0.997179
-0.996922
-0.996648
-0.996354
-0.996040
-0.995704
-0.995221
-0.994830
-0.994414
-0.993972
-0.993501
-0.993001
-0.992472
-0.991909
-0.991315
-0.990685
-0.990021
-0.989317
-0.988576
-0.987795
-0.986971
-0.986103
-0.985189
-0.984229
-0.983221
-0.982162
-0.981052
-0.979887
-0.978667
-0.977389
-0.976051
-0.974653
-0.973191
-0.971665
-0.970071
-0.968407
-0.966675
-0.964867
-0.962986
-0.960358
-0.958294
-0.956148
-0.953917
-0.951601
-0.949198
-0.946704
-0.944118
-0.941437
-0.938659
-0.935782
-0.932806
-0.929727
-0.926542
-0.923251
-0.919849
-0.916338
-0.912712
-0.908971
-0.905113
-0.901135
-0.897040
-0.892810
-0.888469
-0.883990
-0.879379
-0.874650
-0.869779
-0.864769
-0.859630
-0.854350
-0.848929
-0.843370
-0.835729
-0.829830
-0.823789
-0.817590
-0.811240
-0.804750
-0.798100
-0.791290
-0.784330
-0.777220
-0.769939
-0.762510
-0.754920
-0.747160
-0.739249
-0.731170
-0.722929
-0.714529
-0.705960
-0.697219
-0.688330
-0.679260
-0.670030
-0.660640
-0.651079
-0.641350
-0.631459
-0.621400
-0.611179
-0.600790
-0.590239
-0.579520
-0.568650
-0.553890
-0.542629
-0.531210
-0.519630
-0.507900
-0.496009
-0.483960
-0.471760
-0.459400
-0.446890
-0.434239
-0.421440
-0.408490
-0.395389
-0.382159
-0.368790
-0.355279
-0.341640
-0.327859
-0.313960
-0.299929
-0.285769
-0.271500
-0.257110
-0.242599
-0.227980
-0.213250
-0.198420
-0.183490
-0.168460
-0.153340
-0.138130
-0.122830
-0.102300
-0.086820
-0.071260
-0.055639
-0.039949
-0.024199
-0.008400
0.007500
0.023400
0.039300
0.055300
0.071299
0.087300
0.103399
0.119500
0.135600
0.151699
0.167800
0.183799
0.199900
0.216000
0.232099
0.248100
0.264100
0.280000
0.295999
0.311800
0.327700
0.343399
0.359100
0.374800
0.390300
0.405799
0.426300
0.441600
0.456799
0.471799
0.486799
0.501700
0.516400
0.531000
0.545400
0.559800
0.574000
0.588000
0.601900
0.615600
0.629200
0.642600
0.655800
0.668800
0.681700
0.694300
0.706800
0.719100
0.731100
0.742999
0.754600
0.766000
0.777199
0.788200
0.798900
0.809400
0.819600
0.829600
0.839400
0.852000
0.861100
0.870000
0.878599
0.886999
0.895099
0.902899
0.910399
0.917599
0.924499
0.931200
0.937600
0.943600
0.949399
0.954900
0.960000
0.964900
0.969400
0.973699
0.977599
0.981199
0.984499
0.987499
0.990199
0.992500
0.994500
0.996300
0.997699
0.998700
0.999499
0.999900
1.000000
0.999799
0.999000
0.997999
0.996700
0.995100
0.993199
0.990900
0.988300
0.985500
0.982200
0.978700
0.974899
0.970699
0.966300
0.961500
0.956500
0.951100
0.945400
0.939400
0.933199
0.926599
0.919699
0.912600
0.905200
0.897499
0.889500
0.881200
0.872700
0.863899
0.854800
0.845500
0.835900
0.826000
0.815899
0.802099
0.791400
0.780600
0.769399
0.758100
0.746500
0.734700
0.722700
0.710500
0.698100
0.685500
0.672700
0.659800
0.646600
0.633300
0.619699
0.606100
0.592200
0.578200
0.564100
0.549799
0.535399
0.520800
0.506100
0.491299
0.476400
0.461400
0.446200
0.430999
0.415600
0.400200
0.384700
0.369100
0.348199
0.332500
0.316600
0.300799
0.284899
0.268900
0.252900
0.236899
0.220900
0.204799
0.188700
0.172600
0.156499
0.140400
0.124300
0.108300
0.092200
0.076099
0.060100
0.044100
0.028200
0.012300
-0.003600
-0.019420
-0.035179
-0.050890
-0.066540
-0.082110
-0.097620
-0.113050
-0.128400
-0.143670
-0.158850
-0.178950
-0.193909
-0.208770
-0.223530
-0.238180
-0.252720
-0.267150
-0.281460
-0.295650
-0.309720
-0.323659
-0.337480
-0.351160
-0.364710
-0.378120
-0.391399
-0.404530
-0.417529
-0.430369
-0.443070
-0.455629
-0.468030
-0.480280
-0.492370
-0.504310
-0.516090
-0.527719
-0.539190
-0.550489
-0.561640
-0.572620
-0.583440
-0.594100
-0.608050
-0.618319
-0.628429
-0.638370
-0.648150
-0.657760
-0.667210
-0.676480
-0.685600
-0.694549
-0.703330
-0.711949
-0.720400
-0.728689
-0.736819
-0.744780
-0.752580
-0.760219
-0.767710
-0.775030
-0.782190
-0.789199
-0.796050
-0.802750
-0.809290
-0.815680
-0.821920
-0.828019
-0.833959
-0.839760
-0.845410
-0.850920
-0.856290
-0.863230
-0.868279
-0.873190
-0.877960
-0.882610
-0.887119
-0.891510
-0.895770
-0.899910
-0.903921
-0.907815
-0.911590
-0.915252
-0.918798
-0.922231
-0.925557
-0.928773
-0.931884
-0.934891
-0.937798
-0.940605
-0.943315
-0.945930
-0.948451
-0.950883
-0.953224
-0.955480
-0.957652
-0.959740
-0.961750
-0.963679
-0.965533
-0.967314
-0.969574
-0.971188
-0.972736
-0.974217
-0.975634
-0.976990
-0.978286
-0.979522
-0.980704
-0.981832
-0.982906
-0.983929
-0.984904
-0.985831
-0.986712
-0.987549
-0.988344
-0.989098
-0.989812
-0.990489
-0.991128
-0.991734
-0.992305
-0.992844
-0.993352
-0.993832
-0.994282
-0.994707
-0.995104
-0.995478
-0.995829
-0.996157
-0.996463
-0.996841
-0.997102
-0.997347
-0.997573
-0.997783
-0.997978
-0.998160
-0.998328
-0.998482
-0.998626
-0.998758
-0.998880
-0.998991
-0.999093
-0.999186
-0.999271
-0.999349
-0.999421
-0.999486
-0.999544
-0.999597
-0.999645
-0.999687
-0.999726
-0.999760
-0.999792
-0.999819
-0.999843
-0.999865
-0.999885
-0.999901
-0.999916
-0.999928
-0.999943
-0.999952
-0.999960
-0.999967
-0.999973
-0.999978
-0.999982
-0.999985
-0.999988
-0.999991
-0.999993
-0.999994
-0.999996
-0.999997
-0.999997
-0.999999
-0.999999
-0.999999
-0.999999
-0.999999
-0.999999
-1.000000
-1.000000
-1.000000
-1.000000
-1.000000
-1.000000
-1.000000
-1.000000
-1.000000
-1.000000
-1.000000
-1.000000
-1.000000
-1.000000
-1.000000
-1.000000
-1.000000
-1.000000
-1.000000
-1.000000
-1.000000
-1.000000
-1.000000
-1.000000
-1.000000
-1.000000
-1.000000
-0.999999
-0.999999
-0.999999
-0.999999
-0.999999
-0.999997
-0.999997
-0.999996
-0.999994
-0.999993
-0.999991
-0.999990
-0.999987
-0.999984
-0.999979
-0.999975
-0.999969
-0.999963
-0.999952
-0.999943
-0.999933
-0.999921
-0.999907
-0.999891
-0.999873
-0.999852
-0.999828
-0.999802
-0.999772
-0.999739
-0.999702
-0.999660
-0.999615
-0.999564
-0.999507
-0.999445
-0.999376
-0.999301
-0.999219
-0.999127
-0.999028
-0.998920
-0.998803
-0.998676
-0.998536
-0.998386
-0.998223
-0.998046
-0.997857
-0.997651
-0.997431
-0.997110
-0.996850
-0.996570
-0.996271
-0.995950
-0.995608
-0.995244
-0.994854
-0.994440
-0.993999
-0.993531
-0.993033
-0.992505
-0.991945
-0.991353
-0.990724
-0.990061
-0.989362
-0.988623
-0.987843
-0.987022
-0.986157
-0.985246
-0.984289
-0.983284
-0.982228
-0.981121
-0.979959
-0.978742
-0.977467
-0.976134
-0.974739
-0.973282
-0.971236
-0.969625
-0.967942
-0.966190
-0.964363
-0.962461
-0.960481
-0.958422
-0.956280
-0.954055
-0.951745
-0.949345
-0.946858
-0.944277
-0.941602
-0.938830
-0.935961
-0.932989
-0.929917
-0.926739
-0.923454
-0.920059
-0.916554
-0.912936
-0.909202
-0.905350
-0.901380
-0.897289
-0.893070
-0.888730
-0.884260
-0.879670
-0.874939
-0.868429
-0.863389
-0.858210
-0.852889
-0.847429
-0.841830
-0.836080
-0.830190
-0.824160
-0.817969
-0.811630
-0.805140
-0.798499
-0.791710
-0.784759
-0.777649
-0.770389
-0.762960
-0.755380
-0.747640
-0.739729
-0.731659
-0.723430
-0.715039
-0.706480
-0.697759
-0.688870
-0.679819
-0.670600
-0.661210
-0.651660
-0.641950
-0.632070
-0.618630
-0.608359
-0.597930
-0.587329
-0.576570
-0.565650
-0.554560
-0.543319
-0.531910
-0.520339
-0.508609
-0.496729
-0.484690
-0.472500
-0.460150
-0.447660
-0.435010
-0.422220
-0.409279
-0.396190
-0.382969
-0.369600
-0.356100
-0.342469
-0.328699
-0.314800
-0.300780
-0.286630
-0.272370
-0.257980
-0.243480
-0.228870
-0.214150
-0.194359
-0.179400
-0.164350
-0.149200
-0.133960
-0.118639
-0.103240
-0.087760
-0.072210
-0.056590
-0.040900
-0.025159
-0.009360
0.006499
0.022399
0.038299
0.054300
0.070300
0.086400
0.102400
0.118500
0.134599
0.150700
0.166800
0.182899
0.199000
0.214999
0.231100
0.247099
0.263100
0.279100
0.295000
0.310900
0.331999
0.347700
0.363400
0.379000
0.394600
0.409999
0.425400
0.440700
0.455899
0.470899
0.485899
0.500800
0.515500
0.530100
0.544600
0.558900
0.573100
0.587200
0.601000
0.614800
0.628399
0.641800
0.655000
0.667999
0.680899
0.693600
0.706000
0.718300
0.730399
0.742300
0.753900
0.765300
0.776500
0.791100
0.801799
0.812200
0.822400
0.832300
0.841999
0.851400
0.860599
0.869500
0.878100
0.886500
0.894600
0.902400
0.909900
0.917200
0.924100
0.930799
0.937200
0.943300
0.949099
0.954499
0.959700
0.964600
0.969199
0.973399
0.977400
0.981000
0.984300
0.987300
0.990000
0.992400
0.994399
0.996199
0.997999
0.999000
0.999600
1.000000
1.000000
0.999700
0.999000
0.998100
0.996799
0.995200
0.993300
0.991099
0.988500
0.985600
0.982399
0.978900
0.975100
0.970999
0.966600
0.961800
0.956800
0.951400
0.945799
0.939799
0.933499
0.927000
0.920200
0.913000
0.905599
0.897900
0.889999
0.881700
0.873199
0.861400
0.852300
0.842899
0.833200
0.823300
0.813100
0.802699
0.792100
0.781200
0.770100
0.758800
0.747199
0.735499
0.723499
0.711300
0.698899
0.686299
0.673500
0.660499
0.647400
0.634099
0.620599
0.606900
0.593100
0.579100
0.565000
0.550699
0.536299
0.521700
0.507000
0.492199
0.477300
0.462300
0.442099
0.426799
0.411400
0.396000
0.380400
0.364800
0.349200
0.333400
0.317599
0.301800
0.285799
0.269899
0.253900
0.237900
0.221800
0.205800
0.189700
0.173599
0.157500
0.141400
0.125299
0.109200
0.093199
0.077100
0.061099
0.045100
0.029200
0.013200
-0.002640
-0.018460
-0.034230
-0.049939
-0.065590
-0.086350
-0.101839
-0.117250
-0.132570
-0.147820
-0.162970
-0.178039
-0.193009
-0.207870
-0.222640
-0.237300
-0.251839
-0.266280
-0.280600
-0.294790
-0.308869
-0.322819
-0.336640
-0.350329
-0.363889
-0.377310
-0.390600
-0.403740
-0.416740
-0.429600
-0.442309
-0.454870
-0.467280
-0.479539
-0.491640
-0.503590
-0.515380
-0.527020
-0.542290
-0.553549
-0.564649
-0.575590
-0.586360
-0.596980
-0.607420
-0.617710
-0.627820
-0.637780
-0.647560
-0.657180
-0.666640
-0.675930
-0.685050
-0.694009
-0.702799
-0.711430
-0.719890
-0.728190
-0.736330
-0.744300
-0.752110
-0.759769
-0.767260
-0.774589
-0.781759
-0.788779
-0.795640
-0.802350
-0.808900
-0.815299
-0.821550
-0.829650
-0.835560
-0.841309
-0.846930
-0.852400
-0.857730
-0.862920
-0.867970
-0.872890
-0.877680
-0.882330
-0.886849
-0.891250
-0.895519
-0.899659
-0.903681
-0.907582
-0.911365
-0.915033
-0.918586
-0.922027
-0.925357
-0.928581
-0.931699
-0.934713
-0.937624
-0.940438
-0.943153
-0.945774
-0.948301
-0.950737
-0.953086
-0.955347
-0.958230
-0.960297
-0.962284
-0.964192
-0.966027
-0.967786
-0.969475
-0.971092
-0.972643
-0.974128
-0.975550
-0.976909
-0.978208
-0.979450
-0.980635
-0.981765
-0.982842
-0.983869
-0.984846
-0.985776
-0.986659
-0.987499
-0.988297
-0.989053
-0.989770
-0.990448
-0.991090
-0.991698
-0.992271
-0.992812
-0.993322
-0.993804
-0.994257
-0.994818
-0.995209
-0.995577
-0.995920
-0.996243
-0.996544
-0.996825
-0.997087
-0.997332
-0.997560
-0.997771
-0.997968
-0.998149
-0.998319
-0.998473
-0.998617
-0.998751
-0.998872
-0.998985
-0.999087
-0.999181
-0.999267
-0.999345
-0.999417
-0.999481
-0.999540
-0.999594
-0.999642
-0.999685
-0.999724
-0.999759
-0.999790
-0.999817
-0.999850
-0.999870
-0.999889
-0.999906
-0.999919
-0.999931
-0.999943
-0.999952
-0.999960
-0.999967
-0.999973
-0.999978
-0.999982
-0.999985
-0.999988
-0.999991
-0.999993
-0.999994
-0.999996
-0.999997
-0.999997
-0.999997
-0.999999
-0.999999
-0.999999
-0.999999
-0.999999
-1.000000
-1.000000
-1.000000
-1.000000
-1.000000
-1.000000
-1.000000
-1.000000
-1.000000
-1.000000
-1.000000
-1.000000
-1.000000
-1.000000
-1.000000
-1.000000
-1.000000
-1.000000
-1.000000
-1.000000
-1.000000
-1.000000
-1.000000
-1.000000
-1.000000
-1.000000
-1.000000
-0.999999
-0.999999
-0.999999
-0.999999
-0.999999
-0.999997
-0.999997
-0.999996
-0.999994
-0.999993
-0.999991
-0.999990
-0.999985
-0.999982
-0.999978
-0.999973
-0.999967
-0.999961
-0.999954
-0.999945
-0.999934
-0.999921
-0.999907
-0.999892
-0.999873
-0.999853
-0.999829
-0.999804
-0.999774
-0.999741
-0.999705
-0.999663
-0.999618
-0.999567
-0.999511
-0.999448
-0.999381
-0.999306
-0.999223
-0.999133
-0.999034
-0.998928
-0.998811
-0.998683
-0.998545
-0.998343
-0.998176
-0.997996
-0.997801
-0.997593
-0.997368
-0.997126
-0.996865
-0.996588
-0.996289
-0.995971
-0.995629
-0.995266
-0.994879
-0.994465
-0.994026
-0.993559
-0.993063
-0.992538
-0.991980
-0.991389
-0.990763
-0.990103
-0.989404
-0.988669
-0.987892
-0.987073
-0.986209
-0.985303
-0.984349
-0.983346
-0.982294
-0.981189
-0.979633
-0.978400
-0.977110
-0.975760
-0.974347
-0.972873
-0.971332
-0.969724
-0.968047
-0.966298
-0.964476
-0.962578
-0.960603
-0.958549
-0.956413
-0.954193
-0.951888
-0.949494
-0.947011
-0.944436
-0.941767
-0.939001
-0.936136
-0.933172
-0.930106
-0.926934
-0.923656
-0.920268
-0.916770
-0.913158
-0.909430
-0.905587
-0.901624
-0.896149
-0.891900
-0.887530
-0.883020
-0.878389
-0.873630
-0.868729
-0.863700
-0.858520
-0.853219
-0.847770
-0.842170
-0.836440
-0.830560
-0.824530
-0.818350
-0.812020
-0.805540
-0.798910
-0.792130
-0.785179
-0.778090
-0.770830
-0.763420
-0.755839
-0.748110
-0.740209
-0.732160
-0.723940
-0.715549
-0.706999
-0.698290
-0.689410
-0.677320
-0.668059
-0.658630
-0.649030
-0.639270
-0.629340
-0.619249
-0.608989
-0.598570
-0.587980
-0.577230
-0.566320
-0.555240
-0.544000
-0.532600
-0.521050
-0.509329
-0.497460
-0.485430
-0.473239
-0.460909
-0.448420
-0.435780
-0.422989
-0.410059
-0.396990
-0.383770
-0.370420
-0.356920
-0.343300
-0.329539
-0.315649
-0.301630
-0.282750
-0.268450
-0.254040
-0.239509
-0.224869
-0.210120
-0.195259
-0.180310
-0.165259
-0.150120
-0.134890
-0.119569
-0.104179
-0.088699
-0.073150
-0.057540
-0.041850
-0.026110
-0.010309
0.005500
0.021400
0.037399
0.053299
0.069300
0.085399
0.101400
0.117499
0.133600
0.149700
0.165799
0.181900
0.198000
0.214099
0.235500
0.251500
0.267499
0.283399
0.299299
0.315199
0.331000
0.346800
0.362500
0.378100
0.393600
0.409099
0.424500
0.439800
0.454900
0.469999
0.484999
0.499900
0.514600
0.529200
0.543700
0.558000
0.572299
0.586300
0.600199
0.613999
0.627499
0.640999
0.654199
0.667200
0.680100
0.692800
0.705300
0.721600
0.733699
0.745500
0.757000
0.768400
0.779599
0.790500
0.801100
0.811600
0.821800
0.831700
0.841399
0.850900
0.859999
0.868999
0.877600
0.886000
0.894100
0.901900
0.909499
0.916699
0.923700
0.930400
0.936799
0.942900
0.948700
0.954199
0.959400
0.964300
0.968899
0.973200
0.977100
0.980800
0.985200
0.988099
0.990700
0.993000
0.994900
0.996600
0.997900
0.998899
0.999600
0.999900
1.000000
0.999700
0.999100
0.998100
0.996900
0.995299
0.993400
0.991200
0.988699
0.985800
0.982699
0.979200
0.975400
0.971299
0.966799
0.962100
0.957100
0.951700
0.946099
0.940200
0.933900
0.927400
0.920599
0.910999
0.903600
0.895800
0.887700
0.879400
0.870799
0.862000
0.852799
0.843400
0.833800
0.823900
0.813799
0.803400
0.792700
0.781900
0.770800
0.759499
0.747900
0.736200
0.724200
0.712000
0.699600
0.687100
0.674299
0.661300
0.648199
0.634900
0.621400
0.607699
0.593899
0.579900
0.565800
0.551500
0.532300
0.517699
0.502999
0.488200
0.473200
0.458200
0.442999
0.427699
0.412399
0.396900
0.381400
0.365800
0.350100
0.334399
0.318600
0.302700
0.286800
0.270900
0.254899
0.238900
0.222799
0.206800
0.190699
0.174600
0.158500
0.142399
0.126300
0.110200
0.094099
0.078100
0.062100
0.046099
0.030100
0.008899
-0.006960
-0.022770
-0.038520
-0.054210
-0.069850
-0.085410
-0.100900
-0.116310
-0.131650
-0.146899
-0.162060
-0.177130
-0.192100
-0.206970
-0.221749
-0.236410
-0.250960
-0.265410
-0.279730
-0.293940
-0.308020
-0.321979
-0.335809
-0.349510
-0.363070
-0.376510
-0.389800
-0.402949
-0.415960
-0.428820
-0.441540
-0.454110
-0.470640
-0.482850
-0.494920
-0.506820
-0.518569
-0.530170
-0.541600
-0.552870
-0.563980
-0.574930
-0.585709
-0.596340
-0.606790
-0.617089
-0.627210
-0.637180
-0.646969
-0.656599
-0.666070
-0.675370
-0.684499
-0.693469
-0.702270
-0.710910
-0.719380
-0.727690
-0.735840
-0.743820
-0.751650
-0.759310
-0.766810
-0.774150
-0.781330
-0.790669
-0.797479
-0.804150
-0.810660
-0.817020
-0.823230
-0.829290
-0.835200
-0.840970
-0.846589
-0.852070
-0.857410
-0.862609
-0.867670
-0.872599
-0.877390
-0.882049
-0.886579
-0.890980
-0.895260
-0.899410
-0.903441
-0.907348
-0.911140
-0.914814
-0.918373
-0.921822
-0.925159
-0.928389
-0.931513
-0.934533
-0.937450
-0.940270
-0.943878
-0.946473
-0.948975
-0.951387
-0.953710
-0.955948
-0.958102
-0.960174
-0.962166
-0.964080
-0.965917
-0.967681
-0.969373
-0.970996
-0.972552
-0.974041
-0.975466
-0.976828
-0.978132
-0.979375
-0.980563
-0.981697
-0.982779
-0.983808
-0.984789
-0.985720
-0.986608
-0.987450
-0.988249
-0.989008
-0.989727
-0.990408
-0.991053
-0.991857
-0.992422
-0.992955
-0.993457
-0.993930
-0.994375
-0.994794
-0.995187
-0.995554
-0.995901
-0.996223
-0.996526
-0.996808
-0.997072
-0.997318
-0.997546
-0.997759
-0.997956
-0.998139
-0.998308
-0.998464
-0.998610
-0.998742
-0.998865
-0.998977
-0.999081
-0.999175
-0.999262
-0.999340
-0.999412
-0.999478
-0.999537
-0.999591
-0.999654
-0.999696
-0.999733
-0.999768
-0.999798
-0.999825
-0.999849
-0.999870
-0.999888
-0.999904
-0.999919
-0.999931
-0.999942
-0.999951
-0.999960
-0.999966
-0.999972
-0.999978
-0.999982
-0.999985
-0.999988
-0.999991
-0.999993
-0.999994
-0.999996
-0.999996
-0.999997
-0.999997
-0.999999
-0.999999
-0.999999
-0.999999
-0.999999
-1.000000
-1.000000
-1.000000
-1.000000
-1.000000
-1.000000
-1.000000
-1.000000
-1.000000
-1.000000
-1.000000
-1.000000
-1.000000
-1.000000
-1.000000
-1.000000
-1.000000
-1.000000
-1.000000
-1.000000
-1.000000
-1.000000
-1.000000
-1.000000
-1.000000
-1.000000
-1.000000
-0.999999
-0.999999
-0.999999
-0.999999
-0.999999
-0.999997
-0.999997
-0.999996
-0.999994
-0.999993
-0.999991
-0.999988
-0.999985
-0.999982
-0.999979
-0.999973
-0.999969
-0.999961
-0.999954
-0.999945
-0.999934
-0.999922
-0.999909
-0.999892
-0.999874
-0.999855
-0.999831
-0.999805
-0.999775
-0.999744
-0.999706
-0.999666
-0.999621
-0.999570
-0.999514
-0.999453
-0.999385
-0.999310
-0.999229
-0.999108
-0.999007
-0.998896
-0.998776
-0.998647
-0.998505
-0.998352
-0.998187
-0.998007
-0.997813
-0.997606
-0.997381
-0.997141
-0.996882
-0.996604
-0.996309
-0.995991
-0.995652
-0.995289
-0.994903
-0.994491
-0.994054
-0.993588
-0.993094
-0.992571
-0.992014
-0.991426
-0.990802
-0.990144
-0.989449
-0.988714
-0.987940
-0.987124
-0.985968
-0.985048
-0.984079
-0.983064
-0.981997
-0.980878
-0.979705
-0.978477
-0.977190
-0.975844
-0.974436
-0.972964
-0.971428
-0.969823
-0.968149
-0.966406
-0.964588
-0.962695
-0.960724
-0.958675
-0.956544
-0.954330
-0.952030
-0.949642
-0.947164
-0.944595
-0.941931
-0.939172
-0.936313
-0.933355
-0.930295
-0.927130
-0.923857
-0.919324
-0.915796
-0.912153
-0.908395
-0.904519
-0.900522
-0.896400
-0.892159
-0.887800
-0.883300
-0.878680
-0.873919
-0.869029
-0.864000
-0.858840
-0.853540
-0.848100
-0.842520
-0.836790
-0.830920
-0.824899
-0.818730
-0.812410
-0.805939
-0.799320
-0.792540
-0.785610
-0.778519
-0.771280
-0.763870
-0.756310
-0.748579
-0.740700
-0.729930
-0.721669
-0.713239
-0.704640
-0.695890
-0.686959
-0.677880
-0.668620
-0.659200
-0.649620
-0.639870
-0.629950
-0.619870
-0.609619
-0.599200
-0.588630
-0.577890
-0.566980
-0.555919
-0.544690
-0.533299
-0.521749
-0.510040
-0.498180
-0.486160
-0.473989
-0.461659
-0.449179
-0.436549
-0.423769
-0.410850
-0.397789
-0.384580
-0.366750
-0.353220
-0.339559
-0.325759
-0.311839
-0.297790
-0.283620
-0.269320
-0.254910
-0.240390
-0.225760
-0.211009
-0.196170
-0.181219
-0.166180
-0.151039
-0.135820
-0.120499
-0.105109
-0.089640
-0.074100
-0.058480
-0.042810
-0.027070
-0.011269
0.004600
0.020500
0.036400
0.052399
0.068400
0.084400
0.100500
0.116500
0.138000
0.154099
0.170200
0.186300
0.202399
0.218400
0.234499
0.250500
0.266500
0.282499
0.298399
0.314200
0.330100
0.345799
0.361500
0.377100
0.392700
0.408199
0.423499
0.438799
0.454000
0.469099
0.484099
0.499000
0.513700
0.528300
0.542800
0.557200
0.571399
0.585499
0.599400
0.613099
0.626700
0.644599
0.657799
0.670800
0.683599
0.696199
0.708700
0.720900
0.732900
0.744700
0.756300
0.767700
0.778900
0.789799
0.800500
0.811000
0.821200
0.831100
0.840799
0.850300
0.859500
0.868399
0.877099
0.885499
0.893599
0.901500
0.909000
0.916300
0.923299
0.930000
0.936400
0.942499
0.948400
0.953899
0.960799
0.965599
0.970099
0.974299
0.978199
0.981700
0.985000
0.987900
0.990499
0.992800
0.994800
0.996499
0.997800
0.998899
0.999600
0.999900
1.000000
0.999700
0.999100
0.998200
0.997000
0.995400
0.993499
0.991300
0.988800
0.985999
0.982900
0.979399
0.975600
0.971500
0.967099
0.962400
0.957400
0.950200
0.944500
0.938500
0.932200
0.925600
0.918700
0.911500
0.904000
0.896299
0.888199
0.879900
0.871300
0.862500
0.853399
0.844000
0.834400
0.824500
0.814399
0.804000
0.793399
0.782599
0.771499
0.760200
0.748600
0.736900
0.724900
0.712800
0.700399
0.687799
0.675100
0.662100
0.649000
0.635700
0.617700
0.604000
0.590100
0.576100
0.561900
0.547600
0.533200
0.518599
0.503899
0.489100
0.474100
0.459100
0.443899
0.428599
0.413299
0.397900
0.382300
0.366700
0.351100
0.335299
0.319500
0.303700
0.287800
0.271800
0.255799
0.239800
0.223800
0.207700
0.191599
0.175600
0.159499
0.143400
0.127300
0.105799
0.089800
0.073699
0.057700
0.041700
0.025800
0.009900
-0.006000
-0.021810
-0.037570
-0.053269
-0.068899
-0.084469
-0.099960
-0.115380
-0.130720
-0.145980
-0.161140
-0.176220
-0.191200
-0.206080
-0.220849
-0.235519
-0.250090
-0.264529
-0.278869
-0.293080
-0.307170
-0.321139
-0.334969
-0.348679
-0.362260
-0.375700
-0.393400
-0.406510
-0.419479
-0.432310
-0.444990
-0.457510
-0.469890
-0.482119
-0.494190
-0.506110
-0.517870
-0.529470
-0.540910
-0.552190
-0.563310
-0.574270
-0.585070
-0.595699
-0.606169
-0.616470
-0.626610
-0.636580
-0.646380
-0.656029
-0.665500
-0.674809
-0.683950
-0.692929
-0.701740
-0.710389
-0.718879
-0.727189
-0.735349
-0.745969
-0.753750
-0.761370
-0.768829
-0.776119
-0.783259
-0.790249
-0.797080
-0.803749
-0.810270
-0.816640
-0.822859
-0.828930
-0.834850
-0.840619
-0.846250
-0.851740
-0.857089
-0.862300
-0.867370
-0.872299
-0.877099
-0.881770
-0.886309
-0.890719
-0.895000
-0.899160
-0.903199
-0.907116
-0.910912
-0.914595
-0.918160
-0.921616
-0.926050
-0.929251
-0.932347
-0.935338
-0.938230
-0.941022
-0.943717
-0.946318
-0.948826
-0.951244
-0.953572
-0.955816
-0.957973
-0.960051
-0.962047
-0.963966
-0.965808
-0.967576
-0.969274
-0.970900
-0.972459
-0.973951
-0.975381
-0.976747
-0.978054
-0.979302
-0.980494
-0.981631
-0.982714
-0.983746
-0.984730
-0.985666
-0.986554
-0.987673
-0.988461
-0.989208
-0.989917
-0.990588
-0.991222
-0.991822
-0.992388
-0.992923
-0.993427
-0.993901
-0.994348
-0.994768
-0.995163
-0.995533
-0.995880
-0.996205
-0.996508
-0.996792
-0.997057
-0.997303
-0.997533
-0.997746
-0.997944
-0.998128
-0.998298
-0.998455
-0.998601
-0.998734
-0.998857
-0.998971
-0.999075
-0.999169
-0.999285
-0.999361
-0.999430
-0.999495
-0.999552
-0.999604
-0.999651
-0.999693
-0.999732
-0.999765
-0.999796
-0.999823
-0.999847
-0.999868
-0.999886
-0.999903
-0.999918
-0.999930
-0.999942
-0.999951
-0.999958
-0.999966
-0.999972
-0.999978
-0.999981
-0.999985
-0.999988
-0.999990
-0.999993
-0.999994
-0.999996
-0.999996
-0.999997
-0.999999
-0.999999
-0.999999
-0.999999
-0.999999
-0.999999
-1.000000
-1.000000
-1.000000
-1.000000
-1.000000
-1.000000
-1.000000
-1.000000
-1.000000
-1.000000
-1.000000
-1.000000
-1.000000
-1.000000
-1.000000
-1.000000
-1.000000
-1.000000
-1.000000
-1.000000
-1.000000
-1.000000
-1.000000
-1.000000
-1.000000
-1.000000
-1.000000
-0.999999
-0.999999
-0.999999
-0.999999
-0.999999
-0.999997
-0.999997
-0.999996
-0.999994
-0.999993
-0.999991
-0.999988
-0.999987
-0.999982
-0.999979
-0.999975
-0.999969
-0.999961
-0.999954
-0.999945
-0.999934
-0.999922
-0.999909
-0.999894
-0.999876
-0.999856
-0.999832
-0.999807
-0.999778
-0.999745
-0.999709
-0.999669
-0.999624
-0.999555
-0.999498
-0.999435
-0.999366
-0.999289
-0.999205
-0.999114
-0.999013
-0.998904
-0.998784
-0.998655
-0.998514
-0.998362
-0.998197
-0.998019
-0.997827
-0.997618
-0.997396
-0.997156
-0.996898
-0.996622
-0.996327
-0.996010
-0.995673
-0.995311
-0.994927
-0.994518
-0.994081
-0.993618
-0.993126
-0.992602
-0.992049
-0.991462
-0.990627
-0.989959
-0.989251
-0.988507
-0.987721
-0.986893
-0.986022
-0.985105
-0.984139
-0.983127
-0.982063
-0.980947
-0.979777
-0.978553
-0.977269
-0.975927
-0.974523
-0.973054
-0.971523
-0.969922
-0.968254
-0.966514
-0.964701
-0.962812
-0.960847
-0.958801
-0.956676
-0.954466
-0.952171
-0.949789
-0.947317
-0.944752
-0.942094
-0.938401
-0.935517
-0.932530
-0.929442
-0.926248
-0.922945
-0.919534
-0.916012
-0.912376
-0.908626
-0.904756
-0.900768
-0.896659
-0.892420
-0.888060
-0.883579
-0.878959
-0.874210
-0.869329
-0.864310
-0.859159
-0.853870
-0.848430
-0.842860
-0.837139
-0.831280
-0.825259
-0.819109
-0.812800
-0.806340
-0.799720
-0.792960
-0.786030
-0.776560
-0.769270
-0.761820
-0.754219
-0.746449
-0.738520
-0.730429
-0.722170
-0.713749
-0.705169
-0.696420
-0.687510
-0.678430
-0.669190
-0.659779
-0.650200
-0.640459
-0.630550
-0.620479
-0.610240
-0.599839
-0.589270
-0.578539
-0.567649
-0.556590
-0.545370
-0.533989
-0.522460
-0.510760
-0.498900
-0.486889
-0.474730
-0.462409
-0.445750
-0.433080
-0.420259
-0.407299
-0.394200
-0.380950
-0.367570
-0.354049
-0.340390
-0.326599
-0.312690
-0.298639
-0.284479
-0.270190
-0.255790
-0.241270
-0.226650
-0.211909
-0.197070
-0.182130
-0.167089
-0.151960
-0.136740
-0.121429
-0.106050
-0.090580
-0.075040
-0.059430
-0.043759
-0.028020
-0.012229
0.003600
0.019500
0.040800
0.056700
0.072700
0.088800
0.104899
0.120900
0.136999
0.153100
0.169200
0.185299
0.201400
0.217500
0.233500
0.249499
0.265500
0.281500
0.297400
0.313300
0.329100
0.344899
0.360600
0.376200
0.391699
0.407200
0.422599
0.437899
0.453100
0.468199
0.483199
0.498100
0.512800
0.527500
0.541999
0.561100
0.575200
0.589300
0.603100
0.616900
0.630400
0.643800
0.657000
0.670000
0.682800
0.695500
0.707899
0.720199
0.732199
0.744000
0.755700
0.766999
0.778200
0.789199
0.799900
0.810300
0.820600
0.830500
0.840300
0.849700
0.858900
0.867900
0.876600
0.885000
0.893100
0.901000
0.908599
0.915900
0.925200
0.931800
0.938100
0.944200
0.949900
0.955300
0.960499
0.965299
0.969799
0.973999
0.977899
0.981499
0.984799
0.987799
0.990400
0.992700
0.994699
0.996400
0.997800
0.998800
0.999499
0.999900
1.000000
0.999700
0.999199
0.998299
0.997099
0.995500
0.993700
0.991500
0.988999
0.986200
0.983100
0.978400
0.974500
0.970399
0.965899
0.961099
0.955999
0.950599
0.944899
0.938899
0.932599
0.925999
0.919099
0.911899
0.904500
0.896700
0.888700
0.880399
0.871900
0.862999
0.853900
0.844600
0.835000
0.825100
0.814999
0.804600
0.793999
0.783199
0.772099
0.760900
0.749299
0.737599
0.725700
0.713500
0.697000
0.684400
0.671599
0.658600
0.645400
0.631999
0.618499
0.604800
0.591000
0.577000
0.562800
0.548500
0.534100
0.519499
0.504799
0.490000
0.475000
0.460000
0.444799
0.429600
0.414199
0.398800
0.383299
0.367699
0.352000
0.336300
0.320500
0.304600
0.288700
0.272800
0.256800
0.240799
0.224800
0.203299
0.187300
0.171199
0.155100
0.139000
0.122899
0.106800
0.090700
0.074700
0.058699
0.042700
0.026700
0.010800
-0.005040
-0.020850
-0.036610
-0.052320
-0.067950
-0.083530
-0.099030
-0.114450
-0.129790
-0.145050
-0.160230
-0.175309
-0.190290
-0.205180
-0.219960
-0.234640
-0.249210
-0.263659
-0.277999
-0.292219
-0.310990
-0.324919
-0.338730
-0.352399
-0.365929
-0.379339
-0.392599
-0.405720
-0.418699
-0.431530
-0.444220
-0.456760
-0.469150
-0.481380
-0.493459
-0.505390
-0.517159
-0.528769
-0.540220
-0.551509
-0.562639
-0.573610
-0.584419
-0.595060
-0.605539
-0.615850
-0.625999
-0.635980
-0.645799
-0.655450
-0.664930
-0.674250
-0.683400
-0.695350
-0.704119
-0.712720
-0.721159
-0.729439
-0.737550
-0.745500
-0.753280
-0.760909
-0.768379
-0.775690
-0.782839
-0.789829
-0.796669
-0.803350
-0.809880
-0.816259
-0.822480
-0.828559
-0.834490
-0.840280
-0.845920
-0.851410
-0.856770
-0.861990
-0.867070
-0.872010
-0.876820
-0.881490
-0.886039
-0.890460
-0.894750
-0.898909
-0.904279
-0.908163
-0.911929
-0.915579
-0.919114
-0.922539
-0.925852
-0.929059
-0.932161
-0.935161
-0.938058
-0.940855
-0.943557
-0.946162
-0.948676
-0.951100
-0.953434
-0.955681
-0.957846
-0.959926
-0.961929
-0.963852
-0.965698
-0.967471
-0.969172
-0.970804
-0.972367
-0.973864
-0.975295
-0.976666
-0.977977
-0.979228
-0.980422
-0.981931
-0.983001
-0.984019
-0.984990
-0.985912
-0.986790
-0.987622
-0.988414
-0.989164
-0.989875
-0.990547
-0.991185
-0.991786
-0.992355
-0.992892
-0.993397
-0.993874
-0.994323
-0.994744
-0.995140
-0.995511
-0.995859
-0.996186
-0.996490
-0.996775
-0.997041
-0.997288
-0.997519
-0.997734
-0.997933
-0.998118
-0.998289
-0.998446
-0.998638
-0.998769
-0.998890
-0.999000
-0.999102
-0.999195
-0.999279
-0.999357
-0.999427
-0.999490
-0.999549
-0.999601
-0.999648
-0.999691
-0.999729
-0.999763
-0.999795
-0.999822
-0.999846
-0.999867
-0.999886
-0.999903
-0.999916
-0.999930
-0.999940
-0.999951
-0.999958
-0.999966
-0.999972
-0.999976
-0.999981
-0.999985
-0.999988
-0.999991
-0.999993
-0.999994
-0.999996
-0.999997
-0.999997
-0.999999
-0.999999
-0.999999
-0.999999
-0.999999
-0.999999
-1.000000
-1.000000
-1.000000
-1.000000
-1.000000
-1.000000
-1.000000
-1.000000
-1.000000
-1.000000
-1.000000
-1.000000
-1.000000
-1.000000
-1.000000
-1.000000
-1.000000
-1.000000
-1.000000
-1.000000
-1.000000
-1.000000
-1.000000
-1.000000
-1.000000
-1.000000
-1.000000
-0.999999
-0.999999
-0.999999
-0.999999
-0.999999
-0.999997
-0.999997
-0.999996
-0.999994
-0.999993
-0.999991
-0.999990
-0.999987
-0.999984
-0.999979
-0.999975
-0.999969
-0.999963
-0.999955
-0.999946
-0.999936
-0.999924
-0.999910
-0.999895
-0.999877
-0.999856
-0.999834
-0.999799
-0.999769
-0.999736
-0.999699
-0.999657
-0.999610
-0.999559
-0.999502
-0.999439
-0.999370
-0.999294
-0.999210
-0.999120
-0.999019
-0.998910
-0.998791
-0.998662
-0.998523
-0.998371
-0.998208
-0.998029
-0.997839
-0.997632
-0.997410
-0.997171
-0.996915
-0.996640
-0.996345
-0.996030
-0.995694
-0.995334
-0.994951
-0.994543
-0.993957
-0.993486
-0.992986
-0.992455
-0.991893
-0.991297
-0.990666
-0.990000
-0.989296
-0.988554
-0.987769
-0.986944
-0.986076
-0.985162
-0.984199
-0.983190
-0.982129
-0.981016
-0.979851
-0.978628
-0.977349
-0.976009
-0.974610
-0.973146
-0.971617
-0.970021
-0.968356
-0.966621
-0.964813
-0.962929
-0.960967
-0.958927
-0.956806
-0.953848
-0.951531
-0.949123
-0.946627
-0.944038
-0.941353
-0.938574
-0.935695
-0.932715
-0.929632
-0.926443
-0.923149
-0.919744
-0.916230
-0.912601
-0.908857
-0.904995
-0.901012
-0.896910
-0.892680
-0.888330
-0.883849
-0.879240
-0.874500
-0.869629
-0.864619
-0.859470
-0.854190
-0.848770
-0.843199
-0.837490
-0.831640
-0.825630
-0.817399
-0.811050
-0.804550
-0.797890
-0.791080
-0.784120
-0.777000
-0.769720
-0.762280
-0.754680
-0.746920
-0.739000
-0.730920
-0.722680
-0.714270
-0.705700
-0.696960
-0.688050
-0.678990
-0.669750
-0.660349
-0.650790
-0.641059
-0.631159
-0.621100
-0.610870
-0.600480
-0.589920
-0.579199
-0.568309
-0.557269
-0.546060
-0.534690
-0.519280
-0.507540
-0.495640
-0.483589
-0.471379
-0.459019
-0.446509
-0.433849
-0.421050
-0.408090
-0.394999
-0.381760
-0.368380
-0.354870
-0.341220
-0.327439
-0.313530
-0.299500
-0.285340
-0.271060
-0.256669
-0.242160
-0.227539
-0.212809
-0.197970
-0.183040
-0.168010
-0.152880
-0.137670
-0.122359
-0.106980
-0.091519
-0.075979
-0.055159
-0.039469
-0.023719
-0.007920
0.007900
0.023800
0.039799
0.055800
0.071800
0.087799
0.103900
0.120000
0.136000
0.152100
0.168199
0.184300
0.200400
0.216499
0.232500
0.248599
0.264600
0.280500
0.296500
0.312300
0.328200
0.343900
0.359599
0.375199
0.390799
0.406300
0.421699
0.436999
0.452200
0.472300
0.487300
0.502099
0.516799
0.531400
0.545899
0.560200
0.574399
0.588400
0.602299
0.616000
0.629599
0.643000
0.656200
0.669199
0.682099
0.694699
0.707200
0.719400
0.731500
0.743299
0.754999
0.766399
0.777499
0.788500
0.799200
0.809700
0.819900
0.829900
0.839700
0.849199
0.858400
0.867400
0.878899
0.887200
0.895300
0.903100
0.910600
0.917800
0.924799
0.931399
0.937800
0.943800
0.949600
0.955000
0.960199
0.964999
0.969600
0.973800
0.977700
0.981300
0.984600
0.987600
0.990199
0.992599
0.994600
0.996300
0.997699
0.998700
0.999499
0.999900
1.000000
0.999799
0.999199
0.998299
0.997099
0.994999
0.993100
0.990799
0.988300
0.985399
0.982099
0.978600
0.974800
0.970600
0.966100
0.961399
0.956299
0.950899
0.945199
0.939199
0.933000
0.926400
0.919500
0.912400
0.904900
0.897199
0.889200
0.880900
0.872400
0.863599
0.854500
0.845200
0.835600
0.825700
0.815599
0.805300
0.794700
0.783900
0.769099
0.757699
0.746200
0.734400
0.722400
0.710200
0.697800
0.685099
0.672300
0.659400
0.646200
0.632800
0.619300
0.605599
0.591799
0.577800
0.563700
0.549400
0.534900
0.520399
0.505699
0.490900
0.475900
0.460900
0.445699
0.430500
0.415200
0.399700
0.384199
0.368599
0.352999
0.337200
0.321400
0.300300
0.284400
0.268399
0.252499
0.236400
0.220399
0.204300
0.188200
0.172099
0.156000
0.139900
0.123900
0.107800
0.091699
0.075700
0.059599
0.043699
0.027700
0.011800
-0.004080
-0.019900
-0.035659
-0.051370
-0.067009
-0.082579
-0.098089
-0.113520
-0.128869
-0.144130
-0.159310
-0.174400
-0.189390
-0.204280
-0.223969
-0.238620
-0.253159
-0.267580
-0.281890
-0.296080
-0.310140
-0.324079
-0.337890
-0.351570
-0.365119
-0.378529
-0.391800
-0.404929
-0.417919
-0.430759
-0.443460
-0.456000
-0.468400
-0.480640
-0.492739
-0.504670
-0.516450
-0.528070
-0.539530
-0.550830
-0.561970
-0.572950
-0.583770
-0.594420
-0.604909
-0.615229
-0.625390
-0.638670
-0.648439
-0.658050
-0.667489
-0.676759
-0.685870
-0.694810
-0.703590
-0.712200
-0.720649
-0.728940
-0.737059
-0.745020
-0.752820
-0.760450
-0.767929
-0.775249
-0.782410
-0.789409
-0.796260
-0.802950
-0.809490
-0.815869
-0.822109
-0.828199
-0.834139
-0.839929
-0.845580
-0.851089
-0.856450
-0.861670
-0.866760
-0.871710
-0.878110
-0.882750
-0.887260
-0.891640
-0.895900
-0.900030
-0.904041
-0.907930
-0.911704
-0.915361
-0.918903
-0.922333
-0.925656
-0.928869
-0.931977
-0.934981
-0.937885
-0.940689
-0.943396
-0.946008
-0.948526
-0.950955
-0.953295
-0.955548
-0.957717
-0.959803
-0.961809
-0.963736
-0.965589
-0.967366
-0.969072
-0.970707
-0.972274
-0.974260
-0.975676
-0.977029
-0.978324
-0.979560
-0.980740
-0.981865
-0.982938
-0.983959
-0.984933
-0.985858
-0.986737
-0.987574
-0.988366
-0.989119
-0.989833
-0.990508
-0.991147
-0.991750
-0.992322
-0.992860
-0.993367
-0.993846
-0.994296
-0.994719
-0.995116
-0.995490
-0.995839
-0.996166
-0.996472
-0.996759
-0.997026
-0.997275
-0.997579
-0.997789
-0.997984
-0.998166
-0.998332
-0.998487
-0.998631
-0.998761
-0.998883
-0.998994
-0.999096
-0.999189
-0.999274
-0.999352
-0.999423
-0.999487
-0.999546
-0.999598
-0.999646
-0.999688
-0.999727
-0.999762
-0.999792
-0.999820
-0.999844
-0.999865
-0.999885
-0.999901
-0.999916
-0.999928
-0.999940
-0.999949
-0.999958
-0.999967
-0.999973
-0.999978
-0.999982
-0.999985
-0.999988
-0.999991
-0.999993
-0.999994
-0.999996
-0.999997
-0.999997
-0.999999
-0.999999
-0.999999
-0.999999
-0.999999
-0.999999
-1.000000
-1.000000
-1.000000
-1.000000
-1.000000
-1.000000
-1.000000
-1.000000
-1.000000
-1.000000
-1.000000
-1.000000
-1.000000
-1.000000
-1.000000
-1.000000
-1.000000
-1.000000
-1.000000
-1.000000
-1.000000
-1.000000
-1.000000
-1.000000
-1.000000
-1.000000
-1.000000
-0.999999
-0.999999
-0.999999
-0.999999
-0.999999
-0.999997
-0.999997
-0.999996
-0.999994
-0.999993
-0.999991
-0.999990
-0.999987
-0.999984
-0.999979
-0.999975
-0.999969
-0.999963
-0.999955
-0.999946
-0.999936
-0.999921
-0.999906
-0.999889
-0.999871
-0.999850
-0.999828
-0.999801
-0.999771
-0.999738
-0.999700
-0.999660
-0.999613
-0.999562
-0.999505
-0.999442
-0.999375
-0.999298
-0.999216
-0.999124
-0.999025
-0.998917
-0.998799
-0.998671
-0.998532
-0.998380
-0.998217
-0.998041
-0.997851
-0.997645
-0.997423
-0.997186
-0.996931
-0.996657
-0.996261
-0.995940
-0.995598
-0.995232
-0.994842
-0.994426
-0.993985
-0.993516
-0.993016
-0.992488
-0.991927
-0.991333
-0.990705
-0.990042
-0.989340
-0.988600
-0.987819
-0.986995
-0.986130
-0.985218
-0.984259
-0.983253
-0.982195
-0.981085
-0.979923
-0.978703
-0.977428
-0.976093
-0.974695
-0.973237
-0.971712
-0.970120
-0.968460
-0.966135
-0.964306
-0.962401
-0.960420
-0.958357
-0.956214
-0.953986
-0.951673
-0.949272
-0.946780
-0.944197
-0.941518
-0.938745
-0.935872
-0.932898
-0.929821
-0.926641
-0.923352
-0.919954
-0.916446
-0.912823
-0.909087
-0.905232
-0.901258
-0.897160
-0.892939
-0.888600
-0.884130
-0.879529
-0.874789
-0.869929
-0.864930
-0.859789
-0.852730
-0.847260
-0.841660
-0.835909
-0.830010
-0.823969
-0.817780
-0.811440
-0.804949
-0.798300
-0.791500
-0.784549
-0.777430
-0.770160
-0.762739
-0.755149
-0.747400
-0.739489
-0.731419
-0.723180
-0.714780
-0.706219
-0.697489
-0.688600
-0.679540
-0.670320
-0.660930
-0.651370
-0.641650
-0.631759
-0.621709
-0.611490
-0.601110
-0.587010
-0.576250
-0.565320
-0.554230
-0.542970
-0.531559
-0.519990
-0.508260
-0.496369
-0.484330
-0.472129
-0.459780
-0.447270
-0.434620
-0.421830
-0.408880
-0.395790
-0.382560
-0.369199
-0.355690
-0.342049
-0.328279
-0.314380
-0.300349
-0.286200
-0.271930
-0.257539
-0.243040
-0.228420
-0.213700
-0.198870
-0.183949
-0.168919
-0.148740
-0.133500
-0.118180
-0.102769
-0.087289
-0.071740
-0.056110
-0.040429
-0.024679
-0.008880
0.007000
0.022900
0.038800
0.054799
0.070800
0.086800
0.102900
0.118999
0.135100
0.151200
0.167299
0.183400
0.199399
0.215500
0.231600
0.247600
0.263599
0.279600
0.295500
0.311400
0.327199
0.343000
0.358699
0.379500
0.394999
0.410500
0.425899
0.441100
0.456300
0.471400
0.486400
0.501199
0.515899
0.530500
0.544999
0.559300
0.573499
0.587599
0.601500
0.615199
0.628800
0.642199
0.655399
0.668400
0.681300
0.694000
0.706399
0.718699
0.730800
0.742600
0.754300
0.765700
0.776899
0.787800
0.798600
0.809100
0.822700
0.832600
0.842299
0.851700
0.860899
0.869800
0.878400
0.886699
0.894799
0.902599
0.910200
0.917400
0.924300
0.931000
0.937399
0.943399
0.949200
0.954700
0.959899
0.964699
0.969300
0.973500
0.977500
0.981100
0.984400
0.987400
0.990100
0.992500
0.994500
0.996199
0.997600
0.998700
0.999400
1.000000
1.000000
0.999600
0.999000
0.997999
0.996799
0.995200
0.993199
0.991000
0.988399
0.985500
0.982300
0.978799
0.975000
0.970900
0.966400
0.961699
0.956599
0.951199
0.945600
0.939600
0.933400
0.926800
0.919999
0.912799
0.905400
0.897700
0.889699
0.881500
0.872899
0.864100
0.855100
0.845700
0.832900
0.823000
0.812800
0.802399
0.791800
0.780900
0.769800
0.758400
0.746899
0.735100
0.723100
0.710899
0.698500
0.685900
0.673099
0.660100
0.646999
0.633700
0.620200
0.606499
0.592600
0.578700
0.564499
0.550200
0.535800
0.521299
0.506599
0.491800
0.476800
0.461800
0.446700
0.431400
0.416100
0.395500
0.379999
0.364399
0.348700
0.332899
0.317100
0.301300
0.285400
0.269400
0.253399
0.237400
0.221400
0.205300
0.189199
0.173100
0.157000
0.140899
0.124800
0.108700
0.092700
0.076600
0.060600
0.044599
0.028699
0.012799
-0.003120
-0.018940
-0.034710
-0.050419
-0.066060
-0.081640
-0.097150
-0.112579
-0.133039
-0.148279
-0.163429
-0.178489
-0.193459
-0.208320
-0.223080
-0.237739
-0.252280
-0.266710
-0.281029
-0.295219
-0.309289
-0.323239
-0.337060
-0.350749
-0.364300
-0.377719
-0.391000
-0.404140
-0.417139
-0.429990
-0.442690
-0.455250
-0.467650
-0.479910
-0.492010
-0.503950
-0.515740
-0.527370
-0.538840
-0.550150
-0.561300
-0.575920
-0.586690
-0.597289
-0.607740
-0.618010
-0.628129
-0.638070
-0.647860
-0.657469
-0.666919
-0.676210
-0.685320
-0.694279
-0.703060
-0.711690
-0.720150
-0.728440
-0.736570
-0.744540
-0.752350
-0.760000
-0.767479
-0.774810
-0.781980
-0.788989
-0.795850
-0.802549
-0.809100
-0.815490
-0.821740
-0.827830
-0.833779
-0.839580
-0.847099
-0.852559
-0.857890
-0.863080
-0.868129
-0.873040
-0.877819
-0.882469
-0.886990
-0.891379
-0.895639
-0.899779
-0.903801
-0.907699
-0.911479
-0.915142
-0.918691
-0.922129
-0.925456
-0.928677
-0.931792
-0.934803
-0.937711
-0.940522
-0.943234
-0.945852
-0.948376
-0.950811
-0.953155
-0.955414
-0.957588
-0.959679
-0.961690
-0.964249
-0.966081
-0.967839
-0.969525
-0.971140
-0.972690
-0.974173
-0.975592
-0.976950
-0.978247
-0.979486
-0.980670
-0.981798
-0.982873
-0.983899
-0.984874
-0.985804
-0.986686
-0.987525
-0.988321
-0.989074
-0.989791
-0.990468
-0.991110
-0.991716
-0.992287
-0.992829
-0.993337
-0.993817
-0.994269
-0.994695
-0.995094
-0.995467
-0.995931
-0.996252
-0.996552
-0.996834
-0.997095
-0.997339
-0.997566
-0.997777
-0.997974
-0.998155
-0.998323
-0.998478
-0.998622
-0.998754
-0.998875
-0.998988
-0.999090
-0.999184
-0.999270
-0.999348
-0.999418
-0.999483
-0.999543
-0.999595
-0.999643
-0.999687
-0.999724
-0.999760
-0.999790
-0.999819
-0.999843
-0.999864
-0.999883
-0.999906
-0.999919
-0.999933
-0.999943
-0.999952
-0.999960
-0.999967
-0.999973
-0.999978
-0.999982
-0.999985
-0.999988
-0.999991
-0.999993
-0.999994
-0.999996
-0.999997
-0.999997
-0.999999
-0.999999
-0.999999
-0.999999
-0.999999
-0.999999
-1.000000
-1.000000
-1.000000
-1.000000
-1.000000
-1.000000
-1.000000
-1.000000
-1.000000
-1.000000
-1.000000
-1.000000
-1.000000
-1.000000
-1.000000
-1.000000
-1.000000
-1.000000
-1.000000
-1.000000
-1.000000
-1.000000
-1.000000
-1.000000
-1.000000
-1.000000
-1.000000
-0.999999
-0.999999
-0.999999
-0.999999
-0.999999
-0.999997
-0.999997
-0.999996
-0.999994
-0.999993
-0.999991
-0.999990
-0.999987
-0.999984
-0.999979
-0.999973
-0.999967
-0.999961
-0.999952
-0.999943
-0.999933
-0.999921
-0.999907
-0.999891
-0.999873
-0.999852
-0.999829
-0.999802
-0.999774
-0.999741
-0.999703
-0.999661
-0.999616
-0.999565
-0.999508
-0.999447
-0.999379
-0.999303
-0.999220
-0.999130
-0.999031
-0.998925
-0.998806
-0.998679
-0.998541
-0.998391
-0.998227
-0.998052
-0.997795
-0.997587
-0.997360
-0.997117
-0.996858
-0.996579
-0.996280
-0.995961
-0.995619
-0.995254
-0.994866
-0.994453
-0.994012
-0.993544
-0.993048
-0.992521
-0.991962
-0.991371
-0.990744
-0.990082
-0.989383
-0.988645
-0.987867
-0.987046
-0.986184
-0.985275
-0.984319
-0.983314
-0.982261
-0.981154
-0.979995
-0.978780
-0.977506
-0.975718
-0.974304
-0.972826
-0.971284
-0.969673
-0.967995
-0.966244
-0.964419
-0.962518
-0.960541
-0.958485
-0.956347
-0.954124
-0.951816
-0.949420
-0.946935
-0.944356
-0.941683
-0.938916
-0.936049
-0.933082
-0.930010
-0.926836
-0.923554
-0.920164
-0.916662
-0.913047
-0.909316
-0.905469
-0.901501
-0.897409
-0.893200
-0.888870
-0.882889
-0.878250
-0.873480
-0.868579
-0.863539
-0.858370
-0.853050
-0.847600
-0.841999
-0.836260
-0.830370
-0.824340
-0.818160
-0.811830
-0.805339
-0.798709
-0.791920
-0.784969
-0.777870
-0.770610
-0.763189
-0.755610
-0.747870
-0.739969
-0.731910
-0.723690
-0.715300
-0.706740
-0.698029
-0.689140
-0.680089
-0.670879
-0.661500
-0.648739
-0.638970
-0.629040
-0.618940
-0.608680
-0.598249
-0.587659
-0.576900
-0.565980
-0.554899
-0.543660
-0.532260
-0.520690
-0.508969
-0.497089
-0.485059
-0.472870
-0.460530
-0.448039
-0.435390
-0.422610
-0.409669
-0.396589
-0.383370
-0.370009
-0.356509
-0.342880
-0.329119
-0.315229
-0.301210
-0.287059
-0.272800
-0.258420
-0.239059
-0.224419
-0.209670
-0.194809
-0.179860
-0.164809
-0.149659
-0.134430
-0.119110
-0.103710
-0.088230
-0.072679
-0.057060
-0.041380
-0.025630
-0.009840
0.006000
0.021900
0.037900
0.053800
0.069799
0.085900
0.101899
0.118000
0.134100
0.150199
0.166300
0.182400
0.198499
0.214500
0.230599
0.246600
0.262600
0.283900
0.299800
0.315700
0.331500
0.347299
0.362899
0.378600
0.394099
0.409600
0.424900
0.440200
0.455400
0.470500
0.485500
0.500299
0.514999
0.529699
0.544099
0.558499
0.572700
0.586699
0.600600
0.614400
0.627900
0.641400
0.654600
0.667600
0.680500
0.693199
0.705700
0.718000
0.730000
0.741900
0.757399
0.768799
0.779899
0.790800
0.801499
0.811900
0.822100
0.832000
0.841699
0.851100
0.860299
0.869200
0.877900
0.886200
0.894300
0.902200
0.909700
0.916999
0.923899
0.930600
0.937000
0.943099
0.948900
0.954400
0.959599
0.964399
0.969000
0.973300
0.977299
0.980899
0.984199
0.987199
0.989899
0.993000
0.994999
0.996600
0.997900
0.998899
0.999600
0.999900
1.000000
0.999700
0.999100
0.998100
0.996799
0.995299
0.993400
0.991099
0.988600
0.985699
0.982500
0.979099
0.975300
0.971100
0.966700
0.961999
0.956899
0.951600
0.945900
0.940000
0.933700
0.927199
0.920400
0.913300
0.905899
0.898200
0.887500
0.879199
0.870600
0.861700
0.852499
0.843199
0.833500
0.823600
0.813499
0.803100
0.792400
0.781600
0.770500
0.759100
0.747600
0.735799
0.723799
0.711700
0.699300
0.686700
0.673900
0.660900
0.647800
0.634500
0.621000
0.607300
0.593500
0.579499
0.565399
0.551100
0.536700
0.522100
0.507499
0.487699
0.472800
0.457699
0.442500
0.427300
0.411900
0.396400
0.380899
0.365299
0.349600
0.333900
0.318100
0.302200
0.286300
0.270400
0.254400
0.238399
0.222300
0.206299
0.190200
0.174100
0.157999
0.141900
0.125800
0.109699
0.093700
0.077599
0.061600
0.045600
0.029599
0.013699
-0.002160
-0.017980
-0.039000
-0.054690
-0.070320
-0.085879
-0.101370
-0.116779
-0.132109
-0.147360
-0.162520
-0.177580
-0.192550
-0.207420
-0.222190
-0.236850
-0.251400
-0.265840
-0.280159
-0.294370
-0.308440
-0.322399
-0.336229
-0.349920
-0.363480
-0.376909
-0.390199
-0.403350
-0.416350
-0.429210
-0.441930
-0.454489
-0.466909
-0.479170
-0.491280
-0.507180
-0.518929
-0.530509
-0.541939
-0.553210
-0.564310
-0.575260
-0.586039
-0.596659
-0.607110
-0.617400
-0.627520
-0.637480
-0.647269
-0.656890
-0.666349
-0.675649
-0.684780
-0.693739
-0.702540
-0.711169
-0.719640
-0.727939
-0.736080
-0.744060
-0.751879
-0.759540
-0.767029
-0.774370
-0.781549
-0.788569
-0.795430
-0.802150
-0.810850
-0.817210
-0.823410
-0.829470
-0.835380
-0.841140
-0.846760
-0.852229
-0.857569
-0.862770
-0.867820
-0.872749
-0.877530
-0.882190
-0.886720
-0.891120
-0.895390
-0.899539
-0.903561
-0.907465
-0.911253
-0.914923
-0.918480
-0.921924
-0.925258
-0.928485
-0.931606
-0.934623
-0.937537
-0.940354
-0.943072
-0.945696
-0.948226
-0.951459
-0.953779
-0.956014
-0.958165
-0.960235
-0.962224
-0.964135
-0.965971
-0.967734
-0.969424
-0.971044
-0.972598
-0.974085
-0.975508
-0.976869
-0.978169
-0.979413
-0.980599
-0.981730
-0.982810
-0.983839
-0.984817
-0.985749
-0.986634
-0.987475
-0.988273
-0.989031
-0.989749
-0.990429
-0.991071
-0.991680
-0.992254
-0.992796
-0.993471
-0.993943
-0.994387
-0.994806
-0.995197
-0.995565
-0.995910
-0.996234
-0.996535
-0.996817
-0.997080
-0.997324
-0.997552
-0.997765
-0.997962
-0.998145
-0.998313
-0.998469
-0.998613
-0.998746
-0.998868
-0.998980
-0.999084
-0.999178
-0.999264
-0.999343
-0.999415
-0.999480
-0.999538
-0.999592
-0.999640
-0.999684
-0.999723
-0.999768
-0.999798
-0.999825
-0.999849
-0.999870
-0.999888
-0.999904
-0.999919
-0.999931
-0.999942
-0.999952
-0.999960
-0.999967
-0.999972
-0.999978
-0.999982
-0.999985
-0.999988
-0.999991
-0.999993
-0.999994
-0.999996
-0.999997
-0.999997
-0.999997
-0.999999
-0.999999
-0.999999
-0.999999
-0.999999
-1.000000
-1.000000
-1.000000
-1.000000
-1.000000
-1.000000
-1.000000
-1.000000
-1.000000
-1.000000
-1.000000
-1.000000
-1.000000
-1.000000
-1.000000
-1.000000
-1.000000
-1.000000
-1.000000
-1.000000
-1.000000
-1.000000
-1.000000
-1.000000
-1.000000
-1.000000
-1.000000
-0.999999
-0.999999
-0.999999
-0.999999
-0.999999
-0.999997
-0.999997
-0.999996
-0.999994
-0.999993
-0.999991
-0.999988
-0.999985
-0.999982
-0.999978
-0.999973
-0.999967
-0.999961
-0.999954
-0.999945
-0.999934
-0.999922
-0.999907
-0.999892
-0.999874
-0.999853
-0.999831
-0.999804
-0.999775
-0.999742
-0.999705
-0.999664
-0.999619
-0.999568
-0.999513
-0.999451
-0.999382
-0.999309
-0.999226
-0.999136
-0.999039
-0.998931
-0.998773
-0.998643
-0.998500
-0.998347
-0.998181
-0.998002
-0.997807
-0.997599
-0.997375
-0.997134
-0.996874
-0.996597
-0.996298
-0.995980
-0.995641
-0.995278
-0.994891
-0.994479
-0.994041
-0.993574
-0.993079
-0.992554
-0.991996
-0.991407
-0.990783
-0.990124
-0.989427
-0.988692
-0.987916
-0.987097
-0.986236
-0.985330
-0.984379
-0.983032
-0.981964
-0.980844
-0.979669
-0.978439
-0.977149
-0.975802
-0.974392
-0.972919
-0.971380
-0.969774
-0.968098
-0.966352
-0.964531
-0.962637
-0.960664
-0.958612
-0.956479
-0.954261
-0.951958
-0.949567
-0.947088
-0.944515
-0.941848
-0.939087
-0.936226
-0.933264
-0.930199
-0.927031
-0.923757
-0.920373
-0.916876
-0.913269
-0.908278
-0.904399
-0.900399
-0.896280
-0.892030
-0.887659
-0.883159
-0.878530
-0.873769
-0.868879
-0.863850
-0.858679
-0.853380
-0.847930
-0.842340
-0.836610
-0.830740
-0.824710
-0.818539
-0.812220
-0.805740
-0.799110
-0.792330
-0.785400
-0.778300
-0.771049
-0.763639
-0.756079
-0.748350
-0.740460
-0.732400
-0.724189
-0.715810
-0.704380
-0.695620
-0.686689
-0.677599
-0.668340
-0.658909
-0.649320
-0.639570
-0.629650
-0.619560
-0.609300
-0.598890
-0.588300
-0.577560
-0.566650
-0.555580
-0.544350
-0.532950
-0.521400
-0.509689
-0.497820
-0.485790
-0.473610
-0.461280
-0.448800
-0.436170
-0.423379
-0.410460
-0.397390
-0.384180
-0.370819
-0.357340
-0.343710
-0.325339
-0.311419
-0.297360
-0.283189
-0.268890
-0.254479
-0.239950
-0.225310
-0.210570
-0.195720
-0.180769
-0.165720
-0.150580
-0.135349
-0.120040
-0.104640
-0.089170
-0.073620
-0.058009
-0.042330
-0.026590
-0.010789
0.005100
0.020899
0.036900
0.052900
0.068899
0.084900
0.100999
0.117000
0.133099
0.149200
0.165300
0.186799
0.202900
0.218899
0.235000
0.250999
0.267000
0.282900
0.298900
0.314700
0.330499
0.346300
0.361999
0.377599
0.393199
0.408600
0.424000
0.439300
0.454500
0.469600
0.484500
0.499399
0.514200
0.528799
0.543300
0.557599
0.571800
0.585900
0.599800
0.613500
0.627100
0.640500
0.653800
0.666900
0.684000
0.696600
0.709000
0.721300
0.733300
0.745099
0.756700
0.768100
0.779200
0.790099
0.800800
0.811300
0.821500
0.831400
0.841099
0.850600
0.859800
0.868699
0.877399
0.885700
0.893899
0.901699
0.909300
0.916500
0.923500
0.930199
0.936600
0.942700
0.948499
0.954000
0.959299
0.964200
0.968800
0.974400
0.978300
0.981799
0.985099
0.988000
0.990600
0.992899
0.994900
0.996499
0.997900
0.998899
0.999600
0.999900
1.000000
0.999700
0.999100
0.998200
0.996900
0.995400
0.993499
0.991300
0.988800
0.985900
0.982800
0.979300
0.975499
0.971400
0.967000
0.962299
0.957199
0.951900
0.946300
0.940399
0.931999
0.925399
0.918499
0.911299
0.903799
0.895999
0.888000
0.879700
0.871099
0.862200
0.853099
0.843700
0.834100
0.824200
0.814099
0.803700
0.793099
0.782200
0.771100
0.759799
0.748300
0.736500
0.724600
0.712399
0.700000
0.687400
0.674700
0.661699
0.648600
0.635299
0.621799
0.608100
0.594300
0.575700
0.561499
0.547200
0.532699
0.518200
0.503400
0.488599
0.473700
0.458599
0.443400
0.428200
0.412800
0.397399
0.381900
0.366300
0.350599
0.334800
0.319000
0.303199
0.287299
0.271300
0.255400
0.239299
0.223300
0.207199
0.191200
0.175099
0.159000
0.142900
0.126799
0.110700
0.094600
0.078600
0.057199
0.041200
0.025300
0.009400
-0.006480
-0.022290
-0.038040
-0.053740
-0.069370
-0.084940
-0.100429
-0.115849
-0.131179
-0.146440
-0.161599
-0.176670
-0.191650
-0.206530
-0.221299
-0.235969
-0.250519
-0.264970
-0.279300
-0.293509
-0.307600
-0.321559
-0.335389
-0.349099
-0.362670
-0.376099
-0.389400
-0.402550
-0.415570
-0.432690
-0.445369
-0.457890
-0.470269
-0.482490
-0.494550
-0.506470
-0.518220
-0.529819
-0.541249
-0.552529
-0.563650
-0.574600
-0.585390
-0.596020
-0.606480
-0.616780
-0.626910
-0.636880
-0.646680
-0.656320
-0.665790
-0.675090
-0.684229
-0.693199
-0.702010
-0.710650
-0.719130
-0.727440
-0.735600
-0.743580
-0.751410
-0.759079
-0.769050
-0.776340
-0.783480
-0.790459
-0.797280
-0.803950
-0.810460
-0.816829
-0.823039
-0.829110
-0.835020
-0.840799
-0.846420
-0.851910
-0.857250
-0.862450
-0.867520
-0.872449
-0.877249
-0.881910
-0.886450
-0.890850
-0.895129
-0.899290
-0.903319
-0.907233
-0.911026
-0.914704
-0.918268
-0.921718
-0.925060
-0.928293
-0.931420
-0.935428
-0.938316
-0.941104
-0.943798
-0.946395
-0.948901
-0.951315
-0.953641
-0.955882
-0.958038
-0.960112
-0.962107
-0.964023
-0.965863
-0.967629
-0.969324
-0.970948
-0.972505
-0.973996
-0.975423
-0.976788
-0.978093
-0.979339
-0.980529
-0.981664
-0.982747
-0.983778
-0.984760
-0.985693
-0.986581
-0.987424
-0.988225
-0.988986
-0.989938
-0.990607
-0.991240
-0.991840
-0.992406
-0.992938
-0.993442
-0.993916
-0.994362
-0.994780
-0.995175
-0.995544
-0.995890
-0.996214
-0.996517
-0.996801
-0.997065
-0.997311
-0.997540
-0.997753
-0.997950
-0.998134
-0.998304
-0.998460
-0.998605
-0.998739
-0.998862
-0.998974
-0.999078
-0.999172
-0.999259
-0.999339
-0.999411
-0.999496
-0.999553
-0.999606
-0.999652
-0.999694
-0.999733
-0.999766
-0.999796
-0.999823
-0.999847
-0.999868
-0.999888
-0.999904
-0.999918
-0.999931
-0.999942
-0.999951
-0.999960
-0.999966
-0.999972
-0.999978
-0.999981
-0.999985
-0.999988
-0.999990
-0.999993
-0.999994
-0.999996
-0.999996
-0.999997
-0.999997
-0.999999
-0.999999
-0.999999
-0.999999
-0.999999
-1.000000
-1.000000
-1.000000
-1.000000
-1.000000
-1.000000
-1.000000
-1.000000
-1.000000
-1.000000
-1.000000
-1.000000
-1.000000
-1.000000
-1.000000
-1.000000
-1.000000
-1.000000
-1.000000
-1.000000
-1.000000
-1.000000
-1.000000
-1.000000
-1.000000
-1.000000
-1.000000
-0.999999
-0.999999
-0.999999
-0.999999
-0.999999
-0.999997
-0.999997
-0.999996
-0.999994
-0.999993
-0.999991
-0.999988
-0.999987
-0.999982
-0.999979
-0.999973
-0.999969
-0.999961
-0.999954
-0.999945
-0.999934
-0.999922
-0.999909
-0.999894
-0.999876
-0.999855
-0.999832
-0.999805
-0.999777
-0.999744
-0.999708
-0.999667
-0.999622
-0.999571
-0.999516
-0.999454
-0.999363
-0.999286
-0.999202
-0.999111
-0.999010
-0.998901
-0.998781
-0.998650
-0.998509
-0.998356
-0.998191
-0.998013
-0.997821
-0.997612
-0.997389
-0.997149
-0.996891
-0.996613
-0.996318
-0.996000
-0.995662
-0.995301
-0.994915
-0.994504
-0.994068
-0.993603
-0.993109
-0.992586
-0.992032
-0.991444
-0.990822
-0.990165
-0.989470
-0.988483
-0.987697
-0.986868
-0.985995
-0.985075
-0.984109
-0.983095
-0.982030
-0.980914
-0.979741
-0.978514
-0.977230
-0.975885
-0.974479
-0.973009
-0.971475
-0.969873
-0.968202
-0.966460
-0.964644
-0.962754
-0.960786
-0.958738
-0.956610
-0.954397
-0.952101
-0.949716
-0.947241
-0.944674
-0.942013
-0.939256
-0.936402
-0.933447
-0.929347
-0.926149
-0.922845
-0.919429
-0.915904
-0.912265
-0.908509
-0.904638
-0.900645
-0.896530
-0.892290
-0.887929
-0.883440
-0.878820
-0.874060
-0.869179
-0.864160
-0.859000
-0.853699
-0.848269
-0.842689
-0.836959
-0.831100
-0.825079
-0.818920
-0.812599
-0.806140
-0.799519
-0.792750
-0.785820
-0.778740
-0.771499
-0.764100
-0.753979
-0.746209
-0.738280
-0.730180
-0.721920
-0.713500
-0.704910
-0.696150
-0.687240
-0.678150
-0.668899
-0.659490
-0.649909
-0.640159
-0.630250
-0.620170
-0.609930
-0.599520
-0.588949
-0.578209
-0.567319
-0.556249
-0.545029
-0.533650
-0.522100
-0.510400
-0.498540
-0.486529
-0.474360
-0.462030
-0.449560
-0.436939
-0.424159
-0.406909
-0.393799
-0.380550
-0.367159
-0.353629
-0.339970
-0.326179
-0.312259
-0.298219
-0.284050
-0.269760
-0.255349
-0.240829
-0.226200
-0.211459
-0.196620
-0.181680
-0.166639
-0.151500
-0.136279
-0.120970
-0.105580
-0.090109
-0.074569
-0.058960
-0.043279
-0.027550
-0.011749
0.004099
0.019999
0.035899
0.051900
0.067900
0.089299
0.105300
0.121399
0.137500
0.153600
0.169699
0.185800
0.201900
0.217999
0.234000
0.250000
0.265999
0.282000
0.297900
0.313800
0.329599
0.345300
0.361000
0.376699
0.392200
0.407700
0.423100
0.438400
0.453600
0.468700
0.483600
0.498499
0.513300
0.527899
0.542400
0.556699
0.571000
0.585000
0.603600
0.617299
0.630799
0.644200
0.657400
0.670399
0.683200
0.695899
0.708300
0.720499
0.732600
0.744400
0.756000
0.767400
0.778500
0.789499
0.800200
0.810600
0.820900
0.830800
0.840499
0.850000
0.859200
0.868200
0.876799
0.885199
0.893400
0.901200
0.908800
0.916099
0.923100
0.929800
0.936199
0.944299
0.950100
0.955500
0.960600
0.965400
0.970000
0.974200
0.978000
0.981600
0.984900
0.987799
0.990499
0.992800
0.994800
0.996400
0.997800
0.998800
0.999499
0.999900
1.000000
0.999700
0.999100
0.998200
0.997000
0.995500
0.993600
0.991399
0.988900
0.986100
0.982999
0.979500
0.975700
0.971599
0.965700
0.960900
0.955800
0.950400
0.944700
0.938700
0.932400
0.925800
0.918900
0.911700
0.904200
0.896500
0.888499
0.880200
0.871600
0.862800
0.853699
0.844300
0.834700
0.824800
0.814699
0.804300
0.793699
0.782899
0.771799
0.760500
0.748999
0.737299
0.725299
0.713100
0.700800
0.688200
0.675499
0.658200
0.645000
0.631600
0.618100
0.604399
0.590500
0.576499
0.562399
0.548100
0.533599
0.519000
0.504300
0.489499
0.474600
0.459499
0.444400
0.429100
0.413800
0.398299
0.382800
0.367200
0.351499
0.335800
0.319999
0.304200
0.288300
0.272299
0.256300
0.240300
0.224299
0.208200
0.192100
0.175999
0.154600
0.138499
0.122400
0.106300
0.090199
0.074200
0.058200
0.042199
0.026299
0.010300
-0.005520
-0.021330
-0.037090
-0.052789
-0.068430
-0.084000
-0.099490
-0.114919
-0.130260
-0.145510
-0.160680
-0.175759
-0.190740
-0.205630
-0.220410
-0.235080
-0.249649
-0.264100
-0.278430
-0.292650
-0.306739
-0.320710
-0.334560
-0.352810
-0.366340
-0.379740
-0.393000
-0.406120
-0.419089
-0.431920
-0.444600
-0.457140
-0.469519
-0.481750
-0.493830
-0.505750
-0.517510
-0.529120
-0.540570
-0.551850
-0.562980
-0.573940
-0.584740
-0.595380
-0.605850
-0.616159
-0.626299
-0.636280
-0.646090
-0.655740
-0.665220
-0.674530
-0.683680
-0.692659
-0.701479
-0.710130
-0.721410
-0.729679
-0.737790
-0.745729
-0.753520
-0.761140
-0.768600
-0.775900
-0.783049
-0.790039
-0.796870
-0.803550
-0.810070
-0.816450
-0.822670
-0.828739
-0.834670
-0.840450
-0.846090
-0.851580
-0.856930
-0.862140
-0.867220
-0.872160
-0.876960
-0.881629
-0.886180
-0.890590
-0.894880
-0.899040
-0.903079
-0.906999
-0.910800
-0.915687
-0.919219
-0.922641
-0.925951
-0.929155
-0.932254
-0.935250
-0.938143
-0.940939
-0.943636
-0.946240
-0.948751
-0.951172
-0.953503
-0.955749
-0.957910
-0.959989
-0.961987
-0.963909
-0.965754
-0.967524
-0.969223
-0.970852
-0.972412
-0.973908
-0.975339
-0.976707
-0.978016
-0.979264
-0.980458
-0.981597
-0.982683
-0.983716
-0.985018
-0.985939
-0.986815
-0.987648
-0.988438
-0.989185
-0.989896
-0.990568
-0.991203
-0.991804
-0.992371
-0.992907
-0.993412
-0.993888
-0.994335
-0.994756
-0.995151
-0.995523
-0.995869
-0.996195
-0.996499
-0.996784
-0.997048
-0.997296
-0.997527
-0.997740
-0.997939
-0.998122
-0.998293
-0.998451
-0.998596
-0.998731
-0.998854
-0.999003
-0.999105
-0.999198
-0.999282
-0.999358
-0.999429
-0.999493
-0.999550
-0.999603
-0.999649
-0.999693
-0.999730
-0.999765
-0.999795
-0.999822
-0.999846
-0.999867
-0.999886
-0.999903
-0.999918
-0.999930
-0.999942
-0.999951
-0.999958
-0.999966
-0.999972
-0.999976
-0.999981
-0.999985
-0.999988
-0.999990
-0.999993
-0.999994
-0.999996
-0.999997
-0.999997
-0.999999
-0.999999
-0.999999
-0.999999
-0.999999
-0.999999
-1.000000
-1.000000
-1.000000
-1.000000
-1.000000
-1.000000
-1.000000
-1.000000
-1.000000
-1.000000
-1.000000
-1.000000
-1.000000
-1.000000
-1.000000
-1.000000
-1.000000
-1.000000
-1.000000
-1.000000
-1.000000
-1.000000
-1.000000
-1.000000
-1.000000
-1.000000
-1.000000
-0.999999
-0.999999
-0.999999
-0.999999
-0.999999
-0.999997
-0.999997
-0.999996
-0.999994
-0.999993
-0.999991
-0.999990
-0.999987
-0.999982
-0.999979
-0.999975
-0.999969
-0.999963
-0.999954
-0.999946
-0.999936
-0.999924
-0.999910
-0.999894
-0.999876
-0.999856
-0.999834
-0.999808
-0.999778
-0.999747
-0.999697
-0.999655
-0.999609
-0.999558
-0.999499
-0.999436
-0.999367
-0.999291
-0.999208
-0.999117
-0.999016
-0.998907
-0.998788
-0.998659
-0.998518
-0.998367
-0.998202
-0.998025
-0.997833
-0.997626
-0.997402
-0.997164
-0.996906
-0.996631
-0.996336
-0.996021
-0.995683
-0.995323
-0.994939
-0.994530
-0.994095
-0.993631
-0.993141
-0.992439
-0.991875
-0.991278
-0.990646
-0.989979
-0.989274
-0.988530
-0.987745
-0.986919
-0.986049
-0.985132
-0.984169
-0.983158
-0.982096
-0.980983
-0.979815
-0.978591
-0.977308
-0.975967
-0.974566
-0.973101
-0.971569
-0.969972
-0.968305
-0.966568
-0.964756
-0.962871
-0.960907
-0.958864
-0.956742
-0.954535
-0.952242
-0.949863
-0.946549
-0.943957
-0.941271
-0.938488
-0.935605
-0.932623
-0.929536
-0.926346
-0.923047
-0.919639
-0.916122
-0.912489
-0.908740
-0.904876
-0.900891
-0.896779
-0.892549
-0.888199
-0.883710
-0.879100
-0.874360
-0.869479
-0.864469
-0.859320
-0.854029
-0.848599
-0.843030
-0.837319
-0.831460
-0.825450
-0.819289
-0.812989
-0.806530
-0.797689
-0.790870
-0.783910
-0.776779
-0.769500
-0.762049
-0.754450
-0.746689
-0.738760
-0.730669
-0.722419
-0.714010
-0.705430
-0.696690
-0.687780
-0.678709
-0.669469
-0.660070
-0.650490
-0.640759
-0.630859
-0.620790
-0.610560
-0.600160
-0.589600
-0.578869
-0.567979
-0.556930
-0.545719
-0.534340
-0.522810
-0.511110
-0.499260
-0.483220
-0.471010
-0.458650
-0.446130
-0.433470
-0.420649
-0.407700
-0.394600
-0.381360
-0.367969
-0.354460
-0.340810
-0.327019
-0.313110
-0.299070
-0.284910
-0.270630
-0.256230
-0.241720
-0.227089
-0.212359
-0.197520
-0.182580
-0.167550
-0.152419
-0.137200
-0.121900
-0.106510
-0.091050
-0.075510
-0.059910
-0.044230
-0.028500
-0.007440
0.008400
0.024300
0.040300
0.056299
0.072300
0.088300
0.104400
0.120400
0.136500
0.152599
0.168700
0.184800
0.200899
0.217000
0.232999
0.249100
0.265099
0.280999
0.296899
0.312799
0.328600
0.344400
0.360100
0.375700
0.391300
0.406800
0.422100
0.437400
0.452599
0.467700
0.482700
0.497599
0.517300
0.531900
0.546300
0.560599
0.574800
0.588799
0.602700
0.616399
0.630000
0.643399
0.656599
0.669600
0.682399
0.695100
0.707500
0.719800
0.731800
0.743700
0.755299
0.766699
0.777900
0.788800
0.799500
0.810000
0.820200
0.830200
0.840000
0.849400
0.858700
0.867600
0.876300
0.884700
0.892900
0.903300
0.910800
0.918000
0.925000
0.931600
0.937900
0.943999
0.949699
0.955200
0.960300
0.965200
0.969700
0.973900
0.977800
0.981400
0.984700
0.987700
0.990300
0.992599
0.994699
0.996400
0.997699
0.998800
0.999499
0.999900
1.000000
0.999799
0.999199
0.998299
0.997099
0.995599
0.993700
0.991600
0.988200
0.985300
0.982000
0.978499
0.974599
0.970500
0.966000
0.961200
0.956100
0.950700
0.945100
0.939100
0.932800
0.926200
0.919300
0.912199
0.904699
0.897000
0.889000
0.880699
0.872100
0.863299
0.854200
0.844900
0.835300
0.825400
0.815299
0.805000
0.794400
0.783499
0.772500
0.761200
0.749700
0.733999
0.721999
0.709800
0.697399
0.684799
0.672000
0.658999
0.645799
0.632400
0.618900
0.605200
0.591400
0.577399
0.563200
0.548899
0.534499
0.519900
0.505200
0.490399
0.475500
0.460399
0.445300
0.430000
0.414700
0.399300
0.383700
0.368200
0.352500
0.336799
0.321000
0.305100
0.289200
0.273300
0.252000
0.235900
0.219900
0.203800
0.187699
0.171700
0.155599
0.139500
0.123400
0.107299
0.091200
0.075199
0.059200
0.043200
0.027199
0.011299
-0.004560
-0.020370
-0.036139
-0.051840
-0.067480
-0.083059
-0.098560
-0.113980
-0.129330
-0.144589
-0.159769
-0.174850
-0.189840
-0.204730
-0.219510
-0.234199
-0.248770
-0.268020
-0.282319
-0.296509
-0.310570
-0.324499
-0.338310
-0.351979
-0.365530
-0.378930
-0.392200
-0.405330
-0.418309
-0.431149
-0.443839
-0.456379
-0.468769
-0.481009
-0.493099
-0.505030
-0.516799
-0.528420
-0.539880
-0.551170
-0.562309
-0.573280
-0.584089
-0.594739
-0.605220
-0.615540
-0.625690
-0.635680
-0.645499
-0.655159
-0.667770
-0.677040
-0.686140
-0.695080
-0.703860
-0.712459
-0.720910
-0.729190
-0.737299
-0.745260
-0.753049
-0.760680
-0.768150
-0.775470
-0.782620
-0.789619
-0.796459
-0.803149
-0.809680
-0.816070
-0.822300
-0.828379
-0.834310
-0.840100
-0.845749
-0.851250
-0.856609
-0.861829
-0.866910
-0.871860
-0.876670
-0.881350
-0.885900
-0.891769
-0.896020
-0.900153
-0.904159
-0.908047
-0.911815
-0.915469
-0.919009
-0.922437
-0.925755
-0.928965
-0.932070
-0.935071
-0.937971
-0.940771
-0.943476
-0.946086
-0.948601
-0.951028
-0.953365
-0.955615
-0.957781
-0.959865
-0.961869
-0.963795
-0.965644
-0.967419
-0.969121
-0.970755
-0.972319
-0.973819
-0.975253
-0.976626
-0.978361
-0.979596
-0.980773
-0.981898
-0.982969
-0.983989
-0.984961
-0.985885
-0.986764
-0.987598
-0.988390
-0.989142
-0.989854
-0.990528
-0.991165
-0.991768
-0.992338
-0.992875
-0.993382
-0.993859
-0.994309
-0.994731
-0.995128
-0.995500
-0.995850
-0.996175
-0.996481
-0.996766
-0.997033
-0.997282
-0.997513
-0.997728
-0.997927
-0.998170
-0.998338
-0.998491
-0.998634
-0.998766
-0.998886
-0.998997
-0.999099
-0.999192
-0.999277
-0.999354
-0.999424
-0.999489
-0.999547
-0.999600
-0.999648
-0.999690
-0.999729
-0.999762
-0.999793
-0.999820
-0.999844
-0.999867
-0.999885
-0.999901
-0.999916
-0.999930
-0.999940
-0.999951
-0.999958
-0.999966
-0.999972
-0.999976
-0.999982
-0.999985
-0.999988
-0.999991
-0.999993
-0.999994
-0.999996
-0.999997
-0.999997
-0.999999
-0.999999
-0.999999
-0.999999
-0.999999
-0.999999
-1.000000
-1.000000
-1.000000
-1.000000
-1.000000
-1.000000
-1.000000
-1.000000
-1.000000
-1.000000
-1.000000
-1.000000
-1.000000
-1.000000
-1.000000
-1.000000
-1.000000
-1.000000
-1.000000
-1.000000
-1.000000
-1.000000
-1.000000
-1.000000
-1.000000
-1.000000
-1.000000
-0.999999
-0.999999
-0.999999
-0.999999
-0.999999
-0.999997
-0.999997
-0.999996
-0.999994
-0.999993
-0.999991
-0.999990
-0.999987
-0.999984
-0.999979
-0.999975
-0.999969
-0.999963
-0.999955
-0.999946
-0.999936
-0.999924
-0.999910
-0.999895
-0.999871
-0.999850
-0.999826
-0.999801
-0.999771
-0.999736
-0.999699
-0.999658
-0.999612
-0.999561
-0.999504
-0.999441
-0.999372
-0.999297
-0.999213
-0.999121
-0.999022
-0.998914
-0.998796
-0.998667
-0.998527
-0.998376
-0.998212
-0.998035
-0.997845
-0.997638
-0.997417
-0.997179
-0.996922
-0.996648
-0.996354
-0.996040
-0.995704
-0.995221
-0.994830
-0.994414
-0.993972
-0.993501
-0.993001
-0.992472
-0.991909
-0.991315
-0.990685
-0.990021
-0.989317
-0.988576
-0.987795
-0.986971
-0.986103
-0.985189
-0.984229
-0.983221
-0.982162
-0.981052
-0.979887
-0.978667
-0.977389
-0.976051
-0.974653
-0.973191
-0.971665
-0.970071
-0.968407
-0.966675
-0.964867
-0.962986
-0.960358
-0.958294
-0.956148
-0.953917
-0.951601
-0.949198
-0.946704
-0.944118
-0.941437
-0.938659
-0.935782
-0.932806
-0.929727
-0.926542
-0.923251
-0.919849
-0.916338
-0.912712
-0.908971
-0.905113
-0.901135
-0.897040
-0.892810
-0.888469
-0.883990
-0.879379
-0.874650
-0.869779
-0.864769
-0.859630
-0.854350
-0.848929
-0.843370
-0.835729
-0.829830
-0.823789
-0.817590
-0.811240
-0.804750
-0.798100
-0.791290
-0.784330
-0.777220
-0.769939
-0.762510
-0.754920
-0.747160
-0.739249
-0.731170
-0.722929
-0.714529
-0.705960
-0.697219
-0.688330
-0.679260
-0.670030
-0.660640
-0.651079
-0.641350
-0.631459
-0.621400
-0.611179
-0.600790
-0.590239
-0.579520
-0.568650
-0.553890
-0.542629
-0.531210
-0.519630
-0.507900
-0.496009
-0.483960
-0.471760
-0.459400
-0.446890
-0.434239
-0.421440
-0.408490
-0.395389
-0.382159
-0.368790
-0.355279
-0.341640
-0.327859
-0.313960
-0.299929
-0.285769
-0.271500
-0.257110
-0.242599
-0.227980
-0.213250
-0.198420
-0.183490
-0.168460
-0.153340
-0.138130
-0.122830
-0.102300
-0.086820
-0.071260
-0.055639
-0.039949
-0.024199
-0.008400
0.007500
0.023400
0.039300
0.055300
0.071299
0.087300
0.103399
0.119500
0.135600
0.151699
0.167800
0.183799
0.199900
0.216000
0.232099
0.248100
0.264100
0.280000
0.295999
0.311800
0.327700
0.343399
0.359100
0.374800
0.390300
0.405799
0.426300
0.441600
0.456799
0.471799
0.486799
0.501700
0.516400
0.531000
0.545400
0.559800
0.574000
0.588000
0.601900
0.615600
0.629200
0.642600
0.655800
0.668800
0.681700
0.694300
0.706800
0.719100
0.731100
0.742999
0.754600
0.766000
0.777199
0.788200
0.798900
0.809400
0.819600
0.829600
0.839400
0.852000
0.861100
0.870000
0.878599
0.886999
0.895099
0.902899
0.910399
0.917599
0.924499
0.931200
0.937600
0.943600
0.949399
0.954900
0.960000
0.964900
0.969400
0.973699
0.977599
0.981199
0.984499
0.987499
0.990199
0.992500
0.994500
0.996300
0.997699
0.998700
0.999499
0.999900
1.000000
0.999799
0.999000
0.997999
0.996700
0.995100
0.993199
0.990900
0.988300
0.985500
0.982200
0.978700
0.974899
0.970699
0.966300
0.961500
0.956500
0.951100
0.945400
0.939400
0.933199
0.926599
0.919699
0.912600
0.905200
0.897499
0.889500
0.881200
0.872700
0.863899
0.854800
0.845500
0.835900
0.826000
0.815899
0.802099
0.791400
0.780600
0.769399
0.758100
0.746500
0.734700
0.722700
0.710500
0.698100
0.685500
0.672700
0.659800
0.646600
0.633300
0.619699
0.606100
0.592200
0.578200
0.564100
0.549799
0.535399
0.520800
0.506100
0.491299
0.476400
0.461400
0.446200
0.430999
0.415600
0.400200
0.384700
0.369100
0.348199
0.332500
0.316600
0.300799
0.284899
0.268900
0.252900
0.236899
0.220900
0.204799
0.188700
0.172600
0.156499
0.140400
0.124300
0.108300
0.092200
0.076099
0.060100
0.044100
0.028200
0.012300
-0.003600
-0.019420
-0.035179
-0.050890
-0.066540
-0.082110
-0.097620
-0.113050
-0.128400
-0.143670
-0.158850
-0.178950
-0.193909
-0.208770
-0.223530
-0.238180
-0.252720
-0.267150
-0.281460
-0.295650
-0.309720
-0.323659
-0.337480
-0.351160
-0.364710
-0.378120
-0.391399
-0.404530
-0.417529
-0.430369
-0.443070
-0.455629
-0.468030
-0.480280
-0.492370
-0.504310
-0.516090
-0.527719
-0.539190
-0.550489
-0.561640
-0.572620
-0.583440
-0.594100
-0.608050
-0.618319
-0.628429
-0.638370
[truncated: 182,041 more chars]
