# Supplementary material for: Commissioning of a motion management system for a 1.5T Elekta Unity MR‐Linac: A single institution experience
Source: J Appl Clin Med Phys. 2025 Feb 16;26(4):e70005. doi: 10.1002/acm2.70005 (PMC11969090; doi:10.1002/acm2.70005)
Supplement: Supplementary file 4 — Supporting Information [file ACM2-26-e70005-s003.qrm]

% Quasar Respiratory Motion File
76799
1.500000
-1.000000
-1.000000
-1.000000
-1.000000
-1.000000
-1.000000
-1.000000
-1.000000
-1.000000
-1.000000
-1.000000
-0.999999
-0.999999
-0.999999
-0.999998
-0.999997
-0.999995
-0.999992
-0.999990
-0.999985
-0.999980
-0.999973
-0.999965
-0.999954
-0.999941
-0.999924
-0.999904
-0.999881
-0.999853
-0.999818
-0.999777
-0.999730
-0.999676
-0.999610
-0.999535
-0.999449
-0.999352
-0.999240
-0.999110
-0.998964
-0.998800
-0.998618
-0.998407
-0.998173
-0.997913
-0.997626
-0.997308
-0.996948
-0.996553
-0.996121
-0.995651
-0.995127
-0.994551
-0.993927
-0.993250
-0.992516
-0.991704
-0.990828
-0.989886
-0.988875
-0.987773
-0.986580
-0.985303
-0.983939
-0.982487
-0.980900
-0.979212
-0.977418
-0.975515
-0.973478
-0.971294
-0.968983
-0.966542
-0.963966
-0.961203
-0.958283
-0.955211
-0.951981
-0.948573
-0.944947
-0.941147
-0.937166
-0.933001
-0.928594
-0.923967
-0.919136
-0.914097
-0.908835
-0.903282
-0.897504
-0.891497
-0.885255
-0.878720
-0.871900
-0.864830
-0.857506
-0.849923
-0.841979
-0.833762
-0.825272
-0.816509
-0.807422
-0.797985
-0.788263
-0.778251
-0.767944
-0.757243
-0.746231
-0.734915
-0.723294
-0.711341
-0.698997
-0.686346
-0.673385
-0.660115
-0.646455
-0.632447
-0.618135
-0.603519
-0.588578
-0.573229
-0.557578
-0.541625
-0.525375
-0.508766
-0.491810
-0.474568
-0.457044
-0.439239
-0.421051
-0.402593
-0.383869
-0.364885
-0.345606
-0.326026
-0.306209
-0.286161
-0.265885
-0.245320
-0.224540
-0.203562
-0.182392
-0.161015
-0.139424
-0.117676
-0.095777
-0.073734
-0.051529
-0.029193
-0.006759
0.015772
0.038421
0.061145
0.083907
0.106696
0.129513
0.152399
0.175237
0.198086
0.220934
0.243742
0.266422
0.289079
0.311657
0.334123
0.356464
0.378660
0.400698
0.422566
0.444262
0.465803
0.487043
0.508071
0.528908
0.549495
0.569708
0.589641
0.609287
0.628637
0.647619
0.666218
0.684461
0.702340
0.719833
0.736817
0.753419
0.769616
0.785387
0.800626
0.815332
0.829602
0.843409
0.856700
0.869352
0.881521
0.893179
0.904307
0.914807
0.924675
0.934027
0.942818
0.951001
0.958534
0.965429
0.971732
0.977455
0.982550
0.986902
0.990633
0.993764
0.996318
0.998136
0.999314
0.999840
0.999737
0.999081
0.997582
0.995512
0.992834
0.989530
0.985536
0.980858
0.975570
0.969704
0.963321
0.956065
0.948272
0.939932
0.931033
0.921466
0.911337
0.900607
0.889323
0.877579
0.865221
0.852258
0.838820
0.824938
0.810509
0.795539
0.780132
0.764274
0.747968
0.731199
0.713986
0.696379
0.678409
0.660114
0.641298
0.622188
0.602788
0.583089
0.562976
0.542592
0.521976
0.501129
0.480055
0.458663
0.437042
0.415262
0.393354
0.371244
0.348993
0.326638
0.304168
0.281573
0.258846
0.236118
0.213340
0.190496
0.167610
0.144754
0.121909
0.099080
0.076276
0.053508
0.030836
0.008250
-0.014250
-0.036664
-0.058938
-0.081081
-0.103091
-0.124962
-0.146652
-0.168144
-0.189459
-0.210591
-0.231530
-0.252190
-0.272639
-0.292868
-0.312872
-0.332601
-0.352035
-0.371224
-0.390159
-0.408828
-0.427138
-0.445163
-0.462910
-0.480377
-0.497530
-0.514308
-0.530794
-0.546983
-0.562875
-0.578378
-0.593548
-0.608411
-0.622966
-0.637200
-0.651020
-0.664533
-0.677739
-0.690637
-0.703158
-0.715323
-0.727184
-0.738740
-0.749989
-0.760831
-0.771372
-0.781617
-0.791572
-0.801187
-0.810451
-0.819437
-0.828147
-0.836581
-0.844654
-0.852443
-0.859970
-0.867241
-0.874236
-0.880910
-0.887342
-0.893535
-0.899493
-0.905161
-0.910584
-0.915790
-0.920785
-0.925562
-0.930071
-0.934387
-0.938515
-0.942458
-0.946182
-0.949706
-0.953065
-0.956262
-0.959302
-0.962133
-0.964821
-0.967370
-0.969783
-0.972046
-0.974158
-0.976153
-0.978034
-0.979805
-0.981437
-0.982967
-0.984402
-0.985748
-0.986996
-0.988143
-0.989213
-0.990210
-0.991138
-0.991982
-0.992760
-0.993480
-0.994145
-0.994757
-0.995304
-0.995808
-0.996271
-0.996693
-0.997072
-0.997413
-0.997723
-0.998004
-0.998258
-0.998479
-0.998678
-0.998856
-0.999016
-0.999156
-0.999278
-0.999385
-0.999480
-0.999563
-0.999633
-0.999694
-0.999747
-0.999792
-0.999830
-0.999862
-0.999889
-0.999911
-0.999930
-0.999945
-0.999957
-0.999967
-0.999976
-0.999982
-0.999987
-0.999990
-0.999993
-0.999995
-0.999997
-0.999998
-0.999998
-0.999999
-1.000000
-1.000000
-1.000000
-1.000000
-1.000000
-1.000000
-1.000000
-1.000000
-1.000000
-1.000000
-1.000000
-1.000000
-1.000000
-1.000000
-1.000000
-1.000000
-1.000000
-1.000000
-1.000000
-1.000000
-1.000000
-1.000000
-0.999999
-0.999999
-0.999998
-0.999997
-0.999995
-0.999994
-0.999991
-0.999988
-0.999983
-0.999978
-0.999971
-0.999962
-0.999949
-0.999935
-0.999919
-0.999898
-0.999872
-0.999841
-0.999805
-0.999764
-0.999713
-0.999654
-0.999586
-0.999509
-0.999420
-0.999315
-0.999197
-0.999063
-0.998914
-0.998742
-0.998547
-0.998331
-0.998091
-0.997825
-0.997521
-0.997187
-0.996820
-0.996418
-0.995972
-0.995476
-0.994937
-0.994351
-0.993717
-0.993009
-0.992244
-0.991418
-0.990529
-0.989563
-0.988509
-0.987378
-0.986168
-0.984875
-0.983464
-0.981955
-0.980347
-0.978638
-0.976810
-0.974840
-0.972752
-0.970542
-0.968206
-0.965701
-0.963043
-0.960240
-0.957290
-0.954179
-0.950855
-0.947364
-0.943704
-0.939867
-0.935809
-0.931532
-0.927060
-0.922391
-0.917519
-0.912357
-0.906977
-0.901376
-0.895550
-0.889459
-0.883077
-0.876454
-0.869584
-0.862462
-0.855002
-0.847264
-0.839261
-0.830989
-0.822414
-0.813488
-0.804279
-0.794785
-0.785006
-0.774849
-0.764368
-0.753592
-0.742519
-0.731126
-0.719327
-0.707225
-0.694817
-0.682103
-0.669013
-0.655560
-0.641803
-0.627738
-0.613364
-0.598560
-0.583451
-0.568041
-0.552332
-0.536268
-0.519844
-0.503123
-0.486110
-0.468809
-0.451134
-0.433163
-0.414918
-0.396406
-0.377601
-0.358466
-0.339084
-0.319459
-0.299593
-0.279430
-0.259026
-0.238409
-0.217585
-0.196554
-0.175270
-0.153816
-0.132194
-0.110410
-0.088450
-0.066330
-0.044089
-0.021732
0.000735
0.023312
0.045978
0.068691
0.091440
0.114304
0.137134
0.159994
0.182874
0.205742
0.228550
0.251304
0.273999
0.296633
0.319206
0.341560
0.363841
0.386008
0.408012
0.429858
0.451462
0.472871
0.494083
0.515061
0.535793
0.556203
0.576339
0.596234
0.615761
0.634951
0.653810
0.672324
0.690494
0.708185
0.725477
0.742385
0.758908
0.774929
0.790423
0.805507
0.820153
0.834319
0.847904
0.860942
0.873465
0.885487
0.896997
0.907848
0.918132
0.927871
0.937094
0.945657
0.953529
0.960848
0.967627
0.973801
0.979212
0.983997
0.988182
0.991791
0.994696
0.996935
0.998552
0.999559
1.000000
0.999552
0.998541
0.996952
0.994765
0.991842
0.988187
0.983973
0.979182
0.973779
0.967584
0.960806
0.953482
0.945605
0.937087
0.927877
0.918120
0.907817
0.896978
0.885521
0.873478
0.860926
0.847881
0.834330
0.820140
0.805530
0.790480
0.774974
0.758923
0.742391
0.725460
0.708152
0.690491
0.672347
0.653809
0.634940
0.615781
0.596285
0.576373
0.556209
0.535790
0.515093
0.494092
0.472898
0.451496
0.429876
0.408019
0.385997
0.363858
0.341575
0.319131
0.296613
0.273990
0.251300
0.228545
0.205705
0.182857
0.160010
0.137149
0.114272
0.091464
0.068696
0.045983
0.023330
0.000740
-0.021731
-0.044090
-0.066332
-0.088452
-0.110414
-0.132194
-0.153816
-0.175273
-0.196556
-0.217588
-0.238410
-0.259026
-0.279432
-0.299597
-0.319460
-0.339087
-0.358470
-0.377602
-0.396410
-0.414924
-0.433165
-0.451131
-0.468806
-0.486105
-0.503116
-0.519838
-0.536266
-0.552327
-0.568038
-0.583447
-0.598552
-0.613353
-0.627732
-0.641801
-0.655560
-0.669009
-0.682097
-0.694812
-0.707222
-0.719325
-0.731121
-0.742518
-0.753592
-0.764370
-0.774853
-0.785005
-0.794784
-0.804279
-0.813491
-0.822422
-0.830994
-0.839266
-0.847268
-0.855004
-0.862467
-0.869587
-0.876457
-0.883081
-0.889460
-0.895551
-0.901378
-0.906978
-0.912356
-0.917518
-0.922389
-0.927058
-0.931529
-0.935806
-0.939864
-0.943701
-0.947362
-0.950853
-0.954176
-0.957288
-0.960238
-0.963041
-0.965700
-0.968205
-0.970541
-0.972752
-0.974840
-0.976810
-0.978638
-0.980347
-0.981954
-0.983464
-0.984875
-0.986168
-0.987378
-0.988510
-0.989564
-0.990530
-0.991419
-0.992245
-0.993010
-0.993718
-0.994352
-0.994938
-0.995477
-0.995972
-0.996419
-0.996820
-0.997187
-0.997522
-0.997825
-0.998091
-0.998331
-0.998547
-0.998741
-0.998913
-0.999063
-0.999197
-0.999315
-0.999420
-0.999509
-0.999586
-0.999654
-0.999713
-0.999764
-0.999805
-0.999841
-0.999872
-0.999898
-0.999919
-0.999935
-0.999949
-0.999962
-0.999971
-0.999978
-0.999983
-0.999988
-0.999991
-0.999994
-0.999996
-0.999997
-0.999998
-0.999999
-0.999999
-1.000000
-1.000000
-1.000000
-1.000000
-1.000000
-1.000000
-1.000000
-1.000000
-1.000000
-1.000000
-1.000000
-1.000000
-1.000000
-1.000000
-1.000000
-1.000000
-1.000000
-1.000000
-1.000000
-1.000000
-1.000000
-1.000000
-0.999999
-0.999998
-0.999998
-0.999997
-0.999995
-0.999993
-0.999990
-0.999987
-0.999982
-0.999976
-0.999967
-0.999957
-0.999945
-0.999930
-0.999911
-0.999889
-0.999862
-0.999831
-0.999792
-0.999747
-0.999694
-0.999633
-0.999564
-0.999480
-0.999385
-0.999278
-0.999156
-0.999016
-0.998856
-0.998678
-0.998479
-0.998258
-0.998004
-0.997723
-0.997413
-0.997072
-0.996693
-0.996270
-0.995807
-0.995304
-0.994756
-0.994145
-0.993479
-0.992759
-0.991982
-0.991138
-0.990210
-0.989213
-0.988143
-0.986996
-0.985747
-0.984402
-0.982967
-0.981438
-0.979805
-0.978035
-0.976154
-0.974159
-0.972048
-0.969785
-0.967371
-0.964823
-0.962135
-0.959304
-0.956265
-0.953068
-0.949709
-0.946184
-0.942459
-0.938515
-0.934388
-0.930071
-0.925561
-0.920784
-0.915788
-0.910581
-0.905157
-0.899486
-0.893527
-0.887334
-0.880901
-0.874226
-0.867242
-0.859970
-0.852439
-0.844648
-0.836575
-0.828147
-0.819440
-0.810455
-0.801190
-0.791574
-0.781617
-0.771371
-0.760834
-0.749998
-0.738743
-0.727187
-0.715327
-0.703160
-0.690644
-0.677743
-0.664536
-0.651024
-0.637208
-0.622971
-0.608413
-0.593550
-0.578382
-0.562876
-0.546983
-0.530795
-0.514311
-0.497530
-0.480376
-0.462909
-0.445161
-0.427135
-0.408818
-0.390150
-0.371219
-0.352035
-0.332605
-0.312874
-0.292871
-0.272642
-0.252193
-0.231528
-0.210588
-0.189453
-0.168136
-0.146646
-0.124966
-0.103094
-0.081081
-0.058937
-0.036671
-0.014257
0.008267
0.030860
0.053509
0.076237
0.099035
0.121885
0.144763
0.167643
0.190455
0.213323
0.236125
0.258854
0.281579
0.304154
0.326616
0.348994
0.371289
0.393375
0.415314
0.437063
0.458613
0.479982
0.501090
0.521983
0.542619
0.562978
0.583047
0.602763
0.622191
0.641307
0.660079
0.678429
0.696389
0.713975
0.731187
0.747986
0.764274
0.780128
0.795554
0.810551
0.824935
0.838833
0.852248
0.865177
0.877620
0.889375
0.900613
0.911335
0.921530
0.931026
0.939919
0.948254
0.956037
0.963300
0.969688
0.975555
0.980837
0.985504
0.989502
0.992790
0.995463
0.997555
0.999111
0.999767
0.999818
0.999285
0.998156
0.996345
0.993776
0.990629
0.986889
0.982546
0.977470
0.971728
0.965423
0.958545
0.951002
0.942803
0.934011
0.924666
0.914805
0.904312
0.893152
0.881506
0.869378
0.856733
0.843371
0.829596
0.815351
0.800622
0.785413
0.769646
0.753425
0.736798
0.719820
0.702304
0.684424
0.666198
0.647624
0.628671
0.609286
0.589611
0.569668
0.549475
0.528940
0.508089
0.487034
0.465788
0.444301
0.422585
0.400697
0.378636
0.356423
0.334136
0.311648
0.289074
0.266442
0.243755
0.220950
0.198111
0.175245
0.152367
0.129531
0.106676
0.083881
0.061136
0.038412
0.015763
-0.006765
-0.029195
-0.051529
-0.073736
-0.095777
-0.117675
-0.139426
-0.161019
-0.182393
-0.203563
-0.224544
-0.245329
-0.265890
-0.286166
-0.306213
-0.326028
-0.345606
-0.364889
-0.383870
-0.402592
-0.421052
-0.439240
-0.457046
-0.474569
-0.491808
-0.508760
-0.525372
-0.541623
-0.557574
-0.573223
-0.588571
-0.603517
-0.618136
-0.632448
-0.646453
-0.660115
-0.673382
-0.686344
-0.699000
-0.711345
-0.723295
-0.734913
-0.746230
-0.757247
-0.767943
-0.778249
-0.788262
-0.797986
-0.807423
-0.816516
-0.825281
-0.833769
-0.841984
-0.849928
-0.857506
-0.864831
-0.871901
-0.878717
-0.885251
-0.891492
-0.897500
-0.903280
-0.908833
-0.914094
-0.919132
-0.923963
-0.928591
-0.932999
-0.937164
-0.941145
-0.944945
-0.948571
-0.951980
-0.955210
-0.958282
-0.961202
-0.963965
-0.966542
-0.968983
-0.971294
-0.973478
-0.975515
-0.977419
-0.979213
-0.980901
-0.982488
-0.983940
-0.985304
-0.986581
-0.987774
-0.988876
-0.989887
-0.990829
-0.991705
-0.992517
-0.993251
-0.993927
-0.994551
-0.995127
-0.995651
-0.996121
-0.996553
-0.996948
-0.997307
-0.997625
-0.997912
-0.998172
-0.998407
-0.998618
-0.998800
-0.998963
-0.999109
-0.999240
-0.999352
-0.999449
-0.999535
-0.999610
-0.999676
-0.999730
-0.999777
-0.999818
-0.999853
-0.999881
-0.999904
-0.999924
-0.999941
-0.999954
-0.999965
-0.999973
-0.999980
-0.999985
-0.999990
-0.999992
-0.999995
-0.999997
-0.999998
-0.999999
-0.999999
-0.999999
-1.000000
-1.000000
-1.000000
-1.000000
-1.000000
-1.000000
-1.000000
-1.000000
-1.000000
-1.000000
-1.000000
-1.000000
-1.000000
-1.000000
-1.000000
-1.000000
-1.000000
-1.000000
-1.000000
-1.000000
-1.000000
-0.999999
-0.999999
-0.999999
-0.999998
-0.999997
-0.999995
-0.999992
-0.999990
-0.999985
-0.999980
-0.999973
-0.999965
-0.999954
-0.999940
-0.999923
-0.999904
-0.999881
-0.999852
-0.999817
-0.999778
-0.999731
-0.999678
-0.999613
-0.999539
-0.999454
-0.999358
-0.999237
-0.999107
-0.998962
-0.998798
-0.998613
-0.998404
-0.998171
-0.997914
-0.997630
-0.997315
-0.996960
-0.996571
-0.996136
-0.995648
-0.995129
-0.994559
-0.993922
-0.993224
-0.992496
-0.991691
-0.990823
-0.989891
-0.988890
-0.987801
-0.986622
-0.985340
-0.983967
-0.982531
-0.980964
-0.979192
-0.977334
-0.975445
-0.973424
-0.971259
-0.968970
-0.966553
-0.964005
-0.961271
-0.958385
-0.955350
-0.952161
-0.948796
-0.944933
-0.941059
-0.937114
-0.932979
-0.928490
-0.923880
-0.919094
-0.914106
-0.908898
-0.903406
-0.897693
-0.891756
-0.885544
-0.878717
-0.871912
-0.864917
-0.857550
-0.849623
-0.841748
-0.833609
-0.825200
-0.816521
-0.807526
-0.798192
-0.788575
-0.778581
-0.768118
-0.757529
-0.746635
-0.734984
-0.722720
-0.710868
-0.698636
-0.686105
-0.673271
-0.660128
-0.646605
-0.632750
-0.618589
-0.604124
-0.589351
-0.574172
-0.557796
-0.541220
-0.525128
-0.508682
-0.491501
-0.474223
-0.456869
-0.439233
-0.421231
-0.402964
-0.384435
-0.365649
-0.346578
-0.326250
-0.306202
-0.286356
-0.266240
-0.244751
-0.223900
-0.203123
-0.182158
-0.160996
-0.139627
-0.118097
-0.096418
-0.074553
-0.051960
-0.029733
-0.007516
0.015252
0.039529
0.062100
0.084600
0.107162
0.129809
0.152387
0.175031
0.197688
0.220300
0.242800
0.265300
0.287744
0.310913
0.334709
0.356799
0.378820
0.401004
0.423058
0.444582
0.465806
0.486852
0.507692
0.528316
0.548734
0.568743
0.589191
0.609355
0.628503
0.647292
0.666477
0.685023
0.702756
0.720074
0.736867
0.753283
0.769304
0.784919
0.800075
0.815018
0.829308
0.842958
0.856200
0.869794
0.882094
0.893581
0.904563
0.914953
0.924725
0.933991
0.942700
0.950800
0.958300
0.965147
0.971413
0.977190
0.982639
0.986974
0.990663
0.993802
0.996438
0.998156
0.999292
0.999834
0.999764
0.999061
0.997608
0.995575
0.992872
0.989477
0.985531
0.980897
0.975504
0.969473
0.963067
0.955958
0.948230
0.939951
0.931159
0.921731
0.911663
0.900897
0.889594
0.877984
0.865698
0.852092
0.838238
0.824441
0.810144
0.795272
0.780000
0.764334
0.748269
0.731628
0.714550
0.697159
0.679431
0.661228
0.641150
0.621751
0.602536
0.582947
0.562504
0.542258
0.521846
0.501185
0.480300
0.459102
0.437735
0.416200
0.394313
0.371266
0.349078
0.326914
0.304250
0.280700
0.258200
0.235700
0.213137
0.190512
0.167908
0.145280
0.122633
0.099799
0.076694
0.054116
0.031663
0.008335
-0.015353
-0.037533
-0.059578
-0.081500
-0.103289
-0.124936
-0.146405
-0.167690
-0.188800
-0.209728
-0.230470
-0.250939
-0.272398
-0.293364
-0.313162
-0.332690
-0.352392
-0.371594
-0.390330
-0.408809
-0.426947
-0.444794
-0.462372
-0.479678
-0.496668
-0.514136
-0.530792
-0.546822
-0.562626
-0.578827
-0.594005
-0.608709
-0.623115
-0.637206
-0.650890
-0.664273
-0.677354
-0.690173
-0.702927
-0.715036
-0.727319
-0.739445
-0.750570
-0.761281
-0.771705
-0.781839
-0.791684
-0.801207
-0.810380
-0.819280
-0.827908
-0.836260
-0.844268
-0.851997
-0.859751
-0.867435
-0.874345
-0.880951
-0.887425
-0.893661
-0.899557
-0.905168
-0.910538
-0.915696
-0.920647
-0.925383
-0.929857
-0.934295
-0.938523
-0.942428
-0.946118
-0.949767
-0.953173
-0.956333
-0.959340
-0.962142
-0.964803
-0.967327
-0.969720
-0.971965
-0.974110
-0.976111
-0.977977
-0.979739
-0.981491
-0.983034
-0.984451
-0.985780
-0.987014
-0.988149
-0.989208
-0.990196
-0.991116
-0.991954
-0.992726
-0.993441
-0.994115
-0.994771
-0.995314
-0.995812
-0.996274
-0.996703
-0.997077
-0.997414
-0.997721
-0.998000
-0.998252
-0.998471
-0.998669
-0.998851
-0.999017
-0.999155
-0.999275
-0.999385
-0.999483
-0.999565
-0.999634
-0.999694
-0.999747
-0.999792
-0.999830
-0.999861
-0.999888
-0.999911
-0.999930
-0.999945
-0.999957
-0.999967
-0.999976
-0.999982
-0.999987
-0.999990
-0.999993
-0.999995
-0.999997
-0.999998
-0.999998
-0.999999
-1.000000
-1.000000
-1.000000
-1.000000
-1.000000
-1.000000
-1.000000
-1.000000
-1.000000
-1.000000
-1.000000
-1.000000
-1.000000
-1.000000
-1.000000
-1.000000
-1.000000
-1.000000
-1.000000
-1.000000
-1.000000
-1.000000
-0.999999
-0.999999
-0.999998
-0.999997
-0.999996
-0.999994
-0.999991
-0.999988
-0.999983
-0.999977
-0.999970
-0.999961
-0.999949
-0.999935
-0.999919
-0.999898
-0.999872
-0.999842
-0.999807
-0.999766
-0.999716
-0.999654
-0.999584
-0.999507
-0.999419
-0.999313
-0.999194
-0.999061
-0.998913
-0.998743
-0.998551
-0.998337
-0.998101
-0.997839
-0.997523
-0.997187
-0.996824
-0.996424
-0.995956
-0.995460
-0.994925
-0.994345
-0.993717
-0.993017
-0.992260
-0.991445
-0.990563
-0.989582
-0.988537
-0.987419
-0.986189
-0.984808
-0.983407
-0.981909
-0.980315
-0.978621
-0.976812
-0.974862
-0.972796
-0.970611
-0.968303
-0.965830
-0.963206
-0.960312
-0.957209
-0.954124
-0.950832
-0.947306
-0.943619
-0.939818
-0.935799
-0.931566
-0.927143
-0.922525
-0.917709
-0.912609
-0.907074
-0.901365
-0.895601
-0.889573
-0.882942
-0.876235
-0.869424
-0.862368
-0.854985
-0.847325
-0.839405
-0.831222
-0.822748
-0.813691
-0.804492
-0.795100
-0.785357
-0.774476
-0.763919
-0.753235
-0.742262
-0.730981
-0.719295
-0.707316
-0.695038
-0.682456
-0.669503
-0.656202
-0.642598
-0.628353
-0.612935
-0.598275
-0.583010
-0.567511
-0.551947
-0.536036
-0.519772
-0.503219
-0.486379
-0.469257
-0.451770
-0.433992
-0.415454
-0.396322
-0.377709
-0.358765
-0.338888
-0.318767
-0.299096
-0.279130
-0.258926
-0.238516
-0.217904
-0.197090
-0.176027
-0.154388
-0.132630
-0.111069
-0.089333
-0.065902
-0.043073
-0.020934
0.001300
0.023644
0.046100
0.068600
0.091113
0.113691
0.136337
0.158994
0.181625
0.204281
0.228812
0.251800
0.274253
0.296768
0.319730
0.341955
0.364016
0.385947
0.407729
0.429344
0.450750
0.471955
0.493242
0.515221
0.535713
0.555930
0.576323
0.596955
0.616304
0.635303
0.653944
0.672246
0.690267
0.707767
0.724910
0.741872
0.758619
0.774517
0.789883
0.805562
0.820875
0.834837
0.848275
0.861178
0.873575
0.885481
0.896887
0.907575
0.917800
0.927519
0.936675
0.945113
0.953456
0.961035
0.967723
0.973759
0.979250
0.984064
0.988236
0.991814
0.994705
0.996917
0.998533
0.999557
1.000000
0.999570
0.998550
0.996956
0.994765
0.991731
0.988090
0.983881
0.979100
0.973757
0.967689
0.961008
0.953758
0.945901
0.937243
0.928123
0.918463
0.907966
0.896488
0.885081
0.873112
0.860678
0.847775
0.834337
0.820300
0.805813
0.790906
0.775597
0.759738
0.743419
0.725897
0.707739
0.690200
0.672192
0.653491
0.634548
0.615571
0.596222
0.576552
0.556589
0.536367
0.515935
0.495127
0.473221
0.451413
0.430030
0.408428
0.385521
0.363133
0.341055
0.318882
0.296564
0.274163
0.251700
0.229181
0.206603
0.183369
0.160519
0.137886
0.115056
0.090525
0.067700
0.045244
0.022822
0.000400
-0.021803
-0.043927
-0.065949
-0.087850
-0.109600
-0.131171
-0.152587
-0.174398
-0.197156
-0.217970
-0.238581
-0.259260
-0.279907
-0.299857
-0.319525
-0.338958
-0.358152
-0.377100
-0.395725
-0.414062
-0.432651
-0.451204
-0.468700
-0.485833
-0.503306
-0.520409
-0.536658
-0.552554
-0.568108
-0.583365
-0.598324
-0.612983
-0.627223
-0.641439
-0.655285
-0.668606
-0.681578
-0.695094
-0.707786
-0.719750
-0.731421
-0.742694
-0.753659
-0.764328
-0.774702
-0.784765
-0.794454
-0.803865
-0.813001
-0.821916
-0.831111
-0.839433
-0.847350
-0.855055
-0.862640
-0.869693
-0.876493
-0.883051
-0.889371
-0.895407
-0.901181
-0.906735
-0.912148
-0.917548
-0.922371
-0.926996
-0.931527
-0.935959
-0.939970
-0.943764
-0.947387
-0.950842
-0.954134
-0.957218
-0.960202
-0.963021
-0.965655
-0.968137
-0.970456
-0.972760
-0.974939
-0.976884
-0.978689
-0.980379
-0.981969
-0.983462
-0.984860
-0.986142
-0.987342
-0.988465
-0.989512
-0.990473
-0.991415
-0.992263
-0.993019
-0.993720
-0.994364
-0.994947
-0.995481
-0.995971
-0.996414
-0.996811
-0.997176
-0.997508
-0.997810
-0.998089
-0.998330
-0.998544
-0.998739
-0.998920
-0.999068
-0.999199
-0.999316
-0.999420
-0.999508
-0.999585
-0.999652
-0.999711
-0.999763
-0.999804
-0.999840
-0.999871
-0.999898
-0.999919
-0.999936
-0.999950
-0.999962
-0.999971
-0.999978
-0.999983
-0.999988
-0.999991
-0.999994
-0.999995
-0.999997
-0.999998
-0.999999
-0.999999
-1.000000
-1.000000
-1.000000
-1.000000
-1.000000
-1.000000
-1.000000
-1.000000
-1.000000
-1.000000
-1.000000
-1.000000
-1.000000
-1.000000
-1.000000
-1.000000
-1.000000
-1.000000
-1.000000
-1.000000
-1.000000
-1.000000
-0.999999
-0.999998
-0.999998
-0.999997
-0.999995
-0.999993
-0.999990
-0.999987
-0.999982
-0.999976
-0.999967
-0.999958
-0.999946
-0.999931
-0.999913
-0.999891
-0.999863
-0.999830
-0.999792
-0.999747
-0.999693
-0.999631
-0.999562
-0.999480
-0.999386
-0.999279
-0.999159
-0.999021
-0.998864
-0.998682
-0.998478
-0.998259
-0.998008
-0.997718
-0.997402
-0.997064
-0.996687
-0.996268
-0.995810
-0.995312
-0.994771
-0.994168
-0.993496
-0.992775
-0.992007
-0.991174
-0.990186
-0.989169
-0.988106
-0.986969
-0.985731
-0.984398
-0.982977
-0.981465
-0.979851
-0.978101
-0.976243
-0.974275
-0.972168
-0.969742
-0.967320
-0.964795
-0.962111
-0.959227
-0.956215
-0.953047
-0.949722
-0.946234
-0.942550
-0.938653
-0.934574
-0.930229
-0.925531
-0.920801
-0.915858
-0.910562
-0.904954
-0.899336
-0.893429
-0.887295
-0.880929
-0.874324
-0.867406
-0.860217
-0.852661
-0.844795
-0.836816
-0.828480
-0.819365
-0.810024
-0.800837
-0.791314
-0.781449
-0.771301
-0.760867
-0.750140
-0.739007
-0.727576
-0.715847
-0.703820
-0.691445
-0.677740
-0.664233
-0.650846
-0.637145
-0.622657
-0.608144
-0.593427
-0.578413
-0.563061
-0.547332
-0.531314
-0.515006
-0.498330
-0.480418
-0.462935
-0.445365
-0.427281
-0.408139
-0.389609
-0.370860
-0.351864
-0.332626
-0.313092
-0.293296
-0.273276
-0.252879
-0.231865
-0.211136
-0.190222
-0.168347
-0.145584
-0.124107
-0.102445
-0.080650
-0.058727
-0.036682
-0.014487
0.007798
0.030162
0.052600
0.075100
0.097672
0.121500
0.145356
0.168008
0.190605
0.213734
0.236600
0.259094
0.281568
0.303917
0.326190
0.348346
0.370364
0.392292
0.415028
0.437109
0.458467
0.479600
0.501657
0.522608
0.543014
0.563216
0.583112
0.602596
0.621820
0.640767
0.659412
0.678031
0.695948
0.713381
0.730709
0.748756
0.764934
0.780600
0.795872
0.810737
0.824956
0.838738
0.852044
0.864862
0.877206
0.888875
0.899984
0.910922
0.921784
0.931238
0.940198
0.948548
0.956258
0.963367
0.969747
0.975527
0.980730
0.985379
0.989416
0.992650
0.995400
0.997588
0.999078
0.999781
0.999841
0.999292
0.998141
0.996344
0.993780
0.990633
0.986924
0.982667
0.977667
0.971860
0.965542
0.958744
0.951322
0.942531
0.933644
0.924394
0.914553
0.904163
0.893116
0.881594
0.869600
0.857100
0.843897
0.830244
0.816141
0.801381
0.785014
0.769266
0.753262
0.736685
0.719374
0.702056
0.684323
0.666258
0.647878
0.629102
0.609942
0.590500
0.570383
0.549372
0.529020
0.508388
0.486933
0.464994
0.443718
0.422242
0.400563
0.378729
0.356780
0.334671
0.312408
0.289727
0.266880
0.244400
0.221822
0.197838
0.174166
0.151575
0.128919
0.106331
0.083753
0.061200
0.038703
0.016281
-0.006022
-0.028231
-0.050348
-0.072341
-0.095831
-0.118164
-0.139695
-0.161117
-0.182861
-0.203931
-0.224696
-0.245269
-0.265629
-0.285708
-0.305564
-0.325192
-0.344715
-0.364866
-0.383827
-0.402364
-0.420922
-0.439927
-0.457544
-0.474889
-0.491953
-0.508732
-0.525183
-0.541275
-0.557076
-0.572716
-0.588327
-0.603128
-0.617613
-0.632348
-0.647142
-0.660649
-0.673776
-0.686600
-0.699120
-0.711337
-0.723173
-0.734684
-0.745894
-0.756806
-0.767416
-0.777635
-0.788109
-0.798223
-0.807558
-0.816555
-0.825425
-0.833927
-0.842055
-0.849920
-0.857428
-0.864682
-0.871689
-0.878450
-0.884929
-0.891419
-0.897505
-0.903225
-0.908737
-0.914233
-0.919284
-0.924061
-0.928640
-0.933002
-0.937127
-0.941071
-0.944838
-0.948441
-0.951915
-0.955135
-0.958182
-0.961132
-0.964097
-0.966650
-0.969061
-0.971345
-0.973506
-0.975522
-0.977406
-0.979183
-0.980857
-0.982431
-0.983874
-0.985229
-0.986540
-0.987805
-0.988893
-0.989894
-0.990840
-0.991723
-0.992526
-0.993252
-0.993922
-0.994541
-0.995111
-0.995632
-0.996100
-0.996543
-0.996948
-0.997304
-0.997620
-0.997916
-0.998180
-0.998412
-0.998620
-0.998801
-0.998963
-0.999108
-0.999236
-0.999348
-0.999447
-0.999533
-0.999608
-0.999674
-0.999732
-0.999780
-0.999819
-0.999854
-0.999882
-0.999904
-0.999924
-0.999940
-0.999953
-0.999964
-0.999973
-0.999980
-0.999985
-0.999990
-0.999992
-0.999995
-0.999997
-0.999998
-0.999999
-0.999999
-0.999999
-1.000000
-1.000000
-1.000000
-1.000000
-1.000000
-1.000000
-1.000000
-1.000000
-1.000000
-1.000000
-1.000000
-1.000000
-1.000000
-1.000000
-1.000000
-1.000000
-1.000000
-1.000000
-1.000000
-1.000000
-1.000000
-0.999999
-0.999999
-0.999999
-0.999998
-0.999997
-0.999995
-0.999992
-0.999990
-0.999985
-0.999980
-0.999973
-0.999965
-0.999954
-0.999941
-0.999924
-0.999904
-0.999881
-0.999852
-0.999817
-0.999777
-0.999730
-0.999677
-0.999612
-0.999538
-0.999453
-0.999356
-0.999239
-0.999110
-0.998965
-0.998800
-0.998610
-0.998401
-0.998168
-0.997910
-0.997626
-0.997310
-0.996955
-0.996566
-0.996136
-0.995660
-0.995142
-0.994573
-0.993928
-0.993217
-0.992487
-0.991681
-0.990813
-0.989879
-0.988877
-0.987788
-0.986608
-0.985346
-0.984001
-0.982567
-0.981002
-0.979230
-0.977374
-0.975487
-0.973470
-0.971251
-0.968937
-0.966518
-0.963967
-0.961231
-0.958344
-0.955306
-0.952115
-0.948747
-0.944978
-0.941144
-0.937204
-0.933064
-0.928456
-0.923820
-0.919032
-0.914040
-0.908829
-0.903334
-0.897616
-0.891675
-0.885483
-0.878844
-0.872071
-0.865080
-0.857660
-0.849530
-0.841647
-0.833506
-0.825098
-0.816420
-0.807420
-0.798076
-0.788456
-0.778552
-0.768357
-0.757779
-0.746892
-0.735246
-0.722985
-0.711138
-0.698911
-0.686155
-0.673094
-0.659951
-0.646428
-0.632561
-0.618396
-0.603934
-0.589148
-0.573970
-0.557894
-0.541583
-0.525492
-0.509051
-0.491479
-0.473995
-0.456639
-0.439003
-0.420995
-0.402725
-0.384194
-0.365405
-0.346326
-0.326477
-0.306651
-0.286810
-0.266678
-0.244623
-0.223637
-0.202858
-0.181887
-0.160723
-0.139351
-0.117820
-0.096140
-0.074321
-0.052337
-0.030234
-0.008028
0.014727
0.039004
0.061538
0.084078
0.106909
0.130052
0.152708
0.175343
0.197958
0.220548
0.243100
0.265600
0.288025
0.310908
0.334194
0.356342
0.378284
0.400823
0.423317
0.444818
0.466094
0.487132
0.507983
0.528635
0.548973
0.568976
0.589096
0.608930
0.628078
0.646867
0.666484
0.685262
0.702962
0.720306
0.737125
0.753550
0.769550
0.785119
0.800275
0.814841
0.828987
0.842697
0.855900
0.869474
0.881797
0.893315
0.904360
0.915050
0.924858
0.934077
0.942750
0.950897
0.958319
0.965187
0.971479
0.977235
0.982573
0.986881
0.990575
0.993748
0.996438
0.998156
0.999271
0.999814
0.999771
0.999094
0.997642
0.995573
0.992888
0.989604
0.985678
0.981047
0.975559
0.969406
0.963000
0.955891
0.948163
0.939884
0.931088
0.921634
0.911562
0.900984
0.889875
0.878209
0.865944
0.852357
0.838522
0.824745
0.810467
0.795243
0.779800
0.764101
0.748038
0.731423
0.714371
0.696952
0.679177
0.661026
0.641437
0.622188
0.602953
0.583284
0.562321
0.541992
0.521564
0.500885
0.480000
0.458854
0.437483
0.415945
0.394165
0.371652
0.349563
0.327402
0.304531
0.280403
0.257981
0.235441
0.212863
0.190269
0.167612
0.144956
0.122350
0.099772
0.077194
0.054616
0.032163
0.008838
-0.014847
-0.037033
-0.059078
-0.081412
-0.103566
-0.125213
-0.146682
-0.167958
-0.189065
-0.209993
-0.230730
-0.251196
-0.272251
-0.292906
-0.312711
-0.332250
-0.352427
-0.371839
-0.390571
-0.409048
-0.427176
-0.445023
-0.462599
-0.479994
-0.497449
-0.514100
-0.530426
-0.546461
-0.562306
-0.578943
-0.594201
-0.608904
-0.623309
-0.637387
-0.651075
-0.664455
-0.677531
-0.690309
-0.702715
-0.714767
-0.726524
-0.738240
-0.750312
-0.761035
-0.771466
-0.781728
-0.791809
-0.801322
-0.810491
-0.819387
-0.828010
-0.836360
-0.844360
-0.852085
-0.859743
-0.867269
-0.874187
-0.880799
-0.887392
-0.893742
-0.899632
-0.905239
-0.910607
-0.915762
-0.920709
-0.925442
-0.929913
-0.934272
-0.938434
-0.942342
-0.946036
-0.949770
-0.953218
-0.956376
-0.959380
-0.962180
-0.964839
-0.967362
-0.969753
-0.971996
-0.974090
-0.976070
-0.977938
-0.979703
-0.981455
-0.983000
-0.984419
-0.985756
-0.987025
-0.988161
-0.989220
-0.990207
-0.991126
-0.991963
-0.992734
-0.993449
-0.994119
-0.994758
-0.995302
-0.995801
-0.996268
-0.996708
-0.997082
-0.997418
-0.997724
-0.998003
-0.998255
-0.998474
-0.998671
-0.998851
-0.999013
-0.999152
-0.999273
-0.999385
-0.999485
-0.999567
-0.999636
-0.999695
-0.999747
-0.999792
-0.999830
-0.999861
-0.999888
-0.999911
-0.999929
-0.999945
-0.999957
-0.999967
-0.999976
-0.999982
-0.999987
-0.999990
-0.999993
-0.999995
-0.999997
-0.999998
-0.999998
-0.999999
-1.000000
-1.000000
-1.000000
-1.000000
-1.000000
-1.000000
-1.000000
-1.000000
-1.000000
-1.000000
-1.000000
-1.000000
-1.000000
-1.000000
-1.000000
-1.000000
-1.000000
-1.000000
-1.000000
-1.000000
-1.000000
-1.000000
-0.999999
-0.999999
-0.999998
-0.999997
-0.999996
-0.999994
-0.999991
-0.999988
-0.999984
-0.999978
-0.999971
-0.999961
-0.999949
-0.999935
-0.999918
-0.999897
-0.999872
-0.999841
-0.999806
-0.999765
-0.999716
-0.999655
-0.999586
-0.999509
-0.999421
-0.999312
-0.999193
-0.999060
-0.998911
-0.998741
-0.998549
-0.998335
-0.998098
-0.997836
-0.997527
-0.997195
-0.996833
-0.996432
-0.995953
-0.995455
-0.994920
-0.994339
-0.993710
-0.993009
-0.992252
-0.991435
-0.990557
-0.989603
-0.988562
-0.987447
-0.986218
-0.984836
-0.983438
-0.981942
-0.980327
-0.978596
-0.976785
-0.974833
-0.972766
-0.970579
-0.968269
-0.965794
-0.963168
-0.960316
-0.957277
-0.954195
-0.950907
-0.947317
-0.943571
-0.939767
-0.935746
-0.931510
-0.927084
-0.922464
-0.917645
-0.912541
-0.907115
-0.901494
-0.895732
-0.889711
-0.882933
-0.876153
-0.869338
-0.862284
-0.854894
-0.847230
-0.839308
-0.831123
-0.822639
-0.813809
-0.804705
-0.795322
-0.785589
-0.774701
-0.764152
-0.753477
-0.742432
-0.730834
-0.719137
-0.707153
-0.694867
-0.682279
-0.669326
-0.656021
-0.642413
-0.628278
-0.613260
-0.598612
-0.583659
-0.568025
-0.551744
-0.535830
-0.519560
-0.503002
-0.486159
-0.469037
-0.451542
-0.433760
-0.415466
-0.396741
-0.378132
-0.359197
-0.338980
-0.318517
-0.298842
-0.278874
-0.258668
-0.238256
-0.217643
-0.196823
-0.175755
-0.154518
-0.133117
-0.111562
-0.089828
-0.066393
-0.043570
-0.021440
0.000790
0.023767
0.046400
0.068900
0.091417
0.114021
0.136648
0.159294
0.181933
0.204587
0.228428
0.251280
0.273762
0.296408
0.319950
0.342198
0.364267
0.386223
0.408027
0.429615
0.451017
0.472222
0.493364
0.514745
0.535269
0.556634
0.577575
0.597225
0.616600
0.635581
0.654225
0.672531
0.690500
0.708000
0.725162
0.741919
0.758250
0.774187
0.789575
0.805227
0.820531
0.834585
0.847964
0.861145
0.873742
0.885643
0.897023
0.907732
0.917917
0.927586
0.936746
0.945235
0.953381
0.960845
0.967562
0.973656
0.979300
0.984128
0.988279
0.991880
0.994771
0.996962
0.998567
0.999584
1.000000
0.999590
0.998575
0.996981
0.994778
0.991673
0.988069
0.983881
0.979100
0.973753
0.967581
0.960875
0.953625
0.945828
0.937469
0.928319
0.918700
0.908245
0.896714
0.885327
0.873378
0.860774
0.847608
0.834170
0.820133
0.805664
0.790742
0.775367
0.759533
0.743175
0.725900
0.708100
0.690600
0.672631
0.653575
0.634337
0.615337
0.595989
0.576296
0.556338
0.536109
0.515603
0.494848
0.473410
0.451894
0.430487
0.408925
0.385494
0.362900
0.340812
0.318613
0.296269
0.273862
0.251400
0.228881
0.206303
0.183650
0.161047
0.138438
0.115563
0.091091
0.068226
0.045744
0.023155
0.000137
-0.022087
-0.044216
-0.066235
-0.088132
-0.109878
-0.131448
-0.152862
-0.174485
-0.196683
-0.217503
-0.238119
-0.259069
-0.280167
-0.300117
-0.319778
-0.339207
-0.358397
-0.377343
-0.395968
-0.414302
-0.432627
-0.450802
-0.468310
-0.485450
-0.503244
-0.520629
-0.536877
-0.552768
-0.568317
-0.583569
-0.598524
-0.613180
-0.627414
-0.641351
-0.654985
-0.668316
-0.681293
-0.694806
-0.707504
-0.719478
-0.731166
-0.742758
-0.753793
-0.764456
-0.774828
-0.784883
-0.794573
-0.803980
-0.813109
-0.822000
-0.830967
-0.839248
-0.847172
-0.854936
-0.862731
-0.869786
-0.876579
-0.883133
-0.889451
-0.895485
-0.901255
-0.906805
-0.912178
-0.917437
-0.922264
-0.926894
-0.931482
-0.936016
-0.940024
-0.943816
-0.947436
-0.950889
-0.954179
-0.957261
-0.960184
-0.962962
-0.965600
-0.968086
-0.970407
-0.972712
-0.974892
-0.976840
-0.978647
-0.980375
-0.981986
-0.983479
-0.984875
-0.986156
-0.987355
-0.988476
-0.989523
-0.990483
-0.991405
-0.992245
-0.993002
-0.993704
-0.994367
-0.994955
-0.995487
-0.995977
-0.996419
-0.996816
-0.997180
-0.997512
-0.997814
-0.998086
-0.998326
-0.998540
-0.998736
-0.998921
-0.999070
-0.999201
-0.999318
-0.999421
-0.999509
-0.999586
-0.999653
-0.999711
-0.999762
-0.999803
-0.999839
-0.999870
-0.999898
-0.999919
-0.999936
-0.999950
-0.999962
-0.999971
-0.999978
-0.999983
-0.999988
-0.999991
-0.999994
-0.999995
-0.999997
-0.999998
-0.999999
-0.999999
-1.000000
-1.000000
-1.000000
-1.000000
-1.000000
-1.000000
-1.000000
-1.000000
-1.000000
-1.000000
-1.000000
-1.000000
-1.000000
-1.000000
-1.000000
-1.000000
-1.000000
-1.000000
-1.000000
-1.000000
-1.000000
-1.000000
-0.999999
-0.999998
-0.999998
-0.999997
-0.999995
-0.999993
-0.999990
-0.999987
-0.999982
-0.999976
-0.999967
-0.999957
-0.999945
-0.999931
-0.999912
-0.999890
-0.999862
-0.999830
-0.999793
-0.999748
-0.999693
-0.999630
-0.999561
-0.999479
-0.999385
-0.999278
-0.999158
-0.999020
-0.998862
-0.998683
-0.998483
-0.998265
-0.998014
-0.997719
-0.997398
-0.997060
-0.996683
-0.996263
-0.995805
-0.995307
-0.994765
-0.994161
-0.993504
-0.992793
-0.992027
-0.991195
-0.990206
-0.989190
-0.988129
-0.986991
-0.985719
-0.984378
-0.982956
-0.981442
-0.979826
-0.978075
-0.976216
-0.974246
-0.972146
-0.969785
-0.967375
-0.964853
-0.962149
-0.959189
-0.956174
-0.953005
-0.949678
-0.946187
-0.942501
-0.938601
-0.934520
-0.930213
-0.925636
-0.920912
-0.915974
-0.910612
-0.904889
-0.899270
-0.893358
-0.887220
-0.880849
-0.874237
-0.867323
-0.860128
-0.852679
-0.844976
-0.836999
-0.828670
-0.819563
-0.810230
-0.801050
-0.791524
-0.781434
-0.771165
-0.760725
-0.749993
-0.738852
-0.727419
-0.715688
-0.703656
-0.691273
-0.677888
-0.664535
-0.651158
-0.637445
-0.622564
-0.607955
-0.593232
-0.578210
-0.562858
-0.547131
-0.531107
-0.514793
-0.498154
-0.480709
-0.463331
-0.445769
-0.427566
-0.407926
-0.389373
-0.370626
-0.351626
-0.332376
-0.312845
-0.293045
-0.273023
-0.252783
-0.232330
-0.211611
-0.190701
-0.168826
-0.146063
-0.124592
-0.102937
-0.080778
-0.058440
-0.036392
-0.014199
0.008092
0.030463
0.052900
0.075400
0.097972
0.121400
0.144842
0.167459
0.190077
0.213704
0.236880
0.259387
0.281835
0.304183
0.326474
0.348656
0.370695
0.392596
0.414803
0.436598
0.457959
0.479150
0.501767
0.522894
0.543303
0.563475
0.583319
0.602819
0.622038
0.640975
0.659625
0.677750
0.695578
0.713050
0.730398
0.748386
0.764595
0.780288
0.795703
0.810907
0.825151
0.838917
0.852211
0.865017
0.877308
0.888975
0.900138
0.910981
0.921534
0.930987
0.939817
0.948324
0.956324
0.963433
0.969788
0.975598
0.980842
0.985496
0.989428
0.992719
0.995441
0.997550
0.999005
0.999767
0.999802
0.999250
0.998141
0.996344
0.993756
0.990600
0.986881
0.982600
0.977600
0.971913
0.965688
0.958919
0.951497
0.942706
0.933832
0.924602
0.914745
0.904074
0.892983
0.881446
0.869419
0.856867
0.843690
0.830044
0.815941
0.801256
0.785358
0.769666
0.753627
0.736871
0.719141
0.701850
0.684143
0.666079
0.647678
0.628902
0.609695
0.590234
0.570317
0.549820
0.529449
0.508844
0.487093
0.464700
0.443450
0.421975
0.400278
0.378419
0.356447
0.334338
0.312097
0.289788
0.267400
0.244900
0.222322
0.198380
0.174706
0.152053
0.129416
0.106259
0.083436
0.060900
0.038404
0.016008
-0.006297
-0.028511
-0.050628
-0.072618
-0.095557
-0.117675
-0.139207
-0.160677
-0.183010
-0.204199
-0.224966
-0.245539
-0.265896
-0.285968
-0.305819
-0.325444
-0.344901
-0.364521
-0.383407
-0.401952
-0.420654
-0.440160
-0.457777
-0.475119
-0.492178
-0.508951
-0.525397
-0.541484
-0.557280
-0.572783
-0.587992
-0.602797
-0.617287
-0.632026
-0.646824
-0.660343
-0.673475
-0.686525
-0.699270
-0.711487
-0.723323
-0.734823
-0.746027
-0.756938
-0.767543
-0.777762
-0.788054
-0.798010
-0.807350
-0.816350
-0.825429
-0.834038
-0.842164
-0.850023
-0.857526
-0.864777
-0.871780
-0.878539
-0.885013
-0.891350
-0.897372
-0.903099
-0.908623
-0.914267
-0.919352
-0.924126
-0.928701
-0.933061
-0.937183
-0.941124
-0.944889
-0.948481
-0.951863
-0.955067
-0.958117
-0.961070
-0.964035
-0.966591
-0.969005
-0.971316
-0.973530
-0.975544
-0.977427
-0.979203
-0.980875
-0.982448
-0.983889
-0.985243
-0.986540
-0.987779
-0.988869
-0.989871
-0.990834
-0.991734
-0.992536
-0.993261
-0.993930
-0.994549
-0.995119
-0.995638
-0.996106
-0.996541
-0.996940
-0.997296
-0.997614
-0.997916
-0.998184
-0.998416
-0.998623
-0.998803
-0.998965
-0.999110
-0.999238
-0.999349
-0.999446
-0.999532
-0.999607
-0.999672
-0.999731
-0.999779
-0.999818
-0.999853
-0.999882
-0.999905
-0.999924
-0.999940
-0.999953
-0.999964
-0.999973
-0.999980
-0.999985
-0.999990
-0.999992
-0.999995
-0.999997
-0.999998
-0.999999
-0.999999
-0.999999
-1.000000
-1.000000
-1.000000
-1.000000
-1.000000
-1.000000
-1.000000
-1.000000
-1.000000
-1.000000
-1.000000
-1.000000
-1.000000
-1.000000
-1.000000
-1.000000
-1.000000
-1.000000
-1.000000
-1.000000
-1.000000
-0.999999
-0.999999
-0.999999
-0.999998
-0.999997
-0.999995
-0.999992
-0.999990
-0.999985
-0.999980
-0.999973
-0.999965
-0.999954
-0.999941
-0.999924
-0.999904
-0.999881
-0.999851
-0.999816
-0.999777
-0.999730
-0.999676
-0.999611
-0.999537
-0.999452
-0.999356
-0.999242
-0.999113
-0.998969
-0.998803
-0.998608
-0.998399
-0.998166
-0.997907
-0.997623
-0.997307
-0.996951
-0.996562
-0.996136
-0.995672
-0.995154
-0.994587
-0.993942
-0.993231
-0.992504
-0.991699
-0.990814
-0.989865
-0.988862
-0.987772
-0.986591
-0.985329
-0.983981
-0.982545
-0.980979
-0.979243
-0.977415
-0.975531
-0.973516
-0.971246
-0.968907
-0.966486
-0.963934
-0.961196
-0.958306
-0.955266
-0.952054
-0.948587
-0.944992
-0.941233
-0.937298
-0.933152
-0.928425
-0.923763
-0.918972
-0.913979
-0.908766
-0.903266
-0.897543
-0.891597
-0.885425
-0.878964
-0.872227
-0.865246
-0.857832
-0.849698
-0.841823
-0.833689
-0.825178
-0.816293
-0.807290
-0.797948
-0.788323
-0.778413
-0.768217
-0.757633
-0.746741
-0.735246
-0.723243
-0.711407
-0.699190
-0.686215
-0.672929
-0.659780
-0.646247
-0.632379
-0.618211
-0.603741
-0.588952
-0.573770
-0.557989
-0.541943
-0.525866
-0.509430
-0.491470
-0.473780
-0.456421
-0.438780
-0.420764
-0.402490
-0.383957
-0.365168
-0.346089
-0.326709
-0.307099
-0.287265
-0.267138
-0.245083
-0.224099
-0.203325
-0.182245
-0.160493
-0.139071
-0.117537
-0.095853
-0.074035
-0.052056
-0.029947
-0.007104
0.016131
0.038553
0.061013
0.083553
0.106652
0.130379
0.152983
0.175631
0.198273
0.220874
0.243400
0.265900
0.288344
0.310980
0.333762
0.355872
0.377809
0.400696
0.423600
0.445150
0.466400
0.487412
0.508237
0.528863
0.549175
0.569200
0.589000
0.608491
0.627606
0.646434
0.666091
0.684867
0.702542
0.719905
0.737150
0.753717
0.769748
0.785379
0.800483
0.815041
0.829158
0.842830
0.856033
0.869288
0.881522
0.893048
0.904158
0.915148
0.924992
0.934211
0.942875
0.950997
0.958419
0.965247
0.971512
0.977247
0.982481
0.986763
0.990475
0.993695
0.996444
0.998241
0.999350
0.999841
0.999750
0.999125
0.997600
0.995559
0.992950
0.989722
0.985738
0.981163
0.975709
0.969562
0.963175
0.956007
0.948150
0.939761
0.930929
0.921528
0.911440
0.900820
0.889700
0.878109
0.865844
0.852480
0.838806
0.825048
0.810791
0.795215
0.779650
0.763939
0.747800
0.731133
0.714092
0.696686
0.678923
0.660824
0.641725
0.622611
0.603384
0.583712
0.562150
0.541703
0.521294
0.500637
0.479700
0.458528
0.437187
0.415678
0.394000
0.372125
0.350044
0.327887
0.305050
0.280903
0.258481
0.235941
0.213050
0.189941
0.167310
0.144704
0.122084
0.099472
0.076900
0.054400
0.030931
0.007943
-0.014345
-0.036532
-0.059753
-0.082063
-0.103849
-0.125496
-0.146959
-0.168232
-0.189334
-0.210257
-0.230997
-0.251458
-0.272113
-0.292461
-0.312272
-0.331815
-0.352461
-0.372086
-0.390817
-0.409295
-0.427420
-0.445260
-0.462830
-0.480127
-0.497111
-0.513729
-0.530065
-0.546111
-0.561961
-0.578593
-0.593861
-0.608571
-0.623074
-0.637551
-0.651240
-0.664615
-0.677688
-0.690459
-0.702865
-0.714917
-0.726671
-0.738298
-0.750065
-0.760792
-0.771228
-0.781615
-0.791929
-0.801441
-0.810609
-0.819500
-0.828120
-0.836473
-0.844468
-0.852188
-0.859747
-0.867115
-0.874041
-0.880652
-0.887356
-0.893819
-0.899708
-0.905315
-0.910679
-0.915831
-0.920775
-0.925506
-0.929975
-0.934254
-0.938348
-0.942295
-0.946289
-0.949821
-0.953141
-0.956326
-0.959415
-0.962212
-0.964869
-0.967391
-0.969780
-0.972021
-0.974115
-0.976092
-0.977959
-0.979721
-0.981429
-0.982965
-0.984386
-0.985733
-0.987038
-0.988176
-0.989233
-0.990219
-0.991137
-0.991974
-0.992744
-0.993458
-0.994123
-0.994746
-0.995290
-0.995790
-0.996263
-0.996714
-0.997087
-0.997423
-0.997729
-0.998007
-0.998258
-0.998477
-0.998674
-0.998852
-0.999010
-0.999149
-0.999271
-0.999383
-0.999483
-0.999565
-0.999634
-0.999695
-0.999748
-0.999793
-0.999830
-0.999862
-0.999889
-0.999911
-0.999929
-0.999945
-0.999957
-0.999967
-0.999976
-0.999982
-0.999987
-0.999990
-0.999993
-0.999995
-0.999997
-0.999998
-0.999998
-0.999999
-1.000000
-1.000000
-1.000000
-1.000000
-1.000000
-1.000000
-1.000000
-1.000000
-1.000000
-1.000000
-1.000000
-1.000000
-1.000000
-1.000000
-1.000000
-1.000000
-1.000000
-1.000000
-1.000000
-1.000000
-1.000000
-1.000000
-0.999999
-0.999999
-0.999998
-0.999997
-0.999996
-0.999994
-0.999991
-0.999988
-0.999984
-0.999978
-0.999971
-0.999962
-0.999949
-0.999935
-0.999918
-0.999897
-0.999871
-0.999841
-0.999806
-0.999765
-0.999715
-0.999656
-0.999588
-0.999512
-0.999424
-0.999312
-0.999191
-0.999058
-0.998910
-0.998739
-0.998546
-0.998332
-0.998095
-0.997833
-0.997533
-0.997203
-0.996842
-0.996442
-0.995963
-0.995466
-0.994931
-0.994346
-0.993700
-0.992998
-0.992240
-0.991422
-0.990543
-0.989588
-0.988546
-0.987430
-0.986213
-0.984866
-0.983470
-0.981977
-0.980341
-0.978573
-0.976760
-0.974807
-0.972739
-0.970550
-0.968239
-0.965761
-0.963134
-0.960322
-0.957346
-0.954269
-0.950983
-0.947330
-0.943526
-0.939720
-0.935697
-0.931458
-0.927030
-0.922407
-0.917585
-0.912479
-0.907160
-0.901625
-0.895867
-0.889852
-0.883073
-0.876300
-0.869493
-0.862434
-0.854834
-0.847120
-0.839196
-0.831010
-0.822522
-0.813690
-0.804582
-0.795194
-0.785478
-0.774871
-0.764384
-0.753718
-0.742607
-0.730699
-0.718986
-0.706995
-0.694704
-0.682115
-0.669160
-0.655847
-0.642234
-0.628207
-0.613588
-0.598943
-0.583999
-0.568183
-0.551544
-0.535630
-0.519358
-0.502794
-0.485945
-0.468820
-0.451320
-0.433535
-0.415484
-0.397168
-0.378559
-0.359633
-0.339420
-0.318958
-0.299243
-0.278721
-0.258402
-0.237986
-0.217369
-0.196543
-0.175477
-0.154239
-0.132838
-0.111281
-0.089541
-0.066626
-0.044073
-0.021934
0.000320
0.023898
0.046700
0.069200
0.091713
0.114291
0.136937
0.159578
0.182200
0.204828
0.228031
0.250759
0.273262
0.296028
0.320169
0.342513
0.364600
0.386547
0.408325
0.429888
0.451262
0.472469
0.493488
0.514269
0.534750
0.555006
0.575655
0.596795
0.616131
0.635090
0.654031
0.672738
0.690733
0.708233
0.725358
0.742097
0.758442
0.774327
0.789708
0.805146
0.820200
0.834237
0.847675
0.861132
0.873908
0.885799
0.897127
0.907880
0.918083
0.927733
0.936846
0.945335
0.953340
0.960720
0.967438
0.973531
0.979269
0.984181
0.988369
0.991937
0.994750
0.996972
0.998600
0.999609
1.000000
0.999609
0.998656
0.997106
0.994894
0.991730
0.988119
0.983943
0.979123
0.973623
0.967530
0.960822
0.953558
0.945746
0.937308
0.928224
0.918583
0.908188
0.896941
0.885573
0.873644
0.860856
0.847408
0.833970
0.819933
0.805445
0.790529
0.775194
0.759309
0.742986
0.725992
0.708520
0.691000
0.673051
0.653611
0.634081
0.615100
0.595725
0.576006
0.556053
0.535850
0.515369
0.494588
0.473569
0.452363
0.430988
0.409425
0.385958
0.363350
0.341284
0.319088
0.296125
0.273575
0.251100
0.228581
0.206003
0.183400
0.160761
0.138115
0.115341
0.091513
0.068734
0.046244
0.023485
-0.000140
-0.022372
-0.044501
-0.066517
-0.088413
-0.110160
-0.131724
-0.153137
-0.174573
-0.196205
-0.217032
-0.237652
-0.258877
-0.280431
-0.300384
-0.320042
-0.339465
-0.358649
-0.377589
-0.396207
-0.414542
-0.432613
-0.450412
-0.467920
-0.485068
-0.502863
-0.520248
-0.536503
-0.552406
-0.568318
-0.583755
-0.598704
-0.613360
-0.627589
-0.641522
-0.655153
-0.668479
-0.681456
-0.694664
-0.707230
-0.719214
-0.730921
-0.742826
-0.753930
-0.764589
-0.774960
-0.785013
-0.794698
-0.804100
-0.813224
-0.822092
-0.830824
-0.839065
-0.846995
-0.854812
-0.862820
-0.869883
-0.876672
-0.883221
-0.889534
-0.895565
-0.901333
-0.906880
-0.912210
-0.917328
-0.922161
-0.926795
-0.931385
-0.935919
-0.939932
-0.943728
-0.947410
-0.950929
-0.954216
-0.957296
-0.960218
-0.962994
-0.965630
-0.968114
-0.970433
-0.972701
-0.974846
-0.976797
-0.978606
-0.980372
-0.982006
-0.983498
-0.984892
-0.986172
-0.987370
-0.988491
-0.989536
-0.990496
-0.991398
-0.992228
-0.992987
-0.993690
-0.994370
-0.994963
-0.995495
-0.995983
-0.996425
-0.996822
-0.997186
-0.997517
-0.997818
-0.998082
-0.998320
-0.998536
-0.998732
-0.998917
-0.999066
-0.999198
-0.999316
-0.999422
-0.999510
-0.999587
-0.999654
-0.999712
-0.999762
-0.999804
-0.999839
-0.999870
-0.999897
-0.999918
-0.999935
-0.999949
-0.999962
-0.999971
-0.999978
-0.999983
-0.999988
-0.999991
-0.999994
-0.999995
-0.999997
-0.999998
-0.999999
-0.999999
-1.000000
-1.000000
-1.000000
-1.000000
-1.000000
-1.000000
-1.000000
-1.000000
-1.000000
-1.000000
-1.000000
-1.000000
-1.000000
-1.000000
-1.000000
-1.000000
-1.000000
-1.000000
-1.000000
-1.000000
-1.000000
-1.000000
-0.999999
-0.999998
-0.999998
-0.999997
-0.999995
-0.999993
-0.999990
-0.999987
-0.999982
-0.999976
-0.999967
-0.999957
-0.999945
-0.999930
-0.999912
-0.999890
-0.999863
-0.999831
-0.999794
-0.999749
-0.999694
-0.999630
-0.999561
-0.999478
-0.999383
-0.999276
-0.999156
-0.999018
-0.998860
-0.998684
-0.998488
-0.998271
-0.998021
-0.997725
-0.997405
-0.997067
-0.996691
-0.996261
-0.995798
-0.995298
-0.994756
-0.994151
-0.993494
-0.992783
-0.992015
-0.991183
-0.990218
-0.989213
-0.988154
-0.987016
-0.985709
-0.984361
-0.982937
-0.981421
-0.979805
-0.978052
-0.976191
-0.974219
-0.972125
-0.969828
-0.967432
-0.964913
-0.962190
-0.959155
-0.956138
-0.952967
-0.949637
-0.946145
-0.942456
-0.938554
-0.934470
-0.930202
-0.925743
-0.921024
-0.916091
-0.910731
-0.905009
-0.899392
-0.893491
-0.887242
-0.880757
-0.874146
-0.867224
-0.860028
-0.852578
-0.844872
-0.836892
-0.828556
-0.819615
-0.810433
-0.801258
-0.791742
-0.781424
-0.771031
-0.760587
-0.749853
-0.738710
-0.727271
-0.715534
-0.703498
-0.691113
-0.678041
-0.664832
-0.651461
-0.637745
-0.622483
-0.607776
-0.593046
-0.578020
-0.562668
-0.546928
-0.530900
-0.514585
-0.497983
-0.481014
-0.463733
-0.446174
-0.427977
-0.408339
-0.389787
-0.371042
-0.351835
-0.332125
-0.312584
-0.292779
-0.272754
-0.252513
-0.232060
-0.211336
-0.190424
-0.168810
-0.146545
-0.125076
-0.103425
-0.080906
-0.058156
-0.036105
-0.013913
0.008387
0.030762
0.053200
0.075700
0.098272
0.121288
0.144331
0.166983
0.189580
0.213662
0.237141
0.259681
0.282103
0.304525
0.326787
0.348912
0.370934
0.392888
0.414578
0.436088
0.457450
0.478700
0.501278
0.522436
0.542861
0.563097
0.583546
0.603096
0.622304
0.641225
0.659826
0.677977
0.695772
0.713229
0.730508
0.748047
0.764220
0.779925
0.795498
0.811075
0.825346
0.839075
0.852344
0.865156
0.877474
0.889092
0.900237
0.910995
0.921359
0.930813
0.939609
0.948227
0.956413
0.963600
0.969928
0.975694
0.980897
0.985537
0.989522
0.992750
0.995406
0.997500
0.999028
0.999731
0.999796
0.999247
0.998095
0.996317
0.993726
0.990567
0.986839
0.982531
0.977505
0.971833
0.965607
0.958819
0.951397
0.942850
0.934017
0.924775
0.914936
0.903985
0.892849
0.881283
0.869233
0.856733
0.843530
0.829858
0.815560
0.800669
0.785630
0.769989
0.753973
0.737138
0.719003
0.701581
0.683863
0.665825
0.647434
0.628606
0.609491
0.590050
0.570300
0.550275
0.529963
0.509338
0.487588
0.465220
0.443951
0.422456
0.400377
0.378186
0.356211
0.334075
0.311830
0.289506
0.267100
0.244600
0.222022
0.198516
0.175198
0.152575
0.129919
0.106231
0.083153
0.060600
0.038105
0.015736
-0.006577
-0.028801
-0.050917
-0.072904
-0.095283
-0.117187
-0.138724
-0.160242
-0.183174
-0.204479
-0.225239
-0.245804
-0.266156
-0.286230
-0.306080
-0.325702
-0.345091
-0.364185
-0.382990
-0.401539
-0.420243
-0.439755
-0.457374
-0.474720
-0.491992
-0.509163
-0.525604
-0.541687
-0.557480
-0.572980
-0.588182
-0.602981
-0.618068
-0.632654
-0.646515
-0.660038
-0.673181
-0.686461
-0.699431
-0.711643
-0.723471
-0.734970
-0.746174
-0.757082
-0.767676
-0.777890
-0.787997
-0.797794
-0.807146
-0.816154
-0.825434
-0.834147
-0.842271
-0.850130
-0.857630
-0.864877
-0.871874
-0.878626
-0.885103
-0.891291
-0.897246
-0.902977
-0.908505
-0.914149
-0.919238
-0.924016
-0.928620
-0.933102
-0.937232
-0.941170
-0.944932
-0.948523
-0.951902
-0.955104
-0.958152
-0.961086
-0.963977
-0.966534
-0.968951
-0.971288
-0.973556
-0.975569
-0.977451
-0.979226
-0.980897
-0.982468
-0.983908
-0.985260
-0.986541
-0.987754
-0.988846
-0.989849
-0.990828
-0.991746
-0.992547
-0.993271
-0.993939
-0.994557
-0.995127
-0.995646
-0.996112
-0.996540
-0.996932
-0.997289
-0.997607
-0.997910
-0.998178
-0.998410
-0.998618
-0.998803
-0.998966
-0.999111
-0.999239
-0.999350
-0.999447
-0.999533
-0.999607
-0.999673
-0.999730
-0.999778
-0.999817
-0.999852
-0.999881
-0.999905
-0.999924
-0.999941
-0.999954
-0.999965
-0.999973
-0.999980
-0.999985
-0.999990
-0.999992
-0.999995
-0.999997
-0.999998
-0.999999
-0.999999
-0.999999
-1.000000
-1.000000
-1.000000
-1.000000
-1.000000
-1.000000
-1.000000
-1.000000
-1.000000
-1.000000
-1.000000
-1.000000
-1.000000
-1.000000
-1.000000
-1.000000
-1.000000
-1.000000
-1.000000
-1.000000
-1.000000
-0.999999
-0.999999
-0.999999
-0.999998
-0.999997
-0.999995
-0.999992
-0.999990
-0.999985
-0.999980
-0.999973
-0.999965
-0.999954
-0.999941
-0.999924
-0.999905
-0.999881
-0.999851
-0.999816
-0.999776
-0.999729
-0.999676
-0.999610
-0.999536
-0.999451
-0.999355
-0.999244
-0.999116
-0.998973
-0.998807
-0.998612
-0.998403
-0.998170
-0.997909
-0.997619
-0.997302
-0.996946
-0.996555
-0.996128
-0.995664
-0.995146
-0.994579
-0.993943
-0.993248
-0.992521
-0.991717
-0.990816
-0.989852
-0.988849
-0.987757
-0.986575
-0.985311
-0.983963
-0.982526
-0.980959
-0.979257
-0.977457
-0.975576
-0.973564
-0.971243
-0.968879
-0.966456
-0.963901
-0.961162
-0.958271
-0.955229
-0.952034
-0.948662
-0.945079
-0.941324
-0.937392
-0.933251
-0.928523
-0.923866
-0.919080
-0.914055
-0.908697
-0.903190
-0.897468
-0.891520
-0.885338
-0.878877
-0.872136
-0.865148
-0.857790
-0.849870
-0.842007
-0.833876
-0.825262
-0.816179
-0.807174
-0.797827
-0.788195
-0.778279
-0.768080
-0.757494
-0.746601
-0.735258
-0.723510
-0.711686
-0.699474
-0.686278
-0.672768
-0.659617
-0.646078
-0.632208
-0.618035
-0.603561
-0.588772
-0.573578
-0.558090
-0.542311
-0.526238
-0.509809
-0.491855
-0.474168
-0.456811
-0.439178
-0.420664
-0.402248
-0.383710
-0.364914
-0.345830
-0.326451
-0.306840
-0.287001
-0.266894
-0.245411
-0.224565
-0.203795
-0.182602
-0.160264
-0.138790
-0.117257
-0.095576
-0.073754
-0.051767
-0.029658
-0.007440
0.015017
0.038005
0.060506
0.083053
0.106381
0.130619
0.153275
0.175931
0.198544
0.221122
0.243700
0.266200
0.288644
0.310997
0.333238
0.355347
0.377319
0.400221
0.423113
0.444625
0.465875
0.487358
0.508492
0.529101
0.549440
0.569491
0.589234
0.608695
0.627902
0.646678
0.665881
0.684453
0.702203
0.719508
0.737200
0.753899
0.769914
0.785546
0.800650
0.815208
0.829325
0.843004
0.856233
0.869098
0.881236
0.892782
0.903956
0.915245
0.925125
0.934344
0.943000
0.951097
0.958519
0.965347
0.971612
0.977316
0.982394
0.986681
0.990400
0.993620
0.996369
0.998166
0.999291
0.999824
0.999764
0.999061
0.997583
0.995506
0.992850
0.989628
0.985696
0.981064
0.975678
0.969678
0.963350
0.956202
0.948163
0.939628
0.930787
0.921334
0.911263
0.900684
0.889575
0.877909
0.865644
0.852562
0.839091
0.825348
0.811091
0.795180
0.779450
0.763706
0.747569
0.730928
0.713913
0.696519
0.678731
0.660528
0.641950
0.623038
0.603819
0.584120
0.562616
0.542195
0.521783
0.500965
0.479500
0.458302
0.436935
0.415400
0.393696
0.371795
0.349780
0.327639
0.304975
0.281403
0.258981
0.236441
0.213263
0.189674
0.167043
0.144389
0.121766
0.099172
0.076600
0.054100
0.031642
0.008931
-0.013841
-0.036032
-0.058081
-0.081245
-0.104129
-0.125775
-0.147236
-0.168513
-0.189616
-0.210536
-0.231270
-0.251731
-0.271978
-0.292012
-0.311828
-0.331374
-0.352025
-0.371654
-0.390390
-0.408895
-0.427520
-0.445482
-0.463048
-0.480337
-0.497324
-0.513940
-0.530270
-0.546309
-0.562120
-0.578337
-0.593524
-0.608240
-0.622844
-0.637712
-0.651417
-0.664790
-0.677858
-0.690621
-0.703019
-0.715070
-0.726821
-0.738359
-0.749820
-0.760556
-0.771000
-0.781513
-0.792061
-0.801569
-0.810733
-0.819621
-0.828235
-0.836580
-0.844572
-0.852291
-0.859751
-0.866956
-0.873886
-0.880513
-0.887223
-0.893686
-0.899592
-0.905350
-0.910743
-0.915892
-0.920834
-0.925561
-0.930027
-0.934304
-0.938395
-0.942306
-0.946002
-0.949656
-0.953067
-0.956233
-0.959245
-0.962203
-0.964904
-0.967423
-0.969810
-0.972048
-0.974141
-0.976117
-0.977982
-0.979741
-0.981405
-0.982933
-0.984356
-0.985711
-0.987052
-0.988191
-0.989248
-0.990233
-0.991150
-0.991985
-0.992755
-0.993468
-0.994129
-0.994735
-0.995279
-0.995780
-0.996254
-0.996704
-0.997079
-0.997415
-0.997726
-0.998009
-0.998261
-0.998479
-0.998676
-0.998854
-0.999012
-0.999151
-0.999272
-0.999382
-0.999480
-0.999563
-0.999632
-0.999695
-0.999748
-0.999793
-0.999831
-0.999862
-0.999889
-0.999911
-0.999930
-0.999945
-0.999957
-0.999967
-0.999976
-0.999982
-0.999987
-0.999990
-0.999993
-0.999995
-0.999997
-0.999998
-0.999998
-0.999999
-1.000000
-1.000000
-1.000000
-1.000000
-1.000000
-1.000000
-1.000000
-1.000000
-1.000000
-1.000000
-1.000000
-1.000000
-1.000000
-1.000000
-1.000000
-1.000000
-1.000000
-1.000000
-1.000000
-1.000000
-1.000000
-1.000000
-0.999999
-0.999999
-0.999998
-0.999997
-0.999995
-0.999994
-0.999991
-0.999988
-0.999983
-0.999978
-0.999971
-0.999962
-0.999949
-0.999935
-0.999918
-0.999897
-0.999871
-0.999841
-0.999805
-0.999764
-0.999714
-0.999656
-0.999590
-0.999514
-0.999426
-0.999314
-0.999194
-0.999061
-0.998913
-0.998737
-0.998543
-0.998329
-0.998092
-0.997828
-0.997528
-0.997198
-0.996836
-0.996437
-0.995971
-0.995477
-0.994943
-0.994355
-0.993692
-0.992989
-0.992230
-0.991411
-0.990532
-0.989575
-0.988533
-0.987415
-0.986209
-0.984897
-0.983503
-0.982011
-0.980356
-0.978552
-0.976739
-0.974784
-0.972713
-0.970523
-0.968210
-0.965732
-0.963102
-0.960331
-0.957416
-0.954343
-0.951062
-0.947410
-0.943608
-0.939806
-0.935787
-0.931449
-0.926967
-0.922341
-0.917517
-0.912407
-0.907086
-0.901548
-0.895790
-0.889769
-0.883147
-0.876450
-0.869650
-0.862588
-0.854789
-0.847021
-0.839091
-0.830899
-0.822409
-0.813574
-0.804461
-0.795069
-0.785371
-0.775052
-0.764629
-0.753968
-0.742786
-0.730569
-0.718837
-0.706845
-0.694551
-0.681955
-0.668994
-0.655678
-0.642064
-0.628147
-0.613920
-0.599287
-0.584351
-0.568536
-0.551895
-0.535987
-0.519721
-0.502885
-0.485723
-0.468593
-0.451091
-0.433299
-0.415241
-0.396921
-0.378312
-0.359382
-0.339516
-0.319403
-0.299734
-0.279781
-0.258678
-0.237722
-0.217101
-0.196273
-0.175207
-0.153967
-0.132561
-0.110998
-0.089261
-0.066853
-0.044569
-0.022435
-0.000185
0.024022
0.046944
0.069434
0.092012
0.114591
0.137237
0.159894
0.182525
0.205103
0.227681
0.250259
0.272762
0.295524
0.319645
0.341988
0.364063
0.386227
0.408592
0.430154
0.451550
0.472755
0.493767
0.514600
0.535058
0.555271
0.575682
0.596370
0.615706
0.634681
0.653908
0.672972
0.690967
0.708440
0.725577
0.742319
0.758646
0.774558
0.789942
0.805118
0.819887
0.833962
0.847380
0.861109
0.874075
0.885966
0.897294
0.907975
0.918150
0.927819
0.936975
0.945412
0.953288
0.960575
0.967281
0.973453
0.979194
0.984066
0.988219
0.991805
0.994760
0.996983
0.998571
0.999557
1.000000
0.999584
0.998604
0.997039
0.994854
0.991859
0.988234
0.984031
0.979163
0.973554
0.967408
0.960708
0.953458
0.945645
0.937208
0.928076
0.918417
0.908132
0.897167
0.885820
0.873909
0.860965
0.847275
0.833837
0.819800
0.805259
0.790306
0.774997
0.759137
0.742753
0.726006
0.708900
0.691400
0.673431
0.654000
0.634473
0.615481
0.596145
0.575979
0.555789
0.535567
0.515135
0.494327
0.473322
0.452117
0.430715
0.409127
0.386233
0.363875
0.341798
0.319470
0.295967
0.273288
0.250800
0.228281
0.205703
0.183075
0.160462
0.137838
0.115116
0.091912
0.069234
0.046744
0.023812
-0.000430
-0.022657
-0.044787
-0.066806
-0.088699
-0.110441
-0.132004
-0.153412
-0.174658
-0.195733
-0.216569
-0.237198
-0.258424
-0.279972
-0.299924
-0.319593
-0.339362
-0.358889
-0.377829
-0.396447
-0.414774
-0.432838
-0.450634
-0.468140
-0.485282
-0.502762
-0.519875
-0.536139
-0.552045
-0.568323
-0.583950
-0.598895
-0.613543
-0.627770
-0.641698
-0.655325
-0.668649
-0.681623
-0.694525
-0.706958
-0.718951
-0.730679
-0.742898
-0.754077
-0.764734
-0.775099
-0.785146
-0.794827
-0.804225
-0.813345
-0.822190
-0.830690
-0.838890
-0.846828
-0.854651
-0.862655
-0.869719
-0.876517
-0.883143
-0.889610
-0.895639
-0.901402
-0.906946
-0.912273
-0.917389
-0.922219
-0.926850
-0.931388
-0.935826
-0.939842
-0.943643
-0.947386
-0.950972
-0.954257
-0.957335
-0.960255
-0.963029
-0.965663
-0.968145
-0.970462
-0.972692
-0.974801
-0.976755
-0.978567
-0.980372
-0.982028
-0.983518
-0.984911
-0.986190
-0.987387
-0.988507
-0.989551
-0.990509
-0.991390
-0.992210
-0.992971
-0.993675
-0.994356
-0.994950
-0.995482
-0.995974
-0.996428
-0.996827
-0.997189
-0.997520
-0.997821
-0.998085
-0.998323
-0.998538
-0.998733
-0.998914
-0.999062
-0.999195
-0.999314
-0.999423
-0.999511
-0.999588
-0.999655
-0.999713
-0.999763
-0.999804
-0.999840
-0.999871
-0.999897
-0.999918
-0.999935
-0.999949
-0.999962
-0.999971
-0.999978
-0.999983
-0.999988
-0.999991
-0.999994
-0.999995
-0.999997
-0.999998
-0.999999
-0.999999
-1.000000
-1.000000
-1.000000
-1.000000
-1.000000
-1.000000
-1.000000
-1.000000
-1.000000
-1.000000
-1.000000
-1.000000
-1.000000
-1.000000
-1.000000
-1.000000
-1.000000
-1.000000
-1.000000
-1.000000
-1.000000
-1.000000
-0.999999
-0.999998
-0.999998
-0.999997
-0.999995
-0.999993
-0.999990
-0.999987
-0.999982
-0.999976
-0.999967
-0.999957
-0.999945
-0.999930
-0.999912
-0.999890
-0.999863
-0.999832
-0.999795
-0.999750
-0.999695
-0.999631
-0.999562
-0.999480
-0.999383
-0.999275
-0.999154
-0.999016
-0.998858
-0.998681
-0.998485
-0.998267
-0.998016
-0.997727
-0.997412
-0.997075
-0.996700
-0.996260
-0.995792
-0.995292
-0.994749
-0.994143
-0.993484
-0.992772
-0.992004
-0.991171
-0.990231
-0.989237
-0.988179
-0.987040
-0.985700
-0.984345
-0.982920
-0.981404
-0.979785
-0.978031
-0.976169
-0.974196
-0.972108
-0.969873
-0.967489
-0.964973
-0.962253
-0.959218
-0.956205
-0.953037
-0.949668
-0.946094
-0.942403
-0.938498
-0.934413
-0.930141
-0.925680
-0.920958
-0.915804
-0.910504
-0.905133
-0.899520
-0.893622
-0.887270
-0.880678
-0.874063
-0.867133
-0.859935
-0.852482
-0.844771
-0.836786
-0.828447
-0.819672
-0.810639
-0.801469
-0.791964
-0.781418
-0.770902
-0.760454
-0.749720
-0.738572
-0.727125
-0.715384
-0.703347
-0.690957
-0.678195
-0.665134
-0.651773
-0.638060
-0.622800
-0.608100
-0.593379
-0.578274
-0.562493
-0.546721
-0.530690
-0.514368
-0.497755
-0.480782
-0.463501
-0.445943
-0.427866
-0.408735
-0.390210
-0.371471
-0.352052
-0.331868
-0.312327
-0.292520
-0.272493
-0.252250
-0.231797
-0.211067
-0.190153
-0.168797
-0.147031
-0.125566
-0.103919
-0.081038
-0.057875
-0.035822
-0.013627
0.008681
0.031062
0.053500
0.076000
0.098572
0.121200
0.143828
0.166563
0.191094
0.214078
0.236655
0.259181
0.281603
0.304600
0.327055
0.349200
0.371255
0.393104
0.414822
0.436383
0.457754
0.478900
0.500970
0.521944
0.542370
0.562750
0.583688
0.603341
0.622570
0.641492
0.660092
0.678217
0.696005
0.713450
0.730614
0.747684
0.763838
0.779550
0.795276
0.811244
0.825541
0.839275
0.852544
0.865344
0.877609
0.889275
0.900384
0.910994
0.921134
0.930587
0.939450
0.948102
0.956271
0.963400
0.969748
0.975636
0.980930
0.985566
0.989525
0.992796
0.995473
0.997542
0.998997
0.999752
0.999824
0.999281
0.998148
0.996391
0.993722
0.990533
0.986796
0.982467
0.977467
0.971780
0.965527
0.958719
0.951297
0.942975
0.934230
0.925000
0.915127
0.903897
0.892716
0.881150
0.869100
0.856600
0.843397
0.829744
0.815606
0.800987
0.785909
0.770350
0.754350
0.737494
0.719380
0.701997
0.684258
0.665959
0.647178
0.628402
0.609242
0.589767
0.570009
0.550006
0.529668
0.509058
0.487623
0.465691
0.444402
0.422925
0.400458
0.377898
0.355883
0.333800
0.311564
0.289225
0.266800
0.244300
0.221722
0.198694
0.175731
0.153078
0.130441
0.106189
0.082853
0.060300
0.037806
0.015463
-0.006857
-0.029087
-0.051198
-0.073191
-0.095017
-0.116705
-0.138243
-0.159764
-0.182694
-0.204000
-0.224766
-0.245475
-0.266393
-0.286483
-0.306332
-0.325953
-0.345338
-0.364426
-0.383228
-0.401776
-0.420340
-0.439350
-0.456975
-0.474330
-0.491811
-0.509373
-0.525814
-0.541894
-0.557680
-0.573173
-0.588375
-0.603172
-0.617654
-0.632021
-0.646207
-0.659742
-0.672889
-0.686400
-0.699597
-0.711806
-0.723626
-0.735121
-0.746320
-0.757223
-0.767816
-0.778028
-0.787952
-0.797589
-0.806942
-0.815957
-0.825239
-0.833956
-0.842086
-0.849947
-0.857658
-0.864960
-0.871954
-0.878705
-0.885176
-0.891362
-0.897315
-0.903044
-0.908564
-0.914067
-0.919126
-0.923909
-0.928541
-0.933147
-0.937283
-0.941219
-0.944980
-0.948568
-0.951945
-0.955145
-0.958191
-0.961105
-0.963921
-0.966478
-0.968899
-0.971263
-0.973586
-0.975597
-0.977477
-0.979250
-0.980919
-0.982489
-0.983928
-0.985279
-0.986545
-0.987729
-0.988824
-0.989829
-0.990808
-0.991726
-0.992528
-0.993254
-0.993936
-0.994563
-0.995133
-0.995652
-0.996117
-0.996545
-0.996936
-0.997293
-0.997611
-0.997908
-0.998173
-0.998405
-0.998614
-0.998804
-0.998968
-0.999113
-0.999241
-0.999352
-0.999449
-0.999534
-0.999608
-0.999674
-0.999729
-0.999777
-0.999816
-0.999851
-0.999882
-0.999905
-0.999925
-0.999941
-0.999954
-0.999965
-0.999973
-0.999980
-0.999985
-0.999989
-0.999992
-0.999995
-0.999997
-0.999998
-0.999999
-0.999999
-0.999999
-1.000000
-1.000000
-1.000000
-1.000000
-1.000000
-1.000000
-1.000000
-1.000000
-1.000000
-1.000000
-1.000000
-1.000000
-1.000000
-1.000000
-1.000000
-1.000000
-1.000000
-1.000000
-1.000000
-1.000000
-1.000000
-0.999999
-0.999999
-0.999999
-0.999998
-0.999997
-0.999995
-0.999992
-0.999990
-0.999985
-0.999980
-0.999973
-0.999965
-0.999954
-0.999941
-0.999925
-0.999905
-0.999882
-0.999852
-0.999817
-0.999777
-0.999730
-0.999675
-0.999609
-0.999535
-0.999450
-0.999353
-0.999242
-0.999114
-0.998970
-0.998806
-0.998616
-0.998408
-0.998176
-0.997911
-0.997615
-0.997297
-0.996941
-0.996550
-0.996123
-0.995658
-0.995140
-0.994571
-0.993945
-0.993263
-0.992538
-0.991736
-0.990820
-0.989842
-0.988837
-0.987744
-0.986561
-0.985296
-0.983946
-0.982508
-0.980940
-0.979272
-0.977500
-0.975622
-0.973613
-0.971292
-0.968929
-0.966510
-0.963956
-0.961141
-0.958229
-0.955185
-0.951987
-0.948613
-0.945027
-0.941270
-0.937336
-0.933202
-0.928599
-0.923970
-0.919189
-0.914134
-0.908633
-0.903117
-0.897391
-0.891439
-0.885257
-0.878794
-0.872049
-0.865055
-0.857753
-0.850048
-0.842186
-0.834062
-0.825349
-0.816069
-0.807061
-0.797709
-0.788077
-0.778160
-0.767956
-0.757362
-0.746466
-0.735271
-0.723776
-0.711956
-0.699754
-0.686560
-0.673052
-0.659882
-0.645972
-0.632021
-0.617842
-0.603362
-0.588565
-0.573370
-0.557880
-0.542098
-0.526025
-0.509590
-0.492027
-0.474552
-0.457205
-0.439580
-0.420570
-0.402011
-0.383470
-0.364673
-0.345584
-0.326202
-0.306586
-0.286743
-0.266653
-0.245735
-0.225033
-0.204271
-0.182966
-0.160044
-0.138516
-0.116980
-0.095298
-0.073471
-0.051487
-0.029377
-0.007152
0.015162
0.037506
0.060000
0.082553
0.105889
0.130144
0.152800
0.175440
0.198408
0.221448
0.244000
0.266500
0.288925
0.311264
0.333513
0.355674
0.377629
0.400158
0.422638
0.444150
0.465400
0.487323
0.508758
0.529368
0.549706
0.569757
0.589500
0.608942
0.628104
0.646907
0.665734
0.684058
0.701778
0.719083
0.737269
0.754150
0.770150
0.785709
0.800787
0.815406
0.829544
0.843197
0.856400
0.868978
0.880994
0.892516
0.903709
0.915018
0.924900
0.934130
0.942875
0.951197
0.958619
0.965427
0.971680
0.977377
0.982429
0.986714
0.990433
0.993636
0.996344
0.998141
0.999281
0.999824
0.999764
0.999061
0.997559
0.995473
0.992796
0.989531
0.985625
0.981019
0.975736
0.969848
0.963500
0.956371
0.948202
0.939550
0.930688
0.921234
0.911163
0.900537
0.889400
0.877809
0.865544
0.852744
0.839475
0.825741
0.811444
0.795476
0.779750
0.764038
0.747884
0.730814
0.713671
0.696252
0.678471
0.660294
0.641691
0.622789
0.603596
0.583983
0.563006
0.542653
0.522222
0.501231
0.479200
0.458054
0.436683
0.415122
0.393404
0.371555
0.349500
0.327355
0.304900
0.281903
0.259481
0.236941
0.213462
0.189369
0.166712
0.144056
0.121450
0.098872
0.076300
0.053800
0.031362
0.008977
-0.013337
-0.035532
-0.057585
-0.080753
-0.103639
-0.125286
-0.146752
-0.168520
-0.189879
-0.210797
-0.231527
-0.251988
-0.272233
-0.292264
-0.312077
-0.331618
-0.351805
-0.371226
-0.389966
-0.408496
-0.427634
-0.445713
-0.463275
-0.480563
-0.497542
-0.514157
-0.530480
-0.546513
-0.562293
-0.578075
-0.593184
-0.607909
-0.622614
-0.637879
-0.651600
-0.664964
-0.678028
-0.690797
-0.703188
-0.715230
-0.726975
-0.738424
-0.749580
-0.760322
-0.770772
-0.781287
-0.791834
-0.801348
-0.810520
-0.819557
-0.828337
-0.836680
-0.844669
-0.852382
-0.859838
-0.867043
-0.873973
-0.880590
-0.887187
-0.893544
-0.899447
-0.905060
-0.910664
-0.915957
-0.920896
-0.925621
-0.930084
-0.934358
-0.938446
-0.942354
-0.946048
-0.949624
-0.952995
-0.956164
-0.959180
-0.962218
-0.964939
-0.967457
-0.969843
-0.972080
-0.974170
-0.976145
-0.978007
-0.979763
-0.981383
-0.982901
-0.984327
-0.985684
-0.987024
-0.988165
-0.989223
-0.990219
-0.991160
-0.991994
-0.992763
-0.993476
-0.994135
-0.994741
-0.995285
-0.995786
-0.996255
-0.996695
-0.997070
-0.997408
-0.997724
-0.998013
-0.998264
-0.998482
-0.998679
-0.998856
-0.999014
-0.999152
-0.999273
-0.999381
-0.999478
-0.999561
-0.999630
-0.999695
-0.999749
-0.999794
-0.999831
-0.999862
-0.999889
-0.999912
-0.999930
-0.999945
-0.999957
-0.999967
-0.999976
-0.999982
-0.999987
-0.999990
-0.999993
-0.999995
-0.999997
-0.999998
-0.999998
-0.999999
-1.000000
-1.000000
-1.000000
-1.000000
-1.000000
-1.000000
-1.000000
-1.000000
-1.000000
-1.000000
-1.000000
-1.000000
-1.000000
-1.000000
-1.000000
-1.000000
-1.000000
-1.000000
-1.000000
-1.000000
-1.000000
-1.000000
-0.999999
-0.999999
-0.999998
-0.999997
-0.999995
-0.999994
-0.999991
-0.999988
-0.999983
-0.999978
-0.999971
-0.999962
-0.999949
-0.999935
-0.999918
-0.999897
-0.999871
-0.999840
-0.999805
-0.999764
-0.999713
-0.999655
-0.999589
-0.999512
-0.999424
-0.999316
-0.999197
-0.999064
-0.998916
-0.998736
-0.998541
-0.998326
-0.998088
-0.997825
-0.997524
-0.997193
-0.996831
-0.996434
-0.995980
-0.995489
-0.994957
-0.994364
-0.993684
-0.992981
-0.992221
-0.991402
-0.990521
-0.989564
-0.988520
-0.987402
-0.986206
-0.984929
-0.983537
-0.982048
-0.980394
-0.978591
-0.976780
-0.974827
-0.972720
-0.970492
-0.968177
-0.965695
-0.963064
-0.960292
-0.957374
-0.954299
-0.951015
-0.947432
-0.943692
-0.939893
-0.935879
-0.931444
-0.926908
-0.922279
-0.917452
-0.912340
-0.907016
-0.901476
-0.895716
-0.889690
-0.883224
-0.876603
-0.869810
-0.862745
-0.854741
-0.846924
-0.838994
-0.830800
-0.822300
-0.813462
-0.804345
-0.794949
-0.785276
-0.775229
-0.764870
-0.754217
-0.743038
-0.730822
-0.719099
-0.707114
-0.694687
-0.681787
-0.668818
-0.655501
-0.641878
-0.627952
-0.613733
-0.599088
-0.584145
-0.568521
-0.552246
-0.536343
-0.520087
-0.502980
-0.485505
-0.468370
-0.450864
-0.433069
-0.415007
-0.396684
-0.378069
-0.359136
-0.339613
-0.319846
-0.300184
-0.280233
-0.258685
-0.237457
-0.216831
-0.196003
-0.174935
-0.153692
-0.132284
-0.110721
-0.088979
-0.067086
-0.045072
-0.022947
-0.000720
0.023514
0.046444
0.068934
0.091612
0.114816
0.137537
0.160162
0.182775
0.205403
0.227981
0.250500
0.272988
0.295683
0.319264
0.341527
0.363575
0.385933
0.408827
0.430415
0.451817
0.473022
0.494027
0.514835
0.535292
0.555539
0.575748
0.595920
0.615256
0.634264
0.653800
0.673231
0.691200
0.708700
0.725806
0.742519
0.758850
0.774787
0.790175
0.805113
0.819600
0.833637
0.847075
0.860809
0.873784
0.885698
0.897066
0.908032
0.918317
0.927976
0.937108
0.945545
0.953358
0.960635
0.967362
0.973456
0.979138
0.983978
0.988134
0.991763
0.994784
0.996973
0.998567
0.999584
1.000000
0.999609
0.998600
0.996963
0.994722
0.991890
0.988302
0.984141
0.979250
0.973456
0.967362
0.960675
0.953388
0.945513
0.937075
0.927991
0.918350
0.908175
0.897488
0.886081
0.874175
0.861240
0.847545
0.834088
0.820069
0.805318
0.790142
0.774758
0.758846
0.742519
0.725792
0.708667
0.691167
0.673224
0.654166
0.634931
0.615956
0.596620
0.575966
0.555555
0.535309
0.514803
0.494048
0.473055
0.451850
0.430444
0.408829
0.386490
0.364338
0.342270
0.319945
0.295824
0.273000
0.250500
0.227981
0.205403
0.182825
0.160194
0.137537
0.114891
0.092312
0.069734
0.047244
0.024322
0.000113
-0.022149
-0.044287
-0.066573
-0.088981
-0.110719
-0.132281
-0.153687
-0.174930
-0.196003
-0.216831
-0.238315
-0.259321
-0.279521
-0.299478
-0.319148
-0.339264
-0.359135
-0.378072
-0.396685
-0.415007
-0.433067
-0.450861
-0.468367
-0.485502
-0.502669
-0.519509
-0.535777
-0.551693
-0.568336
-0.584151
-0.599092
-0.613740
-0.627959
-0.641885
-0.655508
-0.668825
-0.681794
-0.694391
-0.706690
-0.718687
-0.730419
-0.742642
-0.753826
-0.764489
-0.774915
-0.785241
-0.794946
-0.804343
-0.813460
-0.822299
-0.830792
-0.838988
-0.846921
-0.854690
-0.862493
-0.869559
-0.876363
-0.883063
-0.889689
-0.895710
-0.901473
-0.907016
-0.912340
-0.917452
-0.922279
-0.926908
-0.931393
-0.935733
-0.939755
-0.943560
-0.947365
-0.951019
-0.954302
-0.957377
-0.960295
-0.963067
-0.965698
-0.968180
-0.970495
-0.972687
-0.974758
-0.976726
-0.978684
-0.980403
-0.981991
-0.983484
-0.984879
-0.986192
-0.987400
-0.988519
-0.989562
-0.990520
-0.991401
-0.992220
-0.992980
-0.993683
-0.994347
-0.994937
-0.995471
-0.995965
-0.996432
-0.996831
-0.997193
-0.997524
-0.997825
-0.998088
-0.998326
-0.998541
-0.998735
-0.998911
-0.999059
-0.999192
-0.999313
-0.999425
-0.999513
-0.999589
-0.999656
-0.999714
-0.999764
-0.999805
-0.999840
-0.999871
-0.999897
-0.999918
-0.999935
-0.999949
-0.999962
-0.999971
-0.999978
-0.999983
-0.999988
-0.999991
-0.999994
-0.999995
-0.999997
-0.999998
-0.999999
-0.999999
-1.000000
-1.000000
-1.000000
-1.000000
-1.000000
-1.000000
-1.000000
-1.000000
-1.000000
-1.000000
-1.000000
-1.000000
-1.000000
-1.000000
-1.000000
-1.000000
-1.000000
-1.000000
-1.000000
-1.000000
-1.000000
-1.000000
-0.999999
-0.999998
-0.999998
-0.999997
-0.999995
-0.999993
-0.999990
-0.999987
-0.999982
-0.999976
-0.999967
-0.999957
-0.999945
-0.999930
-0.999911
-0.999889
-0.999862
-0.999831
-0.999794
-0.999749
-0.999695
-0.999633
-0.999564
-0.999482
-0.999383
-0.999273
-0.999152
-0.999014
-0.998856
-0.998679
-0.998482
-0.998264
-0.998013
-0.997730
-0.997419
-0.997083
-0.996710
-0.996260
-0.995787
-0.995286
-0.994742
-0.994136
-0.993477
-0.992764
-0.991996
-0.991161
-0.990245
-0.989261
-0.988205
-0.987067
-0.985729
-0.984375
-0.982952
-0.981426
-0.979764
-0.978006
-0.976142
-0.974167
-0.972078
-0.969840
-0.967454
-0.964936
-0.962238
-0.959283
-0.956274
-0.953110
-0.949701
-0.946048
-0.942354
-0.938447
-0.934358
-0.930084
-0.925620
-0.920896
-0.915957
-0.910738
-0.905258
-0.899651
-0.893756
-0.887298
-0.880596
-0.873976
-0.867046
-0.859841
-0.852385
-0.844674
-0.836689
-0.828345
-0.819731
-0.810846
-0.801690
-0.792190
-0.781643
-0.771131
-0.760690
-0.749960
-0.738501
-0.726968
-0.715223
-0.703180
-0.690784
-0.678022
-0.664959
-0.651594
-0.637892
-0.623028
-0.608428
-0.593714
-0.578529
-0.562326
-0.546511
-0.530479
-0.514155
-0.497535
-0.480564
-0.463278
-0.445715
-0.427756
-0.409125
-0.390633
-0.371903
-0.352275
-0.331624
-0.312078
-0.292268
-0.272238
-0.251991
-0.231530
-0.210803
-0.189886
-0.168787
-0.147516
-0.126055
-0.104409
-0.081530
-0.058371
-0.036320
-0.014131
0.008635
0.031342
0.053800
0.076300
0.098872
0.121466
0.144089
0.166743
0.189374
0.212963
0.236141
0.258681
0.281103
0.304675
0.327339
0.349490
0.371525
0.393400
0.415100
0.436635
0.458002
0.479200
0.500665
0.521497
0.541937
0.562394
0.583917
0.603619
0.622838
0.641750
0.660325
0.678450
0.696219
0.713650
0.730728
0.747369
0.763506
0.779250
0.795001
0.810966
0.825223
0.838966
0.852433
0.865517
0.877808
0.889400
0.900537
0.911162
0.921234
0.930687
0.939528
0.948063
0.956102
0.963250
0.969617
0.975600
0.980964
0.985605
0.989589
0.992840
0.995475
0.997533
0.999061
0.999764
0.999824
0.999300
0.998202
0.996464
0.993720
0.990500
0.986753
0.982400
0.977400
0.971712
0.965447
0.958619
0.951197
0.943100
0.934444
0.925225
0.915352
0.904122
0.892957
0.881422
0.869283
0.856367
0.843164
0.829511
0.815385
0.800792
0.785739
0.770160
0.754165
0.737462
0.719756
0.702412
0.684713
0.666144
0.646878
0.628102
0.608967
0.589500
0.569743
0.549740
0.529401
0.508792
0.487648
0.466155
0.444924
0.423394
0.400509
0.377619
0.355647
0.333538
0.311297
0.288944
0.266500
0.244000
0.221422
0.198844
0.176231
0.153575
0.130919
0.106681
0.083353
0.060806
0.038303
0.015263
-0.007177
-0.029375
-0.051483
-0.073465
-0.095293
-0.116978
-0.138515
-0.159994
-0.182332
-0.203528
-0.224298
-0.245143
-0.266633
-0.286741
-0.306585
-0.326201
-0.345581
-0.364672
-0.383470
-0.402011
-0.420431
-0.438945
-0.456586
-0.473945
-0.491637
-0.509599
-0.526028
-0.542107
-0.557890
-0.573378
-0.588572
-0.603369
-0.617845
-0.632021
-0.645899
-0.659446
-0.672598
-0.686113
-0.699314
-0.711552
-0.723709
-0.735265
-0.746457
-0.757355
-0.767949
-0.778151
-0.788068
-0.797702
-0.807055
-0.816068
-0.825152
-0.833768
-0.841903
-0.849770
-0.857690
-0.865054
-0.872048
-0.878791
-0.885257
-0.891440
-0.897391
-0.903116
-0.908627
-0.913988
-0.919016
-0.923805
-0.928466
-0.933196
-0.937340
-0.941274
-0.945031
-0.948617
-0.951991
-0.955189
-0.958232
-0.961127
-0.963867
-0.966424
-0.968849
-0.971214
-0.973537
-0.975551
-0.977434
-0.979234
-0.980938
-0.982507
-0.983945
-0.985294
-0.986559
-0.987742
-0.988835
-0.989840
-0.990805
-0.991706
-0.992511
-0.993238
-0.993935
-0.994571
-0.995140
-0.995658
-0.996123
-0.996550
-0.996941
-0.997297
-0.997615
-0.997906
-0.998167
-0.998400
-0.998610
-0.998805
-0.998971
-0.999115
-0.999243
-0.999353
-0.999450
-0.999535
-0.999609
-0.999675
-0.999729
-0.999776
-0.999816
-0.999851
-0.999881
-0.999905
-0.999924
-0.999941
-0.999954
-0.999965
-0.999973
-0.999980
-0.999985
-0.999990
-0.999992
-0.999995
-0.999997
-0.999998
-0.999999
-0.999999
-0.999999
-1.000000
-1.000000
-1.000000
-1.000000
-1.000000
-1.000000
-1.000000
-1.000000
-1.000000
-1.000000
-1.000000
-1.000000
-1.000000
-1.000000
-1.000000
-1.000000
-1.000000
-1.000000
-1.000000
-1.000000
-1.000000
-0.999999
-0.999999
-0.999999
-0.999998
-0.999997
-0.999995
-0.999992
-0.999990
-0.999985
-0.999980
-0.999973
-0.999965
-0.999954
-0.999941
-0.999924
-0.999905
-0.999882
-0.999852
-0.999817
-0.999778
-0.999730
-0.999674
-0.999608
-0.999534
-0.999449
-0.999352
-0.999241
-0.999113
-0.998968
-0.998805
-0.998621
-0.998413
-0.998181
-0.997914
-0.997612
-0.997294
-0.996937
-0.996546
-0.996118
-0.995653
-0.995134
-0.994565
-0.993948
-0.993280
-0.992557
-0.991756
-0.990840
-0.989862
-0.988859
-0.987768
-0.986557
-0.985277
-0.983926
-0.982487
-0.980917
-0.979248
-0.977475
-0.975594
-0.973583
-0.971317
-0.968982
-0.966566
-0.964011
-0.961122
-0.958191
-0.955145
-0.951945
-0.948568
-0.944980
-0.941220
-0.937284
-0.933158
-0.928678
-0.924077
-0.919301
-0.914215
-0.908575
-0.903049
-0.897318
-0.891364
-0.885184
-0.878715
-0.871964
-0.864967
-0.857722
-0.850230
-0.842371
-0.834253
-0.825545
-0.816268
-0.807265
-0.797920
-0.788126
-0.778022
-0.767813
-0.757222
-0.746316
-0.735116
-0.723622
-0.711799
-0.699593
-0.686624
-0.673343
-0.660208
-0.646689
-0.632202
-0.617654
-0.603171
-0.588372
-0.573177
-0.557683
-0.541895
-0.525814
-0.509373
-0.492208
-0.474944
-0.457602
-0.439985
-0.420481
-0.401779
-0.383233
-0.364435
-0.345341
-0.325952
-0.306335
-0.286493
-0.266426
-0.246074
-0.225509
-0.204749
-0.183445
-0.160522
-0.138999
-0.117464
-0.095564
-0.073184
-0.051197
-0.029088
-0.006871
0.015436
0.037805
0.060300
0.082853
0.105947
0.129664
0.152281
0.174898
0.198216
0.221722
0.244300
0.266800
0.289206
0.311530
0.333775
0.355911
0.377886
0.400077
0.422162
0.443676
0.464945
0.487298
0.509037
0.529662
0.549975
0.570000
0.589750
0.609219
0.628400
0.647150
0.665588
0.683662
0.701362
0.718706
0.736913
0.753773
0.769789
0.785479
0.800928
0.815562
0.829677
0.843330
0.856533
0.869111
0.881127
0.892649
0.903798
0.914827
0.924675
0.933917
0.942750
0.951297
0.958719
0.965547
0.971787
0.977433
0.982433
0.986786
0.990533
0.993694
0.996294
0.998091
0.999247
0.999796
0.999731
0.999028
0.997575
0.995506
0.992819
0.989522
0.985537
0.980963
0.975794
0.970006
0.963600
0.956491
0.948327
0.939709
0.930916
0.921482
0.911103
0.900384
0.889275
0.877609
0.865344
0.852544
0.839275
0.825546
0.811275
0.795698
0.780125
0.764420
0.748247
0.730708
0.713450
0.696005
0.678211
0.660059
0.641458
0.622555
0.603341
0.583755
0.563384
0.543095
0.522680
0.501556
0.478900
0.457728
0.436388
0.414844
0.393100
0.371225
0.349213
0.327041
0.304750
0.282403
0.259981
0.237441
0.213962
0.189869
0.167212
0.144610
0.121588
0.098572
0.076000
0.053500
0.031063
0.008682
-0.013624
-0.035819
-0.057869
-0.080622
-0.103145
-0.124797
-0.146269
-0.168534
-0.190151
-0.211067
-0.231797
-0.252250
-0.272493
-0.292521
-0.312330
-0.331875
-0.351591
-0.370802
-0.389549
-0.408106
-0.427746
-0.445944
-0.463502
-0.480785
-0.497762
-0.514372
-0.530695
-0.546726
-0.562459
-0.577827
-0.592856
-0.607586
-0.622295
-0.637564
-0.651289
-0.664662
-0.677872
-0.690947
-0.703338
-0.715380
-0.727121
-0.738562
-0.749713
-0.760451
-0.770899
-0.781296
-0.791618
-0.801138
-0.810313
-0.819500
-0.828446
-0.836786
-0.844771
-0.852482
-0.859936
-0.867135
-0.874063
-0.880673
-0.887160
-0.893413
-0.899319
-0.904938
-0.910664
-0.916027
-0.920962
-0.925684
-0.930145
-0.934416
-0.938502
-0.942407
-0.946098
-0.949593
-0.952925
-0.956098
-0.959117
-0.962154
-0.964879
-0.967400
-0.969798
-0.972097
-0.974193
-0.976167
-0.978029
-0.979783
-0.981401
-0.982918
-0.984343
-0.985692
-0.986999
-0.988139
-0.989200
-0.990206
-0.991171
-0.992004
-0.992772
-0.993484
-0.994143
-0.994749
-0.995292
-0.995792
-0.996256
-0.996686
-0.997063
-0.997401
-0.997721
-0.998017
-0.998268
-0.998485
-0.998682
-0.998858
-0.999016
-0.999154
-0.999275
-0.999382
-0.999477
-0.999560
-0.999629
-0.999693
-0.999748
-0.999793
-0.999831
-0.999863
-0.999890
-0.999912
-0.999930
-0.999945
-0.999957
-0.999967
-0.999976
-0.999982
-0.999987
-0.999990
-0.999993
-0.999995
-0.999997
-0.999998
-0.999998
-0.999999
-1.000000
-1.000000
-1.000000
-1.000000
-1.000000
-1.000000
-1.000000
-1.000000
-1.000000
-1.000000
-1.000000
-1.000000
-1.000000
-1.000000
-1.000000
-1.000000
-1.000000
-1.000000
-1.000000
-1.000000
-1.000000
-1.000000
-0.999999
-0.999999
-0.999998
-0.999997
-0.999995
-0.999994
-0.999991
-0.999988
-0.999983
-0.999978
-0.999971
-0.999962
-0.999949
-0.999935
-0.999919
-0.999898
-0.999871
-0.999840
-0.999804
-0.999763
-0.999713
-0.999655
-0.999588
-0.999511
-0.999423
-0.999318
-0.999200
-0.999068
-0.998919
-0.998735
-0.998539
-0.998324
-0.998086
-0.997822
-0.997521
-0.997190
-0.996827
-0.996431
-0.995990
-0.995501
-0.994970
-0.994378
-0.993698
-0.992996
-0.992238
-0.991409
-0.990508
-0.989549
-0.988505
-0.987385
-0.986188
-0.984910
-0.983516
-0.981959
-0.980323
-0.978629
-0.976821
-0.974872
-0.972729
-0.970463
-0.968145
-0.965663
-0.963029
-0.960254
-0.957335
-0.954257
-0.950972
-0.947455
-0.943776
-0.939983
-0.935973
-0.931441
-0.926854
-0.922223
-0.917393
-0.912277
-0.906950
-0.901408
-0.895645
-0.889614
-0.883307
-0.876762
-0.869973
-0.862910
-0.854910
-0.847100
-0.839174
-0.830934
-0.822202
-0.813341
-0.804220
-0.794821
-0.785143
-0.775090
-0.764726
-0.753750
-0.742327
-0.731041
-0.719363
-0.706920
-0.694223
-0.681623
-0.668649
-0.655325
-0.641701
-0.627774
-0.613540
-0.598897
-0.583952
-0.568516
-0.552607
-0.536711
-0.520458
-0.503078
-0.485290
-0.468150
-0.450642
-0.432843
-0.414776
-0.396447
-0.377829
-0.358896
-0.339715
-0.320292
-0.300634
-0.280689
-0.259144
-0.237922
-0.217302
-0.196476
-0.174845
-0.153414
-0.132004
-0.110440
-0.088693
-0.066801
-0.044784
-0.022309
0.001150
0.023533
0.045944
0.068984
0.092613
0.115191
0.137815
0.160461
0.183100
0.205703
0.228281
0.250800
0.273275
0.295826
0.318788
0.340984
0.363050
0.385658
0.409125
0.430687
0.452125
0.473328
0.494287
0.515069
0.535550
0.555806
0.575806
0.595516
0.614813
0.633847
0.653378
0.672792
0.690800
0.708320
0.725755
0.742742
0.759109
0.774994
0.790329
0.805246
0.819742
0.833804
0.847242
0.860669
0.873444
0.885389
0.896834
0.908088
0.918450
0.928076
0.937208
0.945646
0.953479
0.960742
0.967473
0.973749
0.979081
0.983843
0.988159
0.992037
0.994850
0.997006
0.998600
0.999609
1.000000
0.999609
0.998600
0.997006
0.994838
0.991947
0.988369
0.984228
0.979369
0.973629
0.967477
0.960790
0.953440
0.945445
0.937008
0.927852
0.918183
0.908008
0.897321
0.885914
0.874008
0.861252
0.847825
0.834387
0.820388
0.805346
0.789908
0.774527
0.758642
0.742297
0.725573
0.708460
0.690933
0.672489
0.654022
0.635348
0.616094
0.595117
0.575275
0.555306
0.535050
0.514569
0.493787
0.472769
0.451563
0.430172
0.408531
0.386747
0.364850
0.342812
0.320469
0.296328
0.273563
0.251059
0.228331
0.205128
0.182500
0.159861
0.137215
0.114591
0.092012
0.069434
0.046944
0.024186
0.000565
-0.021658
-0.043785
-0.066340
-0.089261
-0.111001
-0.132560
-0.153965
-0.175207
-0.196273
-0.217099
-0.237722
-0.258410
-0.279065
-0.299028
-0.318703
-0.339169
-0.359386
-0.378319
-0.396928
-0.415250
-0.433305
-0.451092
-0.468600
-0.485732
-0.502579
-0.519141
-0.535421
-0.551343
-0.567983
-0.583803
-0.598754
-0.613405
-0.628026
-0.642059
-0.655676
-0.668988
-0.681954
-0.694544
-0.706836
-0.718830
-0.730549
-0.742461
-0.753582
-0.764254
-0.774741
-0.785348
-0.795071
-0.804462
-0.813573
-0.822412
-0.830900
-0.839093
-0.847024
-0.854744
-0.862343
-0.869403
-0.876210
-0.882986
-0.889773
-0.895796
-0.901554
-0.907091
-0.912412
-0.917521
-0.922345
-0.926971
-0.931402
-0.935644
-0.939670
-0.943478
-0.947285
-0.950940
-0.954227
-0.957306
-0.960286
-0.963099
-0.965728
-0.968208
-0.970521
-0.972711
-0.974782
-0.976736
-0.978550
-0.980319
-0.981956
-0.983451
-0.984849
-0.986196
-0.987415
-0.988533
-0.989575
-0.990532
-0.991411
-0.992230
-0.992989
-0.993691
-0.994339
-0.994924
-0.995459
-0.995957
-0.996436
-0.996837
-0.997199
-0.997529
-0.997829
-0.998092
-0.998329
-0.998544
-0.998737
-0.998908
-0.999056
-0.999190
-0.999311
-0.999422
-0.999510
-0.999587
-0.999655
-0.999714
-0.999764
-0.999805
-0.999840
-0.999871
-0.999897
-0.999918
-0.999935
-0.999949
-0.999962
-0.999971
-0.999978
-0.999983
-0.999988
-0.999991
-0.999994
-0.999995
-0.999997
-0.999998
-0.999999
-0.999999
-1.000000
-1.000000
-1.000000
-1.000000
-1.000000
-1.000000
-1.000000
-1.000000
-1.000000
-1.000000
-1.000000
-1.000000
-1.000000
-1.000000
-1.000000
-1.000000
-1.000000
-1.000000
-1.000000
-1.000000
-1.000000
-1.000000
-0.999999
-0.999998
-0.999998
-0.999997
-0.999995
-0.999993
-0.999990
-0.999987
-0.999982
-0.999976
-0.999967
-0.999957
-0.999945
-0.999930
-0.999911
-0.999889
-0.999862
-0.999831
-0.999793
-0.999748
-0.999696
-0.999635
-0.999566
-0.999484
-0.999384
-0.999272
-0.999151
-0.999012
-0.998854
-0.998677
-0.998480
-0.998262
-0.998010
-0.997733
-0.997428
-0.997092
-0.996719
-0.996269
-0.995797
-0.995297
-0.994753
-0.994130
-0.993467
-0.992754
-0.991984
-0.991149
-0.990232
-0.989246
-0.988189
-0.987053
-0.985750
-0.984405
-0.982985
-0.981450
-0.979742
-0.977982
-0.976117
-0.974141
-0.972049
-0.969809
-0.967423
-0.964903
-0.962225
-0.959350
-0.956344
-0.953184
-0.949736
-0.946005
-0.942309
-0.938399
-0.934308
-0.930032
-0.925566
-0.920838
-0.915896
-0.910748
-0.905387
-0.899788
-0.893899
-0.887442
-0.880741
-0.874124
-0.867204
-0.859839
-0.852284
-0.844568
-0.836573
-0.828228
-0.819612
-0.810724
-0.801562
-0.792058
-0.781745
-0.771363
-0.760932
-0.750205
-0.738443
-0.726821
-0.715072
-0.703026
-0.690628
-0.677858
-0.664789
-0.651419
-0.637728
-0.623256
-0.608758
-0.594054
-0.578793
-0.562161
-0.546311
-0.530275
-0.513949
-0.497331
-0.480347
-0.463056
-0.445490
-0.427650
-0.409525
-0.391055
-0.372332
-0.352711
-0.332065
-0.312522
-0.292718
-0.272375
-0.251722
-0.231267
-0.210527
-0.189607
-0.168509
-0.147236
-0.125775
-0.104129
-0.081611
-0.058864
-0.036822
-0.014631
0.008589
0.031621
0.054100
0.076600
0.099172
0.121783
0.144404
0.167010
0.189641
0.212750
0.235641
0.258181
0.280603
0.304750
0.327641
0.349813
0.371825
0.393700
0.415378
0.436931
0.458328
0.479500
0.500359
0.521050
0.541503
0.561937
0.583422
0.603153
0.622376
0.641444
0.660526
0.678677
0.696472
0.713892
0.730933
0.747600
0.763692
0.779417
0.795029
0.810641
0.824898
0.838625
0.852280
0.865644
0.877909
0.889575
0.900684
0.911262
0.921334
0.930788
0.939650
0.948050
0.955907
0.963075
0.969462
0.975609
0.981097
0.985725
0.989631
0.992850
0.995506
0.997575
0.999028
0.999731
0.999841
0.999350
0.998256
0.996538
0.993795
0.990575
0.986835
0.982488
0.977331
0.971612
0.965347
0.958519
0.951097
0.942975
0.934311
0.925092
0.915248
0.904258
0.893148
0.881644
0.869449
0.856233
0.843030
0.829358
0.815206
0.800596
0.785570
0.769948
0.753917
0.737350
0.720108
0.702803
0.685098
0.666291
0.646650
0.627900
0.608719
0.589250
0.569500
0.549475
0.529163
0.508538
0.487712
0.466700
0.445450
0.423900
0.400996
0.378086
0.356097
0.333987
0.311211
0.288606
0.266200
0.243700
0.221122
0.198544
0.175931
0.153283
0.130679
0.106952
0.083853
0.061300
0.038755
0.015136
-0.007453
-0.029657
-0.051767
-0.073754
-0.095571
-0.117255
-0.138793
-0.160220
-0.181972
-0.203053
-0.223831
-0.244821
-0.266878
-0.287005
-0.306845
-0.326459
-0.345839
-0.364918
-0.383713
-0.402254
-0.420534
-0.438550
-0.456191
-0.473556
-0.491251
-0.509213
-0.525654
-0.541740
-0.557789
-0.573573
-0.588762
-0.603551
-0.618025
-0.632199
-0.646070
-0.659607
-0.672758
-0.686050
-0.699033
-0.711257
-0.723093
-0.735099
-0.746599
-0.757495
-0.768086
-0.778280
-0.788191
-0.797821
-0.807171
-0.816181
-0.825067
-0.833583
-0.841724
-0.849605
-0.857734
-0.865151
-0.872141
-0.878884
-0.885345
-0.891524
-0.897472
-0.903193
-0.908696
-0.913912
-0.918909
-0.923703
-0.928368
-0.933097
-0.937245
-0.941183
-0.944980
-0.948658
-0.952030
-0.955225
-0.958267
-0.961159
-0.963898
-0.966454
-0.968876
-0.971217
-0.973489
-0.975505
-0.977391
-0.979221
-0.980959
-0.982526
-0.983963
-0.985311
-0.986575
-0.987757
-0.988849
-0.989852
-0.990802
-0.991688
-0.992494
-0.993222
-0.993934
-0.994580
-0.995147
-0.995665
-0.996129
-0.996556
-0.996946
-0.997302
-0.997619
-0.997904
-0.998163
-0.998396
-0.998606
-0.998801
-0.998967
-0.999112
-0.999241
-0.999354
-0.999451
-0.999536
-0.999610
-0.999675
-0.999729
-0.999776
-0.999816
-0.999851
-0.999880
-0.999904
-0.999924
-0.999941
-0.999954
-0.999965
-0.999973
-0.999980
-0.999985
-0.999990
-0.999992
-0.999995
-0.999997
-0.999998
-0.999999
-0.999999
-0.999999
-1.000000
-1.000000
-1.000000
-1.000000
-1.000000
-1.000000
-1.000000
-1.000000
-1.000000
-1.000000
-1.000000
-1.000000
-1.000000
-1.000000
-1.000000
-1.000000
-1.000000
-1.000000
-1.000000
-1.000000
-1.000000
-0.999999
-0.999999
-0.999999
-0.999998
-0.999997
-0.999995
-0.999992
-0.999990
-0.999985
-0.999980
-0.999973
-0.999965
-0.999954
-0.999941
-0.999924
-0.999905
-0.999882
-0.999853
-0.999818
-0.999779
-0.999731
-0.999673
-0.999608
-0.999533
-0.999448
-0.999351
-0.999239
-0.999111
-0.998967
-0.998805
-0.998626
-0.998419
-0.998187
-0.997920
-0.997618
-0.997301
-0.996945
-0.996547
-0.996112
-0.995645
-0.995126
-0.994556
-0.993938
-0.993270
-0.992546
-0.991745
-0.990846
-0.989884
-0.988883
-0.987793
-0.986555
-0.985260
-0.983908
-0.982468
-0.980896
-0.979225
-0.977451
-0.975569
-0.973556
-0.971345
-0.969036
-0.966623
-0.964069
-0.961106
-0.958155
-0.955107
-0.951905
-0.948527
-0.944936
-0.941174
-0.937236
-0.933116
-0.928759
-0.924186
-0.919415
-0.914333
-0.908692
-0.903171
-0.897445
-0.891425
-0.885093
-0.878619
-0.871867
-0.864870
-0.857623
-0.850123
-0.842264
-0.834144
-0.825540
-0.816466
-0.807470
-0.798130
-0.788179
-0.777894
-0.767679
-0.757077
-0.746171
-0.734971
-0.723474
-0.711643
-0.699111
-0.686469
-0.673645
-0.660514
-0.647002
-0.632212
-0.617477
-0.602987
-0.588182
-0.572980
-0.557485
-0.541694
-0.525608
-0.509170
-0.492398
-0.475339
-0.457999
-0.440390
-0.420886
-0.402191
-0.383652
-0.364771
-0.345151
-0.325696
-0.306075
-0.286228
-0.266159
-0.245799
-0.225232
-0.204471
-0.183284
-0.160956
-0.139487
-0.117955
-0.095839
-0.072904
-0.050915
-0.028800
-0.006591
0.015708
0.038104
0.060600
0.083136
0.105959
0.129116
0.151753
0.174406
0.198080
0.222022
0.244600
0.267100
0.289487
0.311797
0.334050
0.356237
0.378150
0.399978
0.421675
0.443153
0.464481
0.486834
0.508553
0.529170
0.549522
0.570041
0.590000
0.609467
0.628602
0.647378
0.665779
0.683843
0.701569
0.718938
0.736671
0.753427
0.769466
0.785158
0.801056
0.815741
0.829873
0.843564
0.856767
0.869267
0.881298
0.892826
0.903887
0.914635
0.924433
0.933679
0.942606
0.951397
0.958819
0.965647
0.971875
0.977516
0.982594
0.986881
0.990600
0.993728
0.996244
0.998041
0.999213
0.999802
0.999767
0.999005
0.997550
0.995441
0.992740
0.989489
0.985504
0.980864
0.975661
0.969888
0.963533
0.956424
0.948424
0.939934
0.931138
0.921684
0.911097
0.900238
0.889100
0.877506
0.865163
0.852344
0.839063
0.825323
0.811104
0.795903
0.780488
0.764795
0.748586
0.730598
0.713250
0.695819
0.678031
0.659828
0.641250
0.622338
0.603119
0.583619
0.563775
0.543603
0.523194
0.502067
0.479450
0.458259
0.436898
0.415069
0.392808
0.370986
0.348911
0.326739
0.304483
0.282135
0.259687
0.237180
0.214004
0.190377
0.167759
0.145106
0.121675
0.098272
0.075700
0.053200
0.030763
0.008388
-0.013910
-0.036105
-0.058154
-0.080495
-0.102657
-0.124312
-0.145784
-0.168553
-0.190431
-0.211343
-0.232070
-0.252515
-0.272758
-0.292785
-0.312586
-0.332125
-0.351376
-0.370380
-0.389135
-0.407696
-0.427336
-0.445540
-0.463106
-0.480490
-0.497937
-0.514581
-0.530897
-0.546923
-0.562659
-0.578018
-0.593042
-0.607769
-0.622384
-0.637265
-0.650977
-0.664360
-0.677722
-0.691113
-0.703496
-0.715535
-0.727272
-0.738709
-0.749850
-0.760584
-0.771030
-0.781306
-0.791401
-0.800927
-0.810108
-0.819447
-0.828562
-0.836899
-0.844876
-0.852585
-0.860037
-0.867234
-0.874156
-0.880762
-0.887135
-0.893278
-0.899190
-0.904817
-0.910543
-0.915908
-0.920850
-0.925577
-0.930157
-0.934466
-0.938550
-0.942453
-0.946141
-0.949634
-0.952964
-0.956135
-0.959152
-0.962113
-0.964818
-0.967343
-0.969754
-0.972117
-0.974219
-0.976191
-0.978052
-0.979805
-0.981422
-0.982938
-0.984361
-0.985702
-0.986976
-0.988115
-0.989177
-0.990194
-0.991184
-0.992016
-0.992784
-0.993495
-0.994152
-0.994757
-0.995299
-0.995799
-0.996258
-0.996678
-0.997055
-0.997394
-0.997715
-0.998010
-0.998262
-0.998480
-0.998681
-0.998860
-0.999018
-0.999156
-0.999276
-0.999383
-0.999477
-0.999560
-0.999630
-0.999693
-0.999747
-0.999792
-0.999830
-0.999862
-0.999890
-0.999912
-0.999930
-0.999945
-0.999957
-0.999967
-0.999976
-0.999982
-0.999987
-0.999990
-0.999993
-0.999995
-0.999997
-0.999998
-0.999998
-0.999999
-1.000000
-1.000000
-1.000000
-1.000000
-1.000000
-1.000000
-1.000000
-1.000000
-1.000000
-1.000000
-1.000000
-1.000000
-1.000000
-1.000000
-1.000000
-1.000000
-1.000000
-1.000000
-1.000000
-1.000000
-1.000000
-1.000000
-0.999999
-0.999999
-0.999998
-0.999997
-0.999995
-0.999994
-0.999991
-0.999988
-0.999983
-0.999978
-0.999971
-0.999962
-0.999950
-0.999936
-0.999919
-0.999898
-0.999871
-0.999839
-0.999804
-0.999762
-0.999712
-0.999654
-0.999587
-0.999510
-0.999422
-0.999319
-0.999202
-0.999071
-0.998923
-0.998739
-0.998543
-0.998328
-0.998089
-0.997817
-0.997516
-0.997185
-0.996821
-0.996424
-0.995983
-0.995494
-0.994962
-0.994375
-0.993713
-0.993012
-0.992255
-0.991417
-0.990496
-0.989536
-0.988491
-0.987371
-0.986172
-0.984893
-0.983498
-0.982006
-0.980396
-0.978671
-0.976864
-0.974918
-0.972739
-0.970436
-0.968117
-0.965633
-0.962997
-0.960221
-0.957299
-0.954220
-0.950932
-0.947482
-0.943864
-0.940074
-0.936069
-0.931538
-0.926953
-0.922327
-0.917502
-0.912245
-0.906875
-0.901327
-0.895559
-0.889530
-0.883220
-0.876669
-0.869876
-0.862821
-0.855030
-0.847273
-0.839353
-0.831073
-0.822110
-0.813224
-0.804100
-0.794698
-0.785013
-0.774963
-0.764590
-0.753929
-0.742900
-0.731316
-0.719634
-0.707663
-0.694969
-0.681463
-0.668486
-0.655162
-0.641531
-0.627594
-0.613360
-0.598712
-0.583759
-0.568510
-0.552968
-0.537077
-0.520836
-0.503456
-0.485667
-0.468540
-0.451032
-0.432857
-0.414533
-0.396203
-0.377583
-0.358642
-0.339457
-0.320033
-0.300377
-0.280430
-0.259334
-0.238384
-0.217769
-0.196953
-0.174758
-0.153139
-0.131728
-0.110158
-0.088412
-0.066517
-0.044499
-0.022373
-0.000160
0.022856
0.045444
0.067926
0.090791
0.115263
0.138138
0.160747
0.183350
0.206003
0.228581
0.251100
0.273562
0.295969
0.318313
0.340512
0.362600
0.385201
0.408653
0.430255
0.451638
0.473125
0.494567
0.515400
0.535834
0.556055
0.576029
0.595719
0.615041
0.634037
0.653297
0.672392
0.690400
0.707900
0.725700
0.742975
0.759333
0.775167
0.790542
0.805464
0.819933
0.833970
0.847408
0.860574
0.873178
0.885127
0.896514
0.908045
0.918550
0.928219
0.937369
0.945728
0.953525
0.960816
0.967562
0.973656
0.979000
0.983781
0.988000
0.991670
0.994756
0.996973
0.998586
0.999609
1.000000
0.999584
0.998567
0.996962
0.994771
0.991880
0.988302
0.984146
0.979325
0.973756
0.967662
0.960945
0.953481
0.945335
0.936846
0.927733
0.918050
0.907842
0.897159
0.885804
0.873867
0.861286
0.848150
0.834713
0.820712
0.805427
0.789775
0.774388
0.758450
0.742119
0.725363
0.708200
0.690700
0.672731
0.654425
0.635781
0.616813
0.597516
0.576345
0.555716
0.535512
0.515045
0.493664
0.472522
0.451317
0.429915
0.408327
0.386523
0.364567
0.342498
0.320247
0.296666
0.274044
0.251580
0.228728
0.204887
0.182233
0.159594
0.136948
0.114321
0.091717
0.069200
0.046700
0.024065
0.001083
-0.021150
-0.043285
-0.066113
-0.089547
-0.111282
-0.132838
-0.154242
-0.175485
-0.196553
-0.217373
-0.237992
-0.258407
-0.278614
-0.298583
-0.318264
-0.338733
-0.358954
-0.377889
-0.396502
-0.415233
-0.433530
-0.451314
-0.468817
-0.485939
-0.502784
-0.519346
-0.535620
-0.551536
-0.567823
-0.583462
-0.598419
-0.613075
-0.628097
-0.642237
-0.655848
-0.669157
-0.682118
-0.694707
-0.706997
-0.718985
-0.730684
-0.742290
-0.753337
-0.764015
-0.774568
-0.785459
-0.795199
-0.804585
-0.813692
-0.822529
-0.831013
-0.839204
-0.847130
-0.854796
-0.862194
-0.869255
-0.876068
-0.882845
-0.889630
-0.895658
-0.901420
-0.907045
-0.912475
-0.917581
-0.922403
-0.927026
-0.931454
-0.935693
-0.939716
-0.943522
-0.947271
-0.950863
-0.954154
-0.957237
-0.960279
-0.963134
-0.965761
-0.968238
-0.970550
-0.972738
-0.974807
-0.976760
-0.978573
-0.980306
-0.981922
-0.983419
-0.984819
-0.986202
-0.987432
-0.988548
-0.989590
-0.990545
-0.991424
-0.992241
-0.992999
-0.993701
-0.994331
-0.994913
-0.995449
-0.995947
-0.996426
-0.996828
-0.997190
-0.997523
-0.997832
-0.998095
-0.998332
-0.998546
-0.998739
-0.998909
-0.999058
-0.999191
-0.999311
-0.999420
-0.999508
-0.999585
-0.999654
-0.999715
-0.999765
-0.999806
-0.999841
-0.999871
-0.999897
-0.999918
-0.999935
-0.999949
-0.999961
-0.999970
-0.999977
-0.999984
-0.999988
-0.999991
-0.999994
-0.999996
-0.999997
-0.999998
-0.999999
-0.999999
-1.000000
-1.000000
-1.000000
-1.000000
-1.000000
-1.000000
-1.000000
-1.000000
-1.000000
-1.000000
-1.000000
-1.000000
-1.000000
-1.000000
-1.000000
-1.000000
-1.000000
-1.000000
-1.000000
-1.000000
-1.000000
-1.000000
-0.999999
-0.999998
-0.999998
-0.999997
-0.999995
-0.999993
-0.999990
-0.999987
-0.999982
-0.999976
-0.999967
-0.999957
-0.999945
-0.999930
-0.999911
-0.999889
-0.999862
-0.999831
-0.999793
-0.999748
-0.999695
-0.999636
-0.999567
-0.999485
-0.999386
-0.999274
-0.999154
-0.999015
-0.998853
-0.998674
-0.998477
-0.998258
-0.998006
-0.997728
-0.997422
-0.997086
-0.996713
-0.996274
-0.995807
-0.995309
-0.994765
-0.994126
-0.993458
-0.992744
-0.991974
-0.991137
-0.990219
-0.989233
-0.988176
-0.987041
-0.985773
-0.984436
-0.983018
-0.981475
-0.979725
-0.977962
-0.976095
-0.974117
-0.972024
-0.969783
-0.967394
-0.964873
-0.962216
-0.959418
-0.956416
-0.953260
-0.949814
-0.946083
-0.942391
-0.938486
-0.934327
-0.929970
-0.925502
-0.920771
-0.915826
-0.910674
-0.905310
-0.899707
-0.893817
-0.887468
-0.880882
-0.874277
-0.867363
-0.859841
-0.852185
-0.844462
-0.836470
-0.828120
-0.819500
-0.810608
-0.801439
-0.791929
-0.781855
-0.771598
-0.761169
-0.750453
-0.738388
-0.726679
-0.714923
-0.702866
-0.690468
-0.677698
-0.664625
-0.651248
-0.637567
-0.623489
-0.609090
-0.594391
-0.579135
-0.562508
-0.546670
-0.530637
-0.514143
-0.497101
-0.480119
-0.462825
-0.445255
-0.427413
-0.409288
-0.390811
-0.372079
-0.352670
-0.332501
-0.312966
-0.293165
-0.272511
-0.251458
-0.230997
-0.210263
-0.189339
-0.168234
-0.146959
-0.125493
-0.103846
-0.081694
-0.059362
-0.037321
-0.015137
0.008542
0.031900
0.054400
0.076900
0.099472
0.122050
0.144656
0.167312
0.189969
0.212562
0.235141
0.257681
0.280103
0.304231
0.327102
0.349286
0.371423
0.393903
0.415656
0.437183
0.458569
0.479767
0.500626
0.521279
0.541714
0.562091
0.583081
0.602719
0.621937
0.641192
0.660792
0.678917
0.696705
0.714138
0.731195
0.747836
0.763901
0.779600
0.795050
0.810291
0.824548
0.838322
0.852198
0.865844
0.878109
0.889700
0.900837
0.911463
0.921534
0.930988
0.939784
0.948062
0.955791
0.962900
0.969306
0.975459
0.980947
0.985578
0.989504
0.992857
0.995526
0.997559
0.999061
0.999764
0.999814
0.999308
0.998241
0.996444
0.993820
0.990625
0.986881
0.982575
0.977262
0.971513
0.965247
0.958419
0.950997
0.942900
0.934208
0.924979
0.915218
0.904534
0.893441
0.881908
0.869616
0.856100
0.842819
0.829144
0.815041
0.800475
0.785319
0.769750
0.753750
0.737325
0.720506
0.703163
0.685463
0.666684
0.647067
0.628278
0.609130
0.589346
0.569257
0.549206
0.528868
0.508258
0.487432
0.466394
0.445118
0.423617
0.401123
0.378584
0.356642
0.334494
0.311208
0.288325
0.265900
0.243400
0.220848
0.198258
0.175643
0.153008
0.130352
0.107192
0.084353
0.061819
0.039304
0.015027
-0.007734
-0.029947
-0.052057
-0.074041
-0.095860
-0.117540
-0.139073
-0.160453
-0.181617
-0.202587
-0.223367
-0.244353
-0.266410
-0.286551
-0.306397
-0.326227
-0.346077
-0.365163
-0.383954
-0.402487
-0.420761
-0.438773
-0.456411
-0.473772
-0.491263
-0.508841
-0.525282
-0.541373
-0.557689
-0.573771
-0.588955
-0.603744
-0.618212
-0.632380
-0.646249
-0.659781
-0.673259
-0.686224
-0.698753
-0.710988
-0.722833
-0.735101
-0.746752
-0.757641
-0.768227
-0.778422
-0.788331
-0.797956
-0.807300
-0.816300
-0.824985
-0.833400
-0.841547
-0.849430
-0.857560
-0.864986
-0.871982
-0.878757
-0.885396
-0.891593
-0.897539
-0.903261
-0.908761
-0.913974
-0.918968
-0.923759
-0.928397
-0.933009
-0.937152
-0.941095
-0.944932
-0.948704
-0.952073
-0.955266
-0.958306
-0.961196
-0.963933
-0.966486
-0.968906
-0.971223
-0.973442
-0.975462
-0.977350
-0.979208
-0.980981
-0.982547
-0.983983
-0.985330
-0.986592
-0.987773
-0.988864
-0.989867
-0.990801
-0.991670
-0.992477
-0.993208
-0.993920
-0.994566
-0.995135
-0.995654
-0.996130
-0.996561
-0.996950
-0.997306
-0.997622
-0.997906
-0.998165
-0.998398
-0.998608
-0.998798
-0.998964
-0.999109
-0.999238
-0.999355
-0.999452
-0.999537
-0.999611
-0.999676
-0.999730
-0.999777
-0.999816
-0.999851
-0.999880
-0.999904
-0.999923
-0.999940
-0.999954
-0.999965
-0.999973
-0.999980
-0.999985
-0.999990
-0.999992
-0.999995
-0.999997
-0.999998
-0.999999
-0.999999
-0.999999
-1.000000
-1.000000
-1.000000
-1.000000
-1.000000
-1.000000
-1.000000
-1.000000
-1.000000
-1.000000
-1.000000
-1.000000
-1.000000
-1.000000
-1.000000
-1.000000
-1.000000
-1.000000
-1.000000
-1.000000
-1.000000
-0.999999
-0.999999
-0.999999
-0.999998
-0.999997
-0.999995
-0.999992
-0.999990
-0.999985
-0.999980
-0.999973
-0.999965
-0.999954
-0.999941
-0.999924
-0.999905
-0.999882
-0.999854
-0.999819
-0.999777
-0.999728
-0.999674
-0.999609
-0.999535
-0.999448
-0.999349
-0.999238
-0.999110
-0.998965
-0.998803
-0.998623
-0.998415
-0.998183
-0.997920
-0.997624
-0.997308
-0.996953
-0.996548
-0.996106
-0.995638
-0.995119
-0.994549
-0.993930
-0.993261
-0.992536
-0.991734
-0.990852
-0.989906
-0.988908
-0.987820
-0.986555
-0.985246
-0.983892
-0.982450
-0.980877
-0.979205
-0.977430
-0.975547
-0.973533
-0.971374
-0.969092
-0.966682
-0.964131
-0.961168
-0.958220
-0.955175
-0.951958
-0.948486
-0.944886
-0.941121
-0.937179
-0.933057
-0.928697
-0.924122
-0.919348
-0.914300
-0.908806
-0.903297
-0.897577
-0.891492
-0.885010
-0.878536
-0.871778
-0.864777
-0.857528
-0.850020
-0.842161
-0.834033
-0.825532
-0.816667
-0.807677
-0.798348
-0.788238
-0.777765
-0.767546
-0.756944
-0.746034
-0.734828
-0.723324
-0.711496
-0.699280
-0.686760
-0.673939
-0.660819
-0.647312
-0.632526
-0.617798
-0.603318
-0.588520
-0.572914
-0.557276
-0.541479
-0.525394
-0.508951
-0.492173
-0.475110
-0.457769
-0.440157
-0.421155
-0.402602
-0.384069
-0.365112
-0.344965
-0.325446
-0.305822
-0.285970
-0.265896
-0.245539
-0.224966
-0.204201
-0.183131
-0.161387
-0.139970
-0.118443
-0.096111
-0.072621
-0.050628
-0.028518
-0.006316
0.015981
0.038403
0.060900
0.083453
0.106031
0.128619
0.151275
0.173866
0.197538
0.221522
0.244100
0.266580
0.289464
0.312152
0.334370
0.356480
0.378429
0.400263
0.421958
0.443482
0.464706
0.486662
0.508119
0.528720
0.549072
0.570106
0.590266
0.609742
0.628898
0.647622
0.666033
0.684123
0.701856
0.719174
0.736486
0.753062
0.769066
0.784814
0.801181
0.815941
0.830044
0.843697
0.856900
0.869400
0.881450
0.892981
0.903975
0.914444
0.924225
0.933491
0.942431
0.951222
0.958644
0.965442
0.971759
0.977567
0.982567
0.986896
0.990617
0.993737
0.996279
0.998102
0.999238
0.999802
0.999781
0.999078
0.997587
0.995436
0.992696
0.989425
0.985466
0.980830
0.975598
0.969795
0.963467
0.956358
0.948522
0.940151
0.931338
0.921884
0.911091
0.900137
0.888975
0.877309
0.865044
0.852244
0.838938
0.825156
0.810937
0.796072
0.780800
0.765134
0.748961
0.730973
0.713609
0.696179
0.678292
0.659614
0.640992
0.622071
0.602841
0.583316
0.563446
0.543292
0.522879
0.501905
0.479900
0.458689
0.437309
0.415262
0.392592
0.370664
0.348646
0.326490
0.304217
0.281868
0.259394
0.236860
0.213993
0.190894
0.168237
0.145635
0.121800
0.097972
0.075400
0.052900
0.030463
0.008089
-0.014205
-0.036392
-0.058438
-0.080365
-0.102165
-0.123827
-0.145304
-0.168067
-0.189947
-0.210866
-0.231595
-0.252617
-0.273015
-0.293037
-0.312836
-0.332375
-0.351621
-0.370621
-0.389369
-0.407903
-0.427050
-0.445138
-0.462712
-0.480199
-0.498117
-0.514793
-0.531107
-0.547132
-0.562861
-0.578213
-0.593233
-0.607958
-0.622477
-0.636965
-0.650674
-0.664063
-0.677570
-0.691276
-0.703659
-0.715694
-0.727426
-0.738859
-0.750000
-0.760734
-0.771171
-0.781319
-0.791185
-0.800716
-0.809911
-0.819255
-0.828370
-0.836706
-0.844693
-0.852564
-0.860123
-0.867316
-0.874234
-0.880841
-0.887212
-0.893350
-0.899260
-0.904883
-0.910494
-0.915793
-0.920740
-0.925472
-0.930172
-0.934520
-0.938601
-0.942501
-0.946188
-0.949678
-0.953005
-0.956174
-0.959189
-0.962075
-0.964761
-0.967288
-0.969713
-0.972141
-0.974249
-0.976219
-0.978077
-0.979829
-0.981444
-0.982958
-0.984380
-0.985714
-0.986953
-0.988091
-0.989155
-0.990173
-0.991163
-0.991997
-0.992766
-0.993487
-0.994159
-0.994763
-0.995305
-0.995804
-0.996262
-0.996682
-0.997059
-0.997397
-0.997714
-0.998004
-0.998256
-0.998475
-0.998679
-0.998862
-0.999020
-0.999158
-0.999278
-0.999385
-0.999479
-0.999561
-0.999630
-0.999692
-0.999746
-0.999791
-0.999829
-0.999863
-0.999890
-0.999912
-0.999931
-0.999946
-0.999958
-0.999967
-0.999976
-0.999982
-0.999987
-0.999990
-0.999993
-0.999995
-0.999997
-0.999998
-0.999998
-0.999999
-1.000000
-1.000000
-1.000000
-1.000000
-1.000000
-1.000000
-1.000000
-1.000000
-1.000000
-1.000000
-1.000000
-1.000000
-1.000000
-1.000000
-1.000000
-1.000000
-1.000000
-1.000000
-1.000000
-1.000000
-1.000000
-1.000000
-0.999999
-0.999999
-0.999998
-0.999997
-0.999995
-0.999994
-0.999991
-0.999988
-0.999983
-0.999978
-0.999971
-0.999962
-0.999950
-0.999936
-0.999920
-0.999899
-0.999871
-0.999840
-0.999805
-0.999763
-0.999711
-0.999653
-0.999586
-0.999509
-0.999421
-0.999318
-0.999201
-0.999069
-0.998922
-0.998742
-0.998547
-0.998333
-0.998092
-0.997814
-0.997512
-0.997180
-0.996816
-0.996419
-0.995977
-0.995487
-0.994955
-0.994372
-0.993728
-0.993029
-0.992273
-0.991426
-0.990485
-0.989525
-0.988478
-0.987357
-0.986158
-0.984877
-0.983481
-0.981988
-0.980400
-0.978711
-0.976908
-0.974965
-0.972787
-0.970485
-0.968170
-0.965688
-0.962994
-0.960181
-0.957257
-0.954175
-0.950886
-0.947432
-0.943812
-0.940020
-0.936012
-0.931583
-0.927054
-0.922433
-0.917613
-0.912216
-0.906805
-0.901256
-0.895487
-0.889451
-0.883135
-0.876580
-0.869785
-0.862737
-0.855153
-0.847449
-0.839534
-0.831215
-0.822025
-0.813118
-0.803990
-0.794581
-0.784886
-0.774839
-0.764461
-0.753793
-0.742836
-0.731571
-0.719907
-0.707941
-0.695250
-0.681749
-0.668778
-0.655456
-0.641615
-0.627407
-0.613170
-0.598516
-0.583562
-0.568310
-0.552760
-0.536864
-0.520618
-0.503518
-0.486050
-0.468925
-0.451429
-0.432883
-0.414301
-0.395965
-0.377340
-0.358399
-0.339209
-0.319778
-0.300117
-0.280167
-0.259524
-0.238849
-0.218240
-0.197426
-0.174676
-0.152867
-0.131451
-0.109881
-0.088139
-0.066239
-0.044218
-0.022095
0.000100
0.022522
0.044944
0.067434
0.090312
0.114766
0.137586
0.160219
0.183069
0.206303
0.228881
0.251400
0.273862
0.296264
0.318582
0.340779
0.362850
0.385235
0.408175
0.429738
0.451144
0.472978
0.494881
0.515637
0.536092
0.556304
0.576263
0.595955
0.615304
0.634303
0.653272
0.671992
0.690000
0.707539
0.725697
0.743219
0.759537
0.775397
0.790706
0.805612
0.820100
0.834137
0.847575
0.860478
0.872912
0.884881
0.896288
0.907837
0.918350
0.927998
0.937119
0.945797
0.953658
0.960908
0.967595
0.973689
0.979058
0.983848
0.988036
0.991636
0.994708
0.996939
0.998550
0.999570
1.000000
0.999557
0.998533
0.996939
0.994771
0.991880
0.988279
0.984113
0.979325
0.973856
0.967762
0.961105
0.953556
0.945213
0.936775
0.927619
0.917950
0.907747
0.896994
0.885666
0.873713
0.861278
0.848394
0.835034
0.821075
0.805763
0.790083
0.774717
0.758819
0.742072
0.725139
0.708026
0.690500
0.672531
0.654187
0.635526
0.616575
0.597252
0.576588
0.556180
0.535950
0.515424
0.493523
0.472216
0.450996
0.429615
0.408027
0.386199
0.364283
0.342255
0.320030
0.297068
0.274553
0.252070
0.229052
0.204579
0.181925
0.159294
0.136638
0.113991
0.091412
0.068900
0.046400
0.023944
0.001600
-0.020650
-0.042788
-0.065612
-0.089046
-0.110788
-0.132350
-0.154108
-0.175749
-0.196820
-0.217634
-0.238252
-0.258667
-0.278873
-0.298836
-0.318515
-0.338640
-0.358519
-0.377460
-0.396081
-0.415221
-0.433762
-0.451542
-0.469037
-0.486164
-0.503003
-0.519557
-0.535826
-0.551737
-0.567665
-0.583121
-0.598086
-0.612752
-0.628172
-0.642418
-0.656025
-0.669332
-0.682286
-0.694874
-0.707160
-0.719145
-0.730832
-0.742121
-0.753095
-0.763779
-0.774339
-0.785233
-0.794974
-0.804369
-0.813574
-0.822639
-0.831121
-0.839302
-0.847223
-0.854887
-0.862277
-0.869334
-0.876145
-0.882855
-0.889493
-0.895521
-0.901290
-0.907003
-0.912541
-0.917645
-0.922463
-0.927084
-0.931510
-0.935746
-0.939767
-0.943571
-0.947261
-0.950788
-0.954082
-0.957169
-0.960275
-0.963171
-0.965797
-0.968272
-0.970582
-0.972769
-0.974836
-0.976787
-0.978598
-0.980293
-0.981889
-0.983388
-0.984790
-0.986173
-0.987404
-0.988522
-0.989568
-0.990551
-0.991434
-0.992250
-0.993007
-0.993709
-0.994338
-0.994919
-0.995454
-0.995950
-0.996419
-0.996819
-0.997182
-0.997519
-0.997836
-0.998098
-0.998334
-0.998548
-0.998741
-0.998911
-0.999060
-0.999193
-0.999311
-0.999418
-0.999506
-0.999583
-0.999654
-0.999716
-0.999765
-0.999806
-0.999841
-0.999872
-0.999897
-0.999918
-0.999935
-0.999949
-0.999961
-0.999970
-0.999977
-0.999983
-0.999988
-0.999991
-0.999994
-0.999996
-0.999997
-0.999998
-0.999999
-0.999999
-1.000000
-1.000000
-1.000000
-1.000000
-1.000000
-1.000000
-1.000000
-1.000000
-1.000000
-1.000000
-1.000000
-1.000000
-1.000000
-1.000000
-1.000000
-1.000000
-1.000000
-1.000000
-1.000000
-1.000000
-1.000000
-1.000000
-0.999999
-0.999998
-0.999998
-0.999997
-0.999995
-0.999993
-0.999990
-0.999987
-0.999982
-0.999976
-0.999968
-0.999958
-0.999945
-0.999930
-0.999911
-0.999888
-0.999861
-0.999830
-0.999792
-0.999747
-0.999694
-0.999635
-0.999566
-0.999484
-0.999387
-0.999277
-0.999157
-0.999019
-0.998853
-0.998671
-0.998474
-0.998255
-0.998003
-0.997725
-0.997418
-0.997082
-0.996708
-0.996280
-0.995819
-0.995321
-0.994778
-0.994123
-0.993451
-0.992736
-0.991965
-0.991127
-0.990208
-0.989221
-0.988163
-0.987030
-0.985797
-0.984469
-0.983053
-0.981511
-0.979762
-0.978000
-0.976136
-0.974137
-0.971993
-0.969750
-0.967359
-0.964836
-0.962176
-0.959377
-0.956372
-0.953215
-0.949811
-0.946164
-0.942477
-0.938575
-0.934349
-0.929913
-0.925442
-0.920709
-0.915762
-0.910607
-0.905240
-0.899634
-0.893586
-0.887398
-0.881033
-0.874432
-0.867525
-0.859841
-0.852091
-0.844370
-0.836370
-0.828017
-0.819395
-0.810500
-0.801328
-0.791812
-0.781969
-0.771839
-0.761421
-0.750710
-0.738636
-0.726933
-0.715189
-0.703086
-0.690340
-0.677523
-0.664448
-0.651069
-0.637384
-0.623302
-0.608899
-0.594197
-0.579023
-0.562826
-0.547026
-0.531000
-0.514349
-0.496888
-0.479898
-0.462598
-0.445024
-0.427179
-0.409048
-0.390570
-0.371838
-0.352640
-0.332940
-0.313412
-0.293616
-0.272654
-0.251199
-0.230730
-0.209996
-0.189070
-0.167963
-0.146685
-0.125216
-0.103569
-0.081780
-0.059860
-0.037823
-0.015635
0.008043
0.031362
0.053816
0.076394
0.099547
0.122367
0.144980
0.167608
0.190212
0.212837
0.235413
0.257927
0.280401
0.303988
0.326638
0.348778
0.370975
0.394100
0.416000
0.437535
0.458880
0.480000
0.500885
0.521564
0.541992
0.562234
0.582650
0.602253
0.621499
0.640931
0.661025
0.679150
0.696919
0.714350
0.731412
0.747975
0.764106
0.779800
0.795072
0.809944
0.824241
0.838038
0.851892
0.865498
0.877784
0.889450
0.900785
0.911563
0.921631
0.931059
0.939851
0.948129
0.955872
0.963033
0.969439
0.975433
0.980814
0.985487
0.989472
0.992872
0.995575
0.997608
0.999061
0.999764
0.999834
0.999317
0.998213
0.996442
0.993856
0.990700
0.987002
0.982739
0.977290
0.971450
0.965147
0.958319
0.950897
0.942800
0.934091
0.924856
0.915144
0.904675
0.893681
0.881625
0.868884
0.856325
0.843141
0.829466
0.815157
0.800250
0.785146
0.769514
0.753499
0.737092
0.720274
0.702956
0.685282
0.666739
0.647500
0.628750
0.609569
0.589425
0.568991
0.548940
0.528601
0.507992
0.487152
0.466106
0.444882
0.423359
0.401264
0.379069
0.357099
0.335009
0.311213
0.288044
0.265600
0.243100
0.220600
0.197987
0.175331
0.152688
0.130109
0.107463
0.084853
0.062325
0.039829
0.015552
-0.007222
-0.029446
-0.051678
-0.074266
-0.096136
-0.117817
-0.139349
-0.160726
-0.181888
-0.202853
-0.223632
-0.244486
-0.265980
-0.286096
-0.305948
-0.326000
-0.346329
-0.365405
-0.384194
-0.402724
-0.420993
-0.439003
-0.456639
-0.473999
-0.491281
-0.508463
-0.524917
-0.541015
-0.557595
-0.573972
-0.589152
-0.603941
-0.618403
-0.632567
-0.646435
-0.659958
-0.673101
-0.685940
-0.698478
-0.710718
-0.722570
-0.734840
-0.746495
-0.757389
-0.767981
-0.778449
-0.788448
-0.798072
-0.807413
-0.816410
-0.825093
-0.833505
-0.841648
-0.849523
-0.857454
-0.864825
-0.871826
-0.878637
-0.885461
-0.891675
-0.897617
-0.903335
-0.908830
-0.914040
-0.919031
-0.923820
-0.928432
-0.932925
-0.937062
-0.941009
-0.944885
-0.948751
-0.952119
-0.955309
-0.958347
-0.961235
-0.963971
-0.966521
-0.968940
-0.971231
-0.973398
-0.975419
-0.977311
-0.979170
-0.980943
-0.982512
-0.983949
-0.985323
-0.986606
-0.987786
-0.988876
-0.989878
-0.990812
-0.991680
-0.992486
-0.993215
-0.993914
-0.994552
-0.995122
-0.995641
-0.996131
-0.996566
-0.996955
-0.997310
-0.997626
-0.997910
-0.998168
-0.998401
-0.998610
-0.998796
-0.998960
-0.999105
-0.999235
-0.999356
-0.999453
-0.999538
-0.999612
-0.999677
-0.999731
-0.999778
-0.999817
-0.999852
-0.999880
-0.999903
-0.999923
-0.999940
-0.999954
-0.999965
-0.999973
-0.999980
-0.999985
-0.999990
-0.999992
-0.999995
-0.999997
-0.999998
-0.999999
-0.999999
-0.999999
-1.000000
-1.000000
-1.000000
-1.000000
-1.000000
-1.000000
-1.000000
-1.000000
-1.000000
-1.000000
-1.000000
-1.000000
-1.000000
-1.000000
-1.000000
-1.000000
-1.000000
-1.000000
-1.000000
-1.000000
-1.000000
-0.999999
-0.999999
-0.999999
-0.999998
-0.999997
-0.999995
-0.999992
-0.999990
-0.999985
-0.999980
-0.999973
-0.999964
-0.999953
-0.999940
-0.999924
-0.999904
-0.999882
-0.999853
-0.999818
-0.999779
-0.999732
-0.999676
-0.999611
-0.999536
-0.999449
-0.999348
-0.999236
-0.999108
-0.998963
-0.998801
-0.998620
-0.998412
-0.998180
-0.997920
-0.997631
-0.997316
-0.996961
-0.996550
-0.996101
-0.995633
-0.995112
-0.994542
-0.993923
-0.993253
-0.992527
-0.991724
-0.990859
-0.989930
-0.988932
-0.987847
-0.986582
-0.985273
-0.983922
-0.982483
-0.980867
-0.979181
-0.977404
-0.975519
-0.973503
-0.971343
-0.969059
-0.966647
-0.964098
-0.961212
-0.958286
-0.955246
-0.952012
-0.948448
-0.944838
-0.941071
-0.937127
-0.933003
-0.928640
-0.924061
-0.919284
-0.914269
-0.908923
-0.903425
-0.897712
-0.891564
-0.884933
-0.878456
-0.871698
-0.864693
-0.857438
-0.849930
-0.842063
-0.833931
-0.825535
-0.816873
-0.807888
-0.798567
-0.788459
-0.777989
-0.767784
-0.757188
-0.746045
-0.734675
-0.723166
-0.711330
-0.699113
-0.686593
-0.673769
-0.660642
-0.647129
-0.632654
-0.618117
-0.603646
-0.588857
-0.572849
-0.557074
-0.541273
-0.525183
-0.508735
-0.491952
-0.474887
-0.457545
-0.439930
-0.421428
-0.403022
-0.384495
-0.365455
-0.344781
-0.325195
-0.305570
-0.285718
-0.265636
-0.245276
-0.224703
-0.203935
-0.182979
-0.161822
-0.140458
-0.118935
-0.096606
-0.073114
-0.051130
-0.029017
-0.006490
0.016281
0.038703
0.061200
0.083718
0.106285
0.128912
0.151516
0.174164
0.197506
0.221022
0.243600
0.266061
0.289384
0.312430
0.334675
0.356811
0.378740
0.400547
0.422216
0.443718
0.464994
0.486517
0.507669
0.528270
0.548622
0.570195
0.590550
0.609991
0.629100
0.647850
0.666287
0.684363
0.702062
0.719406
0.736225
0.752650
0.768712
0.784557
0.800866
0.815632
0.829963
0.843882
0.857033
0.869533
0.881583
0.893114
0.904108
0.914577
0.924358
0.933608
0.942462
0.951048
0.958509
0.965317
0.971706
0.977633
0.982633
0.986939
0.990667
0.993795
0.996313
0.998135
0.999271
0.999811
0.999770
0.999126
0.997675
0.995447
0.992650
0.989422
0.985437
0.980797
0.975550
0.969728
0.963400
0.956213
0.948519
0.940284
0.931500
0.922125
0.911289
0.900324
0.889200
0.877594
0.864937
0.852044
0.838738
0.824946
0.810675
0.795877
0.780633
0.764949
0.748763
0.731210
0.714013
0.696598
0.678553
0.659399
0.640733
0.621805
0.602586
0.583083
0.563212
0.543014
0.522608
0.501821
0.480350
0.459198
0.437820
0.415487
0.392300
0.370425
0.348344
0.326188
0.303950
0.281600
0.259100
0.236600
0.214025
0.191384
0.168806
0.146156
0.122300
0.098472
0.075900
0.053400
0.030462
0.007796
-0.014488
-0.036676
-0.058721
-0.080645
-0.102442
-0.124104
-0.145581
-0.167850
-0.189473
-0.210395
-0.231125
-0.252715
-0.273274
-0.293296
-0.313092
-0.332626
-0.351869
-0.370866
-0.389612
-0.408126
-0.426768
-0.444738
-0.462316
-0.479901
-0.498298
-0.515015
-0.531325
-0.547343
-0.563068
-0.578420
-0.593434
-0.608152
-0.622574
-0.636676
-0.650373
-0.663771
-0.677283
-0.690987
-0.703382
-0.715417
-0.727331
-0.738998
-0.750133
-0.760860
-0.771296
-0.781444
-0.791305
-0.800834
-0.810023
-0.819218
-0.828172
-0.836525
-0.844517
-0.852548
-0.860216
-0.867410
-0.874324
-0.880929
-0.887295
-0.893429
-0.899336
-0.904955
-0.910449
-0.915681
-0.920632
-0.925369
-0.930192
-0.934578
-0.938657
-0.942554
-0.946238
-0.949726
-0.953051
-0.956218
-0.959230
-0.962038
-0.964705
-0.967236
-0.969662
-0.972090
-0.974200
-0.976173
-0.978050
-0.979848
-0.981462
-0.982975
-0.984396
-0.985729
-0.986967
-0.988104
-0.989166
-0.990175
-0.991143
-0.991979
-0.992749
-0.993481
-0.994168
-0.994771
-0.995312
-0.995810
-0.996268
-0.996687
-0.997064
-0.997402
-0.997714
-0.997999
-0.998251
-0.998471
-0.998679
-0.998865
-0.999022
-0.999160
-0.999279
-0.999386
-0.999480
-0.999563
-0.999632
-0.999692
-0.999745
-0.999790
-0.999828
-0.999862
-0.999890
-0.999912
-0.999930
-0.999946
-0.999958
-0.999967
-0.999976
-0.999982
-0.999987
-0.999990
-0.999993
-0.999995
-0.999997
-0.999998
-0.999998
-0.999999
-1.000000
-1.000000
-1.000000
-1.000000
-1.000000
-1.000000
-1.000000
-1.000000
-1.000000
-1.000000
-1.000000
-1.000000
-1.000000
-1.000000
-1.000000
-1.000000
-1.000000
-1.000000
-1.000000
-1.000000
-1.000000
-1.000000
-0.999999
-0.999999
-0.999998
-0.999997
-0.999995
-0.999994
-0.999991
-0.999988
-0.999983
-0.999978
-0.999971
-0.999962
-0.999950
-0.999936
-0.999919
-0.999898
-0.999872
-0.999841
-0.999805
-0.999764
-0.999712
-0.999652
-0.999585
-0.999508
-0.999420
-0.999316
-0.999199
-0.999068
-0.998920
-0.998745
-0.998552
-0.998338
-0.998097
-0.997811
-0.997508
-0.997176
-0.996812
-0.996414
-0.995971
-0.995481
-0.994949
-0.994371
-0.993744
-0.993046
-0.992292
-0.991445
-0.990505
-0.989547
-0.988502
-0.987362
-0.986140
-0.984858
-0.983460
-0.981967
-0.980377
-0.978687
-0.976881
-0.974937
-0.972798
-0.970536
-0.968223
-0.965745
-0.962993
-0.960144
-0.957218
-0.954134
-0.950842
-0.947387
-0.943764
-0.939970
-0.935959
-0.931631
-0.927158
-0.922541
-0.917726
-0.912191
-0.906739
-0.901187
-0.895414
-0.889375
-0.883054
-0.876498
-0.869700
-0.862655
-0.855280
-0.847632
-0.839725
-0.831411
-0.822216
-0.813315
-0.804194
-0.794695
-0.784758
-0.774699
-0.764320
-0.753650
-0.742687
-0.731414
-0.719746
-0.707778
-0.695227
-0.682035
-0.669074
-0.655758
-0.641708
-0.627225
-0.612983
-0.598324
-0.583364
-0.568107
-0.552556
-0.536655
-0.520403
-0.503583
-0.486438
-0.469320
-0.451831
-0.432912
-0.414073
-0.395733
-0.377101
-0.358152
-0.338960
-0.319529
-0.299864
-0.279911
-0.259720
-0.239320
-0.218715
-0.197903
-0.175151
-0.153346
-0.131936
-0.110298
-0.087946
-0.065949
-0.043929
-0.021795
0.000447
0.022806
0.045229
0.067711
0.090454
0.114334
0.137103
0.159720
0.182750
0.206603
0.229181
0.251700
0.274162
0.296558
0.318850
0.341070
0.363167
0.385341
0.407702
0.429284
0.450678
0.472777
0.495088
0.515869
0.536350
0.556553
0.576506
0.596225
0.615600
0.634581
0.653225
0.671553
0.689600
0.707100
0.725261
0.742811
0.759166
0.775045
0.790757
0.805846
0.820316
0.834304
0.847742
0.860645
0.873079
0.885048
0.896455
0.907741
0.918125
0.927769
0.936961
0.945854
0.953758
0.960995
0.967662
0.973756
0.979100
0.983881
0.988079
0.991688
0.994651
0.996897
0.998514
0.999531
1.000000
0.999531
0.998500
0.996906
0.994738
0.991847
0.988269
0.984081
0.979325
0.974056
0.967962
0.961275
0.953734
0.945426
0.936930
0.927787
0.917954
0.907599
0.896890
0.885509
0.873546
0.861111
0.848227
0.834867
0.820858
0.805813
0.790391
0.775047
0.759188
0.742092
0.724929
0.707774
0.690300
0.672305
0.653973
0.635303
0.616308
0.596986
0.576832
0.556655
0.536431
0.515900
0.493400
0.471969
0.450763
0.429372
0.407731
0.385947
0.364000
0.341912
0.319719
0.297453
0.275062
0.252600
0.229627
0.205154
0.182425
0.159782
0.136908
0.113751
0.091121
0.068600
0.046114
0.023674
0.001320
-0.020932
-0.043074
-0.065634
-0.088554
-0.110300
-0.131864
-0.153981
-0.176027
-0.197089
-0.217902
-0.238516
-0.258928
-0.279130
-0.299093
-0.319268
-0.338896
-0.358088
-0.377040
-0.395665
-0.415215
-0.434001
-0.451778
-0.469270
-0.486388
-0.503223
-0.519775
-0.536040
-0.551954
-0.567520
-0.582788
-0.597758
-0.612430
-0.627852
-0.642102
-0.655716
-0.669090
-0.682402
-0.695028
-0.707310
-0.719292
-0.730971
-0.742255
-0.753230
-0.763912
-0.774411
-0.785030
-0.794760
-0.804160
-0.813455
-0.822745
-0.831224
-0.839408
-0.847326
-0.854984
-0.862374
-0.869427
-0.876237
-0.882873
-0.889352
-0.895393
-0.901166
-0.906965
-0.912613
-0.917714
-0.922530
-0.927147
-0.931570
-0.935804
-0.939822
-0.943623
-0.947253
-0.950716
-0.954015
-0.957104
-0.960210
-0.963108
-0.965737
-0.968216
-0.970585
-0.972794
-0.974860
-0.976810
-0.978619
-0.980313
-0.981907
-0.983405
-0.984806
-0.986156
-0.987377
-0.988497
-0.989548
-0.990558
-0.991445
-0.992260
-0.993017
-0.993717
-0.994345
-0.994925
-0.995460
-0.995954
-0.996410
-0.996810
-0.997175
-0.997515
-0.997840
-0.998102
-0.998338
-0.998552
-0.998744
-0.998914
-0.999062
-0.999195
-0.999312
-0.999416
-0.999505
-0.999582
-0.999652
-0.999714
-0.999764
-0.999805
-0.999841
-0.999872
-0.999898
-0.999919
-0.999935
-0.999949
-0.999961
-0.999970
-0.999977
-0.999983
-0.999988
-0.999991
-0.999994
-0.999996
-0.999997
-0.999998
-0.999999
-0.999999
-1.000000
-1.000000
-1.000000
-1.000000
-1.000000
-1.000000
-1.000000
-1.000000
-1.000000
-1.000000
-1.000000
-1.000000
-1.000000
-1.000000
-1.000000
-1.000000
-1.000000
-1.000000
-1.000000
-1.000000
-1.000000
-1.000000
-0.999999
-0.999998
-0.999998
-0.999997
-0.999995
-0.999993
-0.999990
-0.999987
-0.999982
-0.999976
-0.999967
-0.999957
-0.999945
-0.999930
-0.999912
-0.999889
-0.999861
-0.999830
-0.999792
-0.999747
-0.999694
-0.999634
-0.999565
-0.999483
-0.999387
-0.999279
-0.999160
-0.999022
-0.998853
-0.998670
-0.998472
-0.998252
-0.998000
-0.997722
-0.997415
-0.997078
-0.996704
-0.996286
-0.995830
-0.995333
-0.994792
-0.994137
-0.993465
-0.992752
-0.991977
-0.991116
-0.990195
-0.989206
-0.988147
-0.987013
-0.985778
-0.984449
-0.983032
-0.981501
-0.979797
-0.978040
-0.976179
-0.974159
-0.971965
-0.969720
-0.967328
-0.964803
-0.962141
-0.959339
-0.956333
-0.953173
-0.949811
-0.946246
-0.942563
-0.938666
-0.934373
-0.929861
-0.925387
-0.920651
-0.915700
-0.910543
-0.905172
-0.899559
-0.893669
-0.887545
-0.881185
-0.874588
-0.867681
-0.860006
-0.852262
-0.844543
-0.836545
-0.827971
-0.819274
-0.810375
-0.801198
-0.791680
-0.781831
-0.771696
-0.761273
-0.750557
-0.738805
-0.727193
-0.715454
-0.703305
-0.690214
-0.677354
-0.664273
-0.650890
-0.637207
-0.623121
-0.608714
-0.594006
-0.578914
-0.563146
-0.547384
-0.531366
-0.514559
-0.496680
-0.479680
-0.462380
-0.444802
-0.426948
-0.408815
-0.390337
-0.371601
-0.352615
-0.333387
-0.313864
-0.294071
-0.273112
-0.251661
-0.231200
-0.210466
-0.189120
-0.167685
-0.146405
-0.124936
-0.103284
-0.081495
-0.059576
-0.037536
-0.015348
0.007892
0.030894
0.053560
0.077363
0.100039
0.122634
0.145256
0.167910
0.190541
0.213150
0.235700
0.258200
0.280700
0.303669
0.326126
0.348270
0.370518
0.394209
0.416244
0.437787
0.459128
0.480300
0.501159
0.521850
0.542303
0.562475
0.582319
0.601819
0.621084
0.640544
0.660601
0.678745
0.696548
0.714206
0.731618
0.748206
0.764339
0.780033
0.795286
0.810111
0.824408
0.838204
0.851890
0.865253
0.877558
0.889188
0.900709
0.911662
0.921734
0.931188
0.939984
0.948233
0.955945
0.963133
0.969488
0.975420
0.980738
0.985362
0.989347
0.992833
0.995606
0.997675
0.999125
0.999750
0.999841
0.999313
0.998156
0.996438
0.993928
0.990800
0.987081
0.982769
0.977378
0.971628
0.965341
0.958422
0.950805
0.942675
0.933958
0.924692
0.914920
0.904529
0.893548
0.882061
0.869866
0.856650
0.843447
0.829794
0.815330
0.800083
0.784979
0.769348
0.753301
0.736858
0.720041
0.702750
0.685043
0.666733
0.647929
0.629198
0.610001
0.589487
0.568700
0.548675
0.528363
0.507738
0.486872
0.465800
0.444550
0.423075
0.401431
0.379619
0.357647
0.335537
0.311722
0.288544
0.266100
0.243600
0.220449
0.197673
0.175054
0.152442
0.129786
0.107152
0.084585
0.062075
0.039553
0.015881
-0.006728
-0.028941
-0.051300
-0.074501
-0.096419
-0.118095
-0.139621
-0.160996
-0.182160
-0.203122
-0.223897
-0.244613
-0.265545
-0.285644
-0.305501
-0.325774
-0.346579
-0.365658
-0.384440
-0.402966
-0.421232
-0.439240
-0.456873
-0.474224
-0.491298
-0.508094
-0.524555
-0.540658
-0.557243
-0.573624
-0.588809
-0.603602
-0.618373
-0.632744
-0.646605
-0.660128
-0.673263
-0.686100
-0.698636
-0.710868
-0.722714
-0.734731
-0.746242
-0.757148
-0.767746
-0.778490
-0.788574
-0.798191
-0.807529
-0.816524
-0.825199
-0.833607
-0.841748
-0.849623
-0.857343
-0.864661
-0.871671
-0.878519
-0.885529
-0.891760
-0.897697
-0.903410
-0.908903
-0.914111
-0.919099
-0.923884
-0.928470
-0.932841
-0.936974
-0.940925
-0.944803
-0.948670
-0.952042
-0.955237
-0.958318
-0.961268
-0.964001
-0.966551
-0.968968
-0.971257
-0.973422
-0.975443
-0.977332
-0.979164
-0.980906
-0.982477
-0.983917
-0.985319
-0.986622
-0.987801
-0.988890
-0.989891
-0.990823
-0.991691
-0.992496
-0.993224
-0.993910
-0.994539
-0.995110
-0.995630
-0.996132
-0.996572
-0.996961
-0.997315
-0.997631
-0.997915
-0.998172
-0.998404
-0.998613
-0.998794
-0.998957
-0.999102
-0.999233
-0.999354
-0.999451
-0.999537
-0.999613
-0.999678
-0.999731
-0.999778
-0.999817
-0.999852
-0.999881
-0.999904
-0.999923
-0.999940
-0.999954
-0.999965
-0.999973
-0.999980
-0.999986
-0.999990
-0.999992
-0.999995
-0.999997
-0.999998
-0.999999
-0.999999
-0.999999
-1.000000
-1.000000
-1.000000
-1.000000
-1.000000
-1.000000
-1.000000
-1.000000
-1.000000
-1.000000
-1.000000
-1.000000
-1.000000
-1.000000
-1.000000
-1.000000
-1.000000
-1.000000
-1.000000
-1.000000
-1.000000
-0.999999
-0.999999
-0.999999
-0.999998
-0.999997
-0.999996
-0.999994
-0.999992
-0.999988
-0.999983
-0.999976
-0.999967
-0.999957
-0.999944
-0.999929
-0.999910
-0.999888
-0.999861
-0.999829
-0.999791
-0.999747
-0.999696
-0.999634
-0.999563
-0.999482
-0.999390
-0.999285
-0.999162
-0.999024
-0.998871
-0.998699
-0.998501
-0.998279
-0.998034
-0.997764
-0.997463
-0.997124
-0.996752
-0.996345
-0.995901
-0.995406
-0.994863
-0.994273
-0.993635
-0.992942
-0.992175
-0.991347
-0.990456
-0.989500
-0.988459
-0.987330
-0.986123
-0.984697
-0.982836
-0.981291
-0.979646
-0.977900
-0.976048
-0.974066
-0.971941
-0.969694
-0.967320
-0.964817
-0.962131
-0.959294
-0.956309
-0.953173
-0.949863
-0.946343
-0.942653
-0.938789
-0.934747
-0.930469
-0.925978
-0.921291
-0.916403
-0.911299
-0.905912
-0.900304
-0.894477
-0.888429
-0.882085
-0.875472
-0.868616
-0.861512
-0.854160
-0.846449
-0.838479
-0.830244
-0.821740
-0.812928
-0.803771
-0.794334
-0.784615
-0.774472
-0.760535
-0.748883
-0.737759
-0.726340
-0.714590
-0.702459
-0.690025
-0.677290
-0.664256
-0.650834
-0.637075
-0.623016
-0.608657
-0.593977
-0.578900
-0.563530
-0.547864
-0.531902
-0.515581
-0.498926
-0.481989
-0.464770
-0.447270
-0.429403
-0.411266
-0.392862
-0.374198
-0.355244
-0.335996
-0.316510
-0.296790
-0.276841
-0.256614
-0.236162
-0.215508
-0.194661
-0.173614
-0.152344
-0.130915
-0.109334
-0.087608
-0.065710
-0.037768
-0.012040
0.010262
0.032606
0.055100
0.077600
0.100162
0.122809
0.145388
0.168031
0.190644
0.213222
0.235800
0.258378
0.280844
0.303197
0.325450
0.347637
0.369688
0.391578
0.413300
0.434856
0.456262
0.477372
0.498312
0.519094
0.539563
0.559672
0.579550
0.599175
0.618519
0.637503
0.656113
0.674384
0.692300
0.709800
0.726925
0.743609
0.759875
0.775747
0.791138
0.806003
0.823000
0.840241
0.853600
0.866256
0.878406
0.890050
0.901200
0.911825
0.921762
0.931184
0.940075
0.948403
0.955981
0.963025
0.969525
0.975447
0.980681
0.985197
0.989150
0.992541
0.995369
0.997478
0.998838
0.999644
0.999906
0.999516
0.998375
0.996619
0.994275
0.991359
0.987688
0.983359
0.978469
0.973016
0.967000
0.960203
0.952844
0.944956
0.936550
0.927488
0.917737
0.905269
0.891925
0.880412
0.868225
0.855563
0.842412
0.828772
0.814631
0.799916
0.784800
0.769262
0.753281
0.736797
0.719875
0.702600
0.684969
0.666922
0.648500
0.629691
0.610581
0.591228
0.571462
0.551434
0.531138
0.510581
0.489800
0.468706
0.447444
0.426012
0.404413
0.382616
0.360612
0.338534
0.316350
0.294003
0.271581
0.249100
0.226563
0.203984
0.181406
0.158756
0.136100
0.113472
0.090294
0.060216
0.036263
0.013873
-0.008452
-0.030671
-0.052748
-0.074706
-0.096541
-0.118243
-0.139766
-0.161099
-0.182265
-0.203255
-0.224060
-0.244599
-0.264930
-0.285046
-0.304943
-0.324583
-0.343928
-0.363036
-0.381897
-0.400501
-0.418766
-0.436747
-0.454461
-0.471905
-0.489030
-0.505803
-0.522285
-0.538478
-0.554382
-0.569914
-0.585108
-0.600006
-0.614607
-0.628889
-0.642773
-0.656353
-0.669629
-0.682602
-0.695204
-0.710798
-0.724424
-0.735941
-0.747160
-0.757972
-0.768493
-0.778723
-0.788669
-0.798286
-0.807552
-0.816546
-0.825267
-0.833714
-0.841808
-0.849622
-0.857180
-0.864485
-0.871508
-0.878222
-0.884695
-0.890931
-0.896938
-0.902657
-0.908133
-0.913395
-0.918446
-0.923281
-0.927850
-0.932228
-0.936417
-0.940422
-0.944210
-0.947799
-0.951222
-0.954483
-0.957588
-0.960483
-0.963235
-0.965848
-0.968325
-0.970650
-0.972824
-0.975257
-0.977610
-0.979391
-0.981034
-0.982575
-0.984022
-0.985380
-0.986643
-0.987803
-0.988887
-0.989899
-0.990841
-0.991699
-0.992491
-0.993225
-0.993905
-0.994531
-0.995092
-0.995609
-0.996085
-0.996521
-0.996912
-0.997265
-0.997586
-0.997878
-0.998143
-0.998373
-0.998582
-0.998770
-0.998938
-0.999085
-0.999214
-0.999328
-0.999430
-0.999519
-0.999594
-0.999660
-0.999717
-0.999766
-0.999808
-0.999843
-0.999873
-0.999900
-0.999926
-0.999942
-0.999954
-0.999965
-0.999974
-0.999981
-0.999986
-0.999989
-0.999992
-0.999995
-0.999997
-0.999998
-0.999998
-0.999999
-0.999999
-1.000000
-1.000000
-1.000000
-1.000000
-1.000000
-1.000000
-1.000000
-1.000000
-1.000000
-1.000000
-1.000000
-1.000000
-1.000000
-1.000000
-1.000000
-1.000000
-1.000000
-1.000000
-1.000000
-1.000000
-1.000000
-1.000000
-0.999999
-0.999998
-0.999997
-0.999997
-0.999996
-0.999993
-0.999989
-0.999984
-0.999979
-0.999973
-0.999964
-0.999954
-0.999940
-0.999924
-0.999904
-0.999881
-0.999852
-0.999819
-0.999780
-0.999732
-0.999677
-0.999614
-0.999541
-0.999459
-0.999360
-0.999249
-0.999124
-0.998984
-0.998823
-0.998640
-0.998437
-0.998213
-0.997963
-0.997678
-0.997364
-0.997020
-0.996643
-0.996222
-0.995757
-0.995250
-0.994700
-0.994103
-0.993437
-0.992717
-0.991940
-0.991102
-0.990192
-0.988884
-0.987654
-0.986477
-0.985220
-0.983849
-0.982382
-0.980821
-0.979161
-0.977388
-0.975476
-0.973449
-0.971305
-0.969039
-0.966610
-0.964032
-0.961316
-0.958456
-0.955441
-0.952220
-0.948838
-0.945291
-0.941574
-0.937645
-0.933502
-0.929173
-0.924651
-0.919934
-0.914936
-0.909727
-0.904305
-0.898666
-0.892768
-0.886587
-0.880172
-0.873518
-0.866621
-0.859403
-0.851911
-0.844160
-0.836149
-0.827844
-0.819195
-0.808280
-0.797042
-0.787433
-0.777464
-0.767170
-0.756584
-0.745707
-0.734527
-0.722942
-0.711065
-0.698888
-0.686408
-0.673556
-0.660357
-0.646855
-0.633049
-0.618940
-0.604417
-0.589589
-0.574465
-0.559048
-0.543282
-0.527159
-0.510748
-0.494050
-0.477066
-0.459714
-0.442072
-0.424158
-0.405976
-0.387507
-0.368708
-0.349660
-0.330370
-0.310844
-0.291024
-0.270960
-0.250685
-0.230203
-0.209508
-0.188565
-0.167442
-0.143270
-0.115476
-0.093773
-0.071912
-0.049925
-0.027821
-0.005610
0.016742
0.039144
0.061600
0.084112
0.106691
0.129337
0.151994
0.174625
0.197206
0.219863
0.242400
0.264900
0.287369
0.309713
0.331912
0.354050
0.376075
0.397931
0.419572
0.441088
0.462409
0.483506
0.504366
0.525000
0.545359
0.565469
0.585344
0.604875
0.624013
0.642856
0.661419
0.679700
0.697434
0.714775
0.731756
0.749225
0.770631
0.786744
0.801806
0.816450
0.830641
0.844156
0.857197
0.869787
0.881897
0.893381
0.904291
0.914700
0.924575
0.933894
0.942566
0.950613
0.958097
0.965019
0.971347
0.976925
0.981994
0.986462
0.990284
0.993488
0.995969
0.997875
0.999197
0.999900
0.999822
0.999181
0.997944
0.996088
0.993509
0.990244
0.986416
0.982025
0.977072
0.971369
0.965013
0.958112
0.950691
0.942644
0.931075
0.920500
0.910431
0.899900
0.888650
0.876838
0.864559
0.851813
0.838531
0.824650
0.810372
0.795638
0.780416
0.764712
0.748484
0.731894
0.714944
0.697600
0.679788
0.661581
0.643050
0.624225
0.605006
0.585444
0.565647
0.545575
0.525175
0.504550
0.483687
0.462600
0.441288
0.419725
0.398019
0.376200
0.354241
0.332119
0.309853
0.287525
0.265100
0.242581
0.220003
0.197425
0.169694
0.142538
0.119891
0.097313
0.074734
0.052200
0.029744
0.007400
-0.014897
-0.037076
-0.059136
-0.081077
-0.102874
-0.124493
-0.145960
-0.167267
-0.188406
-0.209313
-0.230011
-0.250512
-0.270813
-0.290875
-0.310650
-0.330195
-0.349507
-0.368580
-0.387330
-0.405799
-0.424002
-0.441937
-0.459594
-0.476883
-0.493890
-0.510617
-0.527060
-0.543146
-0.558884
-0.574333
-0.589488
-0.604340
-0.618777
-0.632911
-0.648697
-0.665936
-0.678975
-0.691643
-0.704012
-0.716080
-0.727845
-0.739220
-0.750280
-0.761050
-0.771530
-0.781678
-0.791467
-0.800975
-0.810202
-0.819148
-0.827750
-0.836051
-0.844087
-0.851860
-0.859360
-0.866530
-0.873447
-0.880121
-0.886558
-0.892706
-0.898592
-0.904254
-0.909697
-0.914924
-0.919861
-0.924598
-0.929138
-0.933485
-0.937614
-0.941522
-0.945255
-0.948818
-0.952214
-0.955397
-0.958419
-0.961293
-0.964186
-0.967578
-0.969994
-0.972215
-0.974315
-0.976298
-0.978139
-0.979863
-0.981487
-0.983013
-0.984440
-0.985750
-0.986978
-0.988126
-0.989198
-0.990183
-0.991089
-0.991932
-0.992714
-0.993439
-0.994090
-0.994692
-0.995247
-0.995757
-0.996220
-0.996635
-0.997016
-0.997363
-0.997679
-0.997957
-0.998209
-0.998436
-0.998640
-0.998822
-0.998981
-0.999123
-0.999249
-0.999361
-0.999457
-0.999540
-0.999614
-0.999677
-0.999733
-0.999791
-0.999833
-0.999865
-0.999892
-0.999914
-0.999931
-0.999945
-0.999958
-0.999968
-0.999976
-0.999982
-0.999987
-0.999990
-0.999993
-0.999995
-0.999997
-0.999998
-0.999999
-0.999999
-1.000000
-1.000000
-1.000000
-1.000000
-1.000000
-1.000000
-1.000000
-1.000000
-1.000000
-1.000000
-1.000000
-1.000000
-1.000000
-1.000000
-1.000000
-1.000000
-1.000000
-1.000000
-1.000000
-1.000000
-1.000000
-1.000000
-0.999999
-0.999998
-0.999998
-0.999997
-0.999996
-0.999994
-0.999991
-0.999988
-0.999984
-0.999978
-0.999970
-0.999961
-0.999950
-0.999936
-0.999918
-0.999898
-0.999873
-0.999843
-0.999808
-0.999766
-0.999717
-0.999660
-0.999596
-0.999518
-0.999430
-0.999330
-0.999216
-0.999086
-0.998937
-0.998771
-0.998585
-0.998379
-0.998142
-0.997879
-0.997590
-0.997271
-0.996917
-0.996521
-0.996088
-0.995616
-0.995103
-0.994530
-0.993907
-0.993109
-0.992171
-0.991352
-0.990451
-0.989483
-0.988445
-0.987333
-0.986122
-0.984819
-0.983428
-0.981947
-0.980366
-0.978651
-0.976831
-0.974900
-0.972856
-0.970667
-0.968333
-0.965867
-0.963267
-0.960530
-0.957591
-0.954500
-0.951253
-0.947846
-0.944246
-0.940435
-0.936446
-0.932274
-0.927915
-0.923299
-0.918471
-0.913439
-0.908198
-0.902719
-0.896962
-0.890975
-0.884758
-0.878309
-0.871552
-0.864519
-0.857238
-0.849064
-0.838579
-0.830195
-0.821648
-0.812831
-0.803737
-0.794300
-0.784534
-0.774483
-0.764145
-0.753520
-0.742481
-0.731149
-0.719522
-0.707596
-0.695323
-0.682678
-0.669730
-0.656480
-0.642932
-0.628979
-0.614705
-0.600131
-0.585259
-0.570056
-0.554479
-0.538605
-0.522438
-0.505984
-0.489156
-0.472021
-0.454611
-0.436926
-0.418949
-0.400628
-0.382042
-0.363204
-0.344124
-0.324741
-0.305089
-0.285211
-0.265113
-0.244800
-0.217284
-0.194499
-0.173444
-0.152213
-0.130791
-0.109176
-0.087428
-0.065548
-0.043534
-0.021386
0.000893
0.023225
0.045600
0.068100
0.090672
0.113300
0.135928
0.158512
0.181169
0.203763
0.226341
0.248900
0.271400
0.293825
0.316141
0.338344
0.360434
0.382388
0.404209
0.425831
0.447272
0.468600
0.489616
0.510406
0.530972
0.551300
0.571300
0.591025
0.610431
0.629525
0.648338
0.666775
0.689250
0.709888
0.727044
0.743763
0.759978
0.775800
0.791200
0.806156
0.820609
0.834500
0.847966
0.860981
0.873403
0.885225
0.896544
0.907356
0.917662
0.927350
0.936381
0.944894
0.952878
0.960300
0.966941
0.972963
0.978434
0.983387
0.987684
0.991225
0.994194
0.996600
0.998441
0.999456
0.999878
0.999700
0.998919
0.997513
0.995316
0.992550
0.989222
0.985331
0.980722
0.975425
0.968372
0.960156
0.952891
0.944950
0.936397
0.927288
0.917672
0.907437
0.896613
0.885237
0.873344
0.861000
0.848031
0.834556
0.820609
0.806212
0.791291
0.775819
0.759991
0.743775
0.727113
0.709925
0.692381
0.674500
0.656281
0.637687
0.618663
0.599350
0.579756
0.559881
0.539647
0.519162
0.498453
0.477538
0.456444
0.435050
0.413484
0.391750
0.369856
0.347825
0.325662
0.303388
0.278922
0.249000
0.226422
0.203844
0.181231
0.158575
0.135919
0.113331
0.090753
0.068200
0.045703
0.023281
0.000919
-0.021346
-0.043496
-0.065528
-0.087408
-0.109150
-0.130746
-0.152189
-0.173423
-0.194470
-0.215332
-0.236001
-0.256462
-0.276645
-0.296610
-0.316349
-0.335857
-0.355084
-0.374015
-0.392697
-0.411126
-0.429290
-0.447087
-0.464608
-0.481850
-0.498811
-0.515444
-0.531726
-0.547717
-0.563412
-0.579007
-0.598929
-0.614688
-0.628935
-0.642883
-0.656501
-0.669723
-0.682645
-0.695269
-0.707595
-0.719532
-0.731139
-0.742447
-0.753461
-0.764172
-0.774485
-0.784516
-0.794263
-0.803724
-0.812841
-0.821643
-0.830171
-0.838428
-0.846420
-0.854053
-0.861433
-0.868563
-0.875445
-0.882039
-0.888344
-0.894422
-0.900273
-0.905895
-0.911231
-0.916345
-0.921252
-0.925957
-0.930444
-0.934688
-0.938748
-0.942628
-0.946333
-0.949822
-0.953963
-0.957578
-0.960507
-0.963282
-0.965870
-0.968326
-0.970652
-0.972854
-0.974908
-0.976830
-0.978643
-0.980351
-0.981958
-0.983432
-0.984816
-0.986114
-0.987329
-0.988451
-0.989484
-0.990447
-0.991342
-0.992175
-0.992929
-0.993625
-0.994268
-0.994862
-0.995405
-0.995892
-0.996340
-0.996750
-0.997125
-0.997458
-0.997759
-0.998032
-0.998279
-0.998501
-0.998695
-0.998868
-0.999024
-0.999163
-0.999284
-0.999388
-0.999495
-0.999594
-0.999662
-0.999717
-0.999766
-0.999808
-0.999844
-0.999873
-0.999898
-0.999918
-0.999936
-0.999950
-0.999961
-0.999971
-0.999978
-0.999983
-0.999988
-0.999991
-0.999994
-0.999996
-0.999997
-0.999998
-0.999999
-0.999999
-1.000000
-1.000000
-1.000000
-1.000000
-1.000000
-1.000000
-1.000000
-1.000000
-1.000000
-1.000000
-1.000000
-1.000000
-1.000000
-1.000000
-1.000000
-1.000000
-1.000000
-1.000000
-1.000000
-1.000000
-1.000000
-0.999999
-0.999999
-0.999999
-0.999998
-0.999997
-0.999995
-0.999993
-0.999991
-0.999987
-0.999982
-0.999975
-0.999968
-0.999958
-0.999946
-0.999931
-0.999913
-0.999891
-0.999865
-0.999833
-0.999796
-0.999753
-0.999703
-0.999642
-0.999573
-0.999494
-0.999403
-0.999299
-0.999179
-0.999043
-0.998891
-0.998722
-0.998527
-0.998309
-0.998068
-0.997801
-0.997504
-0.997170
-0.996802
-0.996400
-0.995948
-0.995282
-0.994693
-0.994088
-0.993433
-0.992722
-0.991936
-0.991089
-0.990177
-0.989199
-0.988134
-0.986981
-0.985747
-0.984430
-0.983027
-0.981495
-0.979864
-0.978132
-0.976296
-0.974330
-0.972221
-0.969991
-0.967636
-0.965151
-0.962485
-0.959668
-0.956705
-0.953590
-0.950302
-0.946805
-0.943140
-0.939300
-0.935284
-0.931032
-0.926568
-0.921909
-0.917050
-0.911974
-0.906618
-0.901043
-0.895246
-0.889223
-0.882919
-0.874422
-0.866528
-0.859340
-0.851910
-0.844113
-0.836058
-0.827736
-0.819145
-0.810239
-0.800996
-0.791472
-0.781665
-0.771571
-0.761086
-0.750299
-0.739218
-0.727838
-0.716127
-0.704042
-0.691650
-0.678957
-0.665969
-0.652587
-0.638872
-0.624856
-0.610536
-0.595896
-0.580865
-0.565531
-0.549903
-0.533986
-0.517705
-0.501089
-0.484191
-0.467013
-0.449560
-0.431724
-0.413624
-0.395259
-0.376633
-0.357711
-0.338493
-0.315082
-0.290878
-0.270858
-0.250553
-0.230041
-0.209327
-0.188420
-0.167318
-0.145994
-0.124515
-0.102887
-0.081114
-0.059169
-0.037099
-0.014916
0.007362
0.029706
0.052200
0.074700
0.097231
0.119819
0.142475
0.165131
0.187744
0.210322
0.232900
0.255478
0.277944
0.300297
0.322550
0.344738
0.366788
0.388725
0.410500
0.432056
0.453463
0.474631
0.495612
0.516394
0.536863
0.557044
0.577000
0.598981
0.624206
0.643034
0.661550
0.679703
0.697500
0.715000
0.731900
0.748456
0.764612
0.780338
0.795650
0.810372
0.824631
0.838462
0.851900
0.864634
0.876863
0.888584
0.899812
0.910516
0.920531
0.929984
0.938925
0.947406
0.955063
0.962184
0.968725
0.974678
0.980069
0.984669
0.988700
0.992169
0.995069
0.997178
0.998663
0.999584
0.999925
0.999613
0.998550
0.996872
0.994606
0.991609
0.986688
0.982028
0.976937
0.971272
0.965100
0.958147
0.950631
0.942553
0.933913
0.924616
0.914700
0.904278
0.893350
0.881916
0.869806
0.857222
0.844150
0.830587
0.816525
0.801888
0.786800
0.771291
0.755388
0.738981
0.722137
0.704900
0.687288
0.669319
0.650900
0.632144
0.613081
0.593738
0.574050
0.554034
0.533738
0.513203
0.492500
0.471484
0.450244
0.428812
0.407213
0.385416
0.356950
0.331887
0.309675
0.287400
0.264900
0.242400
0.219863
0.197269
0.174613
0.151956
0.129350
0.106772
0.084194
0.061616
0.039163
0.016769
-0.005566
-0.027801
-0.049900
-0.071877
-0.093727
-0.115446
-0.136993
-0.158349
-0.179538
-0.200554
-0.221390
-0.241952
-0.262313
-0.282460
-0.302387
-0.322059
-0.341443
-0.360585
-0.379480
-0.398122
-0.416419
-0.434437
-0.452186
-0.469664
-0.486836
-0.503649
-0.523610
-0.543234
-0.559044
-0.574474
-0.589572
-0.604377
-0.618883
-0.633063
-0.646853
-0.660334
-0.673512
-0.686391
-0.698899
-0.711052
-0.722911
-0.734472
-0.745730
-0.756589
-0.767151
-0.777421
-0.787405
-0.797061
-0.806367
-0.815400
-0.824160
-0.832645
-0.840770
-0.848622
-0.856215
-0.863552
-0.870615
-0.877361
-0.883870
-0.890143
-0.896180
-0.901929
-0.907435
-0.912727
-0.917807
-0.922670
-0.927268
-0.931672
-0.936406
-0.941570
-0.945302
-0.948836
-0.952207
-0.955417
-0.958472
-0.961320
-0.964027
-0.966596
-0.969030
-0.971315
-0.973450
-0.975468
-0.977372
-0.979168
-0.980826
-0.982380
-0.983840
-0.985211
-0.986485
-0.987656
-0.988750
-0.989772
-0.990724
-0.991592
-0.992392
-0.993134
-0.993822
-0.994454
-0.995021
-0.995545
-0.996026
-0.996468
-0.996865
-0.997221
-0.997547
-0.997843
-0.998111
-0.998345
-0.998556
-0.998747
-0.998924
-0.999120
-0.999250
-0.999359
-0.999457
-0.999543
-0.999615
-0.999677
-0.999732
-0.999779
-0.999819
-0.999852
-0.999881
-0.999904
-0.999924
-0.999940
-0.999953
-0.999964
-0.999973
-0.999980
-0.999985
-0.999989
-0.999992
-0.999994
-0.999996
-0.999997
-0.999998
-0.999999
-0.999999
-1.000000
-1.000000
-1.000000
-1.000000
-1.000000
-1.000000
-1.000000
-1.000000
-1.000000
-1.000000
-1.000000
-1.000000
-1.000000
-1.000000
-1.000000
-1.000000
-1.000000
-1.000000
-1.000000
-1.000000
-1.000000
-0.999999
-0.999999
-0.999998
-0.999997
-0.999996
-0.999995
-0.999992
-0.999989
-0.999985
-0.999980
-0.999974
-0.999965
-0.999955
-0.999941
-0.999926
-0.999907
-0.999884
-0.999856
-0.999823
-0.999785
-0.999739
-0.999685
-0.999622
-0.999552
-0.999470
-0.999373
-0.999264
-0.999141
-0.999003
-0.998845
-0.998665
-0.998465
-0.998244
-0.997997
-0.997716
-0.997327
-0.996910
-0.996522
-0.996090
-0.995612
-0.995091
-0.994526
-0.993913
-0.993230
-0.992492
-0.991695
-0.990839
-0.989907
-0.988890
-0.987801
-0.986635
-0.985390
-0.984030
-0.982576
-0.981029
-0.979383
-0.977625
-0.975728
-0.973718
-0.971591
-0.969342
-0.966931
-0.964372
-0.961675
-0.958836
-0.955842
-0.952643
-0.949283
-0.945760
-0.942068
-0.938163
-0.934047
-0.929744
-0.925249
-0.920560
-0.915590
-0.910412
-0.904174
-0.896935
-0.890966
-0.884709
-0.878215
-0.871483
-0.864508
-0.857203
-0.849631
-0.841799
-0.833702
-0.825311
-0.816568
-0.807555
-0.798266
-0.788696
-0.778766
-0.768511
-0.757968
-0.747136
-0.735996
-0.724450
-0.712611
-0.700477
-0.688043
-0.675239
-0.662080
-0.648617
-0.634853
-0.620790
-0.606306
-0.591523
-0.576442
-0.561064
-0.545337
-0.529260
-0.512891
-0.496233
-0.479287
-0.461975
-0.444366
-0.426486
-0.407099
-0.382443
-0.363076
-0.343950
-0.324582
-0.304979
-0.285088
-0.264954
-0.244612
-0.224068
-0.203310
-0.182305
-0.161125
-0.139779
-0.118278
-0.096590
-0.074745
-0.052774
-0.030685
-0.008490
0.013846
0.036244
0.058700
0.081212
0.103791
0.126438
0.149047
0.171650
0.194303
0.216881
0.239459
0.262000
0.284469
0.306813
0.329012
0.351150
0.373175
0.395037
0.416756
0.438287
0.459650
0.480825
0.501762
0.528925
0.551406
0.571406
0.591134
0.610588
0.629647
0.648413
0.666875
0.685000
0.702578
0.719875
0.736788
0.753263
0.769278
0.784813
0.799906
0.814575
0.828844
0.842437
0.855556
0.868187
0.880328
0.891969
0.902962
0.913400
0.923303
0.932700
0.941450
0.949575
0.957138
0.964137
0.970544
0.976275
0.981394
0.985925
0.989884
0.993088
0.995700
0.997675
0.999041
0.999900
0.999900
0.998944
0.997375
0.995363
0.992628
0.989206
0.985222
0.980650
0.975463
0.969525
0.963053
0.956000
0.948359
0.940156
0.931234
0.921750
0.911759
0.901306
0.890134
0.878400
0.866200
0.853531
0.840328
0.826525
0.812272
0.797569
0.782416
0.766713
0.750616
0.734094
0.717166
0.699900
0.682088
0.663938
0.645450
0.626638
0.607497
0.588012
0.568247
0.548200
0.527875
0.507250
0.486388
0.461887
0.434888
0.413325
0.391547
0.369650
0.347641
0.325519
0.303253
0.280863
0.258400
0.235881
0.213303
0.190725
0.168094
0.145438
0.122791
0.100212
0.077634
0.055100
0.032622
0.010200
-0.012042
-0.034211
-0.056287
-0.078250
-0.100063
-0.121703
-0.143194
-0.164525
-0.185687
-0.206617
-0.227345
-0.247874
-0.268199
-0.288292
-0.308106
-0.327685
-0.347028
-0.366133
-0.384922
-0.403424
-0.421663
-0.441032
-0.464540
-0.481980
-0.498897
-0.515529
-0.531878
-0.547863
-0.563512
-0.578866
-0.593922
-0.608680
-0.623016
-0.637054
-0.650790
-0.664224
-0.677310
-0.690018
-0.702425
-0.714535
-0.726347
-0.737761
-0.748866
-0.759675
-0.770189
-0.780384
-0.790213
-0.799760
-0.809026
-0.818011
-0.826652
-0.834993
-0.843067
-0.850877
-0.858409
-0.865610
-0.872564
-0.879273
-0.885742
-0.891930
-0.897845
-0.903535
-0.909008
-0.914265
-0.920824
-0.925970
-0.930447
-0.934733
-0.938803
-0.942653
-0.946330
-0.949839
-0.953183
-0.956317
-0.959290
-0.962117
-0.964801
-0.967333
-0.969696
-0.971935
-0.974051
-0.976051
-0.977907
-0.979646
-0.981283
-0.982822
-0.984261
-0.985584
-0.986824
-0.987983
-0.989065
-0.990059
-0.990975
-0.991826
-0.992617
-0.993350
-0.994008
-0.994616
-0.995177
-0.995694
-0.996162
-0.996583
-0.996968
-0.997320
-0.997640
-0.997922
-0.998234
-0.998499
-0.998697
-0.998872
-0.999025
-0.999162
-0.999283
-0.999391
-0.999483
-0.999563
-0.999633
-0.999695
-0.999747
-0.999791
-0.999829
-0.999861
-0.999888
-0.999910
-0.999928
-0.999944
-0.999957
-0.999967
-0.999975
-0.999981
-0.999986
-0.999990
-0.999993
-0.999995
-0.999996
-0.999998
-0.999999
-0.999999
-1.000000
-1.000000
-1.000000
-1.000000
-1.000000
-1.000000
-1.000000
-1.000000
-1.000000
-1.000000
-1.000000
-1.000000
-1.000000
-1.000000
-1.000000
-1.000000
-1.000000
-1.000000
-1.000000
-1.000000
-1.000000
-1.000000
-0.999999
-0.999999
-0.999998
-0.999997
-0.999996
-0.999994
-0.999992
-0.999989
-0.999984
-0.999978
-0.999971
-0.999962
-0.999951
-0.999938
-0.999921
-0.999901
-0.999876
-0.999847
-0.999813
-0.999772
-0.999724
-0.999669
-0.999605
-0.999529
-0.999442
-0.999343
-0.999232
-0.999104
-0.998957
-0.998793
-0.998589
-0.998312
-0.998067
-0.997797
-0.997498
-0.997170
-0.996805
-0.996397
-0.995951
-0.995466
-0.994940
-0.994352
-0.993712
-0.993020
-0.992273
-0.991462
-0.990570
-0.989612
-0.988584
-0.987483
-0.986283
-0.984992
-0.983614
-0.982145
-0.980578
-0.978878
-0.977072
-0.975157
-0.973129
-0.970958
-0.968640
-0.966193
-0.963613
-0.960895
-0.957977
-0.954908
-0.951683
-0.948299
-0.944722
-0.940936
-0.936972
-0.932826
-0.928430
-0.922251
-0.916998
-0.911899
-0.906589
-0.901040
-0.895208
-0.889150
-0.882857
-0.876324
-0.869496
-0.862386
-0.855024
-0.847406
-0.839516
-0.831273
-0.822765
-0.813987
-0.804932
-0.795534
-0.785807
-0.775799
-0.765506
-0.754920
-0.743920
-0.732633
-0.721049
-0.709163
-0.696928
-0.684322
-0.671418
-0.658213
-0.644704
-0.630798
-0.616571
-0.602040
-0.587207
-0.572043
-0.556505
-0.540670
-0.524542
-0.508128
-0.491346
-0.469603
-0.449372
-0.431597
-0.413542
-0.395135
-0.376469
-0.357550
-0.338386
-0.318932
-0.299204
-0.279256
-0.259093
-0.238710
-0.218054
-0.197206
-0.176174
-0.154966
-0.133568
-0.111977
-0.090247
-0.068385
-0.046394
-0.024254
-0.001994
0.020325
0.042700
0.065200
0.087772
0.110350
0.132956
0.155612
0.178269
0.200863
0.223441
0.246000
0.268500
0.290925
0.313241
0.335475
0.357634
0.379588
0.401409
0.427056
0.453628
0.474800
0.495816
0.516550
0.537037
0.557287
0.577209
0.596787
0.616131
0.635200
0.653931
0.672213
0.690078
0.707625
0.724859
0.741656
0.757950
0.773800
0.789228
0.804262
0.818794
0.832763
0.846266
0.859300
0.871800
0.883700
0.895097
0.905987
0.916372
0.926138
0.935247
0.943837
0.951878
0.959300
0.966019
0.972175
0.977769
0.982800
0.987175
0.990794
0.994309
0.997225
0.998834
0.999694
0.999900
0.999525
0.998572
0.996931
0.994572
0.991650
0.988137
0.984013
0.979169
0.973700
0.967669
0.961075
0.953888
0.945950
0.937503
0.928519
0.918981
0.908825
0.898013
0.886725
0.874966
0.862700
0.849731
0.836312
0.822444
0.808113
0.793191
0.777856
0.762091
0.745900
0.729316
0.712206
0.694681
0.676837
0.658681
0.640088
0.621134
0.601850
0.582284
0.561944
0.534991
0.513100
0.492312
0.471300
0.450050
0.428650
0.407031
0.385250
0.363347
0.341237
0.319063
0.296744
0.274322
0.251900
0.229322
0.206744
0.184131
0.161475
0.138819
0.116231
0.093653
0.071100
0.048603
0.026181
0.003807
-0.018474
-0.040639
-0.062686
-0.084582
-0.106340
-0.127957
-0.149431
-0.170688
-0.191759
-0.212644
-0.233338
-0.253830
-0.274045
-0.294041
-0.313814
-0.333360
-0.352610
-0.376808
-0.398199
-0.416542
-0.434620
-0.452331
-0.469761
-0.486912
-0.503786
-0.520325
-0.536514
-0.552411
-0.568012
-0.583317
-0.598231
-0.612824
-0.627114
-0.641101
-0.654758
-0.668026
-0.680995
-0.693663
-0.706028
-0.718005
-0.729650
-0.741001
-0.752060
-0.762810
-0.773163
-0.783233
-0.793019
-0.802519
-0.811675
-0.820516
-0.829083
-0.837379
-0.845410
-0.853082
-0.860495
-0.867656
-0.874571
-0.881204
-0.887541
-0.894803
-0.901959
-0.907514
-0.912780
-0.917826
-0.922668
-0.927310
-0.931734
-0.935918
-0.939920
-0.943743
-0.947393
-0.950829
-0.954087
-0.957189
-0.960139
-0.962933
-0.965542
-0.968016
-0.970360
-0.972579
-0.974650
-0.976587
-0.978415
-0.980138
-0.981758
-0.983245
-0.984642
-0.985951
-0.987177
-0.988311
-0.989354
-0.990326
-0.991231
-0.992072
-0.992834
-0.993538
-0.994188
-0.994789
-0.995337
-0.995831
-0.996284
-0.996741
-0.997228
-0.997551
-0.997843
-0.998108
-0.998347
-0.998561
-0.998749
-0.998916
-0.999067
-0.999201
-0.999317
-0.999417
-0.999506
-0.999585
-0.999654
-0.999710
-0.999760
-0.999803
-0.999839
-0.999869
-0.999894
-0.999916
-0.999934
-0.999948
-0.999960
-0.999970
-0.999977
-0.999983
-0.999988
-0.999991
-0.999994
-0.999996
-0.999997
-0.999998
-0.999999
-0.999999
-0.999999
-1.000000
-1.000000
-1.000000
-1.000000
-1.000000
-1.000000
-1.000000
-1.000000
-1.000000
-1.000000
-1.000000
-1.000000
-1.000000
-1.000000
-1.000000
-1.000000
-1.000000
-1.000000
-1.000000
-1.000000
-0.999999
-0.999999
-0.999999
-0.999998
-0.999997
-0.999996
-0.999993
-0.999991
-0.999987
-0.999982
-0.999976
-0.999969
-0.999959
-0.999948
-0.999933
-0.999915
-0.999894
-0.999869
-0.999837
-0.999801
-0.999758
-0.999710
-0.999651
-0.999582
-0.999504
-0.999416
-0.999313
-0.999155
-0.998999
-0.998842
-0.998667
-0.998465
-0.998240
-0.997990
-0.997715
-0.997409
-0.997064
-0.996686
-0.996272
-0.995822
-0.995319
-0.994768
-0.994169
-0.993521
-0.992818
-0.992040
-0.991201
-0.990300
-0.989331
-0.988277
-0.987134
-0.985912
-0.984606
-0.983215
-0.981696
-0.980080
-0.978363
-0.976541
-0.974591
-0.972499
-0.970287
-0.967949
-0.965483
-0.962836
-0.960040
-0.957097
-0.954004
-0.950738
-0.947265
-0.942794
-0.938119
-0.934044
-0.929732
-0.925205
-0.920482
-0.915557
-0.910415
-0.904988
-0.899344
-0.893475
-0.887375
-0.881000
-0.874343
-0.867439
-0.860288
-0.852890
-0.845132
-0.837116
-0.828833
-0.820281
-0.811414
-0.802203
-0.792716
-0.782947
-0.772893
-0.762455
-0.751709
-0.740666
-0.729327
-0.717663
-0.705618
-0.693270
-0.680621
-0.667673
-0.654329
-0.640660
-0.626687
-0.612408
-0.597814
-0.582822
-0.567533
-0.549799
-0.529176
-0.512809
-0.496100
-0.479112
-0.461847
-0.444300
-0.426378
-0.408192
-0.389741
-0.371031
-0.352039
-0.332744
-0.313212
-0.293450
-0.273469
-0.253196
-0.232703
-0.212013
-0.191134
-0.170056
-0.148763
-0.127305
-0.105693
-0.083936
-0.062014
-0.039961
-0.017802
0.004454
0.026806
0.049225
0.071753
0.094331
0.116919
0.139575
0.162166
0.184787
0.207422
0.230000
0.252578
0.275044
0.297431
0.320925
0.350456
0.373319
0.395178
0.416900
0.438453
0.459781
0.480931
0.501837
0.522494
0.542963
0.563072
0.582900
0.602447
0.621712
0.640619
0.659150
0.677384
0.695281
0.712703
0.729750
0.746356
0.762544
0.778337
0.793650
0.808437
0.822819
0.836762
0.850200
0.863012
0.875319
0.887119
0.898412
0.909116
0.919200
0.928778
0.937825
0.946309
0.954044
0.961244
0.967900
0.973978
0.979369
0.985334
0.989800
0.993084
0.995756
0.997709
0.999038
0.999763
0.999888
0.999419
0.998125
0.996266
0.993813
0.990750
0.987000
0.982594
0.977625
0.972094
0.966000
0.959047
0.951587
0.943587
0.935038
0.925897
0.916069
0.905725
0.894850
0.883419
0.871388
0.858881
0.845888
0.832388
0.818325
0.803759
0.788750
0.773319
0.757488
0.741081
0.724300
0.707141
0.689588
0.671619
0.653275
0.630241
0.607350
0.587928
0.568162
0.548003
0.527637
0.507081
0.486300
0.465128
0.443844
0.422378
0.400712
0.378916
0.356913
0.334788
0.312575
0.290300
0.267800
0.245300
0.222763
0.200184
0.177606
0.154956
0.132300
0.109672
0.087094
0.064516
0.042062
0.019641
-0.002731
-0.024942
-0.047048
-0.069043
-0.090913
-0.112648
-0.134219
-0.155599
-0.176811
-0.197851
-0.218710
-0.239304
-0.259689
-0.282772
-0.308265
-0.327859
-0.347164
-0.366223
-0.385035
-0.403599
-0.421818
-0.439751
-0.457411
-0.474796
-0.491874
-0.508592
-0.525025
-0.541168
-0.557018
-0.572495
-0.587640
-0.602483
-0.617024
-0.631251
-0.645080
-0.658606
-0.671827
-0.684746
-0.697292
-0.709492
-0.721392
-0.732995
-0.744300
-0.755198
-0.765799
-0.776111
-0.786140
-0.795827
-0.805178
-0.814248
-0.823042
-0.831567
-0.839731
-0.847622
-0.855254
-0.863087
-0.872469
-0.879329
-0.885760
-0.891954
-0.897915
-0.903597
-0.909034
-0.914257
-0.919270
-0.924068
-0.928602
-0.932944
-0.937100
-0.941073
-0.944829
-0.948387
-0.951780
-0.955013
-0.958090
-0.960959
-0.963685
-0.966272
-0.968725
-0.971028
-0.973180
-0.975214
-0.977134
-0.978945
-0.980616
-0.982184
-0.983657
-0.985040
-0.986326
-0.987508
-0.988613
-0.989645
-0.990606
-0.991483
-0.992291
-0.993042
-0.993736
-0.994375
-0.995120
-0.995693
-0.996161
-0.996590
-0.996975
-0.997322
-0.997638
-0.997925
-0.998184
-0.998411
-0.998615
-0.998799
-0.998964
-0.999109
-0.999234
-0.999346
-0.999445
-0.999532
-0.999605
-0.999669
-0.999725
-0.999773
-0.999815
-0.999848
-0.999877
-0.999902
-0.999922
-0.999938
-0.999952
-0.999963
-0.999972
-0.999979
-0.999984
-0.999989
-0.999992
-0.999994
-0.999996
-0.999997
-0.999998
-0.999999
-0.999999
-1.000000
-1.000000
-1.000000
-1.000000
-1.000000
-1.000000
-1.000000
-1.000000
-1.000000
-1.000000
-1.000000
-1.000000
-1.000000
-1.000000
-1.000000
-1.000000
-1.000000
-1.000000
-1.000000
-1.000000
-1.000000
-1.000000
-0.999999
-0.999998
-0.999997
-0.999996
-0.999995
-0.999992
-0.999989
-0.999986
-0.999981
-0.999975
-0.999966
-0.999956
-0.999943
-0.999928
-0.999910
-0.999887
-0.999860
-0.999828
-0.999790
-0.999745
-0.999692
-0.999619
-0.999528
-0.999443
-0.999343
-0.999229
-0.999101
-0.998959
-0.998794
-0.998608
-0.998401
-0.998172
-0.997917
-0.997627
-0.997308
-0.996958
-0.996575
-0.996148
-0.995675
-0.995160
-0.994601
-0.993996
-0.993321
-0.992590
-0.991802
-0.990954
-0.990032
-0.989025
-0.987946
-0.986791
-0.985557
-0.984210
-0.982769
-0.981235
-0.979603
-0.977860
-0.975978
-0.973984
-0.971873
-0.969643
-0.967250
-0.964710
-0.962032
-0.958964
-0.954953
-0.951665
-0.948253
-0.944676
-0.940928
-0.936965
-0.932789
-0.928425
-0.923868
-0.919115
-0.914078
-0.908831
-0.903370
-0.897690
-0.891753
-0.885526
-0.879068
-0.872373
-0.865429
-0.858164
-0.850625
-0.842828
-0.834768
-0.826409
-0.817712
-0.808740
-0.799490
-0.789959
-0.780068
-0.769852
-0.759348
-0.748556
-0.737454
-0.725955
-0.714158
-0.702063
-0.689669
-0.676911
-0.663793
-0.650373
-0.636653
-0.622630
-0.603286
-0.587070
-0.571891
-0.556419
-0.540598
-0.524428
-0.507965
-0.491215
-0.474184
-0.456777
-0.439080
-0.421115
-0.402887
-0.384371
-0.365525
-0.346435
-0.327103
-0.307531
-0.287672
-0.267569
-0.247254
-0.226736
-0.206009
-0.185028
-0.163871
-0.142549
-0.121069
-0.099398
-0.077568
-0.055617
-0.033550
-0.011370
0.010950
0.033344
0.055800
0.078312
0.100891
0.123469
0.146094
0.168750
0.191403
0.213981
0.242259
0.268662
0.291069
0.313413
0.335612
0.357700
0.379675
0.401531
0.423172
0.444625
0.465909
0.487006
0.507866
0.528425
0.548759
0.568837
0.588634
0.608088
0.627212
0.646012
0.664497
0.682700
0.700356
0.717675
0.734622
0.751175
0.767269
0.782813
0.797953
0.812675
0.826950
0.840700
0.853856
0.866563
0.878828
0.890469
0.901534
0.912050
0.922031
0.931506
0.940334
0.948537
0.957356
0.966100
0.972350
0.977850
0.982787
0.987131
0.990866
0.993913
0.996303
0.998131
0.999375
1.000000
0.999766
0.998969
0.997609
0.995675
0.993019
0.989675
0.985769
0.981275
0.976166
0.970306
0.963912
0.956938
0.949375
0.941250
0.932406
0.923000
0.913087
0.902713
0.891619
0.879962
0.867800
0.855150
0.842025
0.828300
0.814125
0.799500
0.784425
0.768800
0.752716
0.736237
0.717725
0.694600
0.676709
0.658481
0.639916
0.621025
0.601806
0.582175
0.562300
0.542175
0.521772
0.501069
0.480128
0.459000
0.437687
0.416125
0.394419
0.372550
0.350541
0.328419
0.306153
0.283762
0.261300
0.238781
0.216203
0.193625
0.170994
0.148337
0.125691
0.103113
0.080534
0.058000
0.035522
0.013100
-0.009158
-0.031348
-0.053440
-0.075414
-0.097250
-0.118914
-0.140423
-0.161775
-0.183245
-0.211128
-0.233477
-0.253940
-0.274195
-0.294218
-0.313954
-0.333460
-0.352727
-0.371747
-0.390458
-0.408875
-0.427032
-0.444926
-0.462536
-0.479770
-0.496723
-0.513395
-0.529784
-0.545815
-0.561505
-0.576898
-0.591993
-0.606790
-0.621173
-0.635252
-0.649031
-0.662510
-0.675635
-0.688389
-0.700843
-0.712997
-0.724848
-0.736301
-0.747446
-0.758298
-0.768857
-0.779091
-0.788959
-0.798545
-0.807850
-0.816874
-0.825546
-0.836074
-0.845413
-0.853139
-0.860592
-0.867715
-0.874591
-0.881222
-0.887613
-0.893723
-0.899563
-0.905183
-0.910586
-0.915774
-0.920676
-0.925376
-0.929881
-0.934193
-0.938288
-0.942163
-0.945865
-0.949397
-0.952764
-0.955919
-0.958913
-0.961760
-0.964464
-0.967014
-0.969396
-0.971651
-0.973785
-0.975801
-0.977673
-0.979426
-0.981077
-0.982630
-0.984082
-0.985417
-0.986667
-0.987837
-0.988930
-0.989934
-0.990860
-0.991863
-0.992839
-0.993554
-0.994195
-0.994788
-0.995335
-0.995838
-0.996292
-0.996702
-0.997076
-0.997418
-0.997729
-0.998002
-0.998249
-0.998471
-0.998673
-0.998851
-0.999006
-0.999145
-0.999268
-0.999378
-0.999471
-0.999553
-0.999625
-0.999687
-0.999741
-0.999786
-0.999824
-0.999857
-0.999885
-0.999907
-0.999926
-0.999942
-0.999955
-0.999966
-0.999974
-0.999981
-0.999986
-0.999990
-0.999993
-0.999995
-0.999997
-0.999998
-0.999999
-0.999999
-1.000000
-1.000000
-1.000000
-1.000000
-1.000000
-1.000000
-1.000000
-1.000000
-1.000000
-1.000000
-1.000000
-1.000000
-1.000000
-1.000000
-1.000000
-1.000000
-1.000000
-1.000000
-1.000000
-1.000000
-1.000000
-1.000000
-0.999999
-0.999999
-0.999999
-0.999998
-0.999996
-0.999995
-0.999992
-0.999989
-0.999985
-0.999979
-0.999972
-0.999964
-0.999953
-0.999940
-0.999923
-0.999903
-0.999879
-0.999850
-0.999803
-0.999758
-0.999708
-0.999650
-0.999584
-0.999504
-0.999413
-0.999311
-0.999196
-0.999062
-0.998910
-0.998741
-0.998551
-0.998342
-0.998100
-0.997832
-0.997538
-0.997214
-0.996853
-0.996451
-0.996011
-0.995532
-0.995012
-0.994431
-0.993798
-0.993113
-0.992373
-0.991570
-0.990688
-0.989740
-0.988721
-0.987631
-0.986443
-0.985163
-0.983797
-0.982342
-0.980788
-0.979101
-0.977311
-0.975411
-0.973400
-0.971246
-0.968261
-0.965439
-0.962814
-0.960051
-0.957085
-0.953966
-0.950690
-0.947253
-0.943622
-0.939779
-0.935756
-0.931551
-0.927158
-0.922506
-0.917641
-0.912571
-0.907291
-0.901772
-0.895968
-0.889940
-0.883681
-0.877186
-0.870389
-0.863317
-0.855990
-0.848406
-0.840554
-0.832350
-0.823882
-0.815142
-0.806127
-0.796768
-0.787080
-0.777111
-0.766857
-0.756310
-0.745357
-0.734106
-0.722560
-0.710719
-0.698523
-0.685964
-0.670443
-0.654223
-0.640619
-0.626604
-0.612279
-0.597655
-0.582728
-0.567471
-0.551832
-0.535905
-0.519688
-0.503180
-0.486305
-0.469118
-0.451653
-0.433916
-0.415901
-0.397525
-0.378895
-0.360013
-0.340879
-0.321458
-0.301767
-0.281849
-0.261712
-0.241360
-0.220735
-0.199913
-0.178905
-0.157720
-0.136345
-0.114777
-0.093067
-0.071220
-0.049245
-0.027120
-0.004882
0.017425
0.039800
0.062300
0.084872
0.107450
0.132756
0.162313
0.184969
0.207563
0.230141
0.252700
0.275200
0.297550
0.319841
0.342044
0.364134
0.386088
0.407844
0.429431
0.450850
0.472100
0.493116
0.513850
0.534372
0.554687
0.574609
0.594256
0.613631
0.632725
0.651531
0.669812
0.687797
0.705425
0.722659
0.739456
0.755822
0.771750
0.787256
0.802362
0.816894
0.830925
0.844506
0.857637
0.870294
0.882200
0.893650
0.904619
0.915456
0.928425
0.937850
0.946250
0.954134
0.961400
0.967963
0.973962
0.979366
0.984163
0.988303
0.991756
0.994647
0.996950
0.998638
0.999575
0.999859
0.999563
0.998703
0.997219
0.994944
0.992050
0.988594
0.984619
0.979853
0.974462
0.968509
0.961994
0.954884
0.947025
0.938656
0.929750
0.920281
0.910125
0.899444
0.888225
0.876488
0.864300
0.851409
0.838069
0.824244
0.809938
0.795172
0.775250
0.757297
0.740950
0.724213
0.707025
0.689422
0.671463
0.653166
0.634494
0.615463
0.596100
0.576428
0.556481
0.536247
0.515762
0.495013
0.474019
0.452847
0.431450
0.409831
0.388050
0.366156
0.344125
0.321897
0.299587
0.277222
0.254800
0.232222
0.209644
0.187031
0.164388
0.141809
0.119162
0.096553
0.074000
0.051500
0.029000
0.006654
-0.015601
-0.037783
-0.059845
-0.081757
-0.108140
-0.134357
-0.155776
-0.176979
-0.197989
-0.218816
-0.239451
-0.259873
-0.280017
-0.299943
-0.319643
-0.339112
-0.358291
-0.377176
-0.395811
-0.414193
-0.432310
-0.450052
-0.467524
-0.484720
-0.501632
-0.518211
-0.534438
-0.550374
-0.566018
-0.581368
-0.596313
-0.610950
-0.625286
-0.639319
-0.653014
-0.666329
-0.679335
-0.692040
-0.704452
-0.716475
-0.728161
-0.739552
-0.750649
-0.761438
-0.771838
-0.781949
-0.793018
-0.805278
-0.814349
-0.823097
-0.831575
-0.839785
-0.847730
-0.855316
-0.862649
-0.869732
-0.876569
-0.883123
-0.889389
-0.895424
-0.901230
-0.906813
-0.912109
-0.917184
-0.922055
-0.926724
-0.931176
-0.935385
-0.939412
-0.943260
-0.946935
-0.950393
-0.953673
-0.956797
-0.959768
-0.962582
-0.965210
-0.967703
-0.970065
-0.972300
-0.974388
-0.976342
-0.978185
-0.979922
-0.981557
-0.983057
-0.984466
-0.985787
-0.987082
-0.988585
-0.989651
-0.990602
-0.991486
-0.992308
-0.993051
-0.993737
-0.994371
-0.994957
-0.995490
-0.995971
-0.996412
-0.996815
-0.997184
-0.997512
-0.997807
-0.998075
-0.998318
-0.998535
-0.998725
-0.998896
-0.999048
-0.999184
-0.999302
-0.999405
-0.999496
-0.999575
-0.999645
-0.999703
-0.999753
-0.999797
-0.999835
-0.999866
-0.999892
-0.999914
-0.999932
-0.999946
-0.999958
-0.999968
-0.999976
-0.999982
-0.999989
-0.999992
-0.999994
-0.999996
-0.999997
-0.999998
-0.999999
-0.999999
-1.000000
-1.000000
-1.000000
-1.000000
-1.000000
-1.000000
-1.000000
-1.000000
-1.000000
-1.000000
-1.000000
-1.000000
-1.000000
-1.000000
-1.000000
-1.000000
-1.000000
-1.000000
-1.000000
-1.000000
-1.000000
-0.999999
-0.999999
-0.999999
-0.999998
-0.999997
-0.999996
-0.999994
-0.999991
-0.999988
-0.999983
-0.999977
-0.999970
-0.999961
-0.999949
-0.999931
-0.999909
-0.999887
-0.999860
-0.999827
-0.999789
-0.999745
-0.999693
-0.999631
-0.999560
-0.999479
-0.999387
-0.999281
-0.999157
-0.999019
-0.998864
-0.998691
-0.998493
-0.998270
-0.998024
-0.997753
-0.997451
-0.997111
-0.996737
-0.996328
-0.995883
-0.995386
-0.994841
-0.994249
-0.993608
-0.992913
-0.992143
-0.991313
-0.990420
-0.989462
-0.988417
-0.987285
-0.986074
-0.984781
-0.983402
-0.981897
-0.979878
-0.977830
-0.975973
-0.973986
-0.971857
-0.969604
-0.967226
-0.964716
-0.962025
-0.959182
-0.956190
-0.953048
-0.949730
-0.946203
-0.942506
-0.938635
-0.934585
-0.930299
-0.925800
-0.921105
-0.916209
-0.911096
-0.905700
-0.900086
-0.894251
-0.888188
-0.881836
-0.875209
-0.868341
-0.861229
-0.853870
-0.846143
-0.838164
-0.829921
-0.821408
-0.812579
-0.803407
-0.793959
-0.784230
-0.774214
-0.763816
-0.753108
-0.742109
-0.730023
-0.714437
-0.701985
-0.689540
-0.676794
-0.663745
-0.650308
-0.636539
-0.622468
-0.608093
-0.593398
-0.578313
-0.562929
-0.547248
-0.531271
-0.514942
-0.498273
-0.481324
-0.464098
-0.446590
-0.428707
-0.410554
-0.392142
-0.373475
-0.354506
-0.335249
-0.315750
-0.296020
-0.276070
-0.255820
-0.235362
-0.214704
-0.193849
-0.172794
-0.151517
-0.130080
-0.108491
-0.086758
-0.064851
-0.042820
-0.020676
0.001571
0.023907
0.053525
0.078453
0.101031
0.123619
0.146275
0.168931
0.191544
0.214122
0.236700
0.259200
0.281644
0.304031
0.326350
0.348538
0.370519
0.392378
0.414125
0.435753
0.457081
0.478231
0.499175
0.519894
0.540363
0.560472
0.580350
0.599975
0.619312
0.638219
0.656813
0.675084
0.693000
0.710500
0.727550
0.744209
0.760475
0.776347
0.791738
0.806603
0.821019
0.834984
0.848500
0.861313
0.876487
0.890484
0.901688
0.912234
0.922162
0.931538
0.940375
0.948703
0.956281
0.963266
0.969725
0.975647
0.980881
0.985397
0.989350
0.992713
0.995462
0.997494
0.998900
0.999703
0.999906
0.999516
0.998300
0.996519
0.994144
0.991169
0.987575
0.983259
0.978325
0.972816
0.966800
0.960003
0.952588
0.944622
0.936150
0.927087
0.917337
0.907072
0.896275
0.884922
0.872969
0.860481
0.845350
0.828272
0.814131
0.799344
0.784200
0.768663
0.752681
0.736197
0.719275
0.701959
0.684269
0.666222
0.647725
0.628944
0.609850
0.590428
0.570662
0.550634
0.530337
0.509781
0.489000
0.467906
0.446644
0.425178
0.403513
0.381716
0.359781
0.337688
0.315450
0.293103
0.270681
0.248200
0.225662
0.203084
0.180506
0.157856
0.135200
0.112572
0.089994
0.067416
0.044963
0.022541
-0.001610
-0.031235
-0.053600
-0.075556
-0.097388
-0.119082
-0.140598
-0.161923
-0.183081
-0.204065
-0.224870
-0.245393
-0.265714
-0.285822
-0.305710
-0.325335
-0.344678
-0.363777
-0.382625
-0.401220
-0.419470
-0.437441
-0.455144
-0.472573
-0.489691
-0.506448
-0.522920
-0.539102
-0.554991
-0.570507
-0.585691
-0.600577
-0.615166
-0.629439
-0.643308
-0.656872
-0.673511
-0.693868
-0.706180
-0.718145
-0.729811
-0.742188
-0.756860
-0.767391
-0.777636
-0.787590
-0.797255
-0.806599
-0.815599
-0.824327
-0.832785
-0.840973
-0.848809
-0.856372
-0.863684
-0.870748
-0.877537
-0.884017
-0.890260
-0.896274
-0.902064
-0.907571
-0.912839
-0.917897
-0.922750
-0.927391
-0.931774
-0.935969
-0.939981
-0.943815
-0.947436
-0.950864
-0.954131
-0.957241
-0.960199
-0.962954
-0.965571
-0.968053
-0.970404
-0.972608
-0.974667
-0.976612
-0.978446
-0.980194
-0.982288
-0.983870
-0.985231
-0.986506
-0.987690
-0.988776
-0.989790
-0.990735
-0.991614
-0.992414
-0.993150
-0.993831
-0.994462
-0.995040
-0.995558
-0.996035
-0.996473
-0.996873
-0.997232
-0.997553
-0.997847
-0.998113
-0.998353
-0.998562
-0.998750
-0.998919
-0.999070
-0.999202
-0.999317
-0.999419
-0.999509
-0.999588
-0.999653
-0.999711
-0.999760
-0.999803
-0.999840
-0.999870
-0.999895
-0.999916
-0.999934
-0.999948
-0.999962
-0.999973
-0.999979
-0.999985
-0.999989
-0.999992
-0.999995
-0.999996
-0.999998
-0.999999
-0.999999
-0.999999
-1.000000
-1.000000
-1.000000
-1.000000
-1.000000
-1.000000
-1.000000
-1.000000
-1.000000
-1.000000
-1.000000
-1.000000
-1.000000
-1.000000
-1.000000
-1.000000
-1.000000
-1.000000
-1.000000
-1.000000
-1.000000
-1.000000
-0.999999
-0.999999
-0.999998
-0.999997
-0.999995
-0.999994
-0.999991
-0.999985
-0.999980
-0.999974
-0.999965
-0.999955
-0.999942
-0.999926
-0.999906
-0.999884
-0.999856
-0.999822
-0.999784
-0.999739
-0.999684
-0.999621
-0.999549
-0.999467
-0.999373
-0.999262
-0.999138
-0.998999
-0.998843
-0.998663
-0.998461
-0.998236
-0.997988
-0.997714
-0.997402
-0.997058
-0.996681
-0.996270
-0.995813
-0.995308
-0.994759
-0.994163
-0.993519
-0.992801
-0.992026
-0.991190
-0.990292
-0.989317
-0.988254
-0.987115
-0.985751
-0.984010
-0.982552
-0.980994
-0.979337
-0.977578
-0.975700
-0.973678
-0.971538
-0.969275
-0.966886
-0.964329
-0.961617
-0.958762
-0.955759
-0.952595
-0.949219
-0.945678
-0.941967
-0.938081
-0.933976
-0.929653
-0.925137
-0.920426
-0.915513
-0.910313
-0.904898
-0.899265
-0.893411
-0.887294
-0.880888
-0.874241
-0.867353
-0.860221
-0.852744
-0.845001
-0.837000
-0.828736
-0.820166
-0.811250
-0.802060
-0.792591
-0.782564
-0.768986
-0.757745
-0.746878
-0.735718
-0.724249
-0.712375
-0.700203
-0.687732
-0.674963
-0.661822
-0.648327
-0.634533
-0.620438
-0.606040
-0.591228
-0.576111
-0.560698
-0.544993
-0.528946
-0.512541
-0.495854
-0.478882
-0.461625
-0.444008
-0.426100
-0.407928
-0.389496
-0.370778
-0.351735
-0.332455
-0.312938
-0.293188
-0.273156
-0.252888
-0.232409
-0.211730
-0.190855
-0.169732
-0.148446
-0.126999
-0.105396
-0.083615
-0.055514
-0.030208
-0.008005
0.014300
0.036722
0.059200
0.081734
0.104313
0.126891
0.149537
0.172194
0.194825
0.217403
0.239981
0.262500
0.284925
0.307253
0.329519
0.351641
0.373650
0.395519
0.417225
0.438787
0.460100
0.481228
0.502169
0.522872
0.543200
0.563300
0.583175
0.602806
0.622025
0.640916
0.659481
0.677687
0.695500
0.712922
0.729950
0.746584
0.762825
0.778606
0.793837
0.811478
0.829000
0.842725
0.855850
0.868441
0.880562
0.892203
0.903219
0.913587
0.923500
0.932878
0.941650
0.949775
0.957275
0.964253
0.970687
0.976469
0.981500
0.985969
0.989875
0.993209
0.995787
0.997709
0.999025
0.999766
1.000000
0.999297
0.998031
0.996203
0.993800
0.990675
0.986931
0.982541
0.977550
0.972050
0.965800
0.958897
0.951450
0.943481
0.934888
0.925647
0.915850
0.904169
0.889869
0.878228
0.865963
0.853216
0.840000
0.826250
0.811975
0.797200
0.781981
0.766369
0.750275
0.733722
0.716775
0.699434
0.681700
0.663575
0.645056
0.626213
0.607088
0.587634
0.567838
0.547759
0.527400
0.506766
0.485906
0.464809
0.443525
0.422072
0.400431
0.378575
0.356600
0.334513
0.312313
0.289969
0.267500
0.245000
0.222481
0.199903
0.177250
0.154594
0.131969
0.108481
0.078325
0.054600
0.032144
0.009761
-0.012520
-0.034692
-0.056757
-0.078705
-0.100525
-0.122181
-0.143659
-0.164971
-0.186115
-0.207089
-0.227807
-0.248312
-0.268615
-0.288709
-0.308553
-0.328109
-0.347430
-0.366507
-0.385331
-0.403838
-0.422053
-0.440002
-0.457684
-0.475074
-0.492090
-0.508824
-0.525271
-0.541427
-0.557231
-0.572688
-0.587847
-0.602707
-0.617270
-0.631418
-0.645263
-0.658804
-0.672041
-0.684924
-0.701017
-0.714778
-0.726560
-0.738043
-0.749129
-0.759907
-0.770391
-0.780585
-0.790460
-0.799976
-0.809210
-0.818169
-0.826857
-0.835193
-0.843235
-0.851017
-0.858542
-0.865800
-0.872728
-0.879413
-0.885857
-0.892062
-0.897991
-0.903658
-0.909108
-0.914343
-0.919367
-0.924110
-0.928656
-0.933010
-0.937175
-0.941128
-0.944866
-0.948434
-0.951836
-0.955077
-0.958112
-0.960990
-0.963724
-0.966319
-0.968764
-0.971047
-0.973631
-0.976077
-0.977952
-0.979690
-0.981317
-0.982846
-0.984282
-0.985623
-0.986853
-0.988004
-0.989079
-0.990081
-0.991000
-0.991845
-0.992629
-0.993356
-0.994029
-0.994632
-0.995189
-0.995701
-0.996171
-0.996596
-0.996977
-0.997326
-0.997644
-0.997932
-0.998184
-0.998412
-0.998618
-0.998803
-0.998967
-0.999109
-0.999236
-0.999348
-0.999448
-0.999532
-0.999606
-0.999670
-0.999727
-0.999775
-0.999815
-0.999848
-0.999880
-0.999911
-0.999929
-0.999944
-0.999957
-0.999967
-0.999975
-0.999981
-0.999986
-0.999990
-0.999993
-0.999995
-0.999996
-0.999997
-0.999998
-0.999999
-1.000000
-1.000000
-1.000000
-1.000000
-1.000000
-1.000000
-1.000000
-1.000000
-1.000000
-1.000000
-1.000000
-1.000000
-1.000000
-1.000000
-1.000000
-1.000000
-1.000000
-1.000000
-1.000000
-1.000000
-1.000000
-1.000000
-0.999999
-0.999999
-0.999998
-0.999998
-0.999997
-0.999994
-0.999991
-0.999988
-0.999984
-0.999979
-0.999971
-0.999962
-0.999951
-0.999938
-0.999921
-0.999901
-0.999876
-0.999846
-0.999813
-0.999771
-0.999722
-0.999666
-0.999602
-0.999528
-0.999440
-0.999340
-0.999228
-0.999102
-0.998956
-0.998790
-0.998605
-0.998399
-0.998172
-0.997910
-0.997622
-0.997304
-0.996956
-0.996569
-0.996138
-0.995667
-0.995155
-0.994599
-0.993981
-0.993307
-0.992580
-0.991796
-0.990945
-0.989703
-0.988558
-0.987448
-0.986262
-0.984971
-0.983584
-0.982105
-0.980531
-0.978854
-0.977038
-0.975111
-0.973071
-0.970912
-0.968602
-0.966142
-0.963547
-0.960813
-0.957936
-0.954851
-0.951609
-0.948207
-0.944639
-0.940873
-0.936890
-0.932724
-0.928371
-0.923827
-0.919017
-0.913992
-0.908757
-0.903308
-0.897615
-0.891640
-0.885430
-0.878984
-0.872301
-0.865308
-0.858041
-0.850514
-0.842727
-0.834672
-0.826257
-0.815522
-0.804702
-0.795336
-0.785632
-0.775588
-0.765256
-0.754636
-0.743730
-0.732410
-0.720791
-0.708871
-0.696650
-0.684087
-0.671154
-0.657916
-0.644375
-0.630530
-0.616288
-0.601725
-0.586863
-0.571702
-0.556209
-0.540343
-0.524185
-0.507737
-0.491003
-0.473909
-0.456502
-0.438823
-0.420876
-0.402649
-0.384070
-0.365243
-0.346168
-0.326848
-0.307246
-0.287376
-0.267283
-0.246978
-0.226470
-0.205689
-0.184722
-0.160434
-0.133108
-0.111529
-0.089786
-0.067908
-0.045905
-0.023790
-0.001540
0.020781
0.043200
0.065716
0.088294
0.110872
0.133450
0.156056
0.178712
0.201369
0.223963
0.246500
0.268981
0.291403
0.313750
0.335987
0.358081
0.380025
0.401900
0.423513
0.444944
0.466206
0.487300
0.508159
0.528737
0.549069
0.569163
0.588928
0.608350
0.627491
0.646325
0.664822
0.682869
0.700559
0.717912
0.735975
0.757850
0.774119
0.789550
0.804559
0.819119
0.833103
0.846525
0.859522
0.872069
0.884022
0.895375
0.906225
0.916537
0.926306
0.935525
0.944022
0.951988
0.959425
0.966300
0.972394
0.977925
0.982859
0.987200
0.990950
0.993944
0.996366
0.998200
0.999419
0.999887
0.999703
0.998937
0.997609
0.995656
0.992913
0.989600
0.985725
0.981281
0.976047
0.970188
0.963806
0.956881
0.949303
0.938200
0.928278
0.918700
0.908606
0.897825
0.886519
0.874675
0.862312
0.849500
0.836063
0.822119
0.807703
0.792850
0.777537
0.761744
0.745509
0.728850
0.711800
0.694300
0.676444
0.658250
0.639703
0.620719
0.601447
0.581850
0.561972
0.541869
0.521478
0.500775
0.479831
0.458681
0.437353
0.415800
0.394078
0.372219
0.350237
0.328050
0.305797
0.283444
0.261000
0.238500
0.215922
0.187888
0.161031
0.138375
0.115719
0.093131
0.070600
0.048100
0.025607
0.003295
-0.018952
-0.041107
-0.063153
-0.085067
-0.106816
-0.128415
-0.149862
-0.171156
-0.192226
-0.213090
-0.233764
-0.254244
-0.274509
-0.294483
-0.314226
-0.333741
-0.353028
-0.372013
-0.390702
-0.409133
-0.427304
-0.445210
-0.462741
-0.479997
-0.496970
-0.513658
-0.530017
-0.546019
-0.561723
-0.577132
-0.592248
-0.606959
-0.621362
-0.637635
-0.655024
-0.668344
-0.681284
-0.693915
-0.706242
-0.718272
-0.729929
-0.741248
-0.752271
-0.763001
-0.773423
-0.783463
-0.793215
-0.802687
-0.811882
-0.820734
-0.829270
-0.837537
-0.845538
-0.853280
-0.860663
-0.867798
-0.874689
-0.881339
-0.887706
-0.893784
-0.899639
-0.905273
-0.910687
-0.915818
-0.920731
-0.925444
-0.929959
-0.934261
-0.938326
-0.942212
-0.945923
-0.949464
-0.952796
-0.955952
-0.958956
-0.962017
-0.965579
-0.968074
-0.970405
-0.972611
-0.974695
-0.976639
-0.978455
-0.980166
-0.981777
-0.983290
-0.984677
-0.985977
-0.987194
-0.988333
-0.989383
-0.990348
-0.991246
-0.992082
-0.992856
-0.993556
-0.994201
-0.994797
-0.995346
-0.995846
-0.996295
-0.996707
-0.997083
-0.997426
-0.997730
-0.998004
-0.998252
-0.998476
-0.998677
-0.998852
-0.999008
-0.999148
-0.999272
-0.999379
-0.999472
-0.999554
-0.999627
-0.999689
-0.999756
-0.999803
-0.999839
-0.999870
-0.999896
-0.999916
-0.999933
-0.999948
-0.999960
-0.999970
-0.999977
-0.999983
-0.999988
-0.999991
-0.999993
-0.999996
-0.999997
-0.999998
-0.999999
-0.999999
-0.999999
-1.000000
-1.000000
-1.000000
-1.000000
-1.000000
-1.000000
-1.000000
-1.000000
-1.000000
-1.000000
-1.000000
-1.000000
-1.000000
-1.000000
-1.000000
-1.000000
-1.000000
-1.000000
-1.000000
-1.000000
-1.000000
-0.999999
-0.999999
-0.999998
-0.999997
-0.999996
-0.999994
-0.999991
-0.999988
-0.999982
-0.999976
-0.999969
-0.999959
-0.999947
-0.999933
-0.999915
-0.999893
-0.999868
-0.999837
-0.999801
-0.999758
-0.999708
-0.999650
-0.999581
-0.999502
-0.999412
-0.999310
-0.999194
-0.999059
-0.998908
-0.998739
-0.998551
-0.998336
-0.998095
-0.997828
-0.997536
-0.997211
-0.996845
-0.996444
-0.996006
-0.995530
-0.994999
-0.994418
-0.993665
-0.992796
-0.992032
-0.991187
-0.990278
-0.989301
-0.988255
-0.987117
-0.985886
-0.984572
-0.983170
-0.981678
-0.980051
-0.978323
-0.976489
-0.974545
-0.972467
-0.970242
-0.967891
-0.965409
-0.962794
-0.959991
-0.957032
-0.953922
-0.950655
-0.947211
-0.943550
-0.939717
-0.935706
-0.931511
-0.927076
-0.922423
-0.917570
-0.912512
-0.907233
-0.901665
-0.895880
-0.889866
-0.883616
-0.877085
-0.870272
-0.863212
-0.855172
-0.845000
-0.836961
-0.828646
-0.820063
-0.811212
-0.802041
-0.792525
-0.782723
-0.772635
-0.762259
-0.751494
-0.740425
-0.729059
-0.717390
-0.705390
-0.693009
-0.680330
-0.667350
-0.654066
-0.640394
-0.626385
-0.612076
-0.597467
-0.582537
-0.567217
-0.551600
-0.535688
-0.519483
-0.502929
-0.486039
-0.468867
-0.451419
-0.433700
-0.415606
-0.397248
-0.378633
-0.359765
-0.340609
-0.321157
-0.301477
-0.281573
-0.261169
-0.233904
-0.211572
-0.190675
-0.169595
-0.148322
-0.126847
-0.105220
-0.083452
-0.061556
-0.039501
-0.017327
0.004937
0.027281
0.049703
0.072275
0.094853
0.117431
0.140019
0.162675
0.185331
0.207944
0.230500
0.253000
0.275500
0.297887
0.320197
0.342425
0.364456
0.386350
0.408131
0.429775
0.451247
0.472419
0.493412
0.514163
0.534663
0.554975
0.574928
0.594600
0.613962
0.633000
0.651750
0.674875
0.695641
0.713087
0.730119
0.746700
0.762891
0.778656
0.793981
0.808825
0.823144
0.837013
0.850409
0.863300
0.875566
0.887325
0.898578
0.909325
0.919481
0.929019
0.938003
0.946425
0.954288
0.961475
0.968009
0.974000
0.979453
0.984219
0.988337
0.991850
0.994744
0.997025
0.998587
0.999525
0.999859
0.999594
0.998734
0.997125
0.994900
0.992056
0.988612
0.984550
0.978256
0.971931
0.965719
0.959000
0.951500
0.943438
0.934813
0.925638
0.915872
0.905488
0.894550
0.883100
0.871197
0.858619
0.845566
0.832025
0.818009
0.803556
0.788456
0.772950
0.757050
0.740756
0.723959
0.706725
0.689138
0.671213
0.652931
0.634200
0.615131
0.595788
0.576200
0.556200
0.535938
0.515450
0.494738
0.473800
0.452550
0.431131
0.409544
0.387788
0.365834
0.343744
0.321587
0.296925
0.267300
0.244800
0.222300
0.199725
0.177069
0.154413
0.131828
0.109200
0.086600
0.064100
0.041600
0.019162
-0.003174
-0.025402
-0.047535
-0.069518
-0.091377
-0.113101
-0.134677
-0.156068
-0.177268
-0.198288
-0.219122
-0.239770
-0.260137
-0.280291
-0.300227
-0.319941
-0.339387
-0.358536
-0.377439
-0.396090
-0.414482
-0.432529
-0.450291
-0.467775
-0.484980
-0.501878
-0.518410
-0.534655
-0.550610
-0.566672
-0.586954
-0.602798
-0.617312
-0.631524
-0.645414
-0.658907
-0.672097
-0.684983
-0.697566
-0.709785
-0.721656
-0.733224
-0.744493
-0.755470
-0.766040
-0.776324
-0.786320
-0.796030
-0.805405
-0.814450
-0.823216
-0.831707
-0.839935
-0.847810
-0.855412
-0.862759
-0.869854
-0.876674
-0.883186
-0.889465
-0.895514
-0.901334
-0.906871
-0.912168
-0.917256
-0.922137
-0.926806
-0.931216
-0.935437
-0.939475
-0.943332
-0.946978
-0.951342
-0.955070
-0.958131
-0.961041
-0.963751
-0.966323
-0.968762
-0.971072
-0.973238
-0.975259
-0.977168
-0.978967
-0.980662
-0.982224
-0.983687
-0.985061
-0.986347
-0.987542
-0.988639
-0.989663
-0.990617
-0.991506
-0.992313
-0.993058
-0.993747
-0.994383
-0.994969
-0.995493
-0.995976
-0.996419
-0.996824
-0.997187
-0.997513
-0.997811
-0.998080
-0.998324
-0.998536
-0.998727
-0.998898
-0.999052
-0.999186
-0.999302
-0.999423
-0.999533
-0.999609
-0.999672
-0.999726
-0.999774
-0.999815
-0.999849
-0.999878
-0.999902
-0.999922
-0.999939
-0.999952
-0.999963
-0.999972
-0.999979
-0.999985
-0.999989
-0.999992
-0.999994
-0.999996
-0.999998
-0.999999
-0.999999
-0.999999
-1.000000
-1.000000
-1.000000
-1.000000
-1.000000
-1.000000
-1.000000
-1.000000
-1.000000
-1.000000
-1.000000
-1.000000
-1.000000
-1.000000
-1.000000
-1.000000
-1.000000
-1.000000
-1.000000
-1.000000
-1.000000
-1.000000
-0.999999
-0.999999
-0.999998
-0.999996
-0.999995
-0.999993
-0.999990
-0.999986
-0.999981
-0.999975
-0.999966
-0.999956
-0.999943
-0.999928
-0.999909
-0.999887
-0.999859
-0.999827
-0.999789
-0.999745
-0.999692
-0.999630
-0.999559
-0.999478
-0.999385
-0.999277
-0.999155
-0.999017
-0.998864
-0.998687
-0.998488
-0.998267
-0.998022
-0.997751
-0.997443
-0.997104
-0.996732
-0.996306
-0.995692
-0.995150
-0.994586
-0.993975
-0.993314
-0.992578
-0.991784
-0.990928
-0.990009
-0.989012
-0.987925
-0.986761
-0.985517
-0.984190
-0.982745
-0.981200
-0.979558
-0.977813
-0.975951
-0.973945
-0.971822
-0.969577
-0.967206
-0.964667
-0.961975
-0.959140
-0.956158
-0.953016
-0.949663
-0.946145
-0.942458
-0.938597
-0.934518
-0.930221
-0.925732
-0.921049
-0.916165
-0.910994
-0.905610
-0.900008
-0.894186
-0.888100
-0.879780
-0.872214
-0.865245
-0.858028
-0.850481
-0.842655
-0.834565
-0.826210
-0.817562
-0.808554
-0.799275
-0.789718
-0.779873
-0.769662
-0.759126
-0.748298
-0.737177
-0.725747
-0.713920
-0.701795
-0.689368
-0.676638
-0.663536
-0.650087
-0.636335
-0.622282
-0.607930
-0.593157
-0.578079
-0.562709
-0.547049
-0.531041
-0.514676
-0.498027
-0.481098
-0.463887
-0.446301
-0.428430
-0.410293
-0.391894
-0.373214
-0.354211
-0.330785
-0.307083
-0.287262
-0.267160
-0.246821
-0.226281
-0.205543
-0.184598
-0.163428
-0.142088
-0.120590
-0.098941
-0.077112
-0.055147
-0.033067
-0.010881
0.011400
0.033822
0.056300
0.078800
0.101325
0.123981
0.146637
0.169247
0.191850
0.214503
0.237081
0.259541
0.281963
0.304353
0.326619
0.348812
0.370850
0.392719
0.414425
0.435987
0.457363
0.478528
0.499469
0.520172
0.540575
0.560753
0.583237
0.608497
0.627638
0.646450
0.664894
0.682988
0.700800
0.718066
0.734937
0.751450
0.767600
0.783225
0.798300
0.812972
0.827225
0.841025
0.854150
0.866800
0.879000
0.890719
0.901813
0.912331
0.922300
0.931706
0.940556
0.948759
0.956337
0.963394
0.969906
0.975766
0.980875
0.985422
0.989406
0.992819
0.995475
0.997475
0.998913
0.999766
1.000000
0.999375
0.998244
0.996538
0.994025
0.989806
0.985725
0.981147
0.975975
0.970244
0.963837
0.956778
0.949175
0.941050
0.932300
0.922831
0.912850
0.902363
0.891369
0.879728
0.867525
0.854856
0.841719
0.828047
0.813850
0.799153
0.784013
0.768469
0.752375
0.735887
0.718975
0.701678
0.684100
0.665975
0.647513
0.628712
0.609588
0.590134
0.570406
0.550359
0.530025
0.509466
0.488606
0.467569
0.446325
0.424872
0.403231
0.374691
0.350050
0.327884
0.305613
0.283269
0.260800
0.238300
0.215763
0.193106
0.170525
0.147894
0.125238
0.102591
0.080012
0.057500
0.035044
0.012657
-0.009640
-0.031828
-0.053908
-0.075872
-0.097709
-0.119388
-0.140889
-0.162225
-0.183392
-0.204390
-0.225132
-0.245672
-0.266006
-0.286127
-0.306009
-0.325590
-0.344940
-0.364053
-0.382923
-0.401462
-0.419714
-0.437698
-0.455413
-0.472843
-0.489897
-0.510384
-0.530097
-0.546164
-0.561868
-0.577229
-0.592294
-0.607061
-0.621530
-0.635577
-0.649320
-0.662763
-0.675906
-0.688695
-0.701113
-0.713232
-0.725053
-0.736575
-0.747708
-0.758526
-0.769050
-0.779284
-0.789206
-0.798762
-0.808035
-0.817030
-0.825750
-0.834125
-0.842206
-0.850027
-0.857589
-0.864878
-0.871838
-0.878554
-0.885032
-0.891275
-0.897236
-0.902936
-0.908416
-0.913680
-0.918734
-0.923504
-0.928078
-0.933054
-0.938369
-0.942265
-0.945947
-0.949462
-0.952812
-0.956001
-0.958987
-0.961818
-0.964507
-0.967059
-0.969462
-0.971704
-0.973824
-0.975828
-0.977718
-0.979471
-0.981111
-0.982654
-0.984103
-0.985457
-0.986698
-0.987859
-0.988945
-0.989957
-0.990886
-0.991739
-0.992532
-0.993267
-0.993947
-0.994556
-0.995119
-0.995637
-0.996113
-0.996543
-0.996930
-0.997283
-0.997604
-0.997896
-0.998153
-0.998384
-0.998593
-0.998790
-0.999007
-0.999148
-0.999271
-0.999379
-0.999475
-0.999556
-0.999626
-0.999688
-0.999741
-0.999787
-0.999825
-0.999857
-0.999885
-0.999908
-0.999927
-0.999942
-0.999955
-0.999965
-0.999974
-0.999980
-0.999985
-0.999989
-0.999992
-0.999995
-0.999996
-0.999997
-0.999998
-0.999999
-1.000000
-1.000000
-1.000000
-1.000000
-1.000000
-1.000000
-1.000000
-1.000000
-1.000000
-1.000000
-1.000000
-1.000000
-1.000000
-1.000000
-1.000000
-1.000000
-1.000000
-1.000000
-1.000000
-1.000000
-1.000000
-1.000000
-0.999999
-0.999999
-0.999998
-0.999997
-0.999996
-0.999994
-0.999992
-0.999989
-0.999985
-0.999980
-0.999973
-0.999963
-0.999952
-0.999940
-0.999923
-0.999903
-0.999879
-0.999850
-0.999817
-0.999777
-0.999729
-0.999674
-0.999611
-0.999538
-0.999452
-0.999354
-0.999243
-0.999119
-0.998976
-0.998813
-0.998630
-0.998427
-0.998203
-0.997945
-0.997583
-0.997203
-0.996844
-0.996447
-0.996003
-0.995519
-0.994993
-0.994423
-0.993787
-0.993097
-0.992352
-0.991549
-0.990677
-0.989722
-0.988696
-0.987597
-0.986422
-0.985143
-0.983768
-0.982302
-0.980742
-0.979079
-0.977277
-0.975366
-0.973342
-0.971200
-0.968909
-0.966467
-0.963891
-0.961176
-0.958320
-0.955256
-0.952037
-0.948657
-0.945113
-0.941371
-0.937414
-0.933274
-0.928947
-0.924430
-0.919648
-0.914652
-0.908558
-0.901637
-0.895871
-0.889818
-0.883535
-0.877016
-0.870254
-0.863184
-0.855832
-0.848224
-0.840356
-0.832216
-0.823715
-0.814939
-0.805891
-0.796569
-0.786898
-0.776897
-0.766612
-0.756035
-0.745160
-0.733879
-0.722305
-0.710432
-0.698256
-0.685733
-0.672838
-0.659640
-0.646140
-0.632342
-0.618139
-0.603621
-0.588801
-0.573681
-0.558236
-0.542409
-0.526290
-0.509881
-0.493186
-0.476131
-0.458770
-0.441129
-0.421739
-0.397403
-0.378505
-0.359599
-0.340446
-0.321048
-0.301369
-0.281427
-0.261264
-0.240890
-0.220320
-0.199476
-0.178453
-0.157252
-0.135881
-0.114327
-0.092600
-0.070742
-0.048760
-0.026661
-0.004434
0.017881
0.040300
0.062800
0.085300
0.107944
0.130550
0.153156
0.175812
0.198469
0.221062
0.243600
0.266081
0.288503
0.310850
0.333087
0.355212
0.377216
0.399013
0.420678
0.442188
0.463506
0.484600
0.512334
0.534781
0.555034
0.575050
0.594738
0.614081
0.633097
0.651800
0.670219
0.688187
0.705741
0.722938
0.739781
0.756188
0.772091
0.787550
0.802587
0.817225
0.831287
0.844850
0.857922
0.870487
0.882519
0.893950
0.904878
0.915269
0.925106
0.934325
0.942953
0.950988
0.958447
0.965400
0.971572
0.977181
0.982228
0.986713
0.990541
0.993612
0.996113
0.998025
0.999322
0.999869
0.999584
0.998625
0.997078
0.994969
0.991997
0.988500
0.984441
0.979769
0.974378
0.968362
0.961784
0.954644
0.946909
0.938500
0.929531
0.920000
0.909925
0.899300
0.888019
0.876219
0.863934
0.851200
0.837762
0.823931
0.809637
0.794850
0.779538
0.763812
0.747656
0.731075
0.714100
0.696600
0.678744
0.660587
0.642119
0.623213
0.603947
0.584400
0.564572
0.544469
0.524078
0.503438
0.478875
0.452363
0.430956
0.409325
0.387578
0.365688
0.343638
0.321450
0.299131
0.276744
0.254300
0.231800
0.209222
0.186587
0.163931
0.141288
0.118709
0.096063
0.073500
0.051000
0.028506
0.006163
-0.016086
-0.038245
-0.060308
-0.082245
-0.104010
-0.125630
-0.147101
-0.168417
-0.189511
-0.210405
-0.231107
-0.251609
-0.271898
-0.291903
-0.311682
-0.331234
-0.350552
-0.369568
-0.388294
-0.406765
-0.426626
-0.450470
-0.467915
-0.485079
-0.501959
-0.518552
-0.534818
-0.550719
-0.566332
-0.581650
-0.596665
-0.611282
-0.625584
-0.639585
-0.653283
-0.666651
-0.679622
-0.692295
-0.704669
-0.716745
-0.728432
-0.739795
-0.750861
-0.761632
-0.772101
-0.782180
-0.791972
-0.801479
-0.810708
-0.819606
-0.828177
-0.836479
-0.844519
-0.852300
-0.859722
-0.866891
-0.873813
-0.880494
-0.886892
-0.893009
-0.898897
-0.904560
-0.910071
-0.916886
-0.922155
-0.926804
-0.931256
-0.935498
-0.939504
-0.943333
-0.946989
-0.950476
-0.953756
-0.956862
-0.959817
-0.962626
-0.965285
-0.967762
-0.970110
-0.972333
-0.974434
-0.976394
-0.978225
-0.979951
-0.981575
-0.983102
-0.984501
-0.985813
-0.987042
-0.988192
-0.989252
-0.990226
-0.991134
-0.991978
-0.992761
-0.993468
-0.994120
-0.994723
-0.995278
-0.995784
-0.996238
-0.996655
-0.997036
-0.997384
-0.997692
-0.998035
-0.998321
-0.998538
-0.998732
-0.998900
-0.999051
-0.999186
-0.999305
-0.999409
-0.999498
-0.999577
-0.999646
-0.999706
-0.999755
-0.999798
-0.999835
-0.999866
-0.999893
-0.999914
-0.999932
-0.999947
-0.999959
-0.999969
-0.999976
-0.999982
-0.999987
-0.999991
-0.999993
-0.999995
-0.999997
-0.999998
-0.999999
-0.999999
-0.999999
-1.000000
-1.000000
-1.000000
-1.000000
-1.000000
-1.000000
-1.000000
-1.000000
-1.000000
-1.000000
-1.000000
-1.000000
-1.000000
-1.000000
-1.000000
-1.000000
-1.000000
-1.000000
-1.000000
-1.000000
-1.000000
-0.999999
-0.999999
-0.999998
-0.999997
-0.999996
-0.999994
-0.999991
-0.999988
-0.999983
-0.999977
-0.999970
-0.999960
-0.999949
-0.999935
-0.999917
-0.999896
-0.999871
-0.999842
-0.999806
-0.999763
-0.999714
-0.999658
-0.999591
-0.999513
-0.999424
-0.999325
-0.999210
-0.999077
-0.998928
-0.998741
-0.998490
-0.998267
-0.998019
-0.997744
-0.997442
-0.997107
-0.996730
-0.996317
-0.995867
-0.995377
-0.994833
-0.994236
-0.993590
-0.992891
-0.992134
-0.991299
-0.990398
-0.989431
-0.988395
-0.987268
-0.986049
-0.984747
-0.983358
-0.981878
-0.980266
-0.978552
-0.976733
-0.974805
-0.972743
-0.970535
-0.968202
-0.965740
-0.963143
-0.960360
-0.957422
-0.954333
-0.951089
-0.947667
-0.944031
-0.940222
-0.936236
-0.931946
-0.926008
-0.921003
-0.916085
-0.910960
-0.905612
-0.899977
-0.894117
-0.888028
-0.881707
-0.875097
-0.868199
-0.861058
-0.853668
-0.846020
-0.838012
-0.829734
-0.821190
-0.812379
-0.803246
-0.793763
-0.784002
-0.773958
-0.763621
-0.752903
-0.741869
-0.730541
-0.718919
-0.706966
-0.694625
-0.681985
-0.669044
-0.655800
-0.642175
-0.628213
-0.613946
-0.599378
-0.584495
-0.569207
-0.553632
-0.537763
-0.521598
-0.505082
-0.483428
-0.463709
-0.446172
-0.428360
-0.410180
-0.391742
-0.373045
-0.354093
-0.334858
-0.315335
-0.295580
-0.275603
-0.255411
-0.234934
-0.214256
-0.193386
-0.172330
-0.151080
-0.129629
-0.108025
-0.086278
-0.064397
-0.042358
-0.020200
0.002048
0.024381
0.046803
0.069300
0.091853
0.114462
0.137119
0.159775
0.182366
0.204988
0.227600
0.250100
0.272600
0.294987
0.317297
0.339538
0.361647
0.383550
0.409644
0.436150
0.457544
0.478638
0.499553
0.520262
0.540731
0.560887
0.580756
0.600350
0.619634
0.638587
0.657181
0.675400
0.693281
0.710825
0.728012
0.744600
0.760844
0.776687
0.792081
0.806925
0.821309
0.835256
0.848731
0.861700
0.874044
0.885881
0.897213
0.908025
0.918181
0.927788
0.936850
0.945350
0.953291
0.960556
0.967228
0.973300
0.978784
0.983706
0.987837
0.991400
0.994625
0.997606
0.998934
0.999700
0.999878
0.999438
0.998344
0.996500
0.994094
0.991094
0.987484
0.983187
0.978234
0.972675
0.966541
0.959900
0.952478
0.944494
0.935947
0.926850
0.917163
0.906856
0.895997
0.884625
0.872800
0.860300
0.847266
0.833762
0.819825
0.805450
0.790428
0.775000
0.759150
0.742863
0.726144
0.708988
0.691478
0.673613
0.655331
0.636600
0.617584
0.598288
0.577903
0.551262
0.529872
0.509306
0.488516
0.467500
0.446172
0.424675
0.403044
0.381288
0.359334
0.337175
0.314941
0.292650
0.270300
0.247800
0.225241
0.202625
0.179984
0.157406
0.134756
0.112100
0.089500
0.067000
0.044500
0.022063
-0.000282
-0.022527
-0.044684
-0.066683
-0.088558
-0.110300
-0.131900
-0.153314
-0.174537
-0.195581
-0.216440
-0.237120
-0.257518
-0.277703
-0.297671
-0.317416
-0.336893
-0.361622
-0.383008
-0.401575
-0.419888
-0.437849
-0.455519
-0.472914
-0.490031
-0.506836
-0.523281
-0.539435
-0.555294
-0.570855
-0.586042
-0.600899
-0.615453
-0.629705
-0.643642
-0.657175
-0.670404
-0.683332
-0.695961
-0.708219
-0.720129
-0.731741
-0.743057
-0.754080
-0.764689
-0.775012
-0.785048
-0.794796
-0.804210
-0.813287
-0.822094
-0.830627
-0.838887
-0.846801
-0.854442
-0.861824
-0.868952
-0.875811
-0.882354
-0.889940
-0.897259
-0.903009
-0.908476
-0.913705
-0.918726
-0.923542
-0.928147
-0.932495
-0.936657
-0.940636
-0.944437
-0.948028
-0.951425
-0.954663
-0.957746
-0.960676
-0.963406
-0.965998
-0.968455
-0.970783
-0.972966
-0.975003
-0.976927
-0.978742
-0.980451
-0.982027
-0.983503
-0.984889
-0.986187
-0.987393
-0.988501
-0.989535
-0.990498
-0.991395
-0.992212
-0.992964
-0.993661
-0.994305
-0.994896
-0.995427
-0.995915
-0.996415
-0.996936
-0.997289
-0.997606
-0.997893
-0.998154
-0.998391
-0.998596
-0.998780
-0.998946
-0.999094
-0.999223
-0.999335
-0.999434
-0.999522
-0.999600
-0.999664
-0.999719
-0.999768
-0.999810
-0.999845
-0.999874
-0.999899
-0.999919
-0.999937
-0.999950
-0.999962
-0.999971
-0.999978
-0.999984
-0.999988
-0.999991
-0.999994
-0.999996
-0.999997
-0.999998
-0.999999
-0.999999
-1.000000
-1.000000
-1.000000
-1.000000
-1.000000
-1.000000
-1.000000
-1.000000
-1.000000
-1.000000
-1.000000
-1.000000
-1.000000
-1.000000
-1.000000
-1.000000
-1.000000
-1.000000
-1.000000
-1.000000
-1.000000
-1.000000
-0.999999
-0.999999
-0.999998
-0.999997
-0.999995
-0.999993
-0.999990
-0.999987
-0.999982
-0.999975
-0.999968
-0.999958
-0.999945
-0.999930
-0.999912
-0.999890
-0.999863
-0.999831
-0.999794
-0.999751
-0.999699
-0.999638
-0.999569
-0.999490
-0.999398
-0.999255
-0.999116
-0.998973
-0.998813
-0.998631
-0.998425
-0.998196
-0.997944
-0.997664
-0.997346
-0.996997
-0.996614
-0.996196
-0.995732
-0.995219
-0.994661
-0.994057
-0.993403
-0.992676
-0.991890
-0.991043
-0.990133
-0.989145
-0.988068
-0.986916
-0.985684
-0.984369
-0.982936
-0.981405
-0.979776
-0.978046
-0.976199
-0.974210
-0.972103
-0.969875
-0.967522
-0.965002
-0.962330
-0.959515
-0.956554
-0.953434
-0.950104
-0.945764
-0.941323
-0.937405
-0.933267
-0.928909
-0.924358
-0.919610
-0.914660
-0.909421
-0.903967
-0.898293
-0.892395
-0.886239
-0.879787
-0.873098
-0.866167
-0.858989
-0.851466
-0.843675
-0.835624
-0.827308
-0.818699
-0.809730
-0.800490
-0.790972
-0.781166
-0.770994
-0.760504
-0.749718
-0.738638
-0.727255
-0.715467
-0.703381
-0.690994
-0.678303
-0.665249
-0.651840
-0.638131
-0.624123
-0.609810
-0.595076
-0.580043
-0.562392
-0.542314
-0.526212
-0.509760
-0.493021
-0.475998
-0.458693
-0.441021
-0.423064
-0.404845
-0.386367
-0.367601
-0.348519
-0.329195
-0.309634
-0.289844
-0.269766
-0.249456
-0.228943
-0.208233
-0.187326
-0.166172
-0.144854
-0.123376
-0.101744
-0.079948
-0.057993
-0.035926
-0.013758
0.008500
0.030922
0.053400
0.075900
0.098425
0.121081
0.143669
0.166294
0.188925
0.211503
0.234081
0.256600
0.279062
0.302938
0.332625
0.355341
0.377350
0.399219
0.420919
0.442403
0.463638
0.484728
0.505650
0.526275
0.546600
0.566700
0.586512
0.606006
0.625225
0.644050
0.662538
0.680687
0.698500
0.715844
0.732794
0.749350
0.765512
0.781216
0.796369
0.811119
0.825425
0.839231
0.852512
0.865259
0.877500
0.889234
0.900406
0.910931
0.920950
0.930462
0.939462
0.947744
0.955400
0.962494
0.969044
0.975059
0.981750
0.986662
0.990444
0.993700
0.996200
0.997978
0.999181
0.999822
0.999900
0.999119
0.997775
0.995834
0.993300
0.990175
0.986225
0.981741
0.976700
0.971044
0.964638
0.957697
0.950175
0.942066
0.933394
0.924075
0.914200
0.903791
0.892875
0.881313
0.869188
0.856556
0.843438
0.829844
0.815650
0.801059
0.786013
0.770478
0.754462
0.738053
0.721219
0.703978
0.686400
0.668275
0.645369
0.623078
0.603875
0.584344
0.564469
0.544313
0.523925
0.503362
0.482425
0.461309
0.439988
0.418456
0.396737
0.374875
0.352900
0.330784
0.308513
0.286169
0.263700
0.241200
0.218681
0.196103
0.173450
0.150794
0.128169
0.105591
0.083013
0.060434
0.037944
0.015550
-0.006770
-0.028965
-0.051059
-0.073042
-0.094901
-0.116597
-0.138113
-0.159474
-0.180670
-0.201691
-0.222464
-0.243030
-0.266594
-0.292061
-0.311866
-0.331376
-0.350650
-0.369682
-0.388467
-0.406928
-0.425095
-0.442994
-0.460621
-0.477957
-0.494925
-0.511607
-0.528002
-0.544109
-0.559851
-0.575259
-0.590366
-0.605172
-0.619680
-0.633774
-0.647558
-0.661040
-0.674224
-0.687060
-0.699524
-0.711685
-0.723547
-0.735117
-0.746281
-0.757142
-0.767709
-0.777982
-0.787943
-0.797537
-0.806850
-0.815884
-0.824643
-0.833057
-0.841178
-0.849033
-0.857197
-0.866892
-0.873872
-0.880511
-0.886911
-0.893077
-0.898968
-0.904593
-0.910001
-0.915198
-0.920185
-0.924890
-0.929401
-0.933720
-0.937852
-0.941773
-0.945479
-0.949017
-0.952389
-0.955601
-0.958608
-0.961460
-0.964169
-0.966739
-0.969160
-0.971419
-0.973557
-0.975576
-0.977482
-0.979250
-0.980904
-0.982460
-0.983922
-0.985288
-0.986541
-0.987713
-0.988809
-0.989832
-0.990769
-0.991631
-0.992432
-0.993175
-0.993863
-0.994670
-0.995277
-0.995782
-0.996245
-0.996663
-0.997038
-0.997381
-0.997693
-0.997977
-0.998225
-0.998449
-0.998651
-0.998832
-0.998992
-0.999132
-0.999256
-0.999365
-0.999463
-0.999545
-0.999618
-0.999681
-0.999735
-0.999782
-0.999821
-0.999854
-0.999882
-0.999905
-0.999925
-0.999940
-0.999954
-0.999964
-0.999973
-0.999980
-0.999985
-0.999989
-0.999992
-0.999995
-0.999996
-0.999997
-0.999998
-0.999999
-0.999999
-1.000000
-1.000000
-1.000000
-1.000000
-1.000000
-1.000000
-1.000000
-1.000000
-1.000000
-1.000000
-1.000000
-1.000000
-1.000000
-1.000000
-1.000000
-1.000000
-1.000000
-1.000000
-1.000000
-1.000000
-1.000000
-0.999999
-0.999999
-0.999998
-0.999998
-0.999997
-0.999994
-0.999992
-0.999989
-0.999985
-0.999980
-0.999974
-0.999965
-0.999954
-0.999941
-0.999925
-0.999906
-0.999883
-0.999854
-0.999822
-0.999782
-0.999735
-0.999670
-0.999590
-0.999514
-0.999425
-0.999323
-0.999207
-0.999078
-0.998930
-0.998760
-0.998572
-0.998362
-0.998131
-0.997865
-0.997571
-0.997247
-0.996893
-0.996500
-0.996062
-0.995584
-0.995064
-0.994500
-0.993872
-0.993189
-0.992451
-0.991656
-0.990794
-0.989848
-0.988833
-0.987744
-0.986580
-0.985312
-0.983950
-0.982497
-0.980950
-0.979302
-0.977515
-0.975620
-0.973611
-0.971486
-0.969213
-0.966789
-0.964232
-0.961260
-0.957433
-0.954320
-0.951049
-0.947617
-0.944019
-0.940221
-0.936205
-0.932006
-0.927618
-0.923037
-0.918191
-0.913128
-0.907854
-0.902367
-0.896638
-0.890617
-0.884365
-0.877877
-0.871147
-0.864108
-0.856794
-0.849224
-0.841394
-0.833284
-0.824822
-0.816091
-0.807083
-0.797795
-0.788170
-0.778210
-0.767959
-0.757418
-0.746590
-0.735356
-0.723818
-0.711983
-0.699853
-0.687368
-0.674519
-0.661368
-0.647913
-0.633961
-0.614984
-0.599244
-0.584326
-0.569112
-0.553573
-0.537653
-0.521440
-0.504940
-0.488158
-0.471010
-0.453555
-0.435829
-0.417833
-0.399551
-0.380933
-0.362055
-0.342932
-0.323572
-0.303924
-0.284013
-0.263881
-0.243537
-0.222990
-0.202177
-0.181179
-0.160002
-0.138655
-0.117124
-0.095421
-0.073577
-0.051605
-0.029521
-0.007294
0.014997
0.037400
0.059900
0.082400
0.104972
0.127600
0.150256
0.172906
0.195484
0.224125
0.250300
0.272781
0.295203
0.317475
0.339688
0.361781
0.383716
0.405513
0.427113
0.448544
0.469806
0.490900
0.511603
0.532137
0.552434
0.572462
0.592228
0.611581
0.630644
0.649425
0.667919
0.685887
0.703500
0.720775
0.737681
0.754087
0.770062
0.785600
0.800716
0.815425
0.829487
0.843113
0.856263
0.868906
0.881016
0.892525
0.903478
0.913931
0.923916
0.933213
0.944150
0.953300
0.960603
0.967400
0.973337
0.978769
0.983625
0.987875
0.991469
0.994375
0.996672
0.998375
0.999516
0.999906
0.999644
0.998800
0.997378
0.995269
0.992441
0.989000
0.984997
0.980475
0.975163
0.969225
0.962725
0.955663
0.948006
0.939600
0.930684
0.921263
0.911325
0.900700
0.889484
0.877762
0.865556
0.852900
0.839541
0.825731
0.811472
0.796775
0.781619
0.765844
0.749703
0.731350
0.708897
0.691319
0.673384
0.655113
0.636503
0.617519
0.598175
0.578550
0.558644
0.538463
0.517994
0.497275
0.476331
0.455163
0.433756
0.412200
0.390425
0.368519
0.346538
0.324350
0.302031
0.279644
0.257200
0.234700
0.212122
0.189488
0.166831
0.144188
0.121609
0.099031
0.076453
0.053900
0.031406
0.009063
-0.013204
-0.035386
-0.057469
-0.079414
-0.101202
-0.122845
-0.144337
-0.166229
-0.194338
-0.216585
-0.237224
-0.257662
-0.277881
-0.297815
-0.317524
-0.336999
-0.356232
-0.375170
-0.393819
-0.412207
-0.430331
-0.448190
-0.465667
-0.482867
-0.499789
-0.516429
-0.532733
-0.548681
-0.564331
-0.579685
-0.594747
-0.609411
-0.623754
-0.637794
-0.651531
-0.664937
-0.677956
-0.690675
-0.703093
-0.715209
-0.726943
-0.738346
-0.749451
-0.760262
-0.770770
-0.780887
-0.790718
-0.800268
-0.809542
-0.818471
-0.829409
-0.838901
-0.846855
-0.854550
-0.861886
-0.868974
-0.875819
-0.882421
-0.888742
-0.894787
-0.900603
-0.906195
-0.911570
-0.916662
-0.921539
-0.926215
-0.930694
-0.934962
-0.938994
-0.942848
-0.946528
-0.950038
-0.953341
-0.956468
-0.959444
-0.962273
-0.964951
-0.967448
-0.969814
-0.972054
-0.974172
-0.976147
-0.977993
-0.979734
-0.981372
-0.982912
-0.984324
-0.985648
-0.986889
-0.988048
-0.989119
-0.990103
-0.991184
-0.992215
-0.992980
-0.993669
-0.994305
-0.994892
-0.995433
-0.995926
-0.996368
-0.996773
-0.997143
-0.997480
-0.997778
-0.998047
-0.998291
-0.998511
-0.998708
-0.998879
-0.999032
-0.999169
-0.999291
-0.999395
-0.999486
-0.999567
-0.999637
-0.999699
-0.999749
-0.999793
-0.999830
-0.999862
-0.999890
-0.999912
-0.999930
-0.999945
-0.999957
-0.999967
-0.999975
-0.999982
-0.999987
-0.999990
-0.999993
-0.999995
-0.999997
-0.999998
-0.999999
-0.999999
-0.999999
-1.000000
-1.000000
-1.000000
-1.000000
-1.000000
-1.000000
-1.000000
-1.000000
-1.000000
-1.000000
-1.000000
-1.000000
-1.000000
-1.000000
-1.000000
-1.000000
-1.000000
-1.000000
-1.000000
-1.000000
-1.000000
-0.999999
-0.999999
-0.999998
-0.999997
-0.999996
-0.999994
-0.999992
-0.999989
-0.999984
-0.999978
-0.999971
-0.999962
-0.999951
-0.999937
-0.999920
-0.999900
-0.999874
-0.999834
-0.999794
-0.999749
-0.999699
-0.999640
-0.999569
-0.999488
-0.999396
-0.999292
-0.999173
-0.999035
-0.998881
-0.998708
-0.998517
-0.998297
-0.998052
-0.997781
-0.997483
-0.997152
-0.996780
-0.996373
-0.995928
-0.995444
-0.994906
-0.994316
-0.993677
-0.992985
-0.992237
-0.991409
-0.990518
-0.989561
-0.988535
-0.987419
-0.986211
-0.984920
-0.983543
-0.982077
-0.980479
-0.978779
-0.976976
-0.975063
-0.973017
-0.970144
-0.967482
-0.964977
-0.962336
-0.959506
-0.956520
-0.953382
-0.950087
-0.946612
-0.942921
-0.939055
-0.935010
-0.930782
-0.926312
-0.921623
-0.916733
-0.911637
-0.906320
-0.900709
-0.894883
-0.888830
-0.882541
-0.875963
-0.869102
-0.861996
-0.854639
-0.847030
-0.839053
-0.830818
-0.822314
-0.813535
-0.804441
-0.795004
-0.785280
-0.775273
-0.764983
-0.754303
-0.743315
-0.732030
-0.720447
-0.708533
-0.696238
-0.680860
-0.665130
-0.651792
-0.638065
-0.624001
-0.609638
-0.594974
-0.579989
-0.564615
-0.548943
-0.532979
-0.516727
-0.500118
-0.483173
-0.465951
-0.448453
-0.430680
-0.412539
-0.394134
-0.375472
-0.356559
-0.337363
-0.317872
-0.298149
-0.278203
-0.258042
-0.237597
-0.216944
-0.196097
-0.175066
-0.153848
-0.132413
-0.110825
-0.089093
-0.067229
-0.045213
-0.023066
-0.000834
0.021481
0.043903
0.066400
0.088953
0.114562
0.143819
0.166475
0.189131
0.211744
0.234300
0.256800
0.279300
0.301687
0.323962
0.346125
0.368156
0.390050
0.411784
0.433350
0.454747
0.475919
0.496853
0.517600
0.538131
0.558287
0.578228
0.597850
0.617162
0.636194
0.654866
0.673100
0.691022
0.708625
0.725812
0.742475
0.758744
0.774619
0.790091
0.805013
0.819475
0.833456
0.846953
0.860000
0.872422
0.884337
0.895747
0.907175
0.920769
0.930581
0.939456
0.947800
0.955581
0.962612
0.969050
0.974963
0.980338
0.985025
0.988994
0.992350
0.995116
0.997319
0.998803
0.999663
0.999878
0.999475
0.998537
0.996775
0.994447
0.991525
0.987994
0.983775
0.978900
0.973419
0.967363
0.960800
0.953456
0.945550
0.937081
0.928063
0.918453
0.908225
0.897444
0.886150
0.874400
0.861900
0.848984
0.835600
0.821725
0.807350
0.787656
0.770300
0.754322
0.737950
0.721075
0.703825
0.686197
0.668194
0.649834
0.631025
0.611931
0.592525
0.572800
0.552800
0.532537
0.512006
0.491216
0.470200
0.448950
0.427475
0.405844
0.384088
0.362134
0.340044
0.317841
0.295550
0.273200
0.250700
0.228141
0.205562
0.182969
0.160313
0.137656
0.115050
0.092472
0.069900
0.047400
0.024963
0.002606
-0.019659
-0.041823
-0.063845
-0.090658
-0.116731
-0.138284
-0.159651
-0.180815
-0.201800
-0.222603
-0.243220
-0.263548
-0.283663
-0.303556
-0.323225
-0.342631
-0.361735
-0.380591
-0.399195
-0.417540
-0.435540
-0.453249
-0.470683
-0.487839
-0.504682
-0.521167
-0.537360
-0.553261
-0.568868
-0.584095
-0.598990
-0.613587
-0.627884
-0.641861
-0.655440
-0.668716
-0.681687
-0.694356
-0.706653
-0.718608
-0.730263
-0.741617
-0.752680
-0.763328
-0.773690
-0.785171
-0.797622
-0.806951
-0.815942
-0.824657
-0.833103
-0.841283
-0.849111
-0.856666
-0.863966
-0.871015
-0.877788
-0.884260
-0.890495
-0.896501
-0.902284
-0.907781
-0.913039
-0.918089
-0.922934
-0.927567
-0.931941
-0.936128
-0.940133
-0.943959
-0.947573
-0.950994
-0.954254
-0.957357
-0.960309
-0.963059
-0.965670
-0.968146
-0.970492
-0.972691
-0.974745
-0.976684
-0.978514
-0.980238
-0.981827
-0.983316
-0.984714
-0.986102
-0.987701
-0.988817
-0.989828
-0.990770
-0.991647
-0.992444
-0.993177
-0.993857
-0.994484
-0.995061
-0.995578
-0.996053
-0.996489
-0.996888
-0.997245
-0.997566
-0.997858
-0.998123
-0.998362
-0.998570
-0.998757
-0.998925
-0.999075
-0.999207
-0.999321
-0.999422
-0.999511
-0.999590
-0.999655
-0.999713
-0.999762
-0.999805
-0.999841
-0.999871
-0.999896
-0.999917
-0.999935
-0.999949
-0.999960
-0.999969
-0.999977
-0.999983
-0.999988
-0.999992
-0.999995
-0.999996
-0.999998
-0.999999
-0.999999
-0.999999
-1.000000
-1.000000
-1.000000
-1.000000
-1.000000
-1.000000
-1.000000
-1.000000
-1.000000
-1.000000
-1.000000
-1.000000
-1.000000
-1.000000
-1.000000
-1.000000
-1.000000
-1.000000
-1.000000
-1.000000
-1.000000
-1.000000
-0.999999
-0.999999
-0.999998
-0.999997
-0.999995
-0.999994
-0.999991
-0.999987
-0.999982
-0.999976
-0.999969
-0.999959
-0.999943
-0.999925
-0.999906
-0.999883
-0.999855
-0.999821
-0.999782
-0.999737
-0.999682
-0.999619
-0.999546
-0.999464
-0.999369
-0.999258
-0.999133
-0.998992
-0.998836
-0.998655
-0.998452
-0.998227
-0.997978
-0.997702
-0.997389
-0.997044
-0.996666
-0.996253
-0.995794
-0.995287
-0.994736
-0.994139
-0.993492
-0.992772
-0.991994
-0.991156
-0.990256
-0.989277
-0.988211
-0.987069
-0.985849
-0.984545
-0.983126
-0.981608
-0.979708
-0.977507
-0.975625
-0.973598
-0.971453
-0.969184
-0.966790
-0.964227
-0.961509
-0.958648
-0.955638
-0.952468
-0.949085
-0.945537
-0.941819
-0.937926
-0.933813
-0.929482
-0.924958
-0.920238
-0.915317
-0.910108
-0.904684
-0.899042
-0.893179
-0.887046
-0.880631
-0.873977
-0.867078
-0.859931
-0.852454
-0.844699
-0.836683
-0.828404
-0.819826
-0.810903
-0.801700
-0.792216
-0.782450
-0.772325
-0.761875
-0.751133
-0.739166
-0.723939
-0.711908
-0.699727
-0.687246
-0.674461
-0.661305
-0.647801
-0.633994
-0.619884
-0.605470
-0.590642
-0.575516
-0.560095
-0.544380
-0.528318
-0.511904
-0.495204
-0.478220
-0.460955
-0.443322
-0.425404
-0.407220
-0.388773
-0.370039
-0.350995
-0.331705
-0.312176
-0.292417
-0.272378
-0.252095
-0.231609
-0.210926
-0.190036
-0.168912
-0.147620
-0.126166
-0.104556
-0.082775
-0.060843
-0.038790
-0.016634
0.005600
0.035444
0.060056
0.082600
0.105125
0.127781
0.150437
0.173047
0.195650
0.218300
0.240800
0.263300
0.285763
0.308153
0.330419
0.352541
0.374550
0.396419
0.418119
0.439603
0.460900
0.482028
0.502950
0.523575
0.543975
0.564100
0.583944
0.603506
0.622725
0.641616
0.660181
0.678387
0.696200
0.713622
0.730594
0.747184
0.763425
0.779206
0.794437
0.809219
0.823575
0.837531
0.850813
0.866706
0.881025
0.892603
0.903619
0.913987
0.923850
0.933178
0.941950
0.950075
0.957575
0.964512
0.970887
0.976669
0.981700
0.986169
0.990044
0.993309
0.995888
0.997744
0.999069
0.999822
0.999900
0.999275
0.998031
0.996169
0.993700
0.990575
0.986763
0.982341
0.977350
0.971847
0.965519
0.958656
0.951213
0.943181
0.934588
0.925275
0.915450
0.905119
0.894281
0.882797
0.870750
0.855922
0.839500
0.825750
0.811400
0.796600
0.781381
0.765769
0.749675
0.733056
0.716075
0.698756
0.681100
0.662897
0.644356
0.625512
0.606375
0.586844
0.567038
0.546959
0.526600
0.505966
0.485106
0.464009
0.442725
0.421272
0.399631
0.377775
0.355750
0.333613
0.311413
0.289069
0.266600
0.244100
0.221581
0.199003
0.176350
0.153694
0.131069
0.108491
0.085912
0.063334
0.040844
0.016370
-0.013380
-0.035552
-0.057611
-0.079551
-0.101365
-0.123021
-0.144485
-0.165791
-0.186930
-0.207888
-0.228599
-0.249102
-0.269398
-0.289479
-0.309323
-0.328864
-0.348170
-0.367237
-0.386059
-0.404552
-0.422756
-0.440694
-0.458360
-0.475735
-0.492743
-0.509464
-0.525898
-0.542045
-0.557834
-0.573282
-0.588428
-0.603275
-0.617830
-0.631963
-0.645792
-0.659321
-0.672549
-0.685416
-0.697926
-0.710129
-0.722030
-0.733784
-0.748644
-0.760315
-0.770787
-0.780973
-0.790841
-0.800341
-0.809565
-0.818513
-0.827186
-0.835506
-0.843539
-0.851313
-0.858830
-0.866080
-0.872993
-0.879662
-0.886097
-0.892300
-0.898214
-0.903873
-0.909314
-0.914540
-0.919556
-0.924290
-0.928828
-0.933174
-0.937332
-0.941277
-0.945007
-0.948568
-0.951964
-0.955198
-0.958226
-0.961098
-0.963827
-0.966417
-0.968857
-0.971133
-0.973287
-0.975323
-0.977245
-0.979027
-0.981108
-0.982903
-0.984335
-0.985673
-0.986899
-0.988047
-0.989118
-0.990118
-0.991034
-0.991877
-0.992659
-0.993384
-0.994054
-0.994655
-0.995209
-0.995719
-0.996188
-0.996611
-0.996991
-0.997339
-0.997655
-0.997942
-0.998194
-0.998421
-0.998626
-0.998810
-0.998973
-0.999114
-0.999240
-0.999352
-0.999451
-0.999535
-0.999608
-0.999672
-0.999728
-0.999776
-0.999816
-0.999849
-0.999878
-0.999902
-0.999923
-0.999942
-0.999957
-0.999967
-0.999975
-0.999981
-0.999986
-0.999990
-0.999993
-0.999995
-0.999996
-0.999997
-0.999998
-0.999999
-1.000000
-1.000000
-1.000000
-1.000000
-1.000000
-1.000000
-1.000000
-1.000000
-1.000000
-1.000000
-1.000000
-1.000000
-1.000000
-1.000000
-1.000000
-1.000000
-1.000000
-1.000000
-1.000000
-1.000000
-1.000000
-1.000000
-0.999999
-0.999999
-0.999998
-0.999998
-0.999997
-0.999995
-0.999993
-0.999990
-0.999985
-0.999978
-0.999971
-0.999962
-0.999951
-0.999937
-0.999920
-0.999900
-0.999875
-0.999845
-0.999811
-0.999769
-0.999720
-0.999664
-0.999599
-0.999525
-0.999437
-0.999336
-0.999223
-0.999096
-0.998950
-0.998783
-0.998597
-0.998391
-0.998162
-0.997899
-0.997610
-0.997291
-0.996942
-0.996554
-0.996121
-0.995648
-0.995134
-0.994576
-0.993955
-0.993280
-0.992550
-0.991763
-0.990910
-0.989974
-0.988968
-0.987890
-0.986701
-0.985001
-0.983528
-0.982046
-0.980469
-0.978787
-0.976966
-0.975034
-0.972989
-0.970825
-0.968510
-0.966045
-0.963444
-0.960704
-0.957820
-0.954729
-0.951480
-0.948071
-0.944496
-0.940723
-0.936733
-0.932559
-0.928198
-0.923644
-0.918827
-0.913793
-0.908549
-0.903093
-0.897396
-0.891406
-0.885185
-0.878731
-0.872039
-0.865032
-0.857749
-0.850214
-0.842423
-0.834353
-0.825930
-0.817232
-0.808262
-0.799019
-0.789425
-0.776635
-0.764851
-0.754222
-0.743300
-0.731964
-0.720330
-0.708401
-0.696176
-0.683590
-0.670640
-0.657392
-0.643840
-0.629980
-0.615722
-0.601149
-0.586275
-0.571100
-0.555600
-0.539719
-0.523550
-0.507094
-0.490351
-0.473242
-0.455826
-0.438135
-0.420172
-0.401930
-0.383350
-0.364512
-0.345424
-0.326096
-0.306479
-0.286599
-0.266499
-0.246186
-0.225670
-0.204873
-0.183902
-0.162753
-0.141429
-0.119921
-0.098234
-0.072009
-0.045053
-0.022929
-0.000648
0.021681
0.044100
0.066600
0.089100
0.111744
0.134350
0.156956
0.179612
0.202269
0.224863
0.247400
0.269881
0.292303
0.314575
0.336787
0.358912
0.380916
0.402713
0.424312
0.445788
0.467106
0.488200
0.508981
0.529537
0.549869
0.569963
0.589728
0.609150
0.628244
0.647025
0.665522
0.683569
0.701259
0.718575
0.735497
0.751981
0.768034
0.783650
0.800531
0.819619
0.833603
0.847025
0.860022
0.872569
0.884522
0.895800
0.906625
0.916937
0.926697
0.935838
0.944322
0.952288
0.959703
0.966500
0.972594
0.978125
0.983059
0.987387
0.991059
0.994044
0.996419
0.998200
0.999419
0.999887
0.999703
0.998937
0.997594
0.995563
0.992813
0.989500
0.985597
0.981081
0.975847
0.969988
0.963566
0.956581
0.949003
0.940750
0.931884
0.922494
0.912194
0.897975
0.886053
0.874175
0.861812
0.849000
0.835484
0.821519
0.807137
0.792338
0.776947
0.761075
0.744856
0.728250
0.711197
0.693619
0.675744
0.657513
0.638919
0.620013
0.600675
0.581100
0.561244
0.541069
0.520678
0.499975
0.479031
0.457881
0.436553
0.415000
0.393278
0.371388
0.349337
0.327150
0.304897
0.282544
0.260100
0.237600
0.215022
0.192444
0.169831
0.147175
0.124519
0.095263
0.069700
0.047225
0.024806
0.002446
-0.019812
-0.041964
-0.064003
-0.085917
-0.107658
-0.129250
-0.150690
-0.171975
-0.193037
-0.213900
-0.234566
-0.255032
-0.275290
-0.295248
-0.314986
-0.334495
-0.353767
-0.372744
-0.391425
-0.409844
-0.428002
-0.445900
-0.463423
-0.480666
-0.497627
-0.514304
-0.530640
-0.546632
-0.562324
-0.577720
-0.592828
-0.607531
-0.621914
-0.635996
-0.649779
-0.663224
-0.676289
-0.691680
-0.706717
-0.718731
-0.730372
-0.741681
-0.752692
-0.763409
-0.773823
-0.783848
-0.793590
-0.803051
-0.812230
-0.821066
-0.829594
-0.837853
-0.845843
-0.853570
-0.860945
-0.868072
-0.874953
-0.881588
-0.887947
-0.894018
-0.899863
-0.905486
-0.910892
-0.916014
-0.920918
-0.925622
-0.930130
-0.934423
-0.938481
-0.942360
-0.946064
-0.949598
-0.952922
-0.956071
-0.959068
-0.961917
-0.964615
-0.967130
-0.969514
-0.972044
-0.974773
-0.976712
-0.978524
-0.980231
-0.981837
-0.983346
-0.984729
-0.986026
-0.987240
-0.988375
-0.989422
-0.990384
-0.991280
-0.992112
-0.992885
-0.993583
-0.994226
-0.994820
-0.995367
-0.995864
-0.996312
-0.996722
-0.997096
-0.997438
-0.997741
-0.998014
-0.998261
-0.998485
-0.998684
-0.998858
-0.999013
-0.999152
-0.999276
-0.999383
-0.999475
-0.999557
-0.999629
-0.999691
-0.999743
-0.999787
-0.999826
-0.999861
-0.999895
-0.999917
-0.999934
-0.999949
-0.999960
-0.999970
-0.999977
-0.999983
-0.999988
-0.999991
-0.999993
-0.999996
-0.999997
-0.999998
-0.999999
-0.999999
-0.999999
-1.000000
-1.000000
-1.000000
-1.000000
-1.000000
-1.000000
-1.000000
-1.000000
-1.000000
-1.000000
-1.000000
-1.000000
-1.000000
-1.000000
-1.000000
-1.000000
-1.000000
-1.000000
-1.000000
-1.000000
-1.000000
-0.999999
-0.999999
-0.999998
-0.999997
-0.999996
-0.999994
-0.999991
-0.999987
-0.999982
-0.999976
-0.999969
-0.999959
-0.999947
-0.999932
-0.999914
-0.999892
-0.999867
-0.999836
-0.999799
-0.999755
-0.999705
-0.999648
-0.999578
-0.999499
-0.999408
-0.999306
-0.999189
-0.999053
-0.998901
-0.998732
-0.998543
-0.998327
-0.998085
-0.997818
-0.997524
-0.997197
-0.996830
-0.996427
-0.995989
-0.995510
-0.994978
-0.994394
-0.993762
-0.993079
-0.992338
-0.991519
-0.990417
-0.989261
-0.988212
-0.987071
-0.985837
-0.984519
-0.983113
-0.981617
-0.979987
-0.978255
-0.976416
-0.974467
-0.972384
-0.970154
-0.967797
-0.965310
-0.962689
-0.959879
-0.956914
-0.953797
-0.950525
-0.947072
-0.943406
-0.939565
-0.935546
-0.931344
-0.926900
-0.922239
-0.917378
-0.912311
-0.907024
-0.901448
-0.895649
-0.889623
-0.883365
-0.876826
-0.869998
-0.862928
-0.855608
-0.848030
-0.840100
-0.831901
-0.822121
-0.810860
-0.801672
-0.792148
-0.782334
-0.772232
-0.761849
-0.751076
-0.739988
-0.728605
-0.716928
-0.704921
-0.692525
-0.679830
-0.666834
-0.653536
-0.639856
-0.625833
-0.611512
-0.596893
-0.581948
-0.566612
-0.550985
-0.535061
-0.518842
-0.502280
-0.485376
-0.468193
-0.450734
-0.433000
-0.414898
-0.396533
-0.377906
-0.359024
-0.339860
-0.320400
-0.300712
-0.280800
-0.260663
-0.240249
-0.219622
-0.198803
-0.176376
-0.148056
-0.126010
-0.104380
-0.082607
-0.060696
-0.038641
-0.016467
0.005813
0.028181
0.050603
0.073100
0.095653
0.118262
0.140919
0.163575
0.186166
0.208788
0.231400
0.253900
0.276400
0.298787
0.321063
0.343238
0.365347
0.387250
0.408984
0.430575
0.452047
0.473219
0.494212
0.514962
0.535463
0.555775
0.575656
0.595300
0.614691
0.633794
0.652466
0.670763
0.688722
0.706344
0.723609
0.745525
0.763491
0.779256
0.794581
0.809425
0.823678
0.837513
0.850909
0.863800
0.876066
0.887769
0.898978
0.909725
0.919881
0.929350
0.938303
0.946725
0.954584
0.961694
0.968269
0.974263
0.979653
0.984419
0.988466
0.991950
0.994844
0.997125
0.998687
0.999563
0.999859
0.999594
0.998734
0.997050
0.994747
0.991888
0.988503
0.984362
0.979566
0.974162
0.968184
0.961700
0.954434
0.944525
0.934413
0.925238
0.915472
0.905088
0.894150
0.882675
0.870697
0.858119
0.845066
0.831525
0.817494
0.802962
0.787856
0.772350
0.756450
0.740150
0.723275
0.706088
0.688497
0.670513
0.652231
0.633500
0.614431
0.595056
0.575400
0.555400
0.535138
0.514650
0.493916
0.472900
0.451650
0.430231
0.408644
0.386900
0.365025
0.342944
0.320741
0.298450
0.276100
0.253600
0.231041
0.204825
0.176184
0.153606
0.130956
0.108300
0.085700
0.063200
0.040700
0.018325
-0.003998
-0.026262
-0.048395
-0.070370
-0.092222
-0.113941
-0.135516
-0.156899
-0.178085
-0.199098
-0.219929
-0.240570
-0.260929
-0.281075
-0.301000
-0.320700
-0.340138
-0.359272
-0.378165
-0.396807
-0.415191
-0.433223
-0.450969
-0.468445
-0.485647
-0.502529
-0.519053
-0.535285
-0.551225
-0.566872
-0.582145
-0.597081
-0.611717
-0.627154
-0.645756
-0.659423
-0.672602
-0.685477
-0.698044
-0.710247
-0.722103
-0.733664
-0.744929
-0.755890
-0.766453
-0.776722
-0.786703
-0.796399
-0.805766
-0.814796
-0.823551
-0.832032
-0.840245
-0.848112
-0.855700
-0.863035
-0.870123
-0.876935
-0.883438
-0.889705
-0.895741
-0.901553
-0.907081
-0.912370
-0.917449
-0.922322
-0.926983
-0.931383
-0.935597
-0.939627
-0.943477
-0.947115
-0.950559
-0.953842
-0.956967
-0.959940
-0.963589
-0.966421
-0.968854
-0.971159
-0.973319
-0.975335
-0.977239
-0.979035
-0.980725
-0.982283
-0.983742
-0.985112
-0.986395
-0.987587
-0.988680
-0.989702
-0.990653
-0.991538
-0.992344
-0.993085
-0.993772
-0.994407
-0.994990
-0.995513
-0.995993
-0.996435
-0.996839
-0.997201
-0.997526
-0.997822
-0.998090
-0.998333
-0.998544
-0.998734
-0.998905
-0.999057
-0.999191
-0.999307
-0.999410
-0.999501
-0.999581
-0.999648
-0.999718
-0.999775
-0.999816
-0.999850
-0.999878
-0.999902
-0.999922
-0.999939
-0.999952
-0.999963
-0.999972
-0.999979
-0.999985
-0.999989
-0.999992
-0.999994
-0.999996
-0.999998
-0.999999
-0.999999
-0.999999
-1.000000
-1.000000
-1.000000
-1.000000
-1.000000
-1.000000
-1.000000
-1.000000
-1.000000
-1.000000
-1.000000
-1.000000
-1.000000
-1.000000
-1.000000
-1.000000
-1.000000
-1.000000
-1.000000
-1.000000
-1.000000
-1.000000
-0.999999
-0.999998
-0.999997
-0.999996
-0.999995
-0.999993
-0.999990
-0.999986
-0.999981
-0.999974
-0.999966
-0.999956
-0.999943
-0.999927
-0.999908
-0.999886
-0.999858
-0.999825
-0.999787
-0.999743
-0.999690
-0.999627
-0.999556
-0.999475
-0.999382
-0.999273
-0.999150
-0.999012
-0.998858
-0.998680
-0.998480
-0.998258
-0.998012
-0.997740
-0.997431
-0.997090
-0.996717
-0.996310
-0.995857
-0.995355
-0.994810
-0.994155
-0.993287
-0.992549
-0.991752
-0.990894
-0.989972
-0.988971
-0.987881
-0.986714
-0.985467
-0.984136
-0.982688
-0.981139
-0.979492
-0.977743
-0.975875
-0.973865
-0.971737
-0.969486
-0.967110
-0.964566
-0.961868
-0.959027
-0.956038
-0.952890
-0.949530
-0.946005
-0.942311
-0.938442
-0.934355
-0.930050
-0.925554
-0.920862
-0.915970
-0.910790
-0.905397
-0.899786
-0.893954
-0.887852
-0.881469
-0.874850
-0.867988
-0.860770
-0.850770
-0.842349
-0.834248
-0.825877
-0.817213
-0.808204
-0.798910
-0.789335
-0.779482
-0.769255
-0.758710
-0.747874
-0.736743
-0.725298
-0.713455
-0.701314
-0.688875
-0.676137
-0.663028
-0.649564
-0.635796
-0.621727
-0.607360
-0.592571
-0.577489
-0.562108
-0.546428
-0.530412
-0.514039
-0.497378
-0.480433
-0.463206
-0.445612
-0.427734
-0.409589
-0.391181
-0.372486
-0.353467
-0.334210
-0.314717
-0.294989
-0.274982
-0.249261
-0.225477
-0.204733
-0.183788
-0.162603
-0.141253
-0.119747
-0.098091
-0.076263
-0.054290
-0.032207
-0.010013
0.012300
0.034644
0.057100
0.079634
0.102225
0.124881
0.147469
0.170094
0.192725
0.215303
0.237881
0.260400
0.282863
0.305253
0.327519
0.349641
0.371650
0.393547
0.415319
0.436803
0.458163
0.479328
0.500269
0.520972
0.541375
0.561500
0.581375
0.601016
0.620313
0.644400
0.665594
0.683688
0.701500
0.718687
0.735594
0.752116
0.768200
0.783825
0.798900
0.813572
0.827800
0.841525
0.854650
0.867300
0.879463
0.891119
0.902212
0.912659
0.922600
0.932006
0.940856
0.949059
0.956637
0.963653
0.970106
0.975966
0.981075
0.985622
0.989575
0.992919
0.995575
0.997575
0.998969
0.999766
1.000000
0.999375
0.998188
0.996403
0.994025
0.991056
0.987263
0.982934
0.977425
0.970041
0.963556
0.956478
0.948838
0.940650
0.931900
0.922431
0.912450
0.901963
0.890963
0.879244
0.867025
0.854356
0.841219
0.827547
0.813275
0.798553
0.783413
0.767869
0.751775
0.735222
0.718319
0.701056
0.683400
0.665197
0.646713
0.627947
0.608888
0.589434
0.569638
0.549559
0.529225
0.508666
0.487806
0.466769
0.445525
0.424072
0.402431
0.380575
0.358600
0.336513
0.313713
0.283869
0.259962
0.237459
0.214881
0.192303
0.169650
0.146994
0.124369
0.101791
0.079213
0.056700
0.034244
0.011842
-0.010510
-0.032690
-0.054762
-0.076722
-0.098558
-0.120229
-0.141723
-0.163051
-0.184210
-0.205199
-0.225934
-0.246466
-0.266792
-0.286903
-0.306771
-0.326350
-0.345690
-0.364788
-0.383642
-0.402174
-0.420411
-0.438384
-0.456091
-0.473513
-0.490560
-0.507320
-0.523794
-0.539979
-0.555808
-0.575540
-0.592876
-0.607627
-0.622080
-0.636111
-0.649844
-0.663276
-0.676405
-0.689186
-0.701589
-0.713697
-0.725507
-0.737015
-0.748132
-0.758940
-0.769453
-0.779671
-0.789577
-0.799124
-0.808385
-0.817367
-0.826079
-0.834447
-0.842520
-0.850329
-0.857877
-0.865159
-0.872110
-0.878814
-0.885279
-0.891514
-0.897468
-0.903155
-0.908624
-0.913880
-0.918925
-0.923687
-0.928252
-0.932624
-0.936808
-0.940779
-0.944533
-0.948785
-0.952938
-0.956121
-0.959101
-0.961926
-0.964609
-0.967155
-0.969552
-0.971789
-0.973904
-0.975903
-0.977789
-0.979537
-0.981173
-0.982712
-0.984157
-0.985507
-0.986745
-0.987903
-0.988985
-0.989994
-0.990920
-0.991771
-0.992561
-0.993294
-0.993972
-0.994579
-0.995140
-0.995656
-0.996131
-0.996559
-0.996943
-0.997295
-0.997616
-0.997907
-0.998163
-0.998393
-0.998600
-0.998787
-0.998953
-0.999096
-0.999225
-0.999350
-0.999478
-0.999559
-0.999629
-0.999690
-0.999743
-0.999789
-0.999826
-0.999858
-0.999886
-0.999909
-0.999928
-0.999943
-0.999956
-0.999966
-0.999974
-0.999980
-0.999985
-0.999989
-0.999992
-0.999995
-0.999996
-0.999997
-0.999998
-0.999999
-1.000000
-1.000000
-1.000000
-1.000000
-1.000000
-1.000000
-1.000000
-1.000000
-1.000000
-1.000000
-1.000000
-1.000000
-1.000000
-1.000000
-1.000000
-1.000000
-1.000000
-1.000000
-1.000000
-1.000000
-1.000000
-1.000000
-0.999999
-0.999999
-0.999998
-0.999997
-0.999996
-0.999994
-0.999992
-0.999989
-0.999984
-0.999979
-0.999972
-0.999963
-0.999952
-0.999939
-0.999922
-0.999902
-0.999878
-0.999849
-0.999816
-0.999775
-0.999727
-0.999672
-0.999608
-0.999535
-0.999449
-0.999350
-0.999239
-0.999114
-0.998970
-0.998806
-0.998623
-0.998419
-0.998194
-0.997935
-0.997649
-0.997335
-0.996990
-0.996606
-0.996040
-0.995499
-0.994971
-0.994399
-0.993762
-0.993069
-0.992321
-0.991515
-0.990642
-0.989684
-0.988655
-0.987553
-0.986373
-0.985091
-0.983713
-0.982243
-0.980679
-0.979012
-0.977206
-0.975290
-0.973261
-0.971114
-0.968817
-0.966370
-0.963788
-0.961068
-0.958205
-0.955135
-0.951909
-0.948522
-0.944971
-0.941222
-0.937257
-0.933109
-0.928774
-0.924248
-0.919459
-0.914454
-0.909240
-0.903813
-0.898144
-0.892184
-0.884610
-0.876760
-0.869984
-0.862906
-0.855540
-0.847920
-0.840043
-0.831886
-0.823378
-0.814594
-0.805534
-0.796198
-0.786519
-0.776504
-0.766203
-0.755613
-0.744730
-0.733441
-0.721854
-0.709965
-0.697774
-0.685235
-0.672331
-0.659125
-0.645615
-0.631801
-0.617583
-0.603049
-0.588218
-0.573088
-0.557627
-0.541785
-0.525655
-0.509238
-0.492534
-0.475464
-0.458088
-0.440435
-0.422511
-0.404308
-0.385760
-0.366958
-0.345310
-0.320288
-0.300600
-0.280643
-0.260474
-0.240096
-0.219510
-0.198658
-0.177627
-0.156422
-0.135050
-0.113488
-0.091760
-0.069893
-0.047900
-0.025800
-0.003542
0.018781
0.041200
0.063700
0.086200
0.108772
0.131400
0.154056
0.176706
0.199284
0.221863
0.244441
0.266981
0.289403
0.311750
0.333987
0.356081
0.378025
0.399900
0.421578
0.443044
0.464328
0.485500
0.506281
0.526894
0.547269
0.568412
0.594741
0.614812
0.633844
0.652575
0.670919
0.688887
0.706441
0.723638
0.740481
0.756888
0.772719
0.788150
0.803187
0.817819
0.831803
0.845350
0.858422
0.870987
0.883019
0.894375
0.905278
0.915669
0.925506
0.934725
0.943287
0.951288
0.958747
0.965700
0.971872
0.977425
0.982428
0.986900
0.990650
0.993712
0.996166
0.998025
0.999322
0.999869
0.999763
0.999075
0.997809
0.995856
0.992178
0.988350
0.984241
0.979569
0.974178
0.968162
0.961544
0.954344
0.946609
0.938125
0.929131
0.919600
0.909516
0.898813
0.887519
0.875719
0.863434
0.850700
0.837262
0.823375
0.809038
0.794250
0.778937
0.763144
0.746956
0.730375
0.713400
0.695900
0.678044
0.659850
0.641334
0.622506
0.603247
0.583700
0.563872
0.543763
0.523294
0.502638
0.481731
0.460600
0.439350
0.417800
0.391084
0.364788
0.342738
0.320550
0.298231
0.275844
0.253400
0.230900
0.208322
0.185688
0.163031
0.140388
0.117809
0.095231
0.072653
0.050125
0.027705
0.005330
-0.016938
-0.039105
-0.061164
-0.083086
-0.104850
-0.126465
-0.147928
-0.169237
-0.190323
-0.211209
-0.231902
-0.252397
-0.272679
-0.292675
-0.312447
-0.331987
-0.351291
-0.370299
-0.389018
-0.407476
-0.425673
-0.443610
-0.461165
-0.478444
-0.497867
-0.519190
-0.535440
-0.551332
-0.566932
-0.582238
-0.597244
-0.611846
-0.626132
-0.640121
-0.653810
-0.667162
-0.680125
-0.692785
-0.705144
-0.717204
-0.728884
-0.740232
-0.751287
-0.762047
-0.772492
-0.782563
-0.792346
-0.801846
-0.811065
-0.819940
-0.828507
-0.836800
-0.844824
-0.852590
-0.860004
-0.867165
-0.874076
-0.880743
-0.887133
-0.893242
-0.899120
-0.904774
-0.910210
-0.915361
-0.920294
-0.925026
-0.929837
-0.935540
-0.939657
-0.943478
-0.947127
-0.950608
-0.953880
-0.956980
-0.959929
-0.962732
-0.965384
-0.967856
-0.970198
-0.972416
-0.974513
-0.976467
-0.978294
-0.980016
-0.981636
-0.983159
-0.984554
-0.985862
-0.987088
-0.988234
-0.989291
-0.990263
-0.991168
-0.992009
-0.992789
-0.993495
-0.994145
-0.994745
-0.995299
-0.995803
-0.996256
-0.996671
-0.997050
-0.997397
-0.997704
-0.997980
-0.998231
-0.998458
-0.998660
-0.998886
-0.999056
-0.999190
-0.999309
-0.999412
-0.999501
-0.999579
-0.999648
-0.999708
-0.999757
-0.999800
-0.999836
-0.999867
-0.999894
-0.999915
-0.999932
-0.999947
-0.999959
-0.999969
-0.999976
-0.999982
-0.999987
-0.999991
-0.999993
-0.999995
-0.999997
-0.999998
-0.999999
-0.999999
-0.999999
-1.000000
-1.000000
-1.000000
-1.000000
-1.000000
-1.000000
-1.000000
-1.000000
-1.000000
-1.000000
-1.000000
-1.000000
-1.000000
-1.000000
-1.000000
-1.000000
-1.000000
-1.000000
-1.000000
-1.000000
-1.000000
-0.999999
-0.999999
-0.999998
-0.999997
-0.999996
-0.999994
-0.999991
-0.999988
-0.999983
-0.999977
-0.999970
-0.999960
-0.999948
-0.999934
-0.999916
-0.999895
-0.999870
-0.999841
-0.999804
-0.999761
-0.999712
-0.999656
-0.999588
-0.999510
-0.999421
-0.999321
-0.999205
-0.999072
-0.998922
-0.998755
-0.998569
-0.998355
-0.998117
-0.997805
-0.997430
-0.997093
-0.996715
-0.996301
-0.995849
-0.995357
-0.994811
-0.994213
-0.993564
-0.992863
-0.992103
-0.991265
-0.990363
-0.989393
-0.988353
-0.987223
-0.986001
-0.984695
-0.983302
-0.981818
-0.980202
-0.978483
-0.976660
-0.974727
-0.972661
-0.970448
-0.968109
-0.965641
-0.963038
-0.960249
-0.957305
-0.954210
-0.950959
-0.947530
-0.943887
-0.940071
-0.936077
-0.931902
-0.927484
-0.922852
-0.918019
-0.912545
-0.905468
-0.899751
-0.893881
-0.887784
-0.881455
-0.874830
-0.867929
-0.860779
-0.853374
-0.845710
-0.837694
-0.829409
-0.820853
-0.812026
-0.802878
-0.793392
-0.783622
-0.773563
-0.763211
-0.752484
-0.741437
-0.730097
-0.718466
-0.706498
-0.694148
-0.681495
-0.668538
-0.655279
-0.641638
-0.627660
-0.613382
-0.598804
-0.583906
-0.568610
-0.553021
-0.537140
-0.520966
-0.504435
-0.487576
-0.470435
-0.453015
-0.435320
-0.411148
-0.391021
-0.372311
-0.353351
-0.334109
-0.314571
-0.294810
-0.274828
-0.254621
-0.234136
-0.213450
-0.192573
-0.171510
-0.150260
-0.128794
-0.107180
-0.085428
-0.063546
-0.041499
-0.019334
0.002931
0.025281
0.047703
0.070200
0.092753
0.115362
0.138009
0.160588
0.183231
0.205844
0.228422
0.251000
0.273500
0.295887
0.318197
0.340425
0.362456
0.384419
0.406184
0.427775
0.449250
0.470500
0.496737
0.521063
0.541531
0.561688
0.581556
0.601100
0.620362
0.639387
0.657981
0.676138
0.693981
0.711506
0.728616
0.745200
0.761444
0.777287
0.792681
0.807525
0.821844
0.835756
0.849231
0.862200
0.874466
0.886281
0.897612
0.908425
0.918581
0.928187
0.937203
0.945650
0.953591
0.960856
0.967469
0.973500
0.978969
0.983812
0.987937
0.991500
0.994472
0.996831
0.998472
0.999488
0.999778
0.999338
0.998244
0.996400
0.993941
0.990894
0.987284
0.982988
0.978034
0.972475
0.966319
0.959600
0.952178
0.944138
0.935581
0.926538
0.916772
0.906456
0.895597
0.884200
0.872300
0.859800
0.846766
0.833263
0.819309
0.804856
0.789828
0.774400
0.758550
0.742263
0.725544
0.708325
0.690778
0.672913
0.654631
0.635900
0.616884
0.597588
0.578000
0.558000
0.537803
0.517350
0.494669
0.466700
0.445372
0.423875
0.402209
0.380388
0.358434
0.336344
0.314141
0.291825
0.269400
0.246900
0.224341
0.201762
0.179169
0.156513
0.133856
0.111250
0.088672
0.066100
0.043600
0.021163
-0.001170
-0.023394
-0.045534
-0.067533
-0.089402
-0.111137
-0.132730
-0.154144
-0.175354
-0.196391
-0.217246
-0.237910
-0.258301
-0.278477
-0.298437
-0.318174
-0.337635
-0.356807
-0.375738
-0.394418
-0.413070
-0.437078
-0.456193
-0.473580
-0.490689
-0.507486
-0.523917
-0.540055
-0.555901
-0.571454
-0.586626
-0.601466
-0.616009
-0.630251
-0.644173
-0.657698
-0.670913
-0.683829
-0.696449
-0.708691
-0.720586
-0.732186
-0.743492
-0.754500
-0.765094
-0.775406
-0.785431
-0.795165
-0.804571
-0.813641
-0.822434
-0.830955
-0.839206
-0.847104
-0.854730
-0.862100
-0.869220
-0.876072
-0.882607
-0.888910
-0.894981
-0.900820
-0.906377
-0.913047
-0.918916
-0.923723
-0.928321
-0.932661
-0.936814
-0.940786
-0.944579
-0.948164
-0.951554
-0.954786
-0.957862
-0.960786
-0.963509
-0.966096
-0.968548
-0.970870
-0.973048
-0.975080
-0.976999
-0.978809
-0.980515
-0.982086
-0.983558
-0.984940
-0.986236
-0.987439
-0.988543
-0.989574
-0.990534
-0.991428
-0.992242
-0.992992
-0.993686
-0.994329
-0.994918
-0.995447
-0.995933
-0.996380
-0.996789
-0.997155
-0.997568
-0.997904
-0.998164
-0.998399
-0.998603
-0.998787
-0.998951
-0.999099
-0.999228
-0.999339
-0.999438
-0.999526
-0.999602
-0.999666
-0.999721
-0.999770
-0.999811
-0.999846
-0.999875
-0.999900
-0.999920
-0.999937
-0.999951
-0.999962
-0.999971
-0.999978
-0.999984
-0.999988
-0.999991
-0.999994
-0.999996
-0.999997
-0.999998
-0.999999
-0.999999
-1.000000
-1.000000
-1.000000
-1.000000
-1.000000
-1.000000
-1.000000
-1.000000
-1.000000
-1.000000
-1.000000
-1.000000
-1.000000
-1.000000
-1.000000
-1.000000
-1.000000
-1.000000
-1.000000
-1.000000
-1.000000
-1.000000
-0.999999
-0.999999
-0.999998
-0.999996
-0.999995
-0.999993
-0.999990
-0.999986
-0.999981
-0.999975
-0.999967
-0.999957
-0.999944
-0.999929
-0.999911
-0.999889
-0.999862
-0.999830
-0.999792
-0.999749
-0.999697
-0.999636
-0.999566
-0.999487
-0.999394
-0.999287
-0.999167
-0.999031
-0.998874
-0.998635
-0.998416
-0.998187
-0.997934
-0.997652
-0.997334
-0.996983
-0.996599
-0.996179
-0.995714
-0.995199
-0.994639
-0.994032
-0.993377
-0.992647
-0.991858
-0.991009
-0.990096
-0.989105
-0.988026
-0.986869
-0.985634
-0.984316
-0.982879
-0.981344
-0.979711
-0.977977
-0.976125
-0.974131
-0.972018
-0.969785
-0.967427
-0.964902
-0.962224
-0.959403
-0.956436
-0.953309
-0.949972
-0.946470
-0.942800
-0.938957
-0.934895
-0.929357
-0.924177
-0.919421
-0.914463
-0.909215
-0.903751
-0.898069
-0.892163
-0.885991
-0.879530
-0.872833
-0.865893
-0.858699
-0.851176
-0.843373
-0.835310
-0.826985
-0.818360
-0.809383
-0.800130
-0.790596
-0.780776
-0.770596
-0.760091
-0.749294
-0.738204
-0.726806
-0.715003
-0.702906
-0.690508
-0.677803
-0.664740
-0.651317
-0.637592
-0.623568
-0.609240
-0.594498
-0.579458
-0.564119
-0.548483
-0.532498
-0.516170
-0.496143
-0.475332
-0.458013
-0.440333
-0.422368
-0.404138
-0.385644
-0.366862
-0.347772
-0.328440
-0.308872
-0.289073
-0.268987
-0.248670
-0.228149
-0.207429
-0.186507
-0.165352
-0.144024
-0.122536
-0.100903
-0.079099
-0.057143
-0.035071
-0.012889
0.009400
0.031744
0.054200
0.076734
0.099313
0.121891
0.144537
0.167194
0.189825
0.212403
0.234981
0.257500
0.279962
0.302353
0.324619
0.346812
0.368850
0.393334
0.421719
0.443203
0.464500
0.485587
0.506450
0.527075
0.547400
0.567447
0.587244
0.606797
0.625938
0.644750
0.663238
0.681387
0.699200
0.716466
0.733394
0.749950
0.766113
0.781816
0.796969
0.811672
0.825950
0.839828
0.853031
0.865700
0.877900
0.889634
0.900806
0.911331
0.921350
0.930834
0.939762
0.948044
0.955700
0.962794
0.969325
0.975262
0.980450
0.985075
0.989106
0.992612
0.996050
0.998044
0.999281
0.999900
0.999900
0.999119
0.997719
0.995734
0.993188
0.989984
0.986094
0.981594
0.976500
0.970844
0.964438
0.957438
0.949875
0.941766
0.933094
0.923703
0.913800
0.903363
0.892375
0.880813
0.868688
0.856056
0.842938
0.829344
0.815150
0.800506
0.785413
0.769878
0.753862
0.737387
0.720519
0.703278
0.685700
0.667575
0.649169
0.630447
0.611388
0.591934
0.566294
0.543513
0.523125
0.502562
0.481625
0.460450
0.439125
0.417656
0.395938
0.374075
0.352050
0.329884
0.307613
0.285269
0.262863
0.240359
0.217781
0.195203
0.172550
0.149894
0.127269
0.104691
0.082112
0.059600
0.037100
0.014659
-0.007630
-0.029825
-0.051914
-0.073888
-0.095741
-0.117437
-0.138946
-0.160299
-0.181488
-0.202501
-0.223266
-0.243824
-0.264178
-0.284320
-0.304218
-0.323829
-0.347265
-0.370417
-0.389186
-0.407631
-0.425789
-0.443680
-0.461299
-0.478627
-0.495580
-0.512247
-0.528629
-0.544728
-0.560463
-0.575849
-0.590942
-0.605740
-0.620240
-0.634310
-0.648088
-0.661563
-0.674731
-0.687552
-0.700001
-0.712151
-0.724002
-0.735556
-0.746713
-0.757560
-0.768115
-0.778379
-0.788324
-0.797903
-0.807205
-0.816228
-0.824972
-0.833379
-0.841485
-0.849329
-0.856917
-0.864237
-0.871220
-0.877960
-0.885274
-0.893315
-0.899188
-0.904806
-0.910207
-0.915394
-0.920373
-0.925070
-0.929572
-0.933884
-0.938008
-0.941920
-0.945620
-0.949151
-0.952516
-0.955722
-0.958723
-0.961568
-0.964271
-0.966835
-0.969251
-0.971505
-0.973637
-0.975652
-0.977553
-0.979316
-0.980967
-0.982518
-0.983976
-0.985338
-0.986588
-0.987757
-0.988850
-0.989869
-0.990804
-0.991663
-0.992462
-0.993203
-0.993888
-0.994502
-0.995069
-0.995592
-0.996094
-0.996661
-0.997053
-0.997394
-0.997705
-0.997987
-0.998235
-0.998457
-0.998658
-0.998838
-0.998998
-0.999136
-0.999260
-0.999369
-0.999467
-0.999549
-0.999620
-0.999683
-0.999737
-0.999783
-0.999822
-0.999855
-0.999883
-0.999906
-0.999926
-0.999941
-0.999954
-0.999965
-0.999974
-0.999980
-0.999985
-0.999989
-0.999992
-0.999995
-0.999996
-0.999997
-0.999998
-0.999999
-0.999999
-1.000000
-1.000000
-1.000000
-1.000000
-1.000000
-1.000000
-1.000000
-1.000000
-1.000000
-1.000000
-1.000000
-1.000000
-1.000000
-1.000000
-1.000000
-1.000000
-1.000000
-1.000000
-1.000000
-1.000000
-1.000000
-0.999999
-0.999999
-0.999998
-0.999998
-0.999997
-0.999994
-0.999992
-0.999989
-0.999985
-0.999980
-0.999973
-0.999964
-0.999953
-0.999941
-0.999925
-0.999905
-0.999882
-0.999853
-0.999821
-0.999781
-0.999734
-0.999679
-0.999617
-0.999546
-0.999461
-0.999338
-0.999203
-0.999073
-0.998924
-0.998754
-0.998564
-0.998354
-0.998121
-0.997854
-0.997559
-0.997234
-0.996879
-0.996484
-0.996044
-0.995565
-0.995043
-0.994477
-0.993846
-0.993161
-0.992421
-0.991624
-0.990759
-0.989810
-0.988791
-0.987700
-0.986532
-0.985262
-0.983896
-0.982439
-0.980888
-0.979235
-0.977444
-0.975544
-0.973530
-0.971401
-0.969122
-0.966692
-0.964130
-0.961429
-0.958587
-0.955538
-0.952334
-0.948436
-0.943875
-0.940070
-0.936046
-0.931838
-0.927442
-0.922854
-0.917999
-0.912927
-0.907645
-0.902148
-0.896409
-0.890380
-0.884115
-0.877617
-0.870886
-0.863831
-0.856501
-0.848920
-0.841082
-0.832965
-0.824487
-0.815746
-0.806730
-0.797433
-0.787792
-0.777817
-0.767555
-0.757004
-0.746160
-0.734910
-0.723362
-0.711516
-0.699371
-0.686879
-0.674016
-0.660848
-0.647380
-0.633613
-0.619433
-0.604945
-0.590156
-0.574020
-0.553372
-0.537029
-0.520805
-0.504294
-0.487498
-0.470341
-0.452872
-0.435131
-0.417121
-0.398832
-0.380205
-0.361320
-0.342186
-0.322811
-0.303155
-0.283236
-0.263097
-0.242745
-0.222190
-0.201370
-0.180358
-0.159173
-0.137824
-0.116285
-0.094574
-0.072727
-0.050753
-0.028661
-0.006434
0.015881
0.038300
0.060800
0.083300
0.105872
0.128500
0.151128
0.173712
0.196369
0.218963
0.241541
0.264081
0.286503
0.315975
0.340534
0.362612
0.384606
0.406325
0.427913
0.449344
0.470606
0.491700
0.512403
0.532937
0.553234
0.573250
0.592938
0.612350
0.631444
0.650200
0.668619
0.686587
0.704200
0.721437
0.738297
0.754781
0.770691
0.786200
0.801287
0.815931
0.830072
0.843650
0.856722
0.869325
0.881512
0.892950
0.903878
0.914300
0.924216
0.933513
0.942153
0.950275
0.957847
0.964800
0.971050
0.977919
0.983825
0.988075
0.991669
0.994506
0.996772
0.998475
0.999613
0.999925
0.999644
0.998762
0.997278
0.995169
0.992269
0.988850
0.984869
0.980269
0.974878
0.968925
0.962425
0.955363
0.947706
0.939300
0.930331
0.920863
0.910916
0.900212
0.888984
0.877263
0.865056
0.852400
0.839041
0.825231
0.810938
0.796175
0.781019
0.765244
0.749103
0.732575
0.715603
0.698181
0.680403
0.659288
0.635803
0.616819
0.597475
0.577800
0.557844
0.537663
0.517194
0.496412
0.475431
0.454281
0.432953
0.411325
0.389578
0.367688
0.345638
0.323450
0.301131
0.278744
0.256300
0.233800
0.211222
0.188588
0.165966
0.143375
0.120719
0.098131
0.075553
0.053025
0.030603
0.008181
-0.014080
-0.036242
-0.058319
-0.080264
-0.102044
-0.123680
-0.145167
-0.166499
-0.187608
-0.208518
-0.229239
-0.251374
-0.278389
-0.298588
-0.318284
-0.337746
-0.356972
-0.375901
-0.394536
-0.412913
-0.431026
-0.448870
-0.466339
-0.483532
-0.500443
-0.517066
-0.533355
-0.549294
-0.564936
-0.580280
-0.595326
-0.609974
-0.624302
-0.638330
-0.652058
-0.665449
-0.678458
-0.691165
-0.703568
-0.715667
-0.727386
-0.738780
-0.749877
-0.760678
-0.771170
-0.781273
-0.791093
-0.800632
-0.809891
-0.818813
-0.827413
-0.835742
-0.843805
-0.851610
-0.861462
-0.869249
-0.876082
-0.882670
-0.888982
-0.895013
-0.900820
-0.906406
-0.911772
-0.916856
-0.921724
-0.926392
-0.930863
-0.935123
-0.939148
-0.942994
-0.946667
-0.950171
-0.953465
-0.956587
-0.959557
-0.962379
-0.965051
-0.967542
-0.969903
-0.972138
-0.974251
-0.976222
-0.978063
-0.979800
-0.981434
-0.982970
-0.984377
-0.985697
-0.986935
-0.988092
-0.989160
-0.990140
-0.991054
-0.991905
-0.992694
-0.993406
-0.994214
-0.994914
-0.995453
-0.995944
-0.996383
-0.996787
-0.997156
-0.997492
-0.997789
-0.998057
-0.998300
-0.998519
-0.998715
-0.998885
-0.999038
-0.999174
-0.999295
-0.999399
-0.999490
-0.999570
-0.999640
-0.999701
-0.999751
-0.999794
-0.999832
-0.999864
-0.999891
-0.999912
-0.999930
-0.999945
-0.999958
-0.999968
-0.999975
-0.999982
-0.999987
-0.999991
-0.999993
-0.999995
-0.999997
-0.999998
-0.999999
-0.999999
-0.999999
-1.000000
-1.000000
-1.000000
-1.000000
-1.000000
-1.000000
-1.000000
-1.000000
-1.000000
-1.000000
-1.000000
-1.000000
-1.000000
-1.000000
-1.000000
-1.000000
-1.000000
-1.000000
-1.000000
-1.000000
-1.000000
-0.999999
-0.999999
-0.999998
-0.999997
-0.999996
-0.999994
-0.999991
-0.999988
-0.999984
-0.999978
-0.999971
-0.999961
-0.999950
-0.999937
-0.999919
-0.999899
-0.999874
-0.999845
-0.999809
-0.999768
-0.999714
-0.999637
-0.999566
-0.999485
-0.999392
-0.999288
-0.999167
-0.999029
-0.998875
-0.998702
-0.998509
-0.998288
-0.998042
-0.997770
-0.997471
-0.997139
-0.996765
-0.996356
-0.995910
-0.995425
-0.994884
-0.994292
-0.993651
-0.992958
-0.992206
-0.991376
-0.990482
-0.989522
-0.988493
-0.987374
-0.986163
-0.984868
-0.983488
-0.982018
-0.980415
-0.978711
-0.976902
-0.974985
-0.972936
-0.970740
-0.968419
-0.965969
-0.963347
-0.959610
-0.956402
-0.953257
-0.949955
-0.946473
-0.942775
-0.938902
-0.934849
-0.930613
-0.926135
-0.921438
-0.916539
-0.911435
-0.906108
-0.900491
-0.894653
-0.888587
-0.882290
-0.875704
-0.868836
-0.861717
-0.854347
-0.846730
-0.838746
-0.830497
-0.821980
-0.813192
-0.804083
-0.794630
-0.784896
-0.774878
-0.764572
-0.753885
-0.742883
-0.731583
-0.719986
-0.708064
-0.695754
-0.683145
-0.670235
-0.657022
-0.643420
-0.625669
-0.609073
-0.594400
-0.579400
-0.564010
-0.548328
-0.532353
-0.516085
-0.499460
-0.482507
-0.465277
-0.447771
-0.429990
-0.411834
-0.393419
-0.374748
-0.355826
-0.336615
-0.317109
-0.297379
-0.277428
-0.257252
-0.236799
-0.216138
-0.195284
-0.174245
-0.153018
-0.131576
-0.109985
-0.088251
-0.066378
-0.044355
-0.022206
0.000042
0.022381
0.044803
0.067300
0.089853
0.112431
0.135019
0.157675
0.186631
0.212544
0.235122
0.257700
0.280122
0.302487
0.324763
0.346937
0.369047
0.390881
0.412584
0.434175
0.455644
0.476737
0.497653
0.518363
0.538847
0.559081
0.578956
0.598600
0.617934
0.636894
0.655566
0.673800
0.691681
0.709225
0.726412
0.743075
0.759344
0.775219
0.790691
0.805613
0.820009
0.833956
0.847453
0.860500
0.872922
0.884781
0.896147
0.907037
0.917272
0.926956
0.936050
0.945400
0.955881
0.962912
0.969350
0.975225
0.980522
0.985131
0.989094
0.992450
0.995216
0.997419
0.998903
0.999700
0.999878
0.999456
0.998441
0.996675
0.994294
0.991325
0.987794
0.983575
0.978700
0.973219
0.967141
0.960500
0.953156
0.945250
0.936781
0.927750
0.918062
0.907756
0.896991
0.885725
0.873900
0.861400
0.848484
0.835063
0.821125
0.806750
0.791800
0.776400
0.760578
0.743913
0.721569
0.703162
0.685497
0.667494
0.649134
0.630325
0.611178
0.591756
0.572091
0.552013
0.531737
0.511206
0.490416
0.469400
0.448150
0.426675
0.405044
0.383288
0.361334
0.339244
0.316994
0.294650
0.272300
0.249800
0.227241
0.204663
0.182069
0.159413
0.136756
0.114150
0.091572
0.069000
0.046500
0.024063
0.001722
-0.020519
-0.042683
-0.064698
-0.086583
-0.108336
-0.129952
-0.151381
-0.178514
-0.202616
-0.223408
-0.244010
-0.264330
-0.284437
-0.304323
-0.323982
-0.343373
-0.362468
-0.381317
-0.399912
-0.418249
-0.436234
-0.453927
-0.471349
-0.488497
-0.505333
-0.521802
-0.537980
-0.553868
-0.569467
-0.584678
-0.599564
-0.614149
-0.628432
-0.642401
-0.655965
-0.669225
-0.682181
-0.694835
-0.707124
-0.719065
-0.730708
-0.742053
-0.753100
-0.763741
-0.774089
-0.784151
-0.793931
-0.803377
-0.812478
-0.822995
-0.833428
-0.841593
-0.849405
-0.856950
-0.864243
-0.871283
-0.878049
-0.884512
-0.890740
-0.896735
-0.902501
-0.907989
-0.913239
-0.918281
-0.923117
-0.927741
-0.932107
-0.936287
-0.940284
-0.944102
-0.947710
-0.951123
-0.954377
-0.957475
-0.960420
-0.963164
-0.965769
-0.968239
-0.970580
-0.972774
-0.974822
-0.976758
-0.978583
-0.980302
-0.981888
-0.983372
-0.984767
-0.986074
-0.987288
-0.988403
-0.989444
-0.990517
-0.991679
-0.992473
-0.993205
-0.993882
-0.994508
-0.995082
-0.995597
-0.996071
-0.996505
-0.996903
-0.997258
-0.997578
-0.997868
-0.998132
-0.998371
-0.998577
-0.998764
-0.998931
-0.999081
-0.999211
-0.999325
-0.999426
-0.999515
-0.999593
-0.999658
-0.999715
-0.999764
-0.999806
-0.999842
-0.999872
-0.999897
-0.999917
-0.999935
-0.999949
-0.999961
-0.999970
-0.999978
-0.999984
-0.999988
-0.999991
-0.999994
-0.999996
-0.999998
-0.999999
-0.999999
-0.999999
-1.000000
-1.000000
-1.000000
-1.000000
-1.000000
-1.000000
-1.000000
-1.000000
-1.000000
-1.000000
-1.000000
-1.000000
-1.000000
-1.000000
-1.000000
-1.000000
-1.000000
-1.000000
-1.000000
-1.000000
-1.000000
-1.000000
-0.999999
-0.999999
-0.999998
-0.999997
-0.999995
-0.999994
-0.999991
-0.999987
-0.999982
-0.999976
-0.999968
-0.999959
-0.999946
-0.999931
-0.999914
-0.999893
-0.999856
-0.999819
-0.999780
-0.999735
-0.999680
-0.999616
-0.999543
-0.999460
-0.999365
-0.999254
-0.999128
-0.998987
-0.998830
-0.998648
-0.998445
-0.998218
-0.997968
-0.997691
-0.997376
-0.997030
-0.996651
-0.996236
-0.995776
-0.995267
-0.994714
-0.994114
-0.993466
-0.992743
-0.991963
-0.991123
-0.990219
-0.989238
-0.988169
-0.987024
-0.985799
-0.984492
-0.983069
-0.981547
-0.979929
-0.978209
-0.976372
-0.974394
-0.971815
-0.969094
-0.966694
-0.964125
-0.961401
-0.958533
-0.955518
-0.952341
-0.948951
-0.945396
-0.941670
-0.937770
-0.933649
-0.929310
-0.924779
-0.920050
-0.915120
-0.909902
-0.904469
-0.898819
-0.892948
-0.886807
-0.880378
-0.873712
-0.866805
-0.859650
-0.852158
-0.844393
-0.836369
-0.828081
-0.819488
-0.810549
-0.801335
-0.791843
-0.782069
-0.771928
-0.761462
-0.750704
-0.739654
-0.728294
-0.716538
-0.704483
-0.690411
-0.673959
-0.660788
-0.647268
-0.633450
-0.619332
-0.604910
-0.590066
-0.574924
-0.559488
-0.543759
-0.527688
-0.511261
-0.494550
-0.477555
-0.460274
-0.442634
-0.424702
-0.406506
-0.388052
-0.369309
-0.350251
-0.330950
-0.311413
-0.291646
-0.271591
-0.251305
-0.230811
-0.210116
-0.189226
-0.168095
-0.146790
-0.125326
-0.103715
-0.081926
-0.059986
-0.037930
-0.015766
0.006500
0.028844
0.051300
0.073834
0.097625
0.127781
0.151269
0.173894
0.196525
0.219103
0.241681
0.264200
0.286625
0.308953
0.331219
0.353341
0.375350
0.397219
0.418919
0.440403
0.461700
0.482828
0.503750
0.524375
0.544775
0.564900
0.584744
0.604306
0.623525
0.642350
0.660881
0.679087
0.696900
0.714244
0.731250
0.747850
0.764025
0.779806
0.795037
0.809819
0.824150
0.838031
0.851312
0.864119
0.876400
0.888150
0.899400
0.913094
0.924250
0.933578
0.942344
0.950391
0.957875
0.964772
0.971087
0.976869
0.981900
0.986316
0.990144
0.993409
0.995988
0.997844
0.999125
0.999822
0.999900
0.999197
0.997931
0.996069
0.993600
0.990475
0.986594
0.982141
0.977150
0.971647
0.965319
0.958397
0.950913
0.942866
0.934194
0.924947
0.915100
0.904719
0.893875
0.882313
0.870250
0.857697
0.844656
0.831141
0.817025
0.798953
0.780781
0.765159
0.748988
0.732422
0.715431
0.698056
0.680400
0.662197
0.643656
0.624778
0.605588
0.586134
0.566269
0.546159
0.525800
0.505166
0.484306
0.463209
0.441888
0.420372
0.398731
0.376875
0.354900
0.332784
0.310513
0.288169
0.265763
0.243259
0.220681
0.198103
0.175450
0.152847
0.130238
0.107591
0.085012
0.062500
0.040000
0.017555
-0.004750
-0.026961
-0.049065
-0.074249
-0.102204
-0.123852
-0.145315
-0.166617
-0.187747
-0.208698
-0.229401
-0.249897
-0.270184
-0.290256
-0.310084
-0.329617
-0.348915
-0.367971
-0.386779
-0.405263
-0.423454
-0.441380
-0.459038
-0.476405
-0.493398
-0.510108
-0.526532
-0.542664
-0.558445
-0.573878
-0.589014
-0.603851
-0.618390
-0.632507
-0.646321
-0.659834
-0.673049
-0.685916
-0.698405
-0.710594
-0.722485
-0.734078
-0.745281
-0.756170
-0.766764
-0.777715
-0.790942
-0.800704
-0.809915
-0.818850
-0.827515
-0.835827
-0.843846
-0.851609
-0.859116
-0.866351
-0.873255
-0.879917
-0.886341
-0.892530
-0.898444
-0.904091
-0.909521
-0.914738
-0.919745
-0.924471
-0.929000
-0.933338
-0.937488
-0.941426
-0.945149
-0.948703
-0.952092
-0.955320
-0.958342
-0.961207
-0.963930
-0.966514
-0.968948
-0.971219
-0.973368
-0.975399
-0.977316
-0.979094
-0.980758
-0.982323
-0.983794
-0.985169
-0.986807
-0.988090
-0.989159
-0.990156
-0.991069
-0.991908
-0.992687
-0.993410
-0.994079
-0.994677
-0.995230
-0.995738
-0.996206
-0.996627
-0.997006
-0.997351
-0.997666
-0.997952
-0.998204
-0.998430
-0.998633
-0.998816
-0.998978
-0.999119
-0.999245
-0.999356
-0.999455
-0.999538
-0.999611
-0.999675
-0.999730
-0.999778
-0.999817
-0.999850
-0.999879
-0.999903
-0.999923
-0.999939
-0.999953
-0.999964
-0.999973
-0.999979
-0.999986
-0.999990
-0.999993
-0.999995
-0.999996
-0.999997
-0.999998
-0.999999
-1.000000
-1.000000
-1.000000
-1.000000
-1.000000
-1.000000
-1.000000
-1.000000
-1.000000
-1.000000
-1.000000
-1.000000
-1.000000
-1.000000
-1.000000
-1.000000
-1.000000
-1.000000
-1.000000
-1.000000
-1.000000
-1.000000
-0.999999
-0.999999
-0.999998
-0.999998
-0.999997
-0.999995
-0.999992
-0.999989
-0.999986
-0.999981
-0.999974
-0.999965
-0.999953
-0.999937
-0.999919
-0.999899
-0.999874
-0.999844
-0.999810
-0.999767
-0.999718
-0.999662
-0.999596
-0.999522
-0.999433
-0.999332
-0.999219
-0.999090
-0.998944
-0.998776
-0.998590
-0.998383
-0.998153
-0.997889
-0.997598
-0.997278
-0.996928
-0.996538
-0.996103
-0.995629
-0.995113
-0.994554
-0.993931
-0.993253
-0.992521
-0.991732
-0.990876
-0.989936
-0.988927
-0.987846
-0.986689
-0.985431
-0.984076
-0.982633
-0.980957
-0.978740
-0.976893
-0.974957
-0.972907
-0.970738
-0.968418
-0.965946
-0.963340
-0.960594
-0.957704
-0.954606
-0.951351
-0.947935
-0.944354
-0.940573
-0.936575
-0.932393
-0.928024
-0.923463
-0.918636
-0.913594
-0.908341
-0.902875
-0.897167
-0.891168
-0.884940
-0.878475
-0.871769
-0.864753
-0.857463
-0.849916
-0.842111
-0.834033
-0.825595
-0.816887
-0.807906
-0.798649
-0.789055
-0.779120
-0.768897
-0.758387
-0.747590
-0.732551
-0.719874
-0.707934
-0.695695
-0.683101
-0.670136
-0.656872
-0.643308
-0.629439
-0.615166
-0.600578
-0.585691
-0.570507
-0.554991
-0.539102
-0.522920
-0.506448
-0.489691
-0.472573
-0.455144
-0.437441
-0.419470
-0.401220
-0.382625
-0.363777
-0.344678
-0.325335
-0.305710
-0.285823
-0.265714
-0.245393
-0.224870
-0.204065
-0.183081
-0.161923
-0.140598
-0.119082
-0.097388
-0.075556
-0.053600
-0.031531
-0.009313
0.018689
0.044963
0.067416
0.089994
0.112572
0.135200
0.157856
0.180506
0.203084
0.225662
0.248200
0.270681
0.293103
0.315450
0.337687
0.359781
0.381716
0.403513
0.425178
0.446644
0.467906
0.489000
0.509781
0.530337
0.550634
0.570663
0.590428
0.609850
0.628944
0.647725
0.666222
0.684269
0.701959
0.719275
0.736197
0.752681
0.768662
0.784200
0.799344
0.814131
0.828272
0.841913
0.857216
0.872969
0.884922
0.896275
0.907072
0.917337
0.927087
0.936150
0.944622
0.952587
0.960003
0.966800
0.972816
0.978325
0.983259
0.987575
0.991169
0.994144
0.996519
0.998300
0.999516
0.999906
0.999703
0.998900
0.997494
0.995463
0.992713
0.989350
0.985397
0.980881
0.975647
0.969725
0.963266
0.956281
0.948703
0.940375
0.931537
0.922163
0.912234
0.901688
0.890484
0.878806
0.865453
0.848500
0.834984
0.821019
0.806603
0.791738
0.776347
0.760475
0.744209
0.727550
0.710500
0.693000
0.675084
0.656812
0.638219
0.619313
0.599975
0.580350
0.560472
0.540363
0.519894
0.499175
0.478231
0.457081
0.435753
0.414125
0.392378
0.370519
0.348538
0.326350
0.304031
0.281644
0.259200
0.236700
0.214122
0.191544
0.168931
0.146275
0.123619
0.101031
0.078453
0.055925
0.033207
0.003371
-0.020676
-0.042820
-0.064851
-0.086757
-0.108491
-0.130080
-0.151517
-0.172794
-0.193849
-0.214704
-0.235362
-0.255820
-0.276070
-0.296020
-0.315750
-0.335249
-0.354506
-0.373475
-0.392142
-0.410554
-0.428707
-0.446590
-0.464098
-0.481324
-0.498273
-0.514943
-0.531271
-0.547248
-0.562929
-0.578313
-0.593398
-0.608093
-0.622468
-0.636539
-0.650308
-0.663745
-0.676794
-0.689540
-0.701985
-0.714131
-0.725888
-0.740271
-0.753108
-0.763816
-0.774214
-0.784230
-0.793959
-0.803407
-0.812579
-0.821408
-0.829921
-0.838164
-0.846143
-0.853870
-0.861229
-0.868341
-0.875209
-0.881836
-0.888188
-0.894251
-0.900086
-0.905699
-0.911096
-0.916209
-0.921105
-0.925800
-0.930299
-0.934585
-0.938635
-0.942507
-0.946203
-0.949730
-0.953048
-0.956190
-0.959182
-0.962025
-0.964716
-0.967226
-0.969604
-0.971857
-0.973986
-0.975973
-0.978316
-0.980294
-0.981897
-0.983402
-0.984781
-0.986074
-0.987285
-0.988417
-0.989462
-0.990420
-0.991313
-0.992143
-0.992913
-0.993608
-0.994249
-0.994841
-0.995386
-0.995883
-0.996328
-0.996737
-0.997111
-0.997451
-0.997753
-0.998024
-0.998270
-0.998493
-0.998691
-0.998864
-0.999019
-0.999157
-0.999281
-0.999387
-0.999479
-0.999560
-0.999631
-0.999693
-0.999745
-0.999789
-0.999827
-0.999860
-0.999887
-0.999909
-0.999928
-0.999945
-0.999961
-0.999970
-0.999977
-0.999983
-0.999988
-0.999991
-0.999994
-0.999996
-0.999997
-0.999998
-0.999999
-0.999999
-0.999999
-1.000000
-1.000000
-1.000000
-1.000000
-1.000000
-1.000000
-1.000000
-1.000000
-1.000000
-1.000000
-1.000000
-1.000000
-1.000000
-1.000000
-1.000000
-1.000000
-1.000000
-1.000000
-1.000000
-1.000000
-1.000000
-0.999999
-0.999999
-0.999998
-0.999997
-0.999996
-0.999994
-0.999992
-0.999989
-0.999982
-0.999976
-0.999968
-0.999958
-0.999946
-0.999932
-0.999914
-0.999892
-0.999866
-0.999835
-0.999797
-0.999753
-0.999703
-0.999645
-0.999575
-0.999496
-0.999405
-0.999302
-0.999184
-0.999048
-0.998896
-0.998725
-0.998535
-0.998318
-0.998075
-0.997807
-0.997512
-0.997184
-0.996815
-0.996412
-0.995971
-0.995490
-0.994957
-0.994371
-0.993737
-0.993051
-0.992308
-0.991486
-0.990602
-0.989651
-0.988632
-0.987522
-0.985960
-0.984466
-0.983057
-0.981557
-0.979922
-0.978185
-0.976342
-0.974388
-0.972300
-0.970065
-0.967703
-0.965210
-0.962582
-0.959768
-0.956797
-0.953673
-0.950393
-0.946935
-0.943260
-0.939412
-0.935385
-0.931176
-0.926724
-0.922055
-0.917184
-0.912109
-0.906813
-0.901230
-0.895424
-0.889389
-0.883123
-0.876569
-0.869732
-0.862649
-0.855316
-0.847730
-0.839785
-0.831575
-0.823098
-0.814349
-0.805278
-0.795864
-0.784149
-0.771838
-0.761438
-0.750649
-0.739552
-0.728161
-0.716475
-0.704452
-0.692040
-0.679335
-0.666329
-0.653014
-0.639319
-0.625286
-0.610950
-0.596313
-0.581368
-0.566018
-0.550374
-0.534438
-0.518211
-0.501633
-0.484720
-0.467524
-0.450052
-0.432310
-0.414193
-0.395811
-0.377176
-0.358291
-0.339112
-0.319643
-0.299943
-0.280018
-0.259873
-0.239451
-0.218816
-0.197989
-0.176979
-0.155776
-0.134358
-0.112785
-0.088434
-0.059845
-0.037783
-0.015601
0.006654
0.029000
0.051500
0.074000
0.096553
0.119163
0.141809
0.164388
0.187031
0.209644
0.232222
0.254800
0.277222
0.299587
0.321897
0.344125
0.366156
0.388050
0.409831
0.431450
0.452847
0.474019
0.495012
0.515763
0.536247
0.556481
0.576428
0.596100
0.615462
0.634494
0.653166
0.671463
0.689422
0.707025
0.724212
0.740950
0.757297
0.773219
0.789281
0.809125
0.824244
0.838069
0.851409
0.864300
0.876488
0.888225
0.899444
0.910125
0.920281
0.929750
0.938656
0.947025
0.954884
0.961994
0.968509
0.974463
0.979853
0.984619
0.988594
0.992050
0.994944
0.997219
0.998703
0.999563
0.999859
0.999575
0.998638
0.996950
0.994647
0.991756
0.988303
0.984163
0.979366
0.973962
0.967963
0.961400
0.954134
0.946250
0.937850
0.928963
0.919353
0.905963
0.893650
0.882200
0.870294
0.857637
0.844506
0.830925
0.816894
0.802363
0.787256
0.771750
0.755822
0.739456
0.722659
0.705425
0.687797
0.669813
0.651531
0.632725
0.613631
0.594256
0.574609
0.554688
0.534372
0.513850
0.493116
0.472100
0.450850
0.429431
0.407844
0.386088
0.364134
0.342044
0.319841
0.297550
0.275200
0.252700
0.230141
0.207563
0.184969
0.162313
0.139728
0.112300
0.084872
0.062300
0.039800
0.017425
-0.004882
-0.027120
-0.049245
-0.071220
-0.093067
-0.114777
-0.136345
-0.157720
-0.178905
-0.199913
-0.220735
-0.241360
-0.261712
-0.281849
-0.301767
-0.321458
-0.340879
-0.360012
-0.378895
-0.397525
-0.415901
-0.433916
-0.451653
-0.469118
-0.486305
-0.503180
-0.519688
-0.535905
-0.551832
-0.567471
-0.582728
-0.597655
-0.612279
-0.626604
-0.640619
-0.654223
-0.667522
-0.682182
-0.698523
-0.710719
-0.722560
-0.734106
-0.745357
-0.756310
-0.766857
-0.777111
-0.787080
-0.796768
-0.806127
-0.815142
-0.823882
-0.832350
-0.840554
-0.848406
-0.855990
-0.863318
-0.870389
-0.877186
-0.883681
-0.889940
-0.895968
-0.901772
-0.907291
-0.912571
-0.917641
-0.922506
-0.927158
-0.931551
-0.935756
-0.939779
-0.943622
-0.947253
-0.950690
-0.953966
-0.957085
-0.960051
-0.962814
-0.965439
-0.967928
-0.970399
-0.973310
-0.975411
-0.977311
-0.979102
-0.980788
-0.982342
-0.983797
-0.985163
-0.986443
-0.987631
-0.988721
-0.989740
-0.990688
-0.991570
-0.992373
-0.993113
-0.993798
-0.994430
-0.995012
-0.995532
-0.996011
-0.996451
-0.996853
-0.997214
-0.997538
-0.997832
-0.998100
-0.998342
-0.998551
-0.998741
-0.998910
-0.999062
-0.999196
-0.999311
-0.999413
-0.999504
-0.999584
-0.999650
-0.999708
-0.999758
-0.999801
-0.999838
-0.999876
-0.999903
-0.999923
-0.999940
-0.999953
-0.999964
-0.999972
-0.999979
-0.999985
-0.999989
-0.999992
-0.999995
-0.999996
-0.999998
-0.999999
-0.999999
-0.999999
-1.000000
-1.000000
-1.000000
-1.000000
-1.000000
-1.000000
-1.000000
-1.000000
-1.000000
-1.000000
-1.000000
-1.000000
-1.000000
-1.000000
-1.000000
-1.000000
-1.000000
-1.000000
-1.000000
-1.000000
-1.000000
-1.000000
-0.999999
-0.999999
-0.999998
-0.999997
-0.999995
-0.999993
-0.999990
-0.999986
-0.999981
-0.999974
-0.999966
-0.999955
-0.999942
-0.999926
-0.999907
-0.999885
-0.999857
-0.999824
-0.999786
-0.999741
-0.999687
-0.999625
-0.999553
-0.999471
-0.999378
-0.999268
-0.999145
-0.999006
-0.998851
-0.998673
-0.998471
-0.998249
-0.998002
-0.997729
-0.997418
-0.997076
-0.996702
-0.996292
-0.995838
-0.995335
-0.994788
-0.994195
-0.993554
-0.992839
-0.992067
-0.991097
-0.989934
-0.988930
-0.987837
-0.986667
-0.985417
-0.984082
-0.982630
-0.981077
-0.979426
-0.977673
-0.975801
-0.973785
-0.971652
-0.969396
-0.967014
-0.964464
-0.961760
-0.958913
-0.955919
-0.952764
-0.949397
-0.945865
-0.942163
-0.938288
-0.934193
-0.929881
-0.925376
-0.920676
-0.915774
-0.910586
-0.905183
-0.899563
-0.893723
-0.887613
-0.881222
-0.874591
-0.867715
-0.860592
-0.853139
-0.845412
-0.837424
-0.828583
-0.817099
-0.807850
-0.798545
-0.788959
-0.779091
-0.768857
-0.758298
-0.747446
-0.736301
-0.724848
-0.712998
-0.700843
-0.688389
-0.675635
-0.662510
-0.649031
-0.635252
-0.621173
-0.606790
-0.591993
-0.576898
-0.561505
-0.545815
-0.529784
-0.513395
-0.496723
-0.479770
-0.462536
-0.444926
-0.427032
-0.408875
-0.390458
-0.371747
-0.352727
-0.333460
-0.313954
-0.294218
-0.274195
-0.253940
-0.233477
-0.212812
-0.191945
-0.164020
-0.140423
-0.118914
-0.097250
-0.075414
-0.053440
-0.031348
-0.009158
0.013100
0.035522
0.058000
0.080534
0.103113
0.125691
0.148337
0.170994
0.193625
0.216203
0.238781
0.261300
0.283763
0.306153
0.328419
0.350541
0.372550
0.394419
0.416125
0.437687
0.459000
0.480128
0.501069
0.521772
0.542175
0.562300
0.582175
0.601806
0.621025
0.639916
0.658481
0.676709
0.694600
0.712022
0.733044
0.752716
0.768800
0.784425
0.799500
0.814125
0.828300
0.842025
0.855150
0.867800
0.879963
0.891619
0.902713
0.913088
0.923000
0.932406
0.941250
0.949375
0.956938
0.963912
0.970306
0.976166
0.981275
0.985769
0.989675
0.993019
0.995675
0.997609
0.998969
0.999766
1.000000
0.999375
0.998131
0.996303
0.993913
0.990866
0.987131
0.982787
0.977850
0.972350
0.966100
0.959256
0.950538
0.940334
0.931506
0.922031
0.912050
0.901534
0.890469
0.878828
0.866562
0.853856
0.840700
0.826950
0.812675
0.797953
0.782812
0.767269
0.751175
0.734622
0.717675
0.700356
0.682700
0.664497
0.646013
0.627213
0.608088
0.588634
0.568837
0.548759
0.528425
0.507866
0.487006
0.465909
0.444625
0.423172
0.401531
0.379675
0.357700
0.335613
0.313413
0.291069
0.268663
0.246159
0.221781
0.191703
0.168750
0.146094
0.123469
0.100891
0.078313
0.055800
0.033344
0.010950
-0.011370
-0.033550
-0.055617
-0.077568
-0.099397
-0.121069
-0.142549
-0.163871
-0.185028
-0.206009
-0.226736
-0.247254
-0.267569
-0.287672
-0.307531
-0.327103
-0.346435
-0.365525
-0.384371
-0.402887
-0.421115
-0.439080
-0.456777
-0.474184
-0.491215
-0.507965
-0.524427
-0.540598
-0.556419
-0.571891
-0.587070
-0.601952
-0.616530
-0.635319
-0.650373
-0.663792
-0.676911
-0.689669
-0.702062
-0.714158
-0.725955
-0.737454
-0.748556
-0.759348
-0.769853
-0.780068
-0.789959
-0.799490
-0.808740
-0.817712
-0.826409
-0.834768
-0.842828
-0.850625
-0.858164
-0.865429
-0.872373
-0.879068
-0.885526
-0.891752
-0.897690
-0.903370
-0.908831
-0.914078
-0.919115
-0.923868
-0.928425
-0.932789
-0.936965
-0.940928
-0.944676
-0.948253
-0.951665
-0.954915
-0.957958
-0.961529
-0.964710
-0.967250
-0.969643
-0.971873
-0.973984
-0.975978
-0.977859
-0.979603
-0.981235
-0.982769
-0.984210
-0.985557
-0.986791
-0.987946
-0.989025
-0.990032
-0.990954
-0.991802
-0.992590
-0.993321
-0.993996
-0.994601
-0.995160
-0.995675
-0.996148
-0.996575
-0.996958
-0.997308
-0.997627
-0.997917
-0.998172
-0.998401
-0.998608
-0.998794
-0.998959
-0.999101
-0.999229
-0.999343
-0.999443
-0.999528
-0.999603
-0.999676
-0.999745
-0.999790
-0.999828
-0.999860
-0.999887
-0.999910
-0.999928
-0.999943
-0.999956
-0.999966
-0.999975
-0.999981
-0.999986
-0.999989
-0.999992
-0.999995
-0.999996
-0.999997
-0.999998
-0.999999
-1.000000
-1.000000
-1.000000
-1.000000
-1.000000
-1.000000
-1.000000
-1.000000
-1.000000
-1.000000
-1.000000
-1.000000
-1.000000
-1.000000
-1.000000
-1.000000
-1.000000
-1.000000
-1.000000
-1.000000
-1.000000
-1.000000
-0.999999
-0.999999
-0.999998
-0.999997
-0.999996
-0.999994
-0.999992
-0.999989
-0.999984
-0.999979
-0.999972
-0.999963
-0.999952
-0.999938
-0.999922
-0.999902
-0.999877
-0.999848
-0.999815
-0.999773
-0.999725
-0.999669
-0.999605
-0.999532
-0.999445
-0.999346
-0.999234
-0.999109
-0.998964
-0.998799
-0.998615
-0.998411
-0.998184
-0.997925
-0.997638
-0.997322
-0.996975
-0.996590
-0.996161
-0.995693
-0.995183
-0.994621
-0.993784
-0.993042
-0.992291
-0.991483
-0.990606
-0.989645
-0.988613
-0.987508
-0.986326
-0.985040
-0.983657
-0.982184
-0.980616
-0.978945
-0.977134
-0.975214
-0.973179
-0.971028
-0.968725
-0.966272
-0.963685
-0.960959
-0.958090
-0.955013
-0.951781
-0.948387
-0.944829
-0.941073
-0.937100
-0.932944
-0.928602
-0.924068
-0.919270
-0.914257
-0.909034
-0.903597
-0.897915
-0.891954
-0.885760
-0.879329
-0.872661
-0.865677
-0.856405
-0.847622
-0.839731
-0.831567
-0.823043
-0.814248
-0.805178
-0.795828
-0.786140
-0.776111
-0.765799
-0.755198
-0.744300
-0.732995
-0.721393
-0.709492
-0.697293
-0.684746
-0.671828
-0.658606
-0.645080
-0.631251
-0.617024
-0.602483
-0.587640
-0.572495
-0.557018
-0.541168
-0.525025
-0.508593
-0.491874
-0.474796
-0.457411
-0.439751
-0.421818
-0.403599
-0.385035
-0.366223
-0.347164
-0.327859
-0.308265
-0.282772
-0.259689
-0.239304
-0.218710
-0.197851
-0.176811
-0.155599
-0.134219
-0.112648
-0.090913
-0.069043
-0.047048
-0.024942
-0.002731
0.019641
0.042063
0.064516
0.087094
0.109672
0.132300
0.154956
0.177606
0.200184
0.222763
0.245300
0.267800
0.290300
0.312575
0.334787
0.356912
0.378916
0.400713
0.422378
0.443844
0.465128
0.486300
0.507081
0.527637
0.548003
0.568163
0.587928
0.607350
0.626491
0.647275
0.671619
0.689588
0.707141
0.724300
0.741081
0.757487
0.773319
0.788750
0.803759
0.818325
0.832387
0.845888
0.858881
0.871387
0.883419
0.894850
0.905725
0.916069
0.925897
0.935038
0.943588
0.951588
0.959047
0.966000
0.972094
0.977625
0.982594
0.987000
0.990750
0.993812
0.996266
0.998125
0.999419
0.999887
0.999763
0.999038
0.997709
0.995756
0.993084
0.989800
0.985925
0.981338
0.974306
0.967900
0.961244
0.954044
0.946309
0.937825
0.928778
0.919200
0.909116
0.898412
0.887119
0.875319
0.863013
0.850200
0.836762
0.822819
0.808437
0.793650
0.778337
0.762544
0.746356
0.729750
0.712703
0.695281
0.677384
0.659150
0.640619
0.621713
0.602447
0.582900
0.563072
0.542963
0.522494
0.501838
0.480931
0.459781
0.438453
0.416900
0.395178
0.373319
0.351347
0.329237
0.300697
0.275044
0.252578
0.230000
0.207422
0.184788
0.162166
0.139575
0.116919
0.094331
0.071753
0.049225
0.026806
0.004454
-0.017802
-0.039961
-0.062014
-0.083936
-0.105693
-0.127305
-0.148762
-0.170056
-0.191134
-0.212012
-0.232702
-0.253196
-0.273469
-0.293450
-0.313212
-0.332744
-0.352039
-0.371031
-0.389741
-0.408192
-0.426378
-0.444300
-0.461847
-0.479112
-0.496100
-0.512809
-0.529176
-0.545192
-0.563974
-0.582823
-0.597814
-0.612407
-0.626687
-0.640660
-0.654329
-0.667673
-0.680621
-0.693270
-0.705618
-0.717663
-0.729327
-0.740666
-0.751709
-0.762455
-0.772892
-0.782948
-0.792716
-0.802203
-0.811414
-0.820281
-0.828833
-0.837116
-0.845132
-0.852890
-0.860288
-0.867439
-0.874343
-0.881000
-0.887375
-0.893475
-0.899344
-0.904988
-0.910415
-0.915557
-0.920482
-0.925205
-0.929732
-0.934044
-0.938119
-0.942016
-0.946147
-0.950738
-0.954004
-0.957097
-0.960040
-0.962836
-0.965483
-0.967949
-0.970287
-0.972499
-0.974591
-0.976541
-0.978363
-0.980080
-0.981696
-0.983215
-0.984606
-0.985912
-0.987134
-0.988277
-0.989331
-0.990299
-0.991201
-0.992040
-0.992818
-0.993521
-0.994169
-0.994768
-0.995319
-0.995822
-0.996272
-0.996686
-0.997064
-0.997409
-0.997715
-0.997990
-0.998240
-0.998465
-0.998667
-0.998842
-0.998999
-0.999140
-0.999270
-0.999410
-0.999504
-0.999582
-0.999651
-0.999710
-0.999758
-0.999801
-0.999837
-0.999869
-0.999894
-0.999915
-0.999933
-0.999948
-0.999959
-0.999969
-0.999976
-0.999982
-0.999987
-0.999991
-0.999993
-0.999996
-0.999997
-0.999998
-0.999999
-0.999999
-0.999999
-1.000000
-1.000000
-1.000000
-1.000000
-1.000000
-1.000000
-1.000000
-1.000000
-1.000000
-1.000000
-1.000000
-1.000000
-1.000000
-1.000000
-1.000000
-1.000000
-1.000000
-1.000000
-1.000000
-1.000000
-0.999999
-0.999999
-0.999999
-0.999998
-0.999997
-0.999996
-0.999994
-0.999991
-0.999988
-0.999983
-0.999977
-0.999970
-0.999960
-0.999948
-0.999934
-0.999916
-0.999894
-0.999869
-0.999839
-0.999803
-0.999760
-0.999710
-0.999654
-0.999585
-0.999506
-0.999417
-0.999317
-0.999201
-0.999067
-0.998916
-0.998749
-0.998561
-0.998347
-0.998108
-0.997843
-0.997551
-0.997228
-0.996864
-0.996369
-0.995831
-0.995337
-0.994789
-0.994188
-0.993538
-0.992834
-0.992072
-0.991231
-0.990326
-0.989354
-0.988311
-0.987177
-0.985951
-0.984642
-0.983246
-0.981758
-0.980138
-0.978415
-0.976587
-0.974650
-0.972579
-0.970360
-0.968016
-0.965542
-0.962933
-0.960139
-0.957189
-0.954087
-0.950829
-0.947393
-0.943743
-0.939920
-0.935918
-0.931734
-0.927310
-0.922668
-0.917826
-0.912780
-0.907514
-0.901959
-0.896184
-0.889329
-0.881204
-0.874571
-0.867656
-0.860495
-0.853082
-0.845410
-0.837379
-0.829083
-0.820516
-0.811675
-0.802519
-0.793019
-0.783233
-0.773162
-0.762810
-0.752060
-0.741001
-0.729650
-0.718005
-0.706028
-0.693663
-0.680995
-0.668026
-0.654758
-0.641101
-0.627114
-0.612824
-0.598231
-0.583317
-0.568013
-0.552411
-0.536514
-0.520325
-0.503786
-0.486913
-0.469761
-0.452331
-0.434620
-0.416542
-0.398199
-0.379599
-0.359715
-0.334121
-0.313814
-0.294041
-0.274045
-0.253830
-0.233338
-0.212644
-0.191759
-0.170688
-0.149431
-0.127957
-0.106340
-0.084582
-0.062686
-0.040639
-0.018474
0.003807
0.026181
0.048603
0.071100
0.093653
0.116231
0.138819
0.161475
0.184131
0.206744
0.229322
0.251900
0.274322
0.296744
0.319062
0.341238
0.363347
0.385250
0.407031
0.428650
0.450050
0.471300
0.492312
0.513100
0.533647
0.553881
0.579866
0.601850
0.621134
0.640087
0.658681
0.676838
0.694681
0.712206
0.729316
0.745900
0.762091
0.777856
0.793191
0.808113
0.822444
0.836312
0.849731
0.862700
0.874966
0.886725
0.898012
0.908825
0.918981
0.928519
0.937503
0.945950
0.953888
0.961075
0.967669
0.973700
0.979169
0.984012
0.988137
0.991650
0.994572
0.996931
0.998572
0.999525
0.999900
0.999694
0.998834
0.997225
0.994309
0.990794
0.987175
0.982800
0.977769
0.972175
0.966019
0.959300
0.951878
0.943838
0.935247
0.926138
0.916372
0.905988
0.895097
0.883700
0.871800
0.859300
0.846266
0.832763
0.818794
0.804263
0.789228
0.773800
0.757950
0.741656
0.724859
0.707625
0.690078
0.672213
0.653931
0.635200
0.616131
0.596788
0.577209
0.557288
0.537038
0.516550
0.495816
0.474800
0.453628
0.432231
0.407447
0.379588
0.357634
0.335475
0.313241
0.290925
0.268500
0.246000
0.223441
0.200863
0.178269
0.155613
0.132956
0.110350
0.087772
0.065200
0.042700
0.020325
-0.001994
-0.024254
-0.046394
-0.068385
-0.090247
-0.111977
-0.133568
-0.154966
-0.176174
-0.197206
-0.218054
-0.238710
-0.259093
-0.279256
-0.299204
-0.318933
-0.338386
-0.357550
-0.376469
-0.395135
-0.413542
-0.431597
-0.449373
-0.466876
-0.485212
-0.507673
-0.524542
-0.540670
-0.556505
-0.572043
-0.587207
-0.602040
-0.616571
-0.630797
-0.644704
-0.658213
-0.671418
-0.684322
-0.696928
-0.709163
-0.721049
-0.732633
-0.743920
-0.754920
-0.765506
-0.775799
-0.785807
-0.795534
-0.804932
-0.813987
-0.822765
-0.831272
-0.839516
-0.847406
-0.855024
-0.862386
-0.869496
-0.876324
-0.882857
-0.889150
-0.895208
-0.901040
-0.906589
-0.911899
-0.916998
-0.921891
-0.926571
-0.932346
-0.936972
-0.940936
-0.944722
-0.948299
-0.951683
-0.954908
-0.957977
-0.960895
-0.963613
-0.966193
-0.968640
-0.970958
-0.973129
-0.975157
-0.977072
-0.978878
-0.980578
-0.982145
-0.983613
-0.984992
-0.986283
-0.987483
-0.988584
-0.989612
-0.990570
-0.991462
-0.992273
-0.993020
-0.993712
-0.994352
-0.994940
-0.995466
-0.995951
-0.996397
-0.996805
-0.997170
-0.997498
-0.997796
-0.998067
-0.998312
-0.998525
-0.998757
-0.998957
-0.999104
-0.999232
-0.999343
-0.999442
-0.999529
-0.999605
-0.999669
-0.999724
-0.999772
-0.999813
-0.999847
-0.999876
-0.999901
-0.999921
-0.999938
-0.999951
-0.999962
-0.999971
-0.999978
-0.999984
-0.999989
-0.999992
-0.999994
-0.999996
-0.999997
-0.999998
-0.999999
-0.999999
-1.000000
-1.000000
-1.000000
-1.000000
-1.000000
-1.000000
-1.000000
-1.000000
-1.000000
-1.000000
-1.000000
-1.000000
-1.000000
-1.000000
-1.000000
-1.000000
-1.000000
-1.000000
-1.000000
-1.000000
-1.000000
-1.000000
-0.999999
-0.999999
-0.999998
-0.999996
-0.999995
-0.999993
-0.999990
-0.999986
-0.999981
-0.999975
-0.999967
-0.999957
-0.999944
-0.999928
-0.999910
-0.999888
-0.999861
-0.999829
-0.999791
-0.999747
-0.999695
-0.999633
-0.999563
-0.999483
-0.999391
-0.999283
-0.999162
-0.999025
-0.998872
-0.998697
-0.998499
-0.998279
-0.998012
-0.997644
-0.997320
-0.996968
-0.996583
-0.996162
-0.995694
-0.995177
-0.994616
-0.994008
-0.993350
-0.992617
-0.991826
-0.990975
-0.990059
-0.989065
-0.987983
-0.986824
-0.985584
-0.984261
-0.982822
-0.981283
-0.979646
-0.977907
-0.976051
-0.974051
-0.971935
-0.969696
-0.967332
-0.964801
-0.962117
-0.959290
-0.956317
-0.953183
-0.949839
-0.946330
-0.942653
-0.938803
-0.934733
-0.930447
-0.925970
-0.921297
-0.916425
-0.909480
-0.903536
-0.897845
-0.891930
-0.885742
-0.879273
-0.872564
-0.865610
-0.858409
-0.850878
-0.843067
-0.834993
-0.826652
-0.818011
-0.809026
-0.799760
-0.790213
-0.780384
-0.770189
-0.759675
-0.748866
-0.737761
-0.726347
-0.714535
-0.702425
-0.690018
-0.677310
-0.664224
-0.650790
-0.637054
-0.623016
-0.608680
-0.593922
-0.578866
-0.563512
-0.547863
-0.531878
-0.515529
-0.498897
-0.481980
-0.464777
-0.447215
-0.424754
-0.403424
-0.384922
-0.366133
-0.347028
-0.327685
-0.308106
-0.288293
-0.268199
-0.247874
-0.227345
-0.206617
-0.185687
-0.164525
-0.143194
-0.121703
-0.100063
-0.078250
-0.056287
-0.034211
-0.012042
0.010200
0.032622
0.055100
0.077634
0.100213
0.122791
0.145437
0.168094
0.190725
0.213303
0.235881
0.258400
0.280863
0.303253
0.325519
0.347641
0.369650
0.391547
0.413325
0.434887
0.456263
0.481044
0.507250
0.527875
0.548200
0.568247
0.588012
0.607497
0.626638
0.645450
0.663937
0.682087
0.699900
0.717166
0.734094
0.750616
0.766713
0.782416
0.797569
0.812272
0.826525
0.840328
0.853531
0.866200
0.878400
0.890134
0.901306
0.911759
0.921750
0.931234
0.940156
0.948359
0.956000
0.963053
0.969525
0.975462
0.980650
0.985222
0.989206
0.992628
0.995363
0.997375
0.998812
0.999666
0.999900
0.999041
0.997675
0.995700
0.993088
0.989884
0.985925
0.981394
0.976275
0.970544
0.964138
0.957138
0.949575
0.941450
0.932700
0.923303
0.913400
0.902963
0.891969
0.880328
0.868187
0.855556
0.842438
0.828844
0.814575
0.799906
0.784813
0.769278
0.753263
0.736788
0.719875
0.702578
0.685000
0.666875
0.648413
0.629647
0.610588
0.591134
0.571406
0.551406
0.531125
0.510287
0.482475
0.459650
0.438288
0.416756
0.395038
0.373175
0.351150
0.329013
0.306813
0.284469
0.262000
0.239459
0.216881
0.194303
0.171650
0.149047
0.126437
0.103791
0.081213
0.058700
0.036244
0.013846
-0.008490
-0.030685
-0.052774
-0.074745
-0.096590
-0.118278
-0.139779
-0.161125
-0.182305
-0.203310
-0.224068
-0.244612
-0.264954
-0.285088
-0.304979
-0.324582
-0.343950
-0.363076
-0.381954
-0.400509
-0.423558
-0.444366
-0.461975
-0.479287
-0.496233
-0.512891
-0.529260
-0.545337
-0.561064
-0.576442
-0.591523
-0.606306
-0.620790
-0.634853
-0.648617
-0.662080
-0.675239
-0.688043
-0.700477
-0.712611
-0.724450
-0.735996
-0.747136
-0.757968
-0.768511
-0.778766
-0.788696
-0.798266
-0.807555
-0.816568
-0.825311
-0.833702
-0.841799
-0.849631
-0.857203
-0.864508
-0.871483
-0.878215
-0.884709
-0.890966
-0.896935
-0.904174
-0.910412
-0.915590
-0.920560
-0.925249
-0.929743
-0.934047
-0.938163
-0.942068
-0.945760
-0.949283
-0.952643
-0.955842
-0.958836
-0.961675
-0.964372
-0.966931
-0.969342
-0.971591
-0.973718
-0.975728
-0.977625
-0.979383
-0.981029
-0.982576
-0.984030
-0.985390
-0.986635
-0.987801
-0.988890
-0.989907
-0.990839
-0.991695
-0.992492
-0.993230
-0.993913
-0.994526
-0.995091
-0.995611
-0.996090
-0.996522
-0.996910
-0.997265
-0.997617
-0.997997
-0.998244
-0.998465
-0.998665
-0.998845
-0.999003
-0.999141
-0.999264
-0.999373
-0.999470
-0.999552
-0.999622
-0.999685
-0.999739
-0.999785
-0.999823
-0.999856
-0.999884
-0.999907
-0.999926
-0.999941
-0.999955
-0.999965
-0.999974
-0.999980
-0.999985
-0.999989
-0.999992
-0.999995
-0.999996
-0.999997
-0.999998
-0.999999
-0.999999
-1.000000
-1.000000
-1.000000
-1.000000
-1.000000
-1.000000
-1.000000
-1.000000
-1.000000
-1.000000
-1.000000
-1.000000
-1.000000
-1.000000
-1.000000
-1.000000
-1.000000
-1.000000
-1.000000
-1.000000
-1.000000
-0.999999
-0.999999
-0.999998
-0.999997
-0.999996
-0.999994
-0.999992
-0.999989
-0.999985
-0.999980
-0.999973
-0.999964
-0.999953
-0.999940
-0.999924
-0.999904
-0.999881
-0.999852
-0.999819
-0.999779
-0.999732
-0.999677
-0.999615
-0.999543
-0.999457
-0.999359
-0.999250
-0.999126
-0.998984
-0.998770
-0.998556
-0.998345
-0.998111
-0.997843
-0.997547
-0.997221
-0.996865
-0.996468
-0.996026
-0.995545
-0.995021
-0.994454
-0.993822
-0.993134
-0.992392
-0.991592
-0.990724
-0.989772
-0.988751
-0.987656
-0.986485
-0.985211
-0.983840
-0.982380
-0.980826
-0.979168
-0.977373
-0.975468
-0.973450
-0.971315
-0.969030
-0.966596
-0.964027
-0.961320
-0.958472
-0.955417
-0.952207
-0.948836
-0.945302
-0.941570
-0.937622
-0.932611
-0.927268
-0.922670
-0.917807
-0.912727
-0.907435
-0.901929
-0.896180
-0.890142
-0.883870
-0.877361
-0.870615
-0.863553
-0.856215
-0.848622
-0.840770
-0.832645
-0.824160
-0.815400
-0.806367
-0.797061
-0.787405
-0.777421
-0.767151
-0.756589
-0.745730
-0.734472
-0.722911
-0.711052
-0.698899
-0.686391
-0.673512
-0.660334
-0.646853
-0.633063
-0.618883
-0.604377
-0.589573
-0.574474
-0.559044
-0.543234
-0.527130
-0.508709
-0.486836
-0.469664
-0.452186
-0.434437
-0.416419
-0.398122
-0.379480
-0.360585
-0.341442
-0.322059
-0.302388
-0.282460
-0.262313
-0.241953
-0.221390
-0.200554
-0.179538
-0.158349
-0.136993
-0.115446
-0.093727
-0.071877
-0.049900
-0.027801
-0.005566
0.016769
0.039163
0.061616
0.084194
0.106772
0.129350
0.151956
0.174613
0.197269
0.219863
0.242400
0.264900
0.287400
0.309675
0.331887
0.354044
0.376987
0.406050
0.428812
0.450244
0.471484
0.492500
0.513203
0.533737
0.554034
0.574050
0.593738
0.613081
0.632144
0.650900
0.669319
0.687287
0.704900
0.722138
0.738981
0.755387
0.771291
0.786800
0.801887
0.816525
0.830587
0.844150
0.857222
0.869806
0.881916
0.893350
0.904278
0.914700
0.924616
0.933913
0.942553
0.950631
0.958147
0.965100
0.971272
0.976937
0.982028
0.986513
0.990341
0.994169
0.996872
0.998550
0.999613
0.999925
0.999584
0.998663
0.997178
0.995069
0.992169
0.988700
0.984669
0.980069
0.974678
0.968725
0.962184
0.955063
0.947406
0.938925
0.929984
0.920531
0.910516
0.899813
0.888584
0.876862
0.864634
0.851900
0.838462
0.824631
0.810372
0.795650
0.780337
0.764613
0.748456
0.731900
0.715000
0.697500
0.679703
0.661550
0.643034
0.624206
0.604947
0.581150
0.557044
0.536863
0.516394
0.495613
0.474631
0.453462
0.432056
0.410500
0.388725
0.366788
0.344738
0.322550
0.300297
0.277944
0.255478
0.232900
0.210322
0.187744
0.165131
0.142475
0.119819
0.097231
0.074700
0.052200
0.029706
0.007363
-0.014916
-0.037099
-0.059169
-0.081114
-0.102887
-0.124515
-0.145994
-0.167318
-0.188420
-0.209328
-0.230041
-0.250553
-0.270858
-0.290878
-0.310667
-0.332780
-0.357711
-0.376633
-0.395259
-0.413624
-0.431724
-0.449560
-0.467013
-0.484191
-0.501089
-0.517705
-0.533986
-0.549903
-0.565531
-0.580865
-0.595896
-0.610536
-0.624856
-0.638873
-0.652587
-0.665969
-0.678957
-0.691650
-0.704042
-0.716127
-0.727838
-0.739217
-0.750299
-0.761086
-0.771571
-0.781665
-0.791472
-0.800996
-0.810239
-0.819145
-0.827736
-0.836057
-0.844113
-0.851910
-0.859340
-0.866527
-0.873467
-0.880486
-0.888963
-0.895246
-0.901043
-0.906618
-0.911974
-0.917050
-0.921909
-0.926568
-0.931032
-0.935284
-0.939300
-0.943140
-0.946805
-0.950302
-0.953590
-0.956705
-0.959668
-0.962485
-0.965151
-0.967636
-0.969991
-0.972221
-0.974330
-0.976296
-0.978132
-0.979864
-0.981495
-0.983027
-0.984430
-0.985747
-0.986981
-0.988134
-0.989199
-0.990177
-0.991089
-0.991936
-0.992722
-0.993433
-0.994087
-0.994693
-0.995251
-0.995759
-0.996343
-0.996802
-0.997170
-0.997504
-0.997801
-0.998068
-0.998309
-0.998527
-0.998722
-0.998891
-0.999043
-0.999179
-0.999299
-0.999403
-0.999493
-0.999573
-0.999642
-0.999703
-0.999753
-0.999796
-0.999833
-0.999865
-0.999891
-0.999913
-0.999931
-0.999946
-0.999958
-0.999968
-0.999975
-0.999982
-0.999987
-0.999991
-0.999993
-0.999995
-0.999997
-0.999998
-0.999999
-0.999999
-0.999999
-1.000000
-1.000000
-1.000000
-1.000000
-1.000000
-1.000000
-1.000000
-1.000000
-1.000000
-1.000000
-1.000000
-1.000000
-1.000000
-1.000000
-1.000000
-1.000000
-1.000000
-1.000000
-1.000000
-1.000000
-1.000000
-0.999999
-0.999999
-0.999998
-0.999997
-0.999996
-0.999994
-0.999991
-0.999988
-0.999983
-0.999978
-0.999971
-0.999961
-0.999950
-0.999936
-0.999918
-0.999898
-0.999873
-0.999844
-0.999808
-0.999766
-0.999717
-0.999662
-0.999594
-0.999517
-0.999414
-0.999284
-0.999163
-0.999024
-0.998868
-0.998695
-0.998501
-0.998279
-0.998032
-0.997759
-0.997458
-0.997125
-0.996750
-0.996340
-0.995892
-0.995405
-0.994862
-0.994268
-0.993625
-0.992929
-0.992175
-0.991342
-0.990447
-0.989484
-0.988451
-0.987329
-0.986114
-0.984816
-0.983432
-0.981958
-0.980351
-0.978643
-0.976830
-0.974908
-0.972854
-0.970652
-0.968326
-0.965870
-0.963282
-0.960507
-0.957578
-0.954497
-0.951024
-0.946422
-0.942628
-0.938748
-0.934688
-0.930444
-0.925957
-0.921252
-0.916345
-0.911231
-0.905895
-0.900273
-0.894422
-0.888344
-0.882039
-0.875445
-0.868562
-0.861432
-0.854053
-0.846420
-0.838428
-0.830171
-0.821643
-0.812841
-0.803724
-0.794263
-0.784516
-0.774485
-0.764172
-0.753461
-0.742447
-0.731139
-0.719532
-0.707595
-0.695269
-0.682645
-0.669723
-0.656501
-0.642883
-0.628935
-0.614688
-0.600142
-0.585275
-0.565030
-0.547717
-0.531726
-0.515444
-0.498811
-0.481850
-0.464608
-0.447087
-0.429290
-0.411126
-0.392697
-0.374015
-0.355084
-0.335857
-0.316349
-0.296610
-0.276645
-0.256462
-0.236001
-0.215332
-0.194470
-0.173423
-0.152189
-0.130746
-0.109150
-0.087408
-0.065528
-0.043496
-0.021346
0.000919
0.023281
0.045703
0.068200
0.090753
0.113331
0.135919
0.158575
0.181231
0.203844
0.226422
0.249000
0.271422
0.299187
0.325662
0.347825
0.369856
0.391750
0.413484
0.435050
0.456444
0.477537
0.498453
0.519163
0.539647
0.559881
0.579756
0.599350
0.618662
0.637687
0.656281
0.674500
0.692381
0.709925
0.727112
0.743775
0.759991
0.775819
0.791291
0.806213
0.820609
0.834556
0.848031
0.861000
0.873344
0.885237
0.896612
0.907438
0.917672
0.927287
0.936397
0.944950
0.952891
0.960156
0.966828
0.973800
0.980722
0.985331
0.989222
0.992550
0.995316
0.997512
0.998919
0.999700
0.999878
0.999456
0.998441
0.996600
0.994194
0.991225
0.987684
0.983388
0.978434
0.972963
0.966941
0.960300
0.952878
0.944894
0.936381
0.927350
0.917662
0.907356
0.896544
0.885225
0.873403
0.860981
0.847966
0.834500
0.820609
0.806156
0.791200
0.775800
0.759978
0.743763
0.727044
0.709888
0.692378
0.673031
0.648578
0.629525
0.610431
0.591025
0.571300
0.551300
0.530972
0.510406
0.489616
0.468600
0.447272
0.425831
0.404209
0.382388
0.360434
0.338344
0.316141
0.293825
0.271400
0.248900
0.226341
0.203762
0.181169
0.158513
0.135928
0.113300
0.090672
0.068100
0.045600
0.023225
0.000893
-0.021386
-0.043534
-0.065548
-0.087428
-0.109176
-0.130791
-0.152213
-0.173444
-0.194499
-0.215373
-0.236060
-0.263201
-0.285211
-0.305089
-0.324741
-0.344124
-0.363204
-0.382042
-0.400628
-0.418949
-0.436926
-0.454611
-0.472021
-0.489156
-0.505984
-0.522438
-0.538605
-0.554479
-0.570056
-0.585259
-0.600131
-0.614705
-0.628979
-0.642932
-0.656480
-0.669730
-0.682678
-0.695323
-0.707596
-0.719522
-0.731149
-0.742481
-0.753520
-0.764145
-0.774483
-0.784534
-0.794300
-0.803738
-0.812831
-0.821648
-0.830195
-0.838477
-0.846399
-0.855906
-0.864519
-0.871552
-0.878309
-0.884758
-0.890975
-0.896962
-0.902719
-0.908198
-0.913439
-0.918471
-0.923299
-0.927915
-0.932274
-0.936446
-0.940435
-0.944246
-0.947846
-0.951253
-0.954500
-0.957591
-0.960530
-0.963268
-0.965867
-0.968333
-0.970667
-0.972856
-0.974900
-0.976831
-0.978651
-0.980366
-0.981947
-0.983428
-0.984819
-0.986122
-0.987333
-0.988445
-0.989483
-0.990451
-0.991352
-0.992171
-0.992926
-0.993733
-0.994530
-0.995103
-0.995616
-0.996088
-0.996521
-0.996917
-0.997271
-0.997590
-0.997879
-0.998142
-0.998379
-0.998585
-0.998771
-0.998937
-0.999086
-0.999216
-0.999330
-0.999430
-0.999518
-0.999596
-0.999660
-0.999717
-0.999766
-0.999808
-0.999843
-0.999873
-0.999898
-0.999918
-0.999936
-0.999950
-0.999961
-0.999970
-0.999978
-0.999984
-0.999988
-0.999991
-0.999994
-0.999996
-0.999997
-0.999998
-0.999998
-0.999999
-1.000000
-1.000000
-1.000000
-1.000000
-1.000000
-1.000000
-1.000000
-1.000000
-1.000000
-1.000000
-1.000000
-1.000000
-1.000000
-1.000000
-1.000000
-1.000000
-1.000000
-1.000000
-1.000000
-1.000000
-1.000000
-1.000000
-0.999999
-0.999999
-0.999998
-0.999997
-0.999995
-0.999993
-0.999990
-0.999987
-0.999982
-0.999976
-0.999968
-0.999958
-0.999945
-0.999931
-0.999914
-0.999892
-0.999865
-0.999833
-0.999797
-0.999753
-0.999681
-0.999614
-0.999540
-0.999457
-0.999361
-0.999249
-0.999123
-0.998981
-0.998822
-0.998640
-0.998436
-0.998209
-0.997957
-0.997679
-0.997363
-0.997016
-0.996635
-0.996220
-0.995757
-0.995247
-0.994692
-0.994090
-0.993439
-0.992714
-0.991932
-0.991089
-0.990183
-0.989198
-0.988126
-0.986978
-0.985750
-0.984440
-0.983013
-0.981487
-0.979863
-0.978139
-0.976298
-0.974315
-0.972215
-0.969994
-0.967648
-0.965136
-0.961715
-0.958419
-0.955397
-0.952214
-0.948818
-0.945255
-0.941522
-0.937614
-0.933486
-0.929138
-0.924598
-0.919862
-0.914924
-0.909697
-0.904254
-0.898592
-0.892706
-0.886558
-0.880121
-0.873447
-0.866530
-0.859360
-0.851860
-0.844087
-0.836051
-0.827750
-0.819148
-0.810202
-0.800975
-0.791467
-0.781678
-0.771530
-0.761050
-0.750280
-0.739220
-0.727845
-0.716080
-0.704012
-0.691643
-0.678975
-0.665936
-0.648697
-0.632911
-0.618777
-0.604340
-0.589488
-0.574333
-0.558884
-0.543146
-0.527060
-0.510617
-0.493890
-0.476883
-0.459594
-0.441938
-0.424002
-0.405799
-0.387330
-0.368580
-0.349507
-0.330195
-0.310650
-0.290875
-0.270813
-0.250513
-0.230011
-0.209313
-0.188406
-0.167267
-0.145960
-0.124493
-0.102874
-0.081078
-0.059136
-0.037076
-0.014897
0.007400
0.029744
0.052200
0.074734
0.097313
0.119891
0.142537
0.165147
0.190150
0.220003
0.242581
0.265100
0.287525
0.309853
0.332119
0.354241
0.376200
0.398019
0.419725
0.441287
0.462600
0.483687
0.504550
0.525175
0.545575
0.565647
0.585444
0.605006
0.624225
0.643050
0.661581
0.679787
0.697600
0.714944
0.731894
0.748484
0.764713
0.780416
0.795637
0.810372
0.824650
0.838531
0.851813
0.864559
0.876838
0.888650
0.899900
0.910431
0.920500
0.930062
0.939269
0.950128
0.958113
0.965012
0.971369
0.977072
0.982025
0.986416
0.990244
0.993509
0.996087
0.997944
0.999181
0.999822
0.999900
0.999197
0.997875
0.995969
0.993488
0.990284
0.986463
0.981994
0.976925
0.971347
0.965019
0.958097
0.950613
0.942566
0.933894
0.924575
0.914700
0.904291
0.893381
0.881897
0.869788
0.857197
0.844156
0.830641
0.816450
0.801806
0.786744
0.771288
0.755350
0.734163
0.714775
0.697434
0.679700
0.661419
0.642856
0.624013
0.604875
0.585344
0.565469
0.545359
0.525000
0.504366
0.483506
0.462409
0.441088
0.419572
0.397931
0.376075
0.354050
0.331913
0.309713
0.287369
0.264900
0.242400
0.219863
0.197206
0.174625
0.151994
0.129338
0.106691
0.084112
0.061600
0.039144
0.016742
-0.005610
-0.027821
-0.049925
-0.071912
-0.093773
-0.115476
-0.137007
-0.162602
-0.188565
-0.209508
-0.230203
-0.250685
-0.270960
-0.291024
-0.310844
-0.330370
-0.349660
-0.368708
-0.387507
-0.405976
-0.424158
-0.442072
-0.459714
-0.477066
-0.494050
-0.510748
-0.527159
-0.543282
-0.559048
-0.574465
-0.589589
-0.604417
-0.618940
-0.633049
-0.646855
-0.660357
-0.673556
-0.686408
-0.698888
-0.711065
-0.722943
-0.734527
-0.745707
-0.756584
-0.767170
-0.777464
-0.787432
-0.797042
-0.806370
-0.816449
-0.827844
-0.836149
-0.844160
-0.851911
-0.859402
-0.866621
-0.873518
-0.880172
-0.886588
-0.892768
-0.898666
-0.904305
-0.909727
-0.914936
-0.919934
-0.924651
-0.929173
-0.933502
-0.937645
-0.941574
-0.945291
-0.948838
-0.952220
-0.955441
-0.958456
-0.961316
-0.964032
-0.966610
-0.969039
-0.971305
-0.973450
-0.975476
-0.977388
-0.979161
-0.980821
-0.982382
-0.983849
-0.985220
-0.986477
-0.987654
-0.988754
-0.989816
-0.991051
-0.991940
-0.992717
-0.993437
-0.994103
-0.994700
-0.995250
-0.995757
-0.996222
-0.996643
-0.997020
-0.997364
-0.997678
-0.997963
-0.998213
-0.998437
-0.998640
-0.998823
-0.998984
-0.999124
-0.999249
-0.999360
-0.999459
-0.999541
-0.999614
-0.999677
-0.999732
-0.999780
-0.999819
-0.999852
-0.999881
-0.999904
-0.999924
-0.999940
-0.999954
-0.999964
-0.999973
-0.999979
-0.999984
-0.999989
-0.999992
-0.999995
-0.999996
-0.999997
-0.999998
-0.999999
-1.000000
-1.000000
-1.000000
-1.000000
-1.000000
-1.000000
-1.000000
-1.000000
-1.000000
-1.000000
-1.000000
-1.000000
-1.000000
-1.000000
-1.000000
-1.000000
-1.000000
-1.000000
-1.000000
-1.000000
-1.000000
-1.000000
-0.999999
-0.999999
-0.999998
-0.999998
-0.999997
-0.999995
-0.999992
-0.999989
-0.999986
-0.999981
-0.999974
-0.999965
-0.999954
-0.999942
-0.999926
-0.999907
-0.999878
-0.999843
-0.999808
-0.999766
-0.999717
-0.999660
-0.999594
-0.999519
-0.999430
-0.999328
-0.999214
-0.999085
-0.998938
-0.998770
-0.998582
-0.998373
-0.998143
-0.997878
-0.997586
-0.997265
-0.996912
-0.996521
-0.996085
-0.995609
-0.995092
-0.994531
-0.993905
-0.993225
-0.992491
-0.991699
-0.990841
-0.989899
-0.988887
-0.987803
-0.986643
-0.985380
-0.984022
-0.982575
-0.981034
-0.979391
-0.977610
-0.975720
-0.973423
-0.970650
-0.968325
-0.965848
-0.963235
-0.960483
-0.957588
-0.954483
-0.951222
-0.947799
-0.944210
-0.940422
-0.936417
-0.932228
-0.927850
-0.923281
-0.918446
-0.913395
-0.908133
-0.902657
-0.896938
-0.890931
-0.884695
-0.878223
-0.871508
-0.864485
-0.857180
-0.849622
-0.841807
-0.833714
-0.825268
-0.816546
-0.807553
-0.798286
-0.788669
-0.778723
-0.768493
-0.757973
-0.747160
-0.735941
-0.724424
-0.712606
-0.699806
-0.683095
-0.669629
-0.656353
-0.642773
-0.628889
-0.614608
-0.600006
-0.585108
-0.569914
-0.554382
-0.538477
-0.522285
-0.505803
-0.489030
-0.471905
-0.454461
-0.436747
-0.418766
-0.400501
-0.381898
-0.363036
-0.343928
-0.324583
-0.304943
-0.285046
-0.264930
-0.244599
-0.224060
-0.203255
-0.182265
-0.161099
-0.139766
-0.118243
-0.096541
-0.074706
-0.052748
-0.030671
-0.008453
0.013873
0.036262
0.058716
0.081294
0.110772
0.136100
0.158756
0.181406
0.203984
0.226563
0.249100
0.271581
0.294003
0.316350
0.338534
0.360613
0.382616
0.404413
0.426012
0.447444
0.468706
0.489800
0.510581
0.531137
0.551434
0.571463
0.591228
0.610581
0.629691
0.648500
0.666922
0.684969
0.702600
0.719875
0.736797
0.753281
0.769262
0.784800
0.799916
0.814631
0.828772
0.842413
0.855562
0.868225
0.880412
0.891925
0.905269
0.917738
0.927487
0.936550
0.944956
0.952844
0.960203
0.967000
0.973016
0.978469
0.983359
0.987687
0.991359
0.994275
0.996619
0.998375
0.999516
0.999906
0.999644
0.998837
0.997478
0.995369
0.992541
0.989150
0.985197
0.980681
0.975447
0.969525
0.963025
0.955981
0.948403
0.940075
0.931184
0.921763
0.911825
0.901200
0.890050
0.878406
0.866256
0.853600
0.840241
0.826431
0.810006
0.791138
0.775747
0.759875
0.743609
0.726925
0.709800
0.692300
0.674384
0.656113
0.637503
0.618519
0.599175
0.579550
0.559672
0.539562
0.519094
0.498313
0.477372
0.456263
0.434856
0.413300
0.391578
0.369688
0.347638
0.325450
0.303197
0.280844
0.258378
0.235800
0.213222
0.190644
0.168031
0.145388
0.122809
0.100163
0.077600
0.055100
0.032606
0.010262
-0.012040
-0.034246
-0.057787
-0.087021
-0.109334
-0.130915
-0.152344
-0.173614
-0.194661
-0.215508
-0.236162
-0.256614
-0.276841
-0.296790
-0.316510
-0.335996
-0.355244
-0.374198
-0.392862
-0.411266
-0.429403
-0.447270
-0.464770
-0.481989
-0.498926
-0.515581
-0.531902
-0.547864
-0.563530
-0.578900
-0.593977
-0.608657
-0.623016
-0.637075
-0.650834
-0.664256
-0.677290
-0.690025
-0.702459
-0.714590
-0.726340
-0.737759
-0.748883
-0.759714
-0.770229
-0.783520
-0.794334
-0.803771
-0.812927
-0.821740
-0.830244
-0.838479
-0.846449
-0.854160
-0.861512
-0.868616
-0.875472
-0.882085
-0.888429
-0.894477
-0.900304
-0.905912
-0.911299
-0.916403
-0.921291
-0.925978
-0.930469
-0.934747
-0.938789
-0.942653
-0.946343
-0.949863
-0.953173
-0.956309
-0.959294
-0.962131
-0.964817
-0.967320
-0.969694
-0.971941
-0.974066
-0.976048
-0.977900
-0.979646
-0.981291
-0.982836
-0.984252
-0.985874
-0.987330
-0.988459
-0.989500
-0.990456
-0.991347
-0.992175
-0.992942
-0.993635
-0.994273
-0.994863
-0.995406
-0.995901
-0.996345
-0.996752
-0.997124
-0.997463
-0.997764
-0.998034
-0.998279
-0.998501
-0.998699
-0.998871
-0.999024
-0.999162
-0.999285
-0.999390
-0.999482
-0.999563
-0.999634
-0.999696
-0.999747
-0.999791
-0.999829
-0.999861
-0.999888
-0.999910
-0.999929
-0.999944
-0.999957
-0.999967
-0.999974
-0.999981
-0.999988
-0.999992
-0.999994
-0.999996
-0.999997
-0.999998
-0.999999
-0.999999
-0.999999
-1.000000
-1.000000
-1.000000
-1.000000
-1.000000
-1.000000
-1.000000
-1.000000
-1.000000
-1.000000
-1.000000
-1.000000
-1.000000
-1.000000
-1.000000
-1.000000
-1.000000
-1.000000
-1.000000
-1.000000
-1.000000
-0.999999
-0.999999
-0.999998
-0.999997
-0.999996
-0.999994
-0.999992
-0.999989
-0.999984
-0.999978
-0.999971
-0.999961
-0.999947
-0.999931
-0.999913
-0.999891
-0.999865
-0.999833
-0.999796
-0.999752
-0.999701
-0.999643
-0.999573
-0.999492
-0.999401
-0.999298
-0.999179
-0.999043
-0.998890
-0.998718
-0.998527
-0.998309
-0.998065
-0.997796
-0.997499
-0.997170
-0.996800
-0.996395
-0.995952
-0.995471
-0.994935
-0.994347
-0.993711
-0.993023
-0.992277
-0.991453
-0.990566
-0.989613
-0.988591
-0.987478
-0.986275
-0.984989
-0.983617
-0.982156
-0.980001
-0.978116
-0.976268
-0.974309
-0.972217
-0.969976
-0.967609
-0.965110
-0.962477
-0.959656
-0.956678
-0.953548
-0.950262
-0.946796
-0.943115
-0.939260
-0.935225
-0.931007
-0.926548
-0.921870
-0.916991
-0.911907
-0.906601
-0.901005
-0.895188
-0.889146
-0.882873
-0.876310
-0.869465
-0.862370
-0.855024
-0.847430
-0.839477
-0.831254
-0.822761
-0.813997
-0.804919
-0.795498
-0.785794
-0.775805
-0.765523
-0.754859
-0.741013
-0.727714
-0.716012
-0.703973
-0.691553
-0.678835
-0.665816
-0.652493
-0.638782
-0.624734
-0.610386
-0.595739
-0.580778
-0.565420
-0.549763
-0.533812
-0.517569
-0.500975
-0.484053
-0.466850
-0.449368
-0.431610
-0.413485
-0.395096
-0.376449
-0.357550
-0.338362
-0.318886
-0.299178
-0.279245
-0.259093
-0.238655
-0.218010
-0.197175
-0.176158
-0.154947
-0.133520
-0.111945
-0.090226
-0.068369
-0.046353
-0.024213
0.001896
0.029881
0.052303
0.074875
0.097453
0.120031
0.142619
0.165275
0.187931
0.210544
0.233122
0.255700
0.278122
0.300487
0.322763
0.344938
0.367047
0.388950
0.410684
0.432250
0.453647
0.474819
0.495812
0.516563
0.537047
0.557281
0.577228
0.596850
0.616162
0.635194
0.653866
0.672163
0.690122
0.707725
0.724912
0.741575
0.757897
0.773819
0.789300
0.804300
0.818775
0.832756
0.847456
0.864800
0.876987
0.888669
0.899844
0.910513
0.920591
0.930050
0.938956
0.947325
0.955184
0.962294
0.968750
0.974663
0.980053
0.984819
0.988794
0.992200
0.995016
0.997225
0.998787
0.999600
0.999859
0.999575
0.998638
0.996875
0.994547
0.991656
0.988194
0.983975
0.979166
0.973763
0.967763
0.961200
0.953856
0.945950
0.937516
0.928563
0.918953
0.908725
0.897991
0.886750
0.874831
0.858113
0.844006
0.830425
0.816378
0.801769
0.786656
0.771150
0.755222
0.738850
0.721975
0.704725
0.687097
0.669094
0.650734
0.632000
0.612931
0.593556
0.573900
0.553900
0.533572
0.513050
0.492316
0.471300
0.450050
0.428631
0.407009
0.385200
0.363325
0.341244
0.319041
0.296725
0.274300
0.251800
0.229300
0.206725
0.184084
0.161506
0.138856
0.116200
0.093572
0.071000
0.048500
0.020125
-0.005766
-0.027980
-0.050105
-0.072073
-0.093911
-0.115614
-0.137175
-0.158550
-0.179722
-0.200719
-0.221535
-0.242160
-0.262496
-0.282624
-0.302533
-0.322216
-0.341630
-0.360749
-0.379621
-0.398240
-0.416600
-0.434608
-0.452337
-0.469790
-0.486962
-0.503821
-0.520321
-0.536530
-0.552446
-0.568069
-0.583312
-0.598229
-0.612845
-0.627158
-0.641150
-0.654745
-0.668036
-0.681024
-0.693708
-0.706029
-0.721250
-0.734547
-0.745783
-0.756720
-0.767259
-0.777506
-0.787463
-0.797135
-0.806479
-0.815486
-0.824217
-0.832675
-0.840864
-0.848707
-0.856278
-0.863594
-0.870658
-0.877447
-0.883934
-0.890185
-0.896203
-0.901992
-0.907501
-0.912772
-0.917833
-0.922689
-0.927333
-0.931718
-0.935916
-0.939931
-0.943766
-0.947390
-0.950820
-0.954089
-0.957202
-0.960162
-0.962919
-0.965538
-0.968022
-0.970375
-0.972581
-0.974641
-0.976587
-0.978598
-0.980850
-0.982400
-0.983852
-0.985214
-0.986490
-0.987675
-0.988763
-0.989777
-0.990723
-0.991603
-0.992404
-0.993140
-0.993823
-0.994454
-0.995033
-0.995552
-0.996029
-0.996467
-0.996868
-0.997228
-0.997550
-0.997843
-0.998109
-0.998350
-0.998559
-0.998748
-0.998917
-0.999068
-0.999200
-0.999315
-0.999417
-0.999508
-0.999587
-0.999652
-0.999710
-0.999760
-0.999803
-0.999839
-0.999869
-0.999895
-0.999916
-0.999934
-0.999952
-0.999964
-0.999973
-0.999979
-0.999985
-0.999989
-0.999992
-0.999995
-0.999996
-0.999998
-0.999999
-0.999999
-0.999999
-1.000000
-1.000000
-1.000000
-1.000000
-1.000000
-1.000000
-1.000000
-1.000000
-1.000000
-1.000000
-1.000000
-1.000000
-1.000000
-1.000000
-1.000000
-1.000000
-1.000000
-1.000000
-1.000000
-1.000000
-1.000000
-1.000000
-0.999999
-0.999999
-0.999998
-0.999997
-0.999995
-0.999994
-0.999991
-0.999985
-0.999980
-0.999974
-0.999965
-0.999955
-0.999942
-0.999926
-0.999907
-0.999884
-0.999856
-0.999822
-0.999784
-0.999739
-0.999685
-0.999622
-0.999550
-0.999468
-0.999375
-0.999264
-0.999140
-0.999001
-0.998845
-0.998665
-0.998463
-0.998240
-0.997992
-0.997717
-0.997405
-0.997062
-0.996686
-0.996276
-0.995819
-0.995315
-0.994766
-0.994171
-0.993527
-0.992810
-0.992036
-0.991202
-0.990304
-0.989330
-0.988268
-0.986879
-0.985366
-0.984028
-0.982572
-0.981015
-0.979360
-0.977602
-0.975725
-0.973705
-0.971567
-0.969306
-0.966919
-0.964363
-0.961653
-0.958800
-0.955799
-0.952637
-0.949264
-0.945725
-0.942016
-0.938133
-0.934030
-0.929710
-0.925197
-0.920488
-0.915579
-0.910381
-0.904969
-0.899341
-0.893491
-0.887374
-0.880968
-0.874326
-0.867443
-0.860311
-0.852843
-0.845107
-0.837110
-0.828847
-0.820285
-0.811370
-0.802185
-0.791523
-0.778700
-0.768450
-0.757881
-0.747022
-0.735868
-0.724399
-0.712533
-0.700363
-0.687896
-0.675133
-0.661993
-0.648504
-0.634713
-0.620621
-0.606230
-0.591417
-0.576307
-0.560902
-0.545203
-0.529156
-0.512758
-0.496074
-0.479105
-0.461855
-0.444238
-0.426336
-0.408168
-0.389736
-0.371018
-0.351983
-0.332705
-0.313191
-0.293448
-0.273416
-0.253148
-0.232673
-0.212000
-0.191125
-0.170010
-0.148726
-0.127279
-0.104801
-0.075723
-0.052583
-0.030488
-0.008289
0.014000
0.036422
0.058900
0.081434
0.104012
0.126591
0.149237
0.171894
0.194525
0.217103
0.239681
0.262200
0.284625
0.306953
0.329219
0.351341
0.373350
0.395247
0.417019
0.438503
0.459800
0.480928
0.501869
0.522572
0.542975
0.563100
0.582944
0.602506
0.621725
0.640616
0.659181
0.677409
0.695300
0.712722
0.729750
0.746384
0.762625
0.778406
0.797969
0.814672
0.828900
0.842622
0.855669
0.868300
0.880425
0.892019
0.903112
0.913487
0.923350
0.932706
0.941550
0.949675
0.957175
0.964153
0.970587
0.976369
0.981475
0.985969
0.989844
0.993119
0.995775
0.997709
0.999025
0.999766
1.000000
0.999297
0.998088
0.996269
0.993813
0.990766
0.986963
0.982588
0.977650
0.972150
0.965900
0.958997
0.951550
0.943597
0.935081
0.925775
0.913750
0.901134
0.890063
0.878344
0.866125
0.853375
0.840119
0.826447
0.812175
0.797400
0.782181
0.766569
0.750475
0.733922
0.716975
0.699656
0.682000
0.663797
0.645313
0.626512
0.607375
0.587844
0.568038
0.547959
0.527625
0.507066
0.486206
0.465109
0.443825
0.422372
0.400731
0.378875
0.356900
0.334784
0.312513
0.290169
0.267763
0.245300
0.222781
0.200203
0.177550
0.154894
0.129238
0.099991
0.077412
0.054900
0.032444
0.010059
-0.012230
-0.034410
-0.056477
-0.078425
-0.100245
-0.121901
-0.143379
-0.164696
-0.185845
-0.206819
-0.227537
-0.248048
-0.268355
-0.288450
-0.308302
-0.327859
-0.347180
-0.366259
-0.385091
-0.403598
-0.421819
-0.439772
-0.457454
-0.474844
-0.491868
-0.508604
-0.525054
-0.541217
-0.557030
-0.572488
-0.587651
-0.602520
-0.617090
-0.631238
-0.645083
-0.658627
-0.672545
-0.689639
-0.702546
-0.714628
-0.726410
-0.737894
-0.748987
-0.759767
-0.770255
-0.780457
-0.790339
-0.799856
-0.809095
-0.818056
-0.826737
-0.835081
-0.843131
-0.850921
-0.858452
-0.865710
-0.872638
-0.879323
-0.885770
-0.891983
-0.897920
-0.903588
-0.909039
-0.914277
-0.919304
-0.924049
-0.928598
-0.932954
-0.937123
-0.941077
-0.944818
-0.948389
-0.951794
-0.955036
-0.958073
-0.960953
-0.963689
-0.966287
-0.968734
-0.971679
-0.974064
-0.976053
-0.977929
-0.979669
-0.981296
-0.982827
-0.984264
-0.985606
-0.986838
-0.987990
-0.989066
-0.990069
-0.990989
-0.991834
-0.992620
-0.993348
-0.994021
-0.994624
-0.995181
-0.995694
-0.996165
-0.996591
-0.996973
-0.997322
-0.997640
-0.997928
-0.998181
-0.998409
-0.998615
-0.998801
-0.998965
-0.999107
-0.999234
-0.999347
-0.999447
-0.999531
-0.999605
-0.999669
-0.999726
-0.999774
-0.999814
-0.999854
-0.999888
-0.999911
-0.999929
-0.999944
-0.999956
-0.999966
-0.999975
-0.999981
-0.999986
-0.999990
-0.999993
-0.999995
-0.999996
-0.999997
-0.999998
-0.999999
-1.000000
-1.000000
-1.000000
-1.000000
-1.000000
-1.000000
-1.000000
-1.000000
-1.000000
-1.000000
-1.000000
-1.000000
-1.000000
-1.000000
-1.000000
-1.000000
-1.000000
-1.000000
-1.000000
-1.000000
-1.000000
-1.000000
-0.999999
-0.999999
-0.999998
-0.999997
-0.999996
-0.999994
-0.999991
-0.999988
-0.999984
-0.999979
-0.999972
-0.999962
-0.999951
-0.999938
-0.999921
-0.999901
-0.999876
-0.999847
-0.999813
-0.999772
-0.999723
-0.999667
-0.999603
-0.999529
-0.999441
-0.999342
-0.999230
-0.999104
-0.998958
-0.998793
-0.998608
-0.998402
-0.998175
-0.997914
-0.997626
-0.997308
-0.996961
-0.996574
-0.996144
-0.995674
-0.995162
-0.994607
-0.993989
-0.993316
-0.992590
-0.991745
-0.990592
-0.989607
-0.988572
-0.987463
-0.986278
-0.984989
-0.983602
-0.982125
-0.980553
-0.978877
-0.977062
-0.975137
-0.973098
-0.970941
-0.968633
-0.966174
-0.963581
-0.960849
-0.957974
-0.954891
-0.951652
-0.948252
-0.944687
-0.940924
-0.936943
-0.932780
-0.928429
-0.923887
-0.919080
-0.914058
-0.908827
-0.903382
-0.897695
-0.891720
-0.885515
-0.879074
-0.872391
-0.865398
-0.858131
-0.850613
-0.842837
-0.834782
-0.823593
-0.813903
-0.804825
-0.795465
-0.785754
-0.775721
-0.765396
-0.754776
-0.743870
-0.732557
-0.720941
-0.709025
-0.696810
-0.684247
-0.671321
-0.658086
-0.644548
-0.630710
-0.616468
-0.601911
-0.587056
-0.571902
-0.556409
-0.540551
-0.524395
-0.507950
-0.491223
-0.474129
-0.456729
-0.439057
-0.421116
-0.402889
-0.384318
-0.365493
-0.346418
-0.327098
-0.307496
-0.287632
-0.267543
-0.247238
-0.226730
-0.205957
-0.179901
-0.154765
-0.133379
-0.111808
-0.090066
-0.068193
-0.046195
-0.024080
-0.001838
0.020481
0.042900
0.065416
0.087994
0.110572
0.133200
0.155828
0.178412
0.201069
0.223662
0.246200
0.268681
0.291103
0.313450
0.335687
0.357781
0.379725
0.401600
0.423212
0.444687
0.466006
0.487100
0.507881
0.528437
0.548769
0.568863
0.588628
0.608119
0.627244
0.646050
0.664622
0.682669
0.700359
0.720375
0.741766
0.758094
0.773919
0.789350
0.804359
0.818919
0.832903
0.846388
0.859381
0.871887
0.883919
0.895275
0.906125
0.916438
0.926197
0.935338
0.943887
0.951887
0.959325
0.966200
0.972294
0.977825
0.982794
0.987188
0.990859
0.993912
0.996366
0.998200
0.999419
0.999887
0.999763
0.999038
0.997694
0.995663
0.992984
0.989700
0.985797
0.981288
0.976131
0.970287
0.963906
0.956344
0.946109
0.937450
0.928431
0.918869
0.908716
0.898013
0.886653
0.874819
0.862513
0.849700
0.836184
0.822275
0.807903
0.793050
0.777738
0.761944
0.745709
0.729075
0.712100
0.694600
0.676684
0.658450
0.639919
0.621013
0.601747
0.582150
0.562272
0.542163
0.521694
0.500975
0.480072
0.458981
0.437653
0.416100
0.394378
0.372519
0.350538
0.328350
0.306097
0.283744
0.261300
0.238800
0.208644
0.183944
0.161331
0.138675
0.116019
0.093431
0.070900
0.048400
0.025907
0.003587
-0.018662
-0.040818
-0.062864
-0.084786
-0.106536
-0.128140
-0.149590
-0.170876
-0.191954
-0.212826
-0.233504
-0.253984
-0.274249
-0.294223
-0.313971
-0.333491
-0.352778
-0.371763
-0.390458
-0.408898
-0.427076
-0.444990
-0.462521
-0.479777
-0.496753
-0.513447
-0.529807
-0.545809
-0.561518
-0.576933
-0.592049
-0.606776
-0.624732
-0.641196
-0.654854
-0.668174
-0.681114
-0.693750
-0.706085
-0.718122
-0.729779
-0.741104
-0.752131
-0.762863
-0.773293
-0.783333
-0.793090
-0.802567
-0.811763
-0.820623
-0.829160
-0.837431
-0.845438
-0.853180
-0.860571
-0.867708
-0.874599
-0.881249
-0.887616
-0.893708
-0.899568
-0.905202
-0.910619
-0.915753
-0.920669
-0.925384
-0.929902
-0.934207
-0.938274
-0.942163
-0.945877
-0.949421
-0.952753
-0.955912
-0.959398
-0.962942
-0.965582
-0.968043
-0.970375
-0.972582
-0.974669
-0.976614
-0.978432
-0.980145
-0.981757
-0.983272
-0.984660
-0.985961
-0.987179
-0.988318
-0.989370
-0.990335
-0.991235
-0.992071
-0.992847
-0.993548
-0.994193
-0.994790
-0.995339
-0.995840
-0.996289
-0.996701
-0.997078
-0.997421
-0.997726
-0.998000
-0.998249
-0.998473
-0.998675
-0.998850
-0.999006
-0.999146
-0.999270
-0.999378
-0.999471
-0.999553
-0.999631
-0.999712
-0.999760
-0.999803
-0.999839
-0.999870
-0.999895
-0.999916
-0.999933
-0.999948
-0.999960
-0.999969
-0.999976
-0.999983
-0.999988
-0.999991
-0.999993
-0.999996
-0.999997
-0.999998
-0.999999
-0.999999
-0.999999
-1.000000
-1.000000
-1.000000
-1.000000
-1.000000
-1.000000
-1.000000
-1.000000
-1.000000
-1.000000
-1.000000
-1.000000
-1.000000
-1.000000
-1.000000
-1.000000
-1.000000
-1.000000
-1.000000
-1.000000
-0.999999
-0.999999
-0.999999
-0.999998
-0.999997
-0.999996
-0.999994
-0.999991
-0.999988
-0.999983
-0.999976
-0.999969
-0.999959
-0.999947
-0.999933
-0.999915
-0.999893
-0.999868
-0.999838
-0.999801
-0.999758
-0.999708
-0.999651
-0.999582
-0.999503
-0.999414
-0.999312
-0.999196
-0.999061
-0.998910
-0.998742
-0.998554
-0.998339
-0.998098
-0.997833
-0.997540
-0.997215
-0.996850
-0.996450
-0.996012
-0.995537
-0.995007
-0.994255
-0.993511
-0.992806
-0.992042
-0.991198
-0.990290
-0.989314
-0.988269
-0.987132
-0.985903
-0.984589
-0.983189
-0.981698
-0.980073
-0.978346
-0.976513
-0.974571
-0.972495
-0.970271
-0.967922
-0.965442
-0.962829
-0.960027
-0.957071
-0.953963
-0.950699
-0.947256
-0.943599
-0.939768
-0.935759
-0.931567
-0.927135
-0.922485
-0.917634
-0.912579
-0.907304
-0.901743
-0.895954
-0.889939
-0.883697
-0.877174
-0.868373
-0.860211
-0.852790
-0.845110
-0.837063
-0.828752
-0.820176
-0.811333
-0.802161
-0.792645
-0.782848
-0.772768
-0.762400
-0.751642
-0.740569
-0.729202
-0.717542
-0.705549
-0.693176
-0.680500
-0.667520
-0.654237
-0.640573
-0.626565
-0.612260
-0.597659
-0.582737
-0.567417
-0.551800
-0.535891
-0.519693
-0.503139
-0.486256
-0.469092
-0.451649
-0.433930
-0.415836
-0.397484
-0.378873
-0.360006
-0.340858
-0.321414
-0.301737
-0.279668
-0.253040
-0.232540
-0.211838
-0.190945
-0.169867
-0.148601
-0.127127
-0.105500
-0.083732
-0.061836
-0.039781
-0.017614
0.004642
0.026981
0.049403
0.071975
0.094553
0.117131
0.139719
0.162375
0.185031
0.207644
0.230200
0.252700
0.275200
0.297587
0.319897
0.342125
0.364156
0.386119
0.407884
0.429475
0.450947
0.472119
0.493113
0.513900
0.534447
0.554681
0.574628
0.594300
0.613691
0.633287
0.658131
0.677538
0.695341
0.712806
0.729916
0.746500
0.762691
0.778456
0.793781
0.808625
0.822944
0.836813
0.850231
0.863200
0.875388
0.887181
0.898478
0.909225
0.919381
0.928919
0.937903
0.946325
0.954187
0.961375
0.967969
0.973963
0.979369
0.984212
0.988266
0.991750
0.994672
0.997025
0.998587
0.999525
0.999859
0.999594
0.998734
0.997125
0.994900
0.992088
0.988703
0.984562
0.978256
0.971975
0.965819
0.959100
0.951600
0.943538
0.934912
0.925738
0.915972
0.905588
0.894697
0.883300
0.871397
0.858819
0.845766
0.832225
0.818194
0.803663
0.788628
0.773150
0.757250
0.740956
0.724159
0.706988
0.689437
0.671494
0.653134
0.634400
0.615384
0.596056
0.576409
0.556487
0.536238
0.515706
0.494938
0.474000
0.452828
0.431431
0.409844
0.388088
0.366134
0.344044
0.317388
0.290025
0.267600
0.245100
0.222541
0.199963
0.177369
0.154712
0.132128
0.109500
0.086872
0.064306
0.041884
0.019463
-0.002878
-0.025112
-0.047245
-0.069235
-0.091097
-0.112821
-0.134398
-0.155796
-0.176991
-0.198012
-0.218854
-0.239510
-0.259877
-0.280036
-0.299977
-0.319691
-0.339137
-0.358286
-0.377194
-0.395853
-0.414252
-0.432299
-0.450061
-0.467549
-0.484761
-0.501668
-0.518200
-0.534450
-0.552261
-0.572642
-0.587790
-0.602608
-0.617127
-0.631346
-0.645244
-0.658738
-0.671927
-0.684816
-0.697406
-0.709625
-0.721502
-0.733079
-0.744353
-0.755330
-0.765908
-0.776194
-0.786190
-0.795903
-0.805293
-0.814333
-0.823100
-0.831598
-0.839825
-0.847708
-0.855312
-0.862662
-0.869764
-0.876584
-0.883103
-0.889385
-0.895436
-0.901260
-0.906800
-0.912101
-0.917192
-0.922076
-0.926747
-0.931160
-0.935384
-0.939424
-0.943423
-0.948235
-0.951811
-0.955029
-0.958092
-0.961004
-0.963717
-0.966291
-0.968732
-0.971044
-0.973211
-0.975234
-0.977144
-0.978945
-0.980641
-0.982205
-0.983669
-0.985043
-0.986331
-0.987527
-0.988625
-0.989650
-0.990606
-0.991495
-0.992303
-0.993048
-0.993738
-0.994376
-0.994962
-0.995487
-0.995970
-0.996413
-0.996820
-0.997183
-0.997509
-0.997807
-0.998077
-0.998321
-0.998534
-0.998725
-0.998896
-0.999050
-0.999185
-0.999331
-0.999445
-0.999532
-0.999608
-0.999671
-0.999726
-0.999773
-0.999814
-0.999849
-0.999877
-0.999901
-0.999921
-0.999938
-0.999952
-0.999963
-0.999972
-0.999979
-0.999985
-0.999989
-0.999992
-0.999994
-0.999996
-0.999998
-0.999999
-0.999999
-0.999999
-1.000000
-1.000000
-1.000000
-1.000000
-1.000000
-1.000000
-1.000000
-1.000000
-1.000000
-1.000000
-1.000000
-1.000000
-1.000000
-1.000000
-1.000000
-1.000000
-1.000000
-1.000000
-1.000000
-1.000000
-1.000000
-1.000000
-0.999999
-0.999999
-0.999998
-0.999996
-0.999995
-0.999993
-0.999990
-0.999986
-0.999981
-0.999975
-0.999967
-0.999956
-0.999943
-0.999928
-0.999910
-0.999888
-0.999860
-0.999827
-0.999789
-0.999746
-0.999693
-0.999631
-0.999560
-0.999480
-0.999387
-0.999279
-0.999156
-0.999019
-0.998866
-0.998689
-0.998490
-0.998270
-0.998026
-0.997755
-0.997447
-0.997108
-0.996680
-0.996145
-0.995675
-0.995157
-0.994594
-0.993983
-0.993323
-0.992588
-0.991794
-0.990940
-0.990022
-0.989025
-0.987939
-0.986777
-0.985534
-0.984208
-0.982765
-0.981221
-0.979580
-0.977837
-0.975976
-0.973972
-0.971850
-0.969606
-0.967237
-0.964700
-0.962011
-0.959178
-0.956197
-0.953058
-0.949707
-0.946191
-0.942507
-0.938649
-0.934571
-0.930277
-0.925792
-0.921110
-0.916230
-0.911062
-0.905680
-0.900080
-0.893921
-0.885742
-0.879019
-0.872299
-0.865337
-0.858128
-0.850581
-0.842755
-0.834669
-0.826320
-0.817672
-0.808671
-0.799395
-0.789840
-0.780003
-0.769792
-0.759263
-0.748442
-0.737327
-0.725897
-0.714078
-0.701955
-0.689531
-0.676809
-0.663715
-0.650267
-0.636515
-0.622462
-0.608110
-0.593344
-0.578275
-0.562909
-0.547250
-0.531250
-0.514893
-0.498247
-0.481318
-0.464107
-0.446529
-0.428666
-0.410533
-0.392134
-0.373454
-0.348550
-0.326930
-0.307343
-0.287522
-0.267420
-0.247087
-0.226547
-0.205807
-0.184877
-0.163700
-0.142364
-0.120870
-0.099222
-0.077401
-0.055437
-0.033357
-0.011173
0.011100
0.033522
0.056000
0.078534
0.101113
0.123691
0.146337
0.168947
0.191550
0.214203
0.236781
0.259300
0.281725
0.304069
0.326412
0.348541
0.370550
0.392447
0.414219
0.435703
0.457063
0.478228
0.499169
0.519872
0.540275
0.564969
0.588813
0.608297
0.627438
0.646184
0.664637
0.682787
0.700600
0.717866
0.734737
0.751250
0.767400
0.783025
0.798100
0.812772
0.827025
0.840828
0.854031
0.866700
0.878863
0.890534
0.901706
0.912159
0.922100
0.931534
0.940456
0.948659
0.956238
0.963294
0.969806
0.975666
0.980775
0.985375
0.989375
0.992728
0.995463
0.997475
0.998912
0.999766
1.000000
0.999453
0.998288
0.996125
0.992975
0.989694
0.985725
0.981194
0.976075
0.970344
0.963938
0.956878
0.949275
0.941150
0.932400
0.922931
0.912950
0.902491
0.891569
0.879928
0.867725
0.855056
0.841919
0.828247
0.813975
0.799306
0.784213
0.768669
0.752575
0.736088
0.719219
0.701956
0.684300
0.666175
0.647713
0.628947
0.609888
0.590434
0.570638
0.550606
0.530325
0.509766
0.488906
0.467869
0.446625
0.423719
0.394813
0.372375
0.350350
0.328184
0.305913
0.283569
0.261100
0.238600
0.216063
0.193406
0.170825
0.148194
0.125538
0.102891
0.080313
0.057800
0.035344
0.012953
-0.009360
-0.031548
-0.053628
-0.075592
-0.097429
-0.119108
-0.140609
-0.161950
-0.183123
-0.204120
-0.224870
-0.245406
-0.265740
-0.285867
-0.305749
-0.325337
-0.344695
-0.363811
-0.382674
-0.401221
-0.419474
-0.437462
-0.455185
-0.472622
-0.495055
-0.513531
-0.529887
-0.545955
-0.561666
-0.577036
-0.592104
-0.606871
-0.621340
-0.635395
-0.649146
-0.662593
-0.675738
-0.688534
-0.700953
-0.713077
-0.724905
-0.736435
-0.747568
-0.758386
-0.768914
-0.779154
-0.789076
-0.798632
-0.807910
-0.816913
-0.825641
-0.834023
-0.842106
-0.849927
-0.857491
-0.864788
-0.871755
-0.878474
-0.884952
-0.891196
-0.897165
-0.902865
-0.908347
-0.913614
-0.918671
-0.923444
-0.929058
-0.934209
-0.938318
-0.942215
-0.945900
-0.949417
-0.952769
-0.955962
-0.958950
-0.961783
-0.964474
-0.967027
-0.969433
-0.971676
-0.973798
-0.975803
-0.977695
-0.979449
-0.981091
-0.982634
-0.984084
-0.985440
-0.986682
-0.987845
-0.988931
-0.989944
-0.990873
-0.991727
-0.992521
-0.993258
-0.993938
-0.994548
-0.995112
-0.995630
-0.996107
-0.996538
-0.996925
-0.997278
-0.997600
-0.997893
-0.998150
-0.998382
-0.998619
-0.998852
-0.999009
-0.999146
-0.999269
-0.999377
-0.999474
-0.999555
-0.999625
-0.999687
-0.999741
-0.999787
-0.999825
-0.999857
-0.999885
-0.999908
-0.999927
-0.999942
-0.999955
-0.999965
-0.999974
-0.999980
-0.999985
-0.999989
-0.999992
-0.999995
-0.999996
-0.999997
-0.999998
-0.999999
-1.000000
-1.000000
-1.000000
-1.000000
-1.000000
-1.000000
-1.000000
-1.000000
-1.000000
-1.000000
-1.000000
-1.000000
-1.000000
-1.000000
-1.000000
-1.000000
-1.000000
-1.000000
-1.000000
-1.000000
-1.000000
-1.000000
-0.999999
-0.999999
-0.999998
-0.999997
-0.999996
-0.999994
-0.999992
-0.999989
-0.999985
-0.999980
-0.999973
-0.999964
-0.999953
-0.999940
-0.999923
-0.999903
-0.999880
-0.999851
-0.999818
-0.999777
-0.999730
-0.999675
-0.999612
-0.999540
-0.999454
-0.999356
-0.999245
-0.999121
-0.998978
-0.998815
-0.998633
-0.998430
-0.998206
-0.997854
-0.997534
-0.997208
-0.996849
-0.996452
-0.996009
-0.995526
-0.995001
-0.994431
-0.993796
-0.993107
-0.992362
-0.991559
-0.990689
-0.989734
-0.988710
-0.987612
-0.986438
-0.985160
-0.983786
-0.982322
-0.980763
-0.979101
-0.977302
-0.975392
-0.973369
-0.971229
-0.968939
-0.966499
-0.963925
-0.961213
-0.958358
-0.955296
-0.952079
-0.948702
-0.945161
-0.941421
-0.937466
-0.933329
-0.929005
-0.924490
-0.919712
-0.913387
-0.907226
-0.901710
-0.895951
-0.889898
-0.883620
-0.877106
-0.870344
-0.863274
-0.855929
-0.848324
-0.840456
-0.832316
-0.823822
-0.815054
-0.806011
-0.796690
-0.787026
-0.777028
-0.766742
-0.756169
-0.745310
-0.734029
-0.722455
-0.710585
-0.698416
-0.685893
-0.673005
-0.659814
-0.646320
-0.632522
-0.618327
-0.603811
-0.588995
-0.573881
-0.558436
-0.542617
-0.526500
-0.510094
-0.493406
-0.476359
-0.458994
-0.438225
-0.415715
-0.397403
-0.378745
-0.359839
-0.340689
-0.321298
-0.301619
-0.281683
-0.261528
-0.241160
-0.220590
-0.199746
-0.178723
-0.157526
-0.136161
-0.114607
-0.092887
-0.071028
-0.049040
-0.026942
-0.004731
0.017581
0.040000
0.062500
0.085000
0.107644
0.130250
0.152856
0.175512
0.198169
0.220763
0.243300
0.265781
0.288203
0.310550
0.332787
0.354912
0.376925
0.398800
0.420412
0.441887
0.465175
0.493300
0.514003
0.534537
0.554834
0.574850
0.594538
0.613881
0.632897
0.651600
0.670019
0.687987
0.705541
0.722738
0.739581
0.755987
0.771891
0.787400
0.802459
0.817025
0.831087
0.844650
0.857722
0.870306
0.882416
0.893850
0.904725
0.915100
0.925006
0.934225
0.942853
0.950931
0.958447
0.965400
0.971572
0.977181
0.982228
0.986700
0.990450
0.993512
0.996012
0.997950
0.999322
0.999869
0.999584
0.998663
0.997162
0.994975
0.992069
0.988550
0.984469
0.979869
0.974478
0.968463
0.961884
0.954744
0.947009
0.938600
0.929631
0.920131
0.910116
0.899412
0.888119
0.876363
0.864134
0.851400
0.837962
0.824075
0.809772
0.795050
0.779737
0.764013
0.747856
0.731275
0.714303
0.696881
0.679044
0.660850
0.642334
0.623506
0.604247
0.584700
0.564872
0.544769
0.524378
0.498112
0.473831
0.452663
0.431256
0.409625
0.387878
0.365987
0.343938
0.321750
0.299431
0.277044
0.254600
0.232100
0.209444
0.186844
0.164231
0.141588
0.119009
0.096363
0.073800
0.051300
0.028806
0.006463
-0.015792
-0.037959
-0.060026
-0.081956
-0.103727
-0.125350
-0.146821
-0.168138
-0.189240
-0.210135
-0.230841
-0.251349
-0.271638
-0.291650
-0.311432
-0.330984
-0.350303
-0.369326
-0.393219
-0.414329
-0.432420
-0.450240
-0.467685
-0.484855
-0.501742
-0.518342
-0.534608
-0.550516
-0.566132
-0.581453
-0.596475
-0.611100
-0.625404
-0.639409
-0.653113
-0.666481
-0.679460
-0.692135
-0.704512
-0.716596
-0.728291
-0.739655
-0.750721
-0.761492
-0.771961
-0.782047
-0.791847
-0.801362
-0.810597
-0.819488
-0.828063
-0.836373
-0.844419
-0.852200
-0.859630
-0.866801
-0.873723
-0.880405
-0.886811
-0.892929
-0.898820
-0.905049
-0.912177
-0.917243
-0.922094
-0.926745
-0.931200
-0.935443
-0.939453
-0.943285
-0.946944
-0.950433
-0.953715
-0.956823
-0.959780
-0.962590
-0.965251
-0.967730
-0.970080
-0.972305
-0.974408
-0.976369
-0.978202
-0.979930
-0.981556
-0.983083
-0.984483
-0.985796
-0.987027
-0.988177
-0.989239
-0.990214
-0.991123
-0.991968
-0.992751
-0.993459
-0.994112
-0.994716
-0.995271
-0.995778
-0.996233
-0.996650
-0.997032
-0.997387
-0.997790
-0.998077
-0.998318
-0.998536
-0.998729
-0.998898
-0.999049
-0.999184
-0.999303
-0.999407
-0.999497
-0.999576
-0.999645
-0.999705
-0.999754
-0.999797
-0.999834
-0.999866
-0.999892
-0.999914
-0.999931
-0.999946
-0.999958
-0.999968
-0.999975
-0.999982
-0.999987
-0.999991
-0.999993
-0.999995
-0.999997
-0.999998
-0.999999
-0.999999
-0.999999
-1.000000
-1.000000
-1.000000
-1.000000
-1.000000
-1.000000
-1.000000
-1.000000
-1.000000
-1.000000
-1.000000
-1.000000
-1.000000
-1.000000
-1.000000
-1.000000
-1.000000
-1.000000
-1.000000
-1.000000
-1.000000
-0.999999
-0.999999
-0.999998
-0.999997
-0.999996
-0.999994
-0.999991
-0.999988
-0.999983
-0.999977
-0.999970
-0.999960
-0.999949
-0.999935
-0.999917
-0.999897
-0.999872
-0.999842
-0.999806
-0.999764
-0.999715
-0.999659
-0.999592
-0.999515
-0.999426
-0.999327
-0.999212
-0.999079
-0.998896
-0.998687
-0.998493
-0.998270
-0.998022
-0.997748
-0.997446
-0.997112
-0.996735
-0.996323
-0.995874
-0.995385
-0.994841
-0.994245
-0.993599
-0.992901
-0.992145
-0.991310
-0.990410
-0.989445
-0.988409
-0.987283
-0.986065
-0.984764
-0.983376
-0.981898
-0.980287
-0.978575
-0.976757
-0.974831
-0.972771
-0.970565
-0.968233
-0.965772
-0.963178
-0.960397
-0.957461
-0.954374
-0.951132
-0.947713
-0.944080
-0.940273
-0.935771
-0.930274
-0.925779
-0.921066
-0.916150
-0.911027
-0.905683
-0.900047
-0.894192
-0.888107
-0.881787
-0.875178
-0.868286
-0.861148
-0.853761
-0.846120
-0.838112
-0.829840
-0.821300
-0.812490
-0.803365
-0.793889
-0.784132
-0.774090
-0.763761
-0.753043
-0.742015
-0.730691
-0.719071
-0.707126
-0.694792
-0.682155
-0.669217
-0.655980
-0.642355
-0.628392
-0.614130
-0.599568
-0.584685
-0.569413
-0.553837
-0.537966
-0.521138
-0.499036
-0.481187
-0.463929
-0.446395
-0.428590
-0.410418
-0.391982
-0.373288
-0.354343
-0.335108
-0.315592
-0.295840
-0.275863
-0.255671
-0.235203
-0.214526
-0.193656
-0.172602
-0.151359
-0.129909
-0.108305
-0.086558
-0.064677
-0.042638
-0.020486
0.001754
0.024081
0.046503
0.069000
0.091553
0.114163
0.136819
0.159475
0.182066
0.204687
0.227300
0.249800
0.272300
0.294687
0.316997
0.339237
0.361347
0.389644
0.414284
0.435850
0.457247
0.478419
0.499294
0.519963
0.540447
0.560681
0.580556
0.600100
0.619362
0.638388
0.656981
0.675200
0.693081
0.710606
0.727716
0.744375
0.760591
0.776419
0.791881
0.806725
0.821109
0.835056
0.848531
0.861500
0.873844
0.885681
0.897012
0.907837
0.918072
0.927687
0.936750
0.945250
0.953191
0.960456
0.967128
0.973238
0.978769
0.983612
0.987737
0.991900
0.995416
0.997606
0.998934
0.999700
0.999878
0.999438
0.998344
0.996500
0.994094
0.991094
0.987484
0.983188
0.978234
0.972719
0.966641
0.960000
0.952578
0.944594
0.936047
0.926950
0.917262
0.906956
0.896144
0.884825
0.873000
0.860500
0.847466
0.833963
0.820025
0.805650
0.790628
0.775200
0.759378
0.743156
0.726359
0.709188
0.691678
0.673813
0.655531
0.636875
0.617884
0.595931
0.570500
0.550500
0.530172
0.509606
0.488794
0.467700
0.446450
0.424975
0.403344
0.381588
0.359634
0.337475
0.315241
0.292925
0.270503
0.248081
0.225541
0.202925
0.180269
0.157613
0.135028
0.112400
0.089800
0.067300
0.044800
0.022363
0.000010
-0.022246
-0.044394
-0.066400
-0.088278
-0.110020
-0.131620
-0.153034
-0.174257
-0.195309
-0.216178
-0.236850
-0.257248
-0.277439
-0.297411
-0.318184
-0.344082
-0.363944
-0.382768
-0.401337
-0.419658
-0.437619
-0.455295
-0.472694
-0.489813
-0.506625
-0.523071
-0.539225
-0.555087
-0.570656
-0.585851
-0.600709
-0.615267
-0.629525
-0.643462
-0.657003
-0.670239
-0.683172
-0.695802
-0.708068
-0.719979
-0.731595
-0.742917
-0.753940
-0.764557
-0.774882
-0.784917
-0.794668
-0.804089
-0.813174
-0.821984
-0.830520
-0.838787
-0.846701
-0.854342
-0.861728
-0.868862
-0.875721
-0.884205
-0.891210
-0.897188
-0.902937
-0.908406
-0.913639
-0.918662
-0.923481
-0.928089
-0.932439
-0.936603
-0.940585
-0.944389
-0.947982
-0.951382
-0.954622
-0.957707
-0.960640
-0.963371
-0.965965
-0.968425
-0.970754
-0.972938
-0.974977
-0.976903
-0.978719
-0.980430
-0.982007
-0.983484
-0.984871
-0.986171
-0.987378
-0.988487
-0.989522
-0.990487
-0.991384
-0.992202
-0.992954
-0.993652
-0.994297
-0.994889
-0.995420
-0.996008
-0.996537
-0.996931
-0.997285
-0.997602
-0.997890
-0.998151
-0.998388
-0.998593
-0.998778
-0.998944
-0.999092
-0.999221
-0.999334
-0.999433
-0.999521
-0.999599
-0.999663
-0.999719
-0.999768
-0.999809
-0.999845
-0.999874
-0.999899
-0.999919
-0.999936
-0.999950
-0.999961
-0.999970
-0.999978
-0.999984
-0.999988
-0.999991
-0.999994
-0.999996
-0.999997
-0.999998
-0.999999
-0.999999
-1.000000
-1.000000
-1.000000
-1.000000
-1.000000
-1.000000
-1.000000
-1.000000
-1.000000
-1.000000
-1.000000
-1.000000
-1.000000
-1.000000
-1.000000
-1.000000
-1.000000
-1.000000
-1.000000
-1.000000
-1.000000
-1.000000
-0.999999
-0.999999
-0.999998
-0.999997
-0.999995
-0.999993
-0.999990
-0.999987
-0.999982
-0.999975
-0.999968
-0.999958
-0.999945
-0.999930
-0.999913
-0.999891
-0.999863
-0.999831
-0.999795
-0.999752
-0.999700
-0.999639
-0.999570
-0.999484
-0.999359
-0.999244
-0.999118
-0.998975
-0.998816
-0.998634
-0.998428
-0.998199
-0.997947
-0.997668
-0.997350
-0.997002
-0.996620
-0.996202
-0.995738
-0.995226
-0.994669
-0.994065
-0.993412
-0.992685
-0.991900
-0.991054
-0.990145
-0.989158
-0.988083
-0.986931
-0.985700
-0.984387
-0.982955
-0.981426
-0.979798
-0.978070
-0.976224
-0.974236
-0.972131
-0.969905
-0.967554
-0.965036
-0.962365
-0.959553
-0.956594
-0.953476
-0.949031
-0.945113
-0.941373
-0.937458
-0.933322
-0.928967
-0.924418
-0.919673
-0.914726
-0.909490
-0.904039
-0.898369
-0.892475
-0.886319
-0.879874
-0.873188
-0.866258
-0.859079
-0.851564
-0.843781
-0.835734
-0.827418
-0.818809
-0.809847
-0.800610
-0.791094
-0.781296
-0.771124
-0.760640
-0.749862
-0.738786
-0.727396
-0.715615
-0.703537
-0.691157
-0.678473
-0.665419
-0.652016
-0.638311
-0.624303
-0.609990
-0.595263
-0.576538
-0.558277
-0.542524
-0.526422
-0.509977
-0.493241
-0.476220
-0.458923
-0.441251
-0.423300
-0.405085
-0.386607
-0.367841
-0.348767
-0.329445
-0.309887
-0.290104
-0.270034
-0.249726
-0.229213
-0.208502
-0.187596
-0.166450
-0.145134
-0.123656
-0.102024
-0.080227
-0.058280
-0.036216
-0.014050
0.008200
0.030622
0.053100
0.075600
0.098125
0.120781
0.143369
0.165994
0.188650
0.211303
0.233881
0.256400
0.282425
0.310753
0.333019
0.355069
0.377050
0.398919
0.420619
0.442103
0.463400
0.484487
0.505350
0.525975
0.546300
0.566400
0.586244
0.605797
0.624938
0.643750
0.662281
0.680487
0.698300
0.715644
0.732594
0.749150
0.765313
0.781016
0.796169
0.810919
0.825250
0.839128
0.852331
0.865059
0.877300
0.889050
0.900300
0.910831
0.920850
0.930362
0.939362
0.947644
0.955300
0.962434
0.969456
0.977191
0.982225
0.986616
0.990413
0.993600
0.996100
0.997944
0.999181
0.999822
0.999900
0.999119
0.997775
0.995869
0.993388
0.990184
0.986294
0.981794
0.976725
0.971144
0.964738
0.957797
0.950275
0.942166
0.933494
0.924175
0.914300
0.903891
0.892975
0.881413
0.869288
0.856697
0.843638
0.830044
0.815850
0.801259
0.786212
0.770688
0.754750
0.738288
0.721419
0.704178
0.686600
0.662381
0.642156
0.623278
0.604075
0.584544
0.564669
0.544559
0.524200
0.503566
0.482706
0.461550
0.440225
0.418756
0.397038
0.375175
0.353150
0.331013
0.308812
0.286469
0.264000
0.241500
0.218963
0.196306
0.173725
0.151094
0.128469
0.105881
0.083225
0.060700
0.038244
0.015848
-0.006480
-0.028683
-0.050779
-0.072758
-0.094612
-0.116316
-0.137840
-0.159204
-0.180400
-0.201421
-0.222194
-0.247908
-0.271746
-0.291803
-0.311615
-0.331126
-0.350405
-0.369442
-0.388227
-0.406688
-0.424855
-0.442758
-0.460392
-0.477736
-0.494705
-0.511392
-0.527792
-0.543900
-0.559650
-0.575059
-0.590171
-0.604984
-0.619500
-0.633594
-0.647384
-0.660873
-0.674064
-0.686900
-0.699364
-0.711530
-0.723398
-0.734967
-0.746139
-0.757002
-0.767573
-0.777852
-0.787813
-0.797415
-0.806730
-0.815767
-0.824533
-0.832947
-0.841074
-0.850225
-0.859682
-0.866901
-0.873783
-0.880427
-0.886831
-0.892997
-0.898888
-0.904520
-0.909933
-0.915132
-0.920122
-0.924831
-0.929344
-0.933666
-0.937801
-0.941723
-0.945432
-0.948972
-0.952346
-0.955561
-0.958571
-0.961424
-0.964134
-0.966707
-0.969130
-0.971391
-0.973530
-0.975551
-0.977459
-0.979228
-0.980883
-0.982441
-0.983904
-0.985271
-0.986525
-0.987699
-0.988796
-0.989819
-0.990757
-0.991620
-0.992423
-0.993226
-0.994128
-0.994723
-0.995271
-0.995776
-0.996239
-0.996658
-0.997034
-0.997377
-0.997689
-0.997973
-0.998222
-0.998446
-0.998648
-0.998829
-0.998990
-0.999130
-0.999254
-0.999364
-0.999462
-0.999544
-0.999617
-0.999680
-0.999734
-0.999781
-0.999820
-0.999853
-0.999882
-0.999905
-0.999925
-0.999940
-0.999954
-0.999964
-0.999973
-0.999979
-0.999984
-0.999989
-0.999992
-0.999995
-0.999996
-0.999997
-0.999998
-0.999999
-1.000000
-1.000000
-1.000000
-1.000000
-1.000000
-1.000000
-1.000000
-1.000000
-1.000000
-1.000000
-1.000000
-1.000000
-1.000000
-1.000000
-1.000000
-1.000000
-1.000000
-1.000000
-1.000000
-1.000000
-1.000000
-1.000000
-0.999999
-0.999999
-0.999998
-0.999998
-0.999997
-0.999994
-0.999992
-0.999989
-0.999985
-0.999980
-0.999974
-0.999965
-0.999954
-0.999942
-0.999926
-0.999906
-0.999883
-0.999855
-0.999822
-0.999767
-0.999715
-0.999657
-0.999591
-0.999515
-0.999426
-0.999324
-0.999209
-0.999080
-0.998932
-0.998763
-0.998575
-0.998365
-0.998134
-0.997868
-0.997574
-0.997252
-0.996898
-0.996505
-0.996068
-0.995590
-0.995071
-0.994508
-0.993881
-0.993199
-0.992462
-0.991668
-0.990806
-0.989861
-0.988846
-0.987759
-0.986596
-0.985329
-0.983968
-0.982517
-0.980972
-0.979324
-0.977539
-0.975645
-0.973638
-0.971514
-0.969243
-0.966821
-0.963749
-0.960374
-0.957472
-0.954361
-0.951093
-0.947663
-0.944067
-0.940271
-0.936258
-0.932061
-0.927676
-0.923098
-0.918254
-0.913195
-0.907924
-0.902439
-0.896708
-0.890694
-0.884445
-0.877960
-0.871238
-0.864206
-0.856894
-0.849324
-0.841496
-0.833394
-0.824933
-0.816201
-0.807196
-0.797915
-0.788290
-0.778337
-0.768094
-0.757558
-0.746730
-0.735496
-0.723969
-0.712142
-0.700014
-0.687537
-0.674689
-0.661538
-0.646590
-0.628348
-0.614051
-0.599440
-0.584526
-0.569312
-0.553773
-0.537860
-0.521655
-0.505160
-0.488378
-0.471230
-0.453781
-0.436059
-0.418064
-0.399791
-0.381172
-0.362301
-0.343182
-0.323823
-0.304183
-0.284273
-0.264146
-0.243807
-0.223260
-0.202447
-0.181449
-0.160276
-0.138935
-0.117404
-0.095701
-0.073862
-0.051895
-0.029811
-0.007584
0.014761
0.037162
0.059600
0.082100
0.104672
0.127300
0.152656
0.182213
0.204869
0.227462
0.250000
0.272481
0.294903
0.317175
0.339388
0.361481
0.383416
0.405212
0.426812
0.448244
0.469506
0.490600
0.511381
0.531881
0.552169
0.572250
0.591937
0.611350
0.630444
0.649200
0.667622
0.685669
0.703300
0.720575
0.737481
0.753887
0.769862
0.785400
0.800516
0.815225
0.829288
0.842912
0.856062
0.868725
0.880912
0.892350
0.903331
0.913800
0.923725
0.933100
0.943984
0.953144
0.960503
0.967300
0.973316
0.978712
0.983559
0.987875
0.991469
0.994375
0.996672
0.998375
0.999516
0.999906
0.999644
0.998800
0.997378
0.995269
0.992441
0.989050
0.985069
0.980475
0.975162
0.969225
0.962766
0.955762
0.948106
0.939700
0.930784
0.921362
0.911425
0.900800
0.889584
0.877906
0.865756
0.853100
0.839741
0.825931
0.811672
0.796975
0.781819
0.766113
0.746628
0.726250
0.709197
0.691619
0.673684
0.655375
0.636719
0.617813
0.598475
0.578850
0.558944
0.538762
0.518294
0.497513
0.476531
0.455381
0.434053
0.412425
0.390678
0.368787
0.346747
0.324637
0.302331
0.279944
0.257500
0.235000
0.212422
0.189787
0.167131
0.144488
0.121909
0.099263
0.076700
0.054200
0.031706
0.009362
-0.012916
-0.035102
-0.057181
-0.079134
-0.100922
-0.122565
-0.146602
-0.174434
-0.195481
-0.216315
-0.236958
-0.257402
-0.277621
-0.297563
-0.317274
-0.336752
-0.355993
-0.374930
-0.393579
-0.411971
-0.430101
-0.447960
-0.465444
-0.482653
-0.499579
-0.516219
-0.532523
-0.548471
-0.564130
-0.579495
-0.594557
-0.609221
-0.623570
-0.637617
-0.651361
-0.664767
-0.677793
-0.690515
-0.702933
-0.715049
-0.726792
-0.738196
-0.749305
-0.760122
-0.770630
-0.780755
-0.790593
-0.801358
-0.813277
-0.822081
-0.830571
-0.838795
-0.846755
-0.854450
-0.861794
-0.868884
-0.875732
-0.882341
-0.888662
-0.894707
-0.900527
-0.906124
-0.911502
-0.916597
-0.921476
-0.926155
-0.930638
-0.934908
-0.938943
-0.942800
-0.946482
-0.949994
-0.953298
-0.956428
-0.959407
-0.962237
-0.964918
-0.967416
-0.969784
-0.972026
-0.974145
-0.976122
-0.977970
-0.979712
-0.981352
-0.982893
-0.984306
-0.985631
-0.986873
-0.988034
-0.989106
-0.990358
-0.991380
-0.992205
-0.992970
-0.993660
-0.994297
-0.994885
-0.995427
-0.995920
-0.996361
-0.996767
-0.997138
-0.997476
-0.997775
-0.998044
-0.998288
-0.998508
-0.998706
-0.998877
-0.999030
-0.999168
-0.999290
-0.999394
-0.999485
-0.999566
-0.999636
-0.999698
-0.999749
-0.999792
-0.999830
-0.999862
-0.999889
-0.999911
-0.999929
-0.999945
-0.999957
-0.999967
-0.999975
-0.999981
-0.999986
-0.999990
-0.999993
-0.999996
-0.999997
-0.999998
-0.999999
-0.999999
-0.999999
-1.000000
-1.000000
-1.000000
-1.000000
-1.000000
-1.000000
-1.000000
-1.000000
-1.000000
-1.000000
-1.000000
-1.000000
-1.000000
-1.000000
-1.000000
-1.000000
-1.000000
-1.000000
-1.000000
-1.000000
-1.000000
-0.999999
-0.999999
-0.999998
-0.999997
-0.999996
-0.999994
-0.999992
-0.999989
-0.999984
-0.999978
-0.999971
-0.999962
-0.999951
-0.999937
-0.999915
-0.999890
-0.999863
-0.999832
-0.999794
-0.999750
-0.999699
-0.999640
-0.999570
-0.999489
-0.999398
-0.999294
-0.999174
-0.999037
-0.998883
-0.998711
-0.998520
-0.998300
-0.998055
-0.997785
-0.997487
-0.997156
-0.996785
-0.996378
-0.995935
-0.995451
-0.994913
-0.994324
-0.993685
-0.992995
-0.992247
-0.991421
-0.990530
-0.989574
-0.988548
-0.987433
-0.986227
-0.984937
-0.983562
-0.982097
-0.980500
-0.978802
-0.976999
-0.974973
-0.972212
-0.969887
-0.967514
-0.965010
-0.962371
-0.959544
-0.956560
-0.953424
-0.950130
-0.946658
-0.942970
-0.939107
-0.935064
-0.930839
-0.926371
-0.921685
-0.916797
-0.911705
-0.906391
-0.900787
-0.894958
-0.888903
-0.882622
-0.876051
-0.869192
-0.862090
-0.854739
-0.847130
-0.839161
-0.830928
-0.822427
-0.813655
-0.804561
-0.795124
-0.785405
-0.775405
-0.765123
-0.754443
-0.743455
-0.732174
-0.720599
-0.708692
-0.692531
-0.678335
-0.665300
-0.651962
-0.638244
-0.624188
-0.609828
-0.595166
-0.580189
-0.564815
-0.549148
-0.533189
-0.516937
-0.500327
-0.483390
-0.466176
-0.448686
-0.430920
-0.412779
-0.394374
-0.375715
-0.356809
-0.337613
-0.318123
-0.298404
-0.278463
-0.258302
-0.237857
-0.217210
-0.196368
-0.175336
-0.154117
-0.132690
-0.111105
-0.089376
-0.067518
-0.045495
-0.023352
-0.001128
0.021181
0.043603
0.066100
0.093806
0.120931
0.143519
0.166175
0.188831
0.211444
0.234000
0.256500
0.279000
0.301388
0.323663
0.345825
0.367856
0.389750
0.411484
0.433075
0.454544
0.475638
0.496612
0.517362
0.537847
0.558081
0.577956
0.597600
0.616962
0.635987
0.654581
0.672863
0.690781
0.708325
0.725512
0.742250
0.758544
0.774419
0.789891
0.804812
0.819275
0.833300
0.846853
0.859900
0.872244
0.886838
0.900244
0.910912
0.920991
0.930450
0.939356
0.947700
0.955481
0.962513
0.969009
0.974925
0.980238
0.984925
0.988894
0.992300
0.995116
0.997319
0.998803
0.999600
0.999859
0.999556
0.998541
0.996775
0.994447
0.991525
0.988003
0.983863
0.978934
0.973463
0.967462
0.960900
0.953556
0.945650
0.937181
0.928163
0.918553
0.908325
0.897591
0.886325
0.874503
0.862081
0.849125
0.835738
0.820941
0.801644
0.786084
0.770500
0.754522
0.738156
0.721359
0.704063
0.686397
0.668394
0.650034
0.631225
0.612131
0.592756
0.573100
0.553100
0.532772
0.512206
0.491438
0.470500
0.449250
0.427775
0.406144
0.384388
0.362434
0.340344
0.318141
0.295825
0.273403
0.250981
0.228441
0.205825
0.183184
0.160606
0.137956
0.115350
0.092772
0.070200
0.047700
0.025263
0.002902
-0.019371
-0.041543
-0.070570
-0.094756
-0.116454
-0.138013
-0.159372
-0.180542
-0.201534
-0.222341
-0.242950
-0.263286
-0.283402
-0.303300
-0.322975
-0.342381
-0.361485
-0.380346
-0.398957
-0.417310
-0.435310
-0.453019
-0.470456
-0.487620
-0.504472
-0.520957
-0.537150
-0.553053
-0.568669
-0.583903
-0.598800
-0.613401
-0.627704
-0.641681
-0.655268
-0.668546
-0.681521
-0.694197
-0.706501
-0.718458
-0.730113
-0.741470
-0.752540
-0.763196
-0.775956
-0.787840
-0.797504
-0.806840
-0.815832
-0.824547
-0.832992
-0.841173
-0.849009
-0.856566
-0.863870
-0.870926
-0.877707
-0.884180
-0.890420
-0.896430
-0.902210
-0.907711
-0.912973
-0.918025
-0.922873
-0.927509
-0.931886
-0.936075
-0.940082
-0.943910
-0.947527
-0.950950
-0.954213
-0.957319
-0.960272
-0.963024
-0.965637
-0.968115
-0.970462
-0.972664
-0.974719
-0.976660
-0.978492
-0.980217
-0.981807
-0.983646
-0.985265
-0.986537
-0.987719
-0.988804
-0.989816
-0.990758
-0.991636
-0.992433
-0.993168
-0.993848
-0.994477
-0.995054
-0.995571
-0.996047
-0.996483
-0.996883
-0.997241
-0.997562
-0.997854
-0.998119
-0.998359
-0.998567
-0.998754
-0.998923
-0.999074
-0.999205
-0.999319
-0.999421
-0.999510
-0.999589
-0.999655
-0.999712
-0.999761
-0.999804
-0.999840
-0.999870
-0.999896
-0.999916
-0.999934
-0.999948
-0.999960
-0.999969
-0.999978
-0.999985
-0.999989
-0.999992
-0.999995
-0.999996
-0.999998
-0.999999
-0.999999
-0.999999
-1.000000
-1.000000
-1.000000
-1.000000
-1.000000
-1.000000
-1.000000
-1.000000
-1.000000
-1.000000
-1.000000
-1.000000
-1.000000
-1.000000
-1.000000
-1.000000
-1.000000
-1.000000
-1.000000
-1.000000
-1.000000
-1.000000
-0.999999
-0.999999
-0.999998
-0.999997
-0.999995
-0.999994
-0.999991
-0.999987
-0.999982
-0.999976
-0.999969
-0.999955
-0.999941
-0.999925
-0.999906
-0.999883
-0.999855
-0.999821
-0.999783
-0.999737
-0.999683
-0.999620
-0.999547
-0.999465
-0.999371
-0.999260
-0.999135
-0.998994
-0.998838
-0.998658
-0.998455
-0.998230
-0.997982
-0.997706
-0.997393
-0.997048
-0.996671
-0.996259
-0.995800
-0.995294
-0.994744
-0.994147
-0.993501
-0.992781
-0.992005
-0.991168
-0.990268
-0.989290
-0.988226
-0.987085
-0.985865
-0.984563
-0.983145
-0.981213
-0.979293
-0.977531
-0.975650
-0.973625
-0.971481
-0.969215
-0.966822
-0.964261
-0.961545
-0.958686
-0.955679
-0.952511
-0.949130
-0.945584
-0.941868
-0.937978
-0.933868
-0.929539
-0.925018
-0.920301
-0.915382
-0.910176
-0.904755
-0.899114
-0.893250
-0.887125
-0.880711
-0.874061
-0.867170
-0.860031
-0.852554
-0.844805
-0.836793
-0.828516
-0.819946
-0.811023
-0.801825
-0.792346
-0.782580
-0.772455
-0.762011
-0.749331
-0.735424
-0.723939
-0.712065
-0.699887
-0.687409
-0.674632
-0.661484
-0.647981
-0.634174
-0.620066
-0.605660
-0.590840
-0.575716
-0.560295
-0.544581
-0.528527
-0.512114
-0.495419
-0.478440
-0.461175
-0.443550
-0.425634
-0.407454
-0.389015
-0.370288
-0.351245
-0.331955
-0.312428
-0.292677
-0.272638
-0.252361
-0.231879
-0.211198
-0.190315
-0.169193
-0.147900
-0.126446
-0.104836
-0.083055
-0.061123
-0.039074
-0.014827
0.014900
0.037322
0.059800
0.082300
0.104825
0.127481
0.150137
0.172747
0.195350
0.218003
0.240581
0.263041
0.285462
0.307853
0.330119
0.352241
0.374250
0.396119
0.417819
0.439303
0.460600
0.481728
0.502669
0.523372
0.543700
0.563800
0.583675
0.603306
0.622525
0.641350
0.659881
0.678109
0.696000
0.713422
0.730394
0.746984
0.763225
0.779006
0.794237
0.809066
0.823450
0.837503
0.855081
0.868741
0.880862
0.892503
0.903519
0.913888
0.923750
0.933078
0.941850
0.949975
0.957475
0.964413
0.970788
0.976569
0.981600
0.986069
0.989944
0.993219
0.995875
0.997744
0.999069
0.999822
0.999900
0.999275
0.998031
0.996169
0.993713
0.990666
0.986794
0.982388
0.977450
0.971947
0.965619
0.958756
0.951313
0.943281
0.934687
0.925447
0.915650
0.905319
0.894475
0.882913
0.867537
0.852875
0.839619
0.825947
0.811600
0.796800
0.781581
0.765969
0.749875
0.733322
0.716331
0.698956
0.681300
0.663097
0.644556
0.625712
0.606588
0.587134
0.567269
0.547159
0.526825
0.506266
0.485406
0.464309
0.443025
0.421556
0.399838
0.377975
0.356000
0.333912
0.311712
0.289369
0.266900
0.244400
0.221881
0.199303
0.176650
0.153994
0.131369
0.108791
0.086213
0.063634
0.036988
0.009244
-0.013100
-0.035264
-0.057327
-0.079271
-0.101085
-0.122741
-0.144212
-0.165521
-0.186663
-0.207628
-0.228339
-0.248842
-0.269141
-0.289227
-0.309063
-0.328612
-0.347925
-0.366997
-0.385819
-0.404312
-0.422522
-0.440464
-0.458132
-0.475515
-0.492523
-0.509249
-0.525688
-0.541836
-0.557632
-0.573082
-0.588232
-0.603085
-0.617640
-0.631781
-0.645618
-0.659151
-0.672380
-0.685255
-0.697766
-0.709973
-0.723093
-0.738333
-0.749411
-0.760181
-0.770658
-0.780843
-0.790711
-0.800218
-0.809445
-0.818396
-0.827076
-0.835404
-0.843439
-0.851213
-0.858730
-0.865980
-0.872900
-0.879578
-0.886017
-0.892221
-0.898142
-0.903803
-0.909246
-0.914474
-0.919493
-0.924231
-0.928771
-0.933119
-0.937280
-0.941227
-0.944960
-0.948524
-0.951922
-0.955158
-0.958189
-0.961062
-0.963793
-0.966384
-0.968826
-0.971104
-0.973260
-0.975298
-0.977266
-0.979612
-0.981357
-0.982884
-0.984317
-0.985656
-0.986884
-0.988033
-0.989106
-0.990106
-0.991023
-0.991866
-0.992649
-0.993375
-0.994046
-0.994648
-0.995202
-0.995713
-0.996183
-0.996606
-0.996987
-0.997335
-0.997651
-0.997938
-0.998190
-0.998418
-0.998623
-0.998808
-0.998971
-0.999112
-0.999238
-0.999351
-0.999450
-0.999534
-0.999608
-0.999672
-0.999728
-0.999776
-0.999816
-0.999849
-0.999878
-0.999902
-0.999923
-0.999942
-0.999957
-0.999967
-0.999975
-0.999981
-0.999986
-0.999990
-0.999993
-0.999995
-0.999996
-0.999997
-0.999998
-0.999999
-1.000000
-1.000000
-1.000000
-1.000000
-1.000000
-1.000000
-1.000000
-1.000000
-1.000000
-1.000000
-1.000000
-1.000000
-1.000000
-1.000000
-1.000000
-1.000000
-1.000000
-1.000000
-1.000000
-1.000000
-1.000000
-1.000000
-0.999999
-0.999999
-0.999998
-0.999998
-0.999997
-0.999995
-0.999993
-0.999989
-0.999984
-0.999979
-0.999971
-0.999962
-0.999951
-0.999937
-0.999920
-0.999900
-0.999875
-0.999846
-0.999812
-0.999770
-0.999721
-0.999665
-0.999600
-0.999526
-0.999438
-0.999338
-0.999225
-0.999097
-0.998951
-0.998785
-0.998600
-0.998394
-0.998166
-0.997904
-0.997614
-0.997295
-0.996946
-0.996559
-0.996126
-0.995655
-0.995141
-0.994584
-0.993964
-0.993290
-0.992561
-0.991774
-0.990921
-0.989986
-0.988982
-0.987758
-0.986230
-0.984937
-0.983547
-0.982066
-0.980490
-0.978809
-0.976990
-0.975060
-0.973016
-0.970853
-0.968541
-0.966077
-0.963478
-0.960740
-0.957859
-0.954769
-0.951523
-0.948116
-0.944545
-0.940774
-0.936785
-0.932614
-0.928256
-0.923705
-0.918891
-0.913860
-0.908619
-0.903164
-0.897466
-0.891483
-0.885265
-0.878814
-0.872130
-0.865130
-0.857849
-0.850314
-0.842525
-0.834463
-0.826040
-0.817348
-0.808382
-0.798746
-0.785879
-0.775328
-0.764991
-0.754362
-0.743440
-0.732112
-0.720486
-0.708561
-0.696338
-0.683759
-0.670810
-0.657562
-0.644015
-0.630170
-0.615912
-0.601339
-0.586469
-0.571300
-0.555800
-0.539926
-0.523760
-0.507304
-0.490562
-0.473460
-0.456052
-0.438369
-0.420412
-0.402170
-0.383590
-0.364757
-0.345674
-0.326346
-0.306729
-0.286856
-0.266759
-0.246446
-0.225930
-0.205149
-0.184176
-0.163026
-0.141709
-0.120201
-0.092107
-0.067338
-0.045333
-0.023209
-0.000944
0.021381
0.043800
0.066300
0.088800
0.111444
0.134050
0.156656
0.179313
0.201969
0.224562
0.247100
0.269581
0.292003
0.314275
0.336488
0.358613
0.380616
0.402412
0.424078
0.445544
0.466806
0.487900
0.508681
0.529238
0.549569
0.569662
0.589428
0.608850
0.627991
0.646825
0.665322
0.683369
0.701059
0.718375
0.735297
0.751781
0.767834
0.786650
0.804931
0.819419
0.833403
0.846887
0.859881
0.872369
0.884322
0.895675
0.906525
0.916838
0.926597
0.935737
0.944222
0.952188
0.959625
0.966500
0.972516
0.978025
0.982994
0.987388
0.991059
0.994044
0.996419
0.998200
0.999419
0.999887
0.999703
0.998938
0.997594
0.995563
0.992813
0.989500
0.985597
0.981087
0.975931
0.970088
0.963666
0.956681
0.949103
0.940850
0.932037
0.921287
0.908306
0.897525
0.886219
0.874375
0.862013
0.849200
0.835684
0.821719
0.807338
0.792538
0.777147
0.761344
0.745109
0.728450
0.711400
0.693900
0.675984
0.657750
0.639219
0.620313
0.600975
0.581350
0.561472
0.541362
0.520894
0.500175
0.479272
0.458181
0.436853
0.415225
0.393478
0.371619
0.349638
0.327450
0.305197
0.282844
0.260400
0.237900
0.215322
0.192688
0.170066
0.146275
0.116119
0.092563
0.070000
0.047525
0.025105
0.002730
-0.019526
-0.041677
-0.063721
-0.085627
-0.107376
-0.128975
-0.150420
-0.171705
-0.192768
-0.213630
-0.234300
-0.254772
-0.275030
-0.294995
-0.314736
-0.334245
-0.353517
-0.372494
-0.391182
-0.409609
-0.427772
-0.445670
-0.463193
-0.480441
-0.497407
-0.514086
-0.530438
-0.546425
-0.562123
-0.577528
-0.592628
-0.607339
-0.621730
-0.635816
-0.649601
-0.663054
-0.680029
-0.694235
-0.706560
-0.718581
-0.730222
-0.741531
-0.752547
-0.763269
-0.773683
-0.783715
-0.793465
-0.802931
-0.812111
-0.820955
-0.829484
-0.837747
-0.845746
-0.853480
-0.860855
-0.867983
-0.874863
-0.881499
-0.887866
-0.893937
-0.899786
-0.905415
-0.910823
-0.915948
-0.920856
-0.925563
-0.930072
-0.934369
-0.938429
-0.942310
-0.946017
-0.949553
-0.952880
-0.956031
-0.959031
-0.961882
-0.964581
-0.967098
-0.969986
-0.972665
-0.974747
-0.976687
-0.978501
-0.980209
-0.981817
-0.983328
-0.984712
-0.986010
-0.987225
-0.988361
-0.989409
-0.990372
-0.991269
-0.992102
-0.992875
-0.993573
-0.994217
-0.994812
-0.995360
-0.995858
-0.996306
-0.996717
-0.997092
-0.997434
-0.997737
-0.998011
-0.998258
-0.998482
-0.998682
-0.998856
-0.999011
-0.999151
-0.999275
-0.999382
-0.999474
-0.999556
-0.999628
-0.999691
-0.999743
-0.999787
-0.999830
-0.999871
-0.999896
-0.999917
-0.999934
-0.999949
-0.999960
-0.999970
-0.999977
-0.999983
-0.999988
-0.999991
-0.999993
-0.999996
-0.999997
-0.999998
-0.999999
-0.999999
-0.999999
-1.000000
-1.000000
-1.000000
-1.000000
-1.000000
-1.000000
-1.000000
-1.000000
-1.000000
-1.000000
-1.000000
-1.000000
-1.000000
-1.000000
-1.000000
-1.000000
-1.000000
-1.000000
-1.000000
-1.000000
-1.000000
-0.999999
-0.999999
-0.999998
-0.999997
-0.999996
-0.999994
-0.999991
-0.999987
-0.999982
-0.999976
-0.999969
-0.999959
-0.999947
-0.999933
-0.999915
-0.999893
-0.999867
-0.999837
-0.999799
-0.999756
-0.999706
-0.999649
-0.999579
-0.999500
-0.999410
-0.999308
-0.999191
-0.999055
-0.998903
-0.998734
-0.998546
-0.998330
-0.998088
-0.997821
-0.997528
-0.997202
-0.996835
-0.996433
-0.995995
-0.995516
-0.994985
-0.994403
-0.993771
-0.993088
-0.992348
-0.991248
-0.990253
-0.989275
-0.988226
-0.987086
-0.985853
-0.984536
-0.983132
-0.981637
-0.980008
-0.978277
-0.976440
-0.974493
-0.972412
-0.970183
-0.967829
-0.965343
-0.962724
-0.959916
-0.956953
-0.953839
-0.950568
-0.947118
-0.943454
-0.939615
-0.935599
-0.931400
-0.926959
-0.922300
-0.917441
-0.912378
-0.907093
-0.901518
-0.895724
-0.889706
-0.883455
-0.876916
-0.870095
-0.863023
-0.855700
-0.848130
-0.840200
-0.829953
-0.819839
-0.810980
-0.801793
-0.792268
-0.782463
-0.772373
-0.761989
-0.751216
-0.740133
-0.728759
-0.717088
-0.705081
-0.692692
-0.680000
-0.667007
-0.653716
-0.640036
-0.626019
-0.611702
-0.597085
-0.582148
-0.566820
-0.551195
-0.535274
-0.519062
-0.502491
-0.485593
-0.468418
-0.450964
-0.433230
-0.415128
-0.396768
-0.378149
-0.359274
-0.340110
-0.320657
-0.300968
-0.281053
-0.260923
-0.240509
-0.214603
-0.190131
-0.169045
-0.147772
-0.126290
-0.104660
-0.082889
-0.060986
-0.038931
-0.016751
0.005525
0.027881
0.050303
0.072800
0.095353
0.117963
0.140619
0.163275
0.185866
0.208487
0.231100
0.253600
0.276100
0.298488
0.320763
0.342937
0.365047
0.386950
0.408684
0.430275
0.451747
0.472919
0.493912
0.514700
0.535247
0.555481
0.575428
0.595100
0.614463
0.633494
0.652166
0.670525
0.688522
0.707494
0.730384
0.747125
0.763291
0.779056
0.794381
0.809225
0.823544
0.837369
0.850709
0.863600
0.875866
0.887625
0.898878
0.909625
0.919781
0.929250
0.938203
0.946625
0.954488
0.961675
0.968209
0.974162
0.979569
0.984412
0.988466
0.991900
0.994772
0.997125
0.998687
0.999563
0.999859
0.999594
0.998734
0.997050
0.994800
0.991956
0.988503
0.984363
0.979566
0.974206
0.968284
0.961800
0.951956
0.943181
0.934547
0.925425
0.915581
0.905187
0.894250
0.882800
0.870897
0.858319
0.845206
0.831663
0.817694
0.803163
0.788056
0.772550
0.756650
0.740356
0.723559
0.706325
0.688738
0.670794
0.652434
0.633700
0.614631
0.595287
0.575700
0.555700
0.535438
0.514906
0.494137
0.473200
0.451950
0.430531
0.408944
0.387200
0.365325
0.343244
0.321041
0.298725
0.276303
0.253881
0.225641
0.199125
0.176469
0.153813
0.131228
0.108600
0.086000
0.063500
0.041000
0.018563
-0.003762
-0.025972
-0.048105
-0.070088
-0.091942
-0.113661
-0.135236
-0.156619
-0.177811
-0.198827
-0.219659
-0.240300
-0.260659
-0.280811
-0.300743
-0.320450
-0.339888
-0.359029
-0.377925
-0.396568
-0.414952
-0.432991
-0.450745
-0.468225
-0.485427
-0.502309
-0.518840
-0.535075
-0.551018
-0.566672
-0.581945
-0.596887
-0.613985
-0.631884
-0.645774
-0.659253
-0.672432
-0.685310
-0.697885
-0.710096
-0.721953
-0.733514
-0.744781
-0.755750
-0.766313
-0.776588
-0.786577
-0.796279
-0.805646
-0.814676
-0.823436
-0.831925
-0.840145
-0.848012
-0.855606
-0.862945
-0.870032
-0.876845
-0.883356
-0.889625
-0.895663
-0.901480
-0.907011
-0.912303
-0.917384
-0.922260
-0.926923
-0.931327
-0.935543
-0.939576
-0.943429
-0.947069
-0.950516
-0.953801
-0.957193
-0.961113
-0.963819
-0.966388
-0.968824
-0.971131
-0.973293
-0.975310
-0.977215
-0.979012
-0.980704
-0.982264
-0.983724
-0.985095
-0.986380
-0.987573
-0.988667
-0.989689
-0.990641
-0.991528
-0.992334
-0.993076
-0.993763
-0.994399
-0.994983
-0.995506
-0.995988
-0.996429
-0.996834
-0.997196
-0.997522
-0.997818
-0.998087
-0.998330
-0.998541
-0.998732
-0.998903
-0.999055
-0.999189
-0.999305
-0.999409
-0.999500
-0.999580
-0.999667
-0.999728
-0.999775
-0.999816
-0.999850
-0.999878
-0.999902
-0.999922
-0.999939
-0.999952
-0.999963
-0.999972
-0.999979
-0.999985
-0.999989
-0.999992
-0.999994
-0.999996
-0.999998
-0.999999
-0.999999
-0.999999
-1.000000
-1.000000
-1.000000
-1.000000
-1.000000
-1.000000
-1.000000
-1.000000
-1.000000
-1.000000
-1.000000
-1.000000
-1.000000
-1.000000
-1.000000
-1.000000
-1.000000
-1.000000
-1.000000
-1.000000
-1.000000
-1.000000
-0.999999
-0.999998
-0.999997
-0.999996
-0.999995
-0.999993
-0.999990
-0.999986
-0.999981
-0.999974
-0.999966
-0.999956
-0.999943
-0.999927
-0.999909
-0.999887
-0.999859
-0.999826
-0.999788
-0.999744
-0.999690
-0.999628
-0.999557
-0.999476
-0.999383
-0.999275
-0.999152
-0.999013
-0.998860
-0.998682
-0.998483
-0.998261
-0.998016
-0.997744
-0.997435
-0.997094
-0.996722
-0.996315
-0.995862
-0.995362
-0.994703
-0.993959
-0.993296
-0.992558
-0.991762
-0.990906
-0.989985
-0.988985
-0.987896
-0.986730
-0.985484
-0.984154
-0.982706
-0.981159
-0.979513
-0.977766
-0.975901
-0.973892
-0.971765
-0.969516
-0.967142
-0.964599
-0.961904
-0.959064
-0.956078
-0.952932
-0.949574
-0.946052
-0.942360
-0.938494
-0.934410
-0.930107
-0.925613
-0.920924
-0.916035
-0.910858
-0.905467
-0.899858
-0.894025
-0.887931
-0.881556
-0.874940
-0.867298
-0.857838
-0.850283
-0.842449
-0.834351
-0.825989
-0.817333
-0.808324
-0.799035
-0.789465
-0.779612
-0.769394
-0.758850
-0.748014
-0.736885
-0.725448
-0.713613
-0.701479
-0.689045
-0.676307
-0.663198
-0.649740
-0.635976
-0.621909
-0.607550
-0.592769
-0.577689
-0.562312
-0.546638
-0.530622
-0.514249
-0.497593
-0.480655
-0.463436
-0.445843
-0.427964
-0.409823
-0.391421
-0.372726
-0.353714
-0.334460
-0.314970
-0.294710
-0.267960
-0.246291
-0.225747
-0.205003
-0.184058
-0.162880
-0.141533
-0.120027
-0.098372
-0.076551
-0.054580
-0.032492
-0.010297
0.012000
0.034422
0.056844
0.079334
0.101925
0.124581
0.147169
0.169794
0.192450
0.215100
0.237600
0.260100
0.282562
0.304953
0.327219
0.349341
0.371350
0.393247
0.415025
0.436587
0.457900
0.479028
0.499969
0.520672
0.541075
0.561253
0.581175
0.600806
0.620025
0.644100
0.665338
0.683466
0.701200
0.718466
0.735337
0.751850
0.768000
0.783625
0.798700
0.813372
0.827600
0.841328
0.854531
0.867200
0.879362
0.891019
0.902112
0.912559
0.922500
0.931906
0.940756
0.948959
0.956537
0.963553
0.970006
0.975866
0.980975
0.985522
0.989506
0.992919
0.995575
0.997509
0.998913
0.999766
1.000000
0.999375
0.998188
0.996437
0.994113
0.991066
0.987331
0.982003
0.975875
0.970141
0.963656
0.956578
0.948938
0.940750
0.932000
0.922531
0.912550
0.902062
0.891069
0.879428
0.867225
0.854556
0.841419
0.827747
0.813475
0.798753
0.783612
0.768069
0.751975
0.735422
0.718519
0.701256
0.683600
0.665475
0.647012
0.628212
0.609088
0.589634
0.569838
0.549806
0.529525
0.508966
0.488106
0.467009
0.445725
0.424272
0.402631
0.380847
0.358900
0.334112
0.305012
0.282669
0.260200
0.237700
0.215163
0.192506
0.169925
0.147294
0.124669
0.102091
0.079512
0.056934
0.034444
0.012061
-0.010220
-0.032408
-0.054483
-0.076442
-0.098277
-0.119949
-0.141442
-0.162775
-0.183940
-0.204930
-0.225672
-0.246200
-0.266526
-0.286645
-0.306520
-0.326100
-0.345445
-0.364548
-0.383403
-0.401934
-0.420178
-0.438158
-0.455871
-0.473293
-0.490340
-0.507106
-0.523584
-0.540393
-0.561416
-0.577623
-0.592680
-0.607439
-0.621900
-0.635939
-0.649674
-0.663106
-0.676235
-0.689016
-0.701433
-0.713547
-0.725360
-0.736875
-0.747992
-0.758800
-0.769316
-0.779543
-0.789457
-0.799004
-0.808270
-0.817257
-0.825969
-0.834337
-0.842410
-0.850223
-0.857779
-0.865068
-0.872020
-0.878729
-0.885199
-0.891434
-0.897387
-0.903081
-0.908555
-0.913813
-0.918861
-0.923626
-0.928194
-0.932569
-0.936756
-0.940728
-0.945533
-0.949550
-0.952895
-0.956081
-0.959063
-0.961890
-0.964576
-0.967123
-0.969522
-0.971760
-0.973878
-0.975878
-0.977765
-0.979515
-0.981152
-0.982692
-0.984138
-0.985490
-0.986729
-0.987888
-0.988972
-0.989982
-0.990909
-0.991760
-0.992551
-0.993285
-0.993963
-0.994572
-0.995133
-0.995650
-0.996125
-0.996554
-0.996939
-0.997291
-0.997612
-0.997903
-0.998160
-0.998390
-0.998598
-0.998785
-0.998951
-0.999095
-0.999246
-0.999381
-0.999477
-0.999558
-0.999628
-0.999689
-0.999743
-0.999788
-0.999826
-0.999858
-0.999886
-0.999909
-0.999928
-0.999943
-0.999956
-0.999966
-0.999974
-0.999980
-0.999985
-0.999989
-0.999992
-0.999995
-0.999996
-0.999997
-0.999998
-0.999999
-1.000000
-1.000000
-1.000000
-1.000000
-1.000000
-1.000000
-1.000000
-1.000000
-1.000000
-1.000000
-1.000000
-1.000000
-1.000000
-1.000000
-1.000000
-1.000000
-1.000000
-1.000000
-1.000000
-1.000000
-1.000000
-1.000000
-0.999999
-0.999999
-0.999998
-0.999997
-0.999996
-0.999994
-0.999992
-0.999989
-0.999984
-0.999979
-0.999972
-0.999963
-0.999952
-0.999939
-0.999922
-0.999902
-0.999878
-0.999849
-0.999816
-0.999776
-0.999728
-0.999673
-0.999609
-0.999536
-0.999450
-0.999351
-0.999240
-0.999116
-0.998972
-0.998808
-0.998625
-0.998422
-0.998197
-0.997938
-0.997653
-0.997338
-0.996972
-0.996451
-0.995991
-0.995506
-0.994979
-0.994407
-0.993771
-0.993079
-0.992332
-0.991526
-0.990654
-0.989696
-0.988668
-0.987567
-0.986389
-0.985108
-0.983731
-0.982263
-0.980700
-0.979035
-0.977230
-0.975315
-0.973288
-0.971143
-0.968847
-0.966402
-0.963822
-0.961104
-0.958243
-0.955175
-0.951951
-0.948567
-0.945019
-0.941272
-0.937309
-0.933164
-0.928832
-0.924310
-0.919523
-0.914521
-0.909309
-0.903886
-0.898223
-0.890367
-0.883370
-0.876843
-0.870074
-0.862996
-0.855636
-0.848020
-0.840144
-0.831996
-0.823488
-0.814709
-0.805654
-0.796319
-0.786647
-0.776641
-0.766343
-0.755755
-0.744880
-0.733591
-0.722004
-0.710118
-0.697935
-0.685404
-0.672501
-0.659295
-0.645788
-0.631982
-0.617771
-0.603239
-0.588411
-0.573288
-0.557827
-0.541992
-0.525870
-0.509458
-0.492755
-0.475693
-0.458318
-0.440669
-0.422751
-0.404548
-0.386000
-0.362863
-0.339943
-0.320537
-0.300850
-0.280907
-0.260744
-0.240366
-0.219780
-0.198936
-0.177907
-0.156702
-0.135330
-0.113768
-0.092040
-0.070177
-0.048188
-0.026080
-0.003838
0.018481
0.040900
0.063400
0.085900
0.108472
0.131100
0.153756
0.176406
0.198984
0.221563
0.244141
0.266681
0.289103
0.311450
0.333687
0.355813
0.377816
0.399612
0.421278
0.442787
0.464106
0.485200
0.505981
0.526594
0.549891
0.575550
0.595237
0.614581
0.633597
0.652300
0.670719
0.688688
0.706241
0.723437
0.740266
0.756594
0.772491
0.787950
0.802987
0.817625
0.831687
0.845187
0.858222
0.870787
0.882819
0.894250
0.905125
0.915500
0.925397
0.934537
0.943153
0.951187
0.958647
0.965600
0.971772
0.977381
0.982394
0.986800
0.990550
0.993612
0.996112
0.998025
0.999322
0.999869
0.999763
0.999075
0.997653
0.994919
0.991969
0.988450
0.984341
0.979669
0.974278
0.968200
0.961584
0.954444
0.946709
0.938300
0.929278
0.919731
0.909716
0.899013
0.887719
0.875919
0.863634
0.850900
0.837462
0.823575
0.809237
0.794450
0.779137
0.763344
0.747156
0.730575
0.713603
0.696181
0.678344
0.660150
0.641619
0.622713
0.603447
0.583900
0.564072
0.543969
0.523578
0.502875
0.481972
0.460881
0.439553
0.411100
0.387025
0.365087
0.343037
0.320850
0.298531
0.276144
0.253700
0.231200
0.208622
0.185988
0.163331
0.140688
0.118109
0.095531
0.072953
0.050425
0.028003
0.005581
-0.016668
-0.038815
-0.060876
-0.082806
-0.104570
-0.126190
-0.147658
-0.168967
-0.190053
-0.210939
-0.231637
-0.252137
-0.272419
-0.292423
-0.312197
-0.331738
-0.351042
-0.370057
-0.388778
-0.407241
-0.425442
-0.443380
-0.460943
-0.482285
-0.502389
-0.518980
-0.535230
-0.551129
-0.566732
-0.582037
-0.597045
-0.611662
-0.625953
-0.639941
-0.653632
-0.666991
-0.679955
-0.692620
-0.704987
-0.717054
-0.728734
-0.740089
-0.751147
-0.761909
-0.772362
-0.782433
-0.792222
-0.801726
-0.810946
-0.819829
-0.828397
-0.836694
-0.844727
-0.852500
-0.859914
-0.867075
-0.873990
-0.880662
-0.887053
-0.893162
-0.899044
-0.904703
-0.910141
-0.915296
-0.921418
-0.926921
-0.931368
-0.935604
-0.939606
-0.943430
-0.947081
-0.950564
-0.953839
-0.956941
-0.959892
-0.962696
-0.965351
-0.967825
-0.970170
-0.972389
-0.974487
-0.976443
-0.978271
-0.979994
-0.981616
-0.983140
-0.984536
-0.985846
-0.987073
-0.988219
-0.989278
-0.990251
-0.991157
-0.991999
-0.992780
-0.993486
-0.994137
-0.994738
-0.995292
-0.995797
-0.996250
-0.996666
-0.997046
-0.997393
-0.997700
-0.997977
-0.998228
-0.998469
-0.998733
-0.998904
-0.999054
-0.999189
-0.999308
-0.999411
-0.999500
-0.999578
-0.999647
-0.999707
-0.999756
-0.999799
-0.999836
-0.999867
-0.999893
-0.999915
-0.999932
-0.999947
-0.999959
-0.999969
-0.999976
-0.999982
-0.999987
-0.999991
-0.999993
-0.999995
-0.999997
-0.999998
-0.999999
-0.999999
-0.999999
-1.000000
-1.000000
-1.000000
-1.000000
-1.000000
-1.000000
-1.000000
-1.000000
-1.000000
-1.000000
-1.000000
-1.000000
-1.000000
-1.000000
-1.000000
-1.000000
-1.000000
-1.000000
-1.000000
-1.000000
-1.000000
-0.999999
-0.999999
-0.999998
-0.999997
-0.999996
-0.999994
-0.999991
-0.999988
-0.999983
-0.999977
-0.999970
-0.999960
-0.999949
-0.999935
-0.999917
-0.999896
-0.999871
-0.999841
-0.999805
-0.999762
-0.999713
-0.999657
-0.999589
-0.999511
-0.999422
-0.999323
-0.999207
-0.999074
-0.998925
-0.998758
-0.998572
-0.998358
-0.998052
-0.997737
-0.997434
-0.997098
-0.996720
-0.996306
-0.995855
-0.995364
-0.994818
-0.994220
-0.993572
-0.992872
-0.992114
-0.991276
-0.990374
-0.989406
-0.988367
-0.987238
-0.986016
-0.984712
-0.983320
-0.981838
-0.980223
-0.978506
-0.976684
-0.974753
-0.972689
-0.970478
-0.968140
-0.965673
-0.963073
-0.960286
-0.957344
-0.954251
-0.951003
-0.947576
-0.943935
-0.940122
-0.936130
-0.931957
-0.927543
-0.922913
-0.917188
-0.910823
-0.905470
-0.899829
-0.893961
-0.887864
-0.881536
-0.874919
-0.868019
-0.860869
-0.853468
-0.845820
-0.837804
-0.829519
-0.820967
-0.812146
-0.802998
-0.793513
-0.783747
-0.773695
-0.763351
-0.752624
-0.741583
-0.730248
-0.718618
-0.706657
-0.694308
-0.681660
-0.668711
-0.655459
-0.641818
-0.627846
-0.613572
-0.598996
-0.584106
-0.568810
-0.553227
-0.537350
-0.521177
-0.504654
-0.487796
-0.470655
-0.451562
-0.427890
-0.409702
-0.391256
-0.372555
-0.353601
-0.334359
-0.314828
-0.295070
-0.275088
-0.254881
-0.234404
-0.213720
-0.192846
-0.171788
-0.150531
-0.129072
-0.107465
-0.085715
-0.063827
-0.041788
-0.019624
0.002637
0.024981
0.047403
0.069900
0.092453
0.115063
0.137709
0.160287
0.182931
0.205544
0.228122
0.250700
0.273200
0.295587
0.317897
0.340125
0.362156
0.384119
0.405931
0.427550
0.449231
0.477513
0.500094
0.520762
0.541247
0.561481
0.581284
0.600850
0.620134
0.639088
0.657681
0.675900
0.693781
0.711306
0.728416
0.745000
0.761244
0.777088
0.792481
0.807325
0.821709
0.835612
0.849031
0.862000
0.874344
0.886125
0.897413
0.908237
0.918472
0.928019
0.937050
0.945550
0.953491
0.960756
0.967369
0.973437
0.978969
0.983812
0.987938
0.991500
0.994472
0.996831
0.998472
0.999550
0.999838
0.999356
0.998341
0.996425
0.993994
0.990994
0.987384
0.983087
0.978069
0.972519
0.966419
0.959700
0.952278
0.944294
0.935747
0.926638
0.916872
0.906556
0.895697
0.884325
0.872500
0.860000
0.846966
0.833463
0.819509
0.805056
0.790028
0.774600
0.758750
0.742462
0.725744
0.708525
0.690978
0.673113
0.654831
0.636175
0.617131
0.597787
0.578209
0.558288
0.538038
0.513656
0.487916
0.466900
0.445650
0.424175
0.402509
0.380688
0.358734
0.336644
0.314394
0.292050
0.269700
0.247200
0.224641
0.202025
0.179384
0.156806
0.134156
0.111550
0.088972
0.066400
0.043900
0.021463
-0.000874
-0.023106
-0.045254
-0.067253
-0.089122
-0.110860
-0.132459
-0.153865
-0.175081
-0.196121
-0.216978
-0.237650
-0.258041
-0.278218
-0.298177
-0.317915
-0.337384
-0.356564
-0.375493
-0.396113
-0.420358
-0.438311
-0.455973
-0.473360
-0.490469
-0.507266
-0.523704
-0.539845
-0.555694
-0.571254
-0.586434
-0.601276
-0.615823
-0.630071
-0.643993
-0.657525
-0.670748
-0.683666
-0.696281
-0.708539
-0.720436
-0.732036
-0.743344
-0.754360
-0.764962
-0.775276
-0.785304
-0.795045
-0.804451
-0.813521
-0.822319
-0.830845
-0.839096
-0.847002
-0.854636
-0.862010
-0.869130
-0.875982
-0.882524
-0.888830
-0.894902
-0.900889
-0.908236
-0.913837
-0.918852
-0.923663
-0.928263
-0.932606
-0.936762
-0.940736
-0.944532
-0.948118
-0.951511
-0.954745
-0.957822
-0.960749
-0.963475
-0.966063
-0.968517
-0.970842
-0.973021
-0.975054
-0.976975
-0.978787
-0.980493
-0.982066
-0.983540
-0.984923
-0.986219
-0.987424
-0.988528
-0.989560
-0.990523
-0.991417
-0.992232
-0.992982
-0.993678
-0.994321
-0.994910
-0.995440
-0.995928
-0.996375
-0.996784
-0.997151
-0.997564
-0.997900
-0.998161
-0.998396
-0.998601
-0.998785
-0.998949
-0.999097
-0.999226
-0.999337
-0.999437
-0.999525
-0.999601
-0.999665
-0.999721
-0.999769
-0.999811
-0.999846
-0.999875
-0.999900
-0.999920
-0.999937
-0.999950
-0.999962
-0.999971
-0.999978
-0.999984
-0.999988
-0.999991
-0.999994
-0.999996
-0.999997
-0.999998
-0.999999
-0.999999
-1.000000
-1.000000
-1.000000
-1.000000
-1.000000
-1.000000
-1.000000
-1.000000
-1.000000
-1.000000
-1.000000
-1.000000
-1.000000
-1.000000
-1.000000
-1.000000
-1.000000
-1.000000
-1.000000
-1.000000
-1.000000
-1.000000
-0.999999
-0.999999
-0.999998
-0.999997
-0.999995
-0.999993
-0.999990
-0.999986
-0.999981
-0.999975
-0.999967
-0.999957
-0.999944
-0.999929
-0.999912
-0.999890
-0.999862
-0.999830
-0.999793
-0.999750
-0.999698
-0.999637
-0.999567
-0.999488
-0.999396
-0.999289
-0.999168
-0.999012
-0.998809
-0.998626
-0.998419
-0.998190
-0.997937
-0.997656
-0.997338
-0.996987
-0.996604
-0.996185
-0.995720
-0.995205
-0.994646
-0.994041
-0.993386
-0.992656
-0.991869
-0.991020
-0.990109
-0.989119
-0.988040
-0.986885
-0.985651
-0.984333
-0.982898
-0.981364
-0.979733
-0.978000
-0.976150
-0.974157
-0.972047
-0.969815
-0.967459
-0.964936
-0.962259
-0.959440
-0.956475
-0.953350
-0.950015
-0.946516
-0.942848
-0.938838
-0.933369
-0.928794
-0.924238
-0.919484
-0.914529
-0.909284
-0.903823
-0.898145
-0.892243
-0.886071
-0.879617
-0.872923
-0.865985
-0.858799
-0.851267
-0.843475
-0.835420
-0.827095
-0.818470
-0.809500
-0.800250
-0.790719
-0.780906
-0.770726
-0.760228
-0.749434
-0.738346
-0.726956
-0.715160
-0.703066
-0.690671
-0.677972
-0.664910
-0.651493
-0.637773
-0.623750
-0.609430
-0.594688
-0.579653
-0.564319
-0.548684
-0.532707
-0.511499
-0.492586
-0.475555
-0.458243
-0.440563
-0.422598
-0.404371
-0.385885
-0.367112
-0.348022
-0.328690
-0.309122
-0.289324
-0.269246
-0.248930
-0.228413
-0.207699
-0.186777
-0.165623
-0.144299
-0.122816
-0.101183
-0.079379
-0.057423
-0.035356
-0.013181
0.009100
0.031522
0.053944
0.076434
0.099012
0.121591
0.144237
0.166894
0.189525
0.212103
0.234681
0.257200
0.279663
0.302053
0.324319
0.346512
0.373200
0.399719
0.421419
0.442903
0.464200
0.485287
0.506150
0.526775
0.547100
0.567200
0.587013
0.606506
0.625725
0.644550
0.663037
0.681188
0.699000
0.716266
0.733194
0.749750
0.765912
0.781616
0.796769
0.811472
0.825750
0.839628
0.852831
0.865559
0.877800
0.889534
0.900706
0.911231
0.921250
0.930734
0.939663
0.947944
0.955600
0.962694
0.969225
0.975162
0.980350
0.984975
0.989413
0.993700
0.996200
0.998044
0.999238
0.999822
0.999900
0.999119
0.997775
0.995834
0.993288
0.990084
0.986125
0.981594
0.976525
0.970944
0.964537
0.957537
0.949975
0.941866
0.933194
0.923803
0.913900
0.903491
0.892569
0.880928
0.868788
0.856197
0.843138
0.829544
0.815350
0.800706
0.785612
0.770078
0.754063
0.737587
0.720719
0.703478
0.685900
0.667853
0.649413
0.630647
0.610550
0.584613
0.563969
0.543813
0.523400
0.502763
0.481825
0.460709
0.439388
0.417872
0.396231
0.374303
0.352300
0.330184
0.307912
0.285569
0.263163
0.240659
0.218081
0.195503
0.172850
0.150194
0.127569
0.104991
0.082412
0.059900
0.037400
0.014957
-0.007340
-0.029543
-0.051634
-0.073608
-0.095461
-0.117157
-0.138673
-0.160029
-0.181217
-0.202231
-0.222996
-0.243554
-0.263911
-0.284060
-0.303958
-0.329513
-0.351145
-0.370170
-0.388946
-0.407399
-0.425559
-0.443450
-0.461071
-0.478407
-0.495360
-0.512032
-0.528419
-0.544519
-0.560261
-0.575656
-0.590752
-0.605550
-0.620050
-0.634128
-0.647908
-0.661387
-0.674562
-0.687391
-0.699841
-0.711995
-0.723853
-0.735407
-0.746571
-0.757420
-0.767975
-0.778241
-0.788194
-0.797780
-0.807085
-0.816111
-0.824863
-0.833269
-0.841381
-0.849233
-0.856827
-0.864147
-0.871130
-0.879326
-0.887071
-0.893235
-0.899114
-0.904734
-0.910138
-0.915329
-0.920310
-0.925011
-0.929516
-0.933830
-0.937956
-0.941871
-0.945573
-0.949106
-0.952474
-0.955682
-0.958684
-0.961532
-0.964237
-0.966803
-0.969221
-0.971476
-0.973611
-0.975627
-0.977530
-0.979294
-0.980946
-0.982499
-0.983958
-0.985321
-0.986572
-0.987743
-0.988837
-0.989856
-0.990792
-0.991653
-0.992452
-0.993194
-0.993880
-0.994495
-0.995062
-0.995652
-0.996257
-0.996674
-0.997048
-0.997390
-0.997701
-0.997983
-0.998231
-0.998454
-0.998655
-0.998836
-0.998996
-0.999135
-0.999259
-0.999368
-0.999466
-0.999548
-0.999619
-0.999682
-0.999736
-0.999783
-0.999821
-0.999854
-0.999883
-0.999906
-0.999925
-0.999941
-0.999954
-0.999964
-0.999973
-0.999980
-0.999985
-0.999989
-0.999992
-0.999995
-0.999996
-0.999997
-0.999998
-0.999999
-0.999999
-1.000000
-1.000000
-1.000000
-1.000000
-1.000000
-1.000000
-1.000000
-1.000000
-1.000000
-1.000000
-1.000000
-1.000000
-1.000000
-1.000000
-1.000000
-1.000000
-1.000000
-1.000000
-1.000000
-1.000000
-1.000000
-0.999999
-0.999999
-0.999998
-0.999998
-0.999997
-0.999994
-0.999992
-0.999989
-0.999985
-0.999980
-0.999973
-0.999964
-0.999954
-0.999941
-0.999925
-0.999905
-0.999882
-0.999853
-0.999821
-0.999781
-0.999734
-0.999680
-0.999618
-0.999547
-0.999431
-0.999320
-0.999204
-0.999074
-0.998926
-0.998756
-0.998567
-0.998357
-0.998124
-0.997857
-0.997563
-0.997239
-0.996884
-0.996489
-0.996050
-0.995571
-0.995050
-0.994485
-0.993855
-0.993171
-0.992432
-0.991635
-0.990771
-0.989823
-0.988805
-0.987714
-0.986548
-0.985279
-0.983914
-0.982458
-0.980909
-0.979257
-0.977467
-0.975569
-0.973558
-0.971429
-0.969151
-0.966724
-0.964163
-0.961465
-0.958625
-0.955578
-0.951558
-0.947525
-0.943923
-0.940120
-0.936099
-0.931894
-0.927501
-0.922915
-0.918063
-0.912994
-0.907715
-0.902220
-0.896479
-0.890457
-0.884200
-0.877707
-0.870976
-0.863929
-0.856601
-0.849020
-0.841184
-0.833074
-0.824605
-0.815860
-0.806843
-0.797553
-0.787913
-0.777944
-0.767689
-0.757146
-0.746310
-0.735060
-0.723518
-0.711676
-0.699531
-0.687039
-0.674183
-0.661023
-0.647560
-0.633793
-0.619621
-0.601370
-0.583943
-0.568719
-0.553164
-0.537236
-0.521015
-0.504507
-0.487717
-0.470561
-0.453099
-0.435365
-0.417361
-0.399072
-0.380445
-0.361565
-0.342439
-0.323071
-0.303415
-0.283496
-0.263361
-0.243015
-0.222460
-0.201640
-0.180634
-0.159452
-0.138104
-0.116565
-0.094854
-0.073007
-0.051035
-0.028951
-0.006724
0.015585
0.038000
0.060500
0.083000
0.105572
0.128200
0.150856
0.173506
0.196084
0.218662
0.241241
0.265562
0.295406
0.318050
0.340234
0.362313
0.384316
0.406113
0.427712
0.449144
0.470384
0.491400
0.512181
0.532681
0.552969
0.573050
0.592737
0.612081
0.631144
0.649900
0.668322
0.686369
0.704000
0.721237
0.738097
0.754581
0.770491
0.786000
0.801088
0.815731
0.829872
0.843450
0.856562
0.869206
0.881316
0.892825
0.903778
0.914200
0.924116
0.933412
0.942053
0.950175
0.957769
0.964800
0.972925
0.978913
0.983725
0.987975
0.991569
0.994475
0.996772
0.998475
0.999613
0.999925
0.999644
0.998763
0.997278
0.995169
0.992341
0.988900
0.984869
0.980275
0.974963
0.969025
0.962525
0.955463
0.947806
0.939400
0.930484
0.921031
0.911025
0.900400
0.889184
0.877463
0.865234
0.852500
0.839219
0.825375
0.811072
0.796375
0.781219
0.765444
0.749303
0.732800
0.715903
0.698481
0.676013
0.654613
0.636003
0.617019
0.597675
0.578050
0.558144
0.537963
0.517494
0.496713
0.475731
0.454581
0.433253
0.411625
0.389878
0.367987
0.345937
0.323750
0.301431
0.279044
0.256600
0.234100
0.211522
0.188887
0.166266
0.143675
0.121019
0.098431
0.075853
0.053325
0.030903
0.008481
-0.013792
-0.035963
-0.058039
-0.079984
-0.101764
-0.123400
-0.144887
-0.166219
-0.187337
-0.208247
-0.232511
-0.258191
-0.278402
-0.298328
-0.318029
-0.337499
-0.356732
-0.375661
-0.394296
-0.412677
-0.430798
-0.448650
-0.466119
-0.483312
-0.500226
-0.516856
-0.533145
-0.549084
-0.564731
-0.580083
-0.595136
-0.609784
-0.624118
-0.638154
-0.651888
-0.665279
-0.678288
-0.691000
-0.703411
-0.715518
-0.727236
-0.738630
-0.749731
-0.760538
-0.771030
-0.781140
-0.790968
-0.800512
-0.809771
-0.818692
-0.827299
-0.835636
-0.844412
-0.854740
-0.862076
-0.869159
-0.875995
-0.882590
-0.888902
-0.894940
-0.900750
-0.906336
-0.911704
-0.916791
-0.921662
-0.926332
-0.930807
-0.935069
-0.939096
-0.942946
-0.946621
-0.950127
-0.953424
-0.956547
-0.959519
-0.962344
-0.965018
-0.967510
-0.969873
-0.972110
-0.974225
-0.976196
-0.978040
-0.979778
-0.981413
-0.982951
-0.984360
-0.985681
-0.986919
-0.988077
-0.989146
-0.990128
-0.991043
-0.991894
-0.992692
-0.993628
-0.994321
-0.994907
-0.995446
-0.995938
-0.996378
-0.996782
-0.997151
-0.997488
-0.997786
-0.998054
-0.998297
-0.998517
-0.998713
-0.998883
-0.999036
-0.999172
-0.999294
-0.999398
-0.999489
-0.999569
-0.999639
-0.999700
-0.999750
-0.999794
-0.999831
-0.999863
-0.999890
-0.999912
-0.999930
-0.999945
-0.999957
-0.999968
-0.999975
-0.999982
-0.999987
-0.999991
-0.999993
-0.999995
-0.999997
-0.999998
-0.999999
-0.999999
-0.999999
-1.000000
-1.000000
-1.000000
-1.000000
-1.000000
-1.000000
-1.000000
-1.000000
-1.000000
-1.000000
-1.000000
-1.000000
-1.000000
-1.000000
-1.000000
-1.000000
-1.000000
-1.000000
-1.000000
-1.000000
-1.000000
-0.999999
-0.999999
-0.999998
-0.999997
-0.999996
-0.999994
-0.999991
-0.999988
-0.999984
-0.999978
-0.999971
-0.999961
-0.999950
-0.999937
-0.999919
-0.999899
-0.999874
-0.999845
-0.999809
-0.999758
-0.999697
-0.999638
-0.999567
-0.999486
-0.999393
-0.999289
-0.999169
-0.999031
-0.998877
-0.998704
-0.998512
-0.998291
-0.998045
-0.997774
-0.997475
-0.997144
-0.996771
-0.996362
-0.995916
-0.995431
-0.994891
-0.994300
-0.993659
-0.992967
-0.992216
-0.991387
-0.990495
-0.989535
-0.988507
-0.987389
-0.986178
-0.984886
-0.983507
-0.982037
-0.980436
-0.978734
-0.976927
-0.975011
-0.972963
-0.970769
-0.968450
-0.965713
-0.962265
-0.959431
-0.956441
-0.953299
-0.949999
-0.946519
-0.942823
-0.938953
-0.934903
-0.930670
-0.926194
-0.921500
-0.916604
-0.911502
-0.906178
-0.900569
-0.894732
-0.888667
-0.882371
-0.875793
-0.868926
-0.861811
-0.854447
-0.846830
-0.838846
-0.830602
-0.822090
-0.813304
-0.804202
-0.794757
-0.785026
-0.775010
-0.764712
-0.754025
-0.743023
-0.731730
-0.720146
-0.708224
-0.695914
-0.683310
-0.670405
-0.656822
-0.638604
-0.623635
-0.609263
-0.594592
-0.579600
-0.564217
-0.548537
-0.532562
-0.516296
-0.499679
-0.482733
-0.465507
-0.448001
-0.430220
-0.412072
-0.393659
-0.374988
-0.356068
-0.336864
-0.317366
-0.297634
-0.277680
-0.257512
-0.237067
-0.216408
-0.195558
-0.174523
-0.153289
-0.131853
-0.110265
-0.088533
-0.066668
-0.044645
-0.022496
-0.000252
0.022081
0.044503
0.067000
0.089553
0.112131
0.134719
0.157375
0.186331
0.212288
0.234900
0.257400
0.279822
0.302187
0.324497
0.346725
0.368756
0.390650
0.412384
0.433950
0.455347
0.476519
0.497453
0.518162
0.538647
0.558881
0.578756
0.598350
0.617663
0.636688
0.655281
0.673562
0.691481
0.709025
0.726212
0.742875
0.759144
0.775019
0.790491
0.805412
0.819809
0.833800
0.847353
0.860400
0.872744
0.884637
0.896047
0.906937
0.917172
0.926787
0.937584
0.948000
0.955781
0.962813
0.969250
0.975125
0.980437
0.985125
0.989094
0.992450
0.995216
0.997413
0.998819
0.999662
0.999878
0.999475
0.998538
0.996700
0.994347
0.991425
0.987894
0.983675
0.978734
0.973263
0.967241
0.960600
0.953256
0.945350
0.936881
0.927850
0.918163
0.907925
0.897144
0.885825
0.874003
0.861581
0.848625
0.835200
0.821325
0.806950
0.792000
0.776600
0.758809
0.737550
0.720675
0.703363
0.685697
0.667694
0.649334
0.630525
0.611431
0.592025
0.572300
0.552300
0.531972
0.511406
0.490638
0.469700
0.448372
0.426931
0.405309
0.383500
0.361625
0.339475
0.317241
0.294950
0.272600
0.250100
0.227541
0.204963
0.182369
0.159712
0.137056
0.114450
0.091872
0.069300
0.046800
0.024363
0.002014
-0.020237
-0.042394
-0.064408
-0.086298
-0.108056
-0.130524
-0.159055
-0.181358
-0.202340
-0.223141
-0.243750
-0.264070
-0.284177
-0.304066
-0.323732
-0.343123
-0.362225
-0.381077
-0.399673
-0.418010
-0.436002
-0.453703
-0.471129
-0.488279
-0.505123
-0.521593
-0.537775
-0.553668
-0.569268
-0.584486
-0.599374
-0.613963
-0.628252
-0.642221
-0.655785
-0.669050
-0.682014
-0.694676
-0.706972
-0.718915
-0.730558
-0.741905
-0.752960
-0.763601
-0.773954
-0.784021
-0.793802
-0.803256
-0.814950
-0.824883
-0.833320
-0.841493
-0.849305
-0.856850
-0.864146
-0.871193
-0.877959
-0.884422
-0.890655
-0.896657
-0.902429
-0.907920
-0.913173
-0.918217
-0.923056
-0.927683
-0.932052
-0.936234
-0.940234
-0.944054
-0.947664
-0.951080
-0.954336
-0.957435
-0.960383
-0.963128
-0.965735
-0.968208
-0.970550
-0.972746
-0.974797
-0.976734
-0.978560
-0.980280
-0.981867
-0.983354
-0.984749
-0.986058
-0.987274
-0.988389
-0.989632
-0.990793
-0.991668
-0.992464
-0.993195
-0.993873
-0.994500
-0.995075
-0.995591
-0.996065
-0.996500
-0.996898
-0.997254
-0.997573
-0.997865
-0.998129
-0.998368
-0.998575
-0.998762
-0.998929
-0.999079
-0.999210
-0.999324
-0.999424
-0.999513
-0.999592
-0.999657
-0.999714
-0.999763
-0.999806
-0.999842
-0.999872
-0.999897
-0.999917
-0.999935
-0.999949
-0.999961
-0.999970
-0.999977
-0.999983
-0.999988
-0.999991
-0.999994
-0.999996
-0.999998
-0.999999
-0.999999
-0.999999
-1.000000
-1.000000
-1.000000
-1.000000
-1.000000
-1.000000
-1.000000
-1.000000
-1.000000
-1.000000
-1.000000
-1.000000
-1.000000
-1.000000
-1.000000
-1.000000
-1.000000
-1.000000
-1.000000
-1.000000
-1.000000
-1.000000
-0.999999
-0.999999
-0.999998
-0.999997
-0.999995
-0.999994
-0.999991
-0.999987
-0.999982
-0.999976
-0.999969
-0.999959
-0.999946
-0.999932
-0.999913
-0.999883
-0.999854
-0.999820
-0.999781
-0.999735
-0.999680
-0.999617
-0.999544
-0.999461
-0.999367
-0.999255
-0.999129
-0.998989
-0.998832
-0.998650
-0.998447
-0.998221
-0.997971
-0.997694
-0.997380
-0.997035
-0.996656
-0.996242
-0.995782
-0.995274
-0.994721
-0.994123
-0.993475
-0.992753
-0.991974
-0.991134
-0.990231
-0.989251
-0.988183
-0.987039
-0.985816
-0.984510
-0.983088
-0.981568
-0.979950
-0.978231
-0.976397
-0.973777
-0.971396
-0.969124
-0.966727
-0.964159
-0.961437
-0.958572
-0.955558
-0.952384
-0.948997
-0.945443
-0.941720
-0.937822
-0.933704
-0.929367
-0.924838
-0.920113
-0.915186
-0.909970
-0.904540
-0.898891
-0.893019
-0.886886
-0.880464
-0.873802
-0.866895
-0.859741
-0.852256
-0.844499
-0.836475
-0.828184
-0.819606
-0.810669
-0.801460
-0.791973
-0.782199
-0.772058
-0.761599
-0.750848
-0.739804
-0.728444
-0.716695
-0.701816
-0.686913
-0.674121
-0.660965
-0.647448
-0.633630
-0.619512
-0.605090
-0.590254
-0.575120
-0.559691
-0.543969
-0.527898
-0.511478
-0.494770
-0.477778
-0.460504
-0.442864
-0.424938
-0.406746
-0.388293
-0.369559
-0.350501
-0.331200
-0.311666
-0.291906
-0.271851
-0.251565
-0.231075
-0.210386
-0.189496
-0.168365
-0.147065
-0.125606
-0.103995
-0.082206
-0.060273
-0.038220
-0.016058
0.006200
0.028622
0.051044
0.076834
0.105725
0.128381
0.150969
0.173594
0.196250
0.218900
0.241400
0.263900
0.286362
0.308738
0.330925
0.353041
0.375050
0.396919
0.418625
0.440187
0.461500
0.482587
0.503469
0.524172
0.544500
0.564600
0.584444
0.604006
0.623225
0.642116
0.660637
0.678809
0.696700
0.714044
0.731050
0.747650
0.763825
0.779606
0.794838
0.809619
0.823950
0.837831
0.851113
0.863919
0.876238
0.888769
0.903612
0.914287
0.924150
0.933478
0.942244
0.950291
0.957775
0.964712
0.971069
0.976772
0.981800
0.986269
0.990144
0.993400
0.995900
0.997809
0.999125
0.999822
0.999900
0.999197
0.997931
0.996069
0.993600
0.990475
0.986663
0.982241
0.977225
0.971647
0.965319
0.958456
0.951013
0.942981
0.934388
0.925075
0.915250
0.904891
0.893981
0.882497
0.870450
0.857897
0.844856
0.831341
0.812500
0.796200
0.780981
0.765369
0.749275
0.732656
0.715675
0.698334
0.680600
0.662397
0.643856
0.625012
0.605875
0.586344
0.566538
0.546459
0.526100
0.505466
0.484606
0.463509
0.442188
0.420672
0.399031
0.377175
0.355200
0.333084
0.310812
0.288469
0.266063
0.243559
0.220981
0.198403
0.175750
0.153147
0.130537
0.107891
0.085313
0.062800
0.040300
0.017853
-0.004460
-0.026671
-0.054051
-0.080118
-0.101924
-0.123572
-0.145042
-0.166347
-0.187478
-0.208428
-0.229139
-0.249637
-0.269924
-0.289997
-0.309833
-0.329367
-0.348670
-0.367731
-0.386539
-0.405023
-0.423220
-0.441150
-0.458810
-0.476185
-0.493178
-0.509894
-0.526325
-0.542464
-0.558245
-0.573678
-0.588818
-0.603661
-0.618200
-0.632325
-0.646146
-0.659664
-0.672879
-0.685746
-0.698242
-0.710439
-0.722337
-0.733938
-0.745141
-0.758696
-0.771054
-0.781232
-0.791091
-0.800584
-0.809800
-0.818740
-0.827406
-0.835726
-0.843746
-0.851509
-0.859018
-0.866260
-0.873165
-0.879833
-0.886261
-0.892450
-0.898364
-0.904017
-0.909452
-0.914672
-0.919682
-0.924411
-0.928943
-0.933283
-0.937436
-0.941376
-0.945102
-0.948658
-0.952049
-0.955279
-0.958303
-0.961171
-0.963896
-0.966481
-0.968917
-0.971190
-0.973341
-0.975374
-0.977292
-0.979072
-0.980737
-0.982304
-0.983880
-0.985688
-0.986930
-0.988075
-0.989145
-0.990143
-0.991058
-0.991898
-0.992678
-0.993401
-0.994070
-0.994670
-0.995223
-0.995732
-0.996200
-0.996622
-0.997001
-0.997347
-0.997662
-0.997949
-0.998201
-0.998427
-0.998631
-0.998814
-0.998977
-0.999117
-0.999243
-0.999355
-0.999454
-0.999537
-0.999610
-0.999674
-0.999729
-0.999777
-0.999817
-0.999850
-0.999879
-0.999903
-0.999923
-0.999939
-0.999953
-0.999963
-0.999972
-0.999981
-0.999986
-0.999990
-0.999993
-0.999995
-0.999996
-0.999997
-0.999998
-0.999999
-1.000000
-1.000000
-1.000000
-1.000000
-1.000000
-1.000000
-1.000000
-1.000000
-1.000000
-1.000000
-1.000000
-1.000000
-1.000000
-1.000000
-1.000000
-1.000000
-1.000000
-1.000000
-1.000000
-1.000000
-1.000000
-1.000000
-0.999999
-0.999999
-0.999998
-0.999998
-0.999997
-0.999995
-0.999993
-0.999990
-0.999986
-0.999981
-0.999974
-0.999963
-0.999950
-0.999937
-0.999919
-0.999899
-0.999874
-0.999844
-0.999810
-0.999768
-0.999719
-0.999663
-0.999597
-0.999523
-0.999435
-0.999334
-0.999220
-0.999092
-0.998946
-0.998778
-0.998592
-0.998385
-0.998156
-0.997893
-0.997602
-0.997283
-0.996932
-0.996543
-0.996109
-0.995635
-0.995120
-0.994561
-0.993939
-0.993262
-0.992531
-0.991743
-0.990887
-0.989949
-0.988941
-0.987861
-0.986705
-0.985448
-0.984094
-0.982376
-0.980426
-0.978741
-0.976917
-0.974983
-0.972934
-0.970767
-0.968449
-0.965979
-0.963375
-0.960630
-0.957743
-0.954647
-0.951394
-0.947981
-0.944402
-0.940623
-0.936627
-0.932448
-0.928082
-0.923523
-0.918700
-0.913660
-0.908411
-0.902946
-0.897237
-0.891246
-0.885020
-0.878558
-0.871859
-0.864852
-0.857563
-0.850020
-0.842221
-0.834143
-0.825712
-0.817007
-0.808029
-0.798778
-0.789176
-0.779247
-0.769031
-0.757494
-0.743010
-0.731666
-0.720024
-0.708088
-0.695855
-0.683261
-0.670303
-0.657042
-0.643480
-0.629619
-0.615354
-0.600773
-0.585891
-0.570707
-0.555191
-0.539309
-0.523130
-0.506661
-0.489911
-0.472793
-0.455370
-0.437675
-0.419710
-0.401460
-0.382865
-0.364017
-0.344924
-0.325595
-0.305970
-0.286082
-0.265974
-0.245653
-0.225130
-0.204333
-0.183356
-0.162203
-0.140878
-0.119362
-0.097668
-0.075841
-0.053888
-0.031516
-0.001906
0.022241
0.044700
0.067200
0.089700
0.112272
0.134900
0.157556
0.180206
0.202784
0.225362
0.247941
0.270481
0.292903
0.315175
0.337388
0.359481
0.381425
0.403300
0.424912
0.446344
0.467606
0.488700
0.509481
0.530037
0.550369
0.570462
0.590228
0.609581
0.628691
0.647525
0.666022
0.684069
0.701700
0.718975
0.735912
0.752475
0.768463
0.784050
0.799216
0.813931
0.828072
0.845212
0.860381
0.872869
0.884822
0.896100
0.906925
0.917238
0.926987
0.936050
0.944522
0.952487
0.959903
0.966700
0.972794
0.978269
0.983159
0.987487
0.991159
0.994144
0.996519
0.998300
0.999516
0.999906
0.999703
0.998900
0.997494
0.995462
0.992713
0.989350
0.985425
0.980975
0.975663
0.969788
0.963366
0.956381
0.948803
0.940475
0.931638
0.922263
0.912334
0.901787
0.890650
0.876688
0.861513
0.848700
0.835184
0.821219
0.806803
0.791938
0.776547
0.760675
0.744409
0.727750
0.710700
0.693200
0.675284
0.657013
0.638419
0.619512
0.600175
0.580600
0.560744
0.540562
0.520094
0.499375
0.478472
0.457363
0.435956
0.414400
0.392678
0.370787
0.348747
0.326638
0.304331
0.281944
0.259500
0.237000
0.214422
0.191844
0.169231
0.146575
0.123919
0.101331
0.078753
0.053825
0.024206
0.001862
-0.020386
-0.042534
-0.064571
-0.086477
-0.108211
-0.129805
-0.151247
-0.172524
-0.193579
-0.214434
-0.235096
-0.255560
-0.275810
-0.295768
-0.315495
-0.334992
-0.354256
-0.373225
-0.391898
-0.410314
-0.428469
-0.446360
-0.463868
-0.481100
-0.498053
-0.514724
-0.531060
-0.547038
-0.562724
-0.578115
-0.593208
-0.607903
-0.622284
-0.636359
-0.650129
-0.663574
-0.676624
-0.689375
-0.701825
-0.714278
-0.729880
-0.741969
-0.752972
-0.763686
-0.774084
-0.784100
-0.793834
-0.803288
-0.812460
-0.821296
-0.829811
-0.838058
-0.846043
-0.853770
-0.861137
-0.868257
-0.875129
-0.881756
-0.888108
-0.894171
-0.900010
-0.905629
-0.911028
-0.916143
-0.921043
-0.925741
-0.930243
-0.934531
-0.938583
-0.942457
-0.946157
-0.949686
-0.953006
-0.956151
-0.959144
-0.961988
-0.964682
-0.967194
-0.969574
-0.971828
-0.973960
-0.975948
-0.978292
-0.980273
-0.981877
-0.983384
-0.984764
-0.986058
-0.987270
-0.988403
-0.989449
-0.990409
-0.991303
-0.992134
-0.992904
-0.993600
-0.994241
-0.994834
-0.995380
-0.995877
-0.996323
-0.996732
-0.997106
-0.997447
-0.997749
-0.998021
-0.998267
-0.998490
-0.998689
-0.998862
-0.999017
-0.999155
-0.999279
-0.999385
-0.999477
-0.999559
-0.999631
-0.999693
-0.999744
-0.999788
-0.999827
-0.999859
-0.999887
-0.999909
-0.999931
-0.999949
-0.999961
-0.999970
-0.999977
-0.999983
-0.999988
-0.999991
-0.999994
-0.999996
-0.999997
-0.999998
-0.999999
-0.999999
-0.999999
-1.000000
-1.000000
-1.000000
-1.000000
-1.000000
-1.000000
-1.000000
-1.000000
-1.000000
-1.000000
-1.000000
-1.000000
-1.000000
-1.000000
-1.000000
-1.000000
-1.000000
-1.000000
-1.000000
-1.000000
-1.000000
-0.999999
-0.999999
-0.999998
-0.999997
-0.999996
-0.999994
-0.999991
-0.999987
-0.999982
-0.999976
-0.999968
-0.999958
-0.999946
-0.999932
-0.999914
-0.999892
-0.999866
-0.999835
-0.999798
-0.999754
-0.999704
-0.999646
-0.999576
-0.999497
-0.999406
-0.999304
-0.999186
-0.999050
-0.998898
-0.998728
-0.998538
-0.998321
-0.998078
-0.997810
-0.997516
-0.997188
-0.996820
-0.996417
-0.995976
-0.995497
-0.994964
-0.994379
-0.993745
-0.993060
-0.992318
-0.991497
-0.990613
-0.989664
-0.988598
-0.987097
-0.985804
-0.984483
-0.983075
-0.981577
-0.979944
-0.978208
-0.976366
-0.974414
-0.972328
-0.970095
-0.967734
-0.965243
-0.962617
-0.959805
-0.956836
-0.953714
-0.950437
-0.946980
-0.943309
-0.939464
-0.935439
-0.931231
-0.926783
-0.922116
-0.917249
-0.912177
-0.906883
-0.901300
-0.895494
-0.889462
-0.883204
-0.876658
-0.869822
-0.862743
-0.855416
-0.847830
-0.839892
-0.831685
-0.823207
-0.814460
-0.805398
-0.793138
-0.782074
-0.771970
-0.761579
-0.750797
-0.739702
-0.728311
-0.716625
-0.704602
-0.692205
-0.679500
-0.666492
-0.653185
-0.639498
-0.625466
-0.611134
-0.596503
-0.581558
-0.566215
-0.550579
-0.534648
-0.518421
-0.501843
-0.484936
-0.467749
-0.450282
-0.432540
-0.414423
-0.396047
-0.377416
-0.358533
-0.339361
-0.319893
-0.300198
-0.280278
-0.260133
-0.239719
-0.219086
-0.198259
-0.177249
-0.156046
-0.134635
-0.108420
-0.082039
-0.060135
-0.038073
-0.015891
0.006401
0.028781
0.051203
0.073700
0.096253
0.118863
0.141519
0.164175
0.186766
0.209344
0.231922
0.254500
0.276922
0.299288
0.321597
0.343825
0.365856
0.387750
0.409531
0.431150
0.452547
0.473719
0.494713
0.515462
0.535962
0.556275
0.576156
0.595800
0.615191
0.634294
0.652966
0.671262
0.689222
0.706825
0.724012
0.740750
0.757097
0.775050
0.794972
0.809737
0.824044
0.837869
0.851209
0.864100
0.876366
0.888069
0.899278
0.910013
0.920091
0.929619
0.938556
0.946925
0.954784
0.961894
0.968409
0.974362
0.979753
0.984519
0.988566
0.992000
0.994844
0.997125
0.998687
0.999562
0.999859
0.999575
0.998637
0.996950
0.994700
0.991856
0.988403
0.984263
0.979400
0.974006
0.968063
0.961500
0.954234
0.946406
0.938016
0.928525
0.915556
0.904788
0.893850
0.882375
0.870397
0.857819
0.844706
0.831125
0.817094
0.802563
0.787456
0.771950
0.756022
0.739656
0.722859
0.705625
0.688038
0.670094
0.651734
0.633000
0.613931
0.594556
0.574900
0.554900
0.534637
0.514106
0.493338
0.472400
0.451150
0.429731
0.408144
0.386388
0.364434
0.342344
0.320141
0.297850
0.275500
0.253000
0.230441
0.207863
0.185269
0.162613
0.133056
0.107750
0.085172
0.062600
0.040100
0.017725
-0.004586
-0.026832
-0.048965
-0.070940
-0.092787
-0.114498
-0.136066
-0.157449
-0.178635
-0.199643
-0.220467
-0.241100
-0.261452
-0.281589
-0.301510
-0.321209
-0.340638
-0.359766
-0.378650
-0.397285
-0.415661
-0.433684
-0.451423
-0.468891
-0.486085
-0.502960
-0.519476
-0.535700
-0.551632
-0.567271
-0.582528
-0.597461
-0.612093
-0.626424
-0.640439
-0.654050
-0.670279
-0.685804
-0.698364
-0.710568
-0.722410
-0.733956
-0.745209
-0.756170
-0.766717
-0.776977
-0.786953
-0.796647
-0.806007
-0.815022
-0.823766
-0.832243
-0.840454
-0.848306
-0.855890
-0.863221
-0.870301
-0.877106
-0.883601
-0.889865
-0.895898
-0.901700
-0.907221
-0.912504
-0.917577
-0.922444
-0.927099
-0.931495
-0.935703
-0.939728
-0.943574
-0.947207
-0.950646
-0.953924
-0.957045
-0.960014
-0.962780
-0.965406
-0.968230
-0.971217
-0.973373
-0.975386
-0.977287
-0.979080
-0.980767
-0.982322
-0.983779
-0.985146
-0.986427
-0.987617
-0.988708
-0.989727
-0.990677
-0.991560
-0.992363
-0.993103
-0.993789
-0.994422
-0.995004
-0.995526
-0.996005
-0.996445
-0.996848
-0.997209
-0.997533
-0.997829
-0.998097
-0.998339
-0.998549
-0.998739
-0.998909
-0.999061
-0.999194
-0.999310
-0.999412
-0.999503
-0.999583
-0.999649
-0.999707
-0.999758
-0.999803
-0.999850
-0.999879
-0.999903
-0.999923
-0.999940
-0.999953
-0.999963
-0.999972
-0.999979
-0.999985
-0.999989
-0.999992
-0.999995
-0.999996
-0.999998
-0.999999
-0.999999
-0.999999
-1.000000
-1.000000
-1.000000
-1.000000
-1.000000
-1.000000
-1.000000
-1.000000
-1.000000
-1.000000
-1.000000
-1.000000
-1.000000
-1.000000
-1.000000
-1.000000
-1.000000
-1.000000
-1.000000
-1.000000
-1.000000
-1.000000
-0.999999
-0.999999
-0.999998
-0.999996
-0.999995
-0.999993
-0.999990
-0.999986
-0.999981
-0.999974
-0.999966
-0.999955
-0.999942
-0.999927
-0.999908
-0.999886
-0.999858
-0.999824
-0.999786
-0.999742
-0.999688
-0.999626
-0.999554
-0.999472
-0.999379
-0.999270
-0.999147
-0.999008
-0.998853
-0.998675
-0.998474
-0.998252
-0.998005
-0.997732
-0.997422
-0.997081
-0.996707
-0.996298
-0.995844
-0.995342
-0.994796
-0.994203
-0.993562
-0.992848
-0.991873
-0.990871
-0.989948
-0.988944
-0.987852
-0.986683
-0.985433
-0.984100
-0.982648
-0.981097
-0.979448
-0.977696
-0.975826
-0.973812
-0.971680
-0.969426
-0.967046
-0.964499
-0.961797
-0.958951
-0.955958
-0.952806
-0.949442
-0.945912
-0.942213
-0.938340
-0.934247
-0.929937
-0.925436
-0.920738
-0.915840
-0.910654
-0.905254
-0.899635
-0.893794
-0.887692
-0.881302
-0.874675
-0.867808
-0.860692
-0.853239
-0.845513
-0.836178
-0.825656
-0.816984
-0.807967
-0.798665
-0.789082
-0.779221
-0.768987
-0.758434
-0.747590
-0.736451
-0.724998
-0.713148
-0.700999
-0.688552
-0.675805
-0.662680
-0.649207
-0.635436
-0.621363
-0.606980
-0.592191
-0.577098
-0.561708
-0.546025
-0.529994
-0.513612
-0.496943
-0.479990
-0.462756
-0.445154
-0.427268
-0.409115
-0.390699
-0.371996
-0.352977
-0.333710
-0.314207
-0.294478
-0.274455
-0.254200
-0.233741
-0.211398
-0.183515
-0.162053
-0.140703
-0.119194
-0.097531
-0.075702
-0.053723
-0.031633
-0.009428
0.012900
0.035244
0.057700
0.080234
0.102812
0.125391
0.148037
0.170694
0.193325
0.215903
0.238481
0.261000
0.283462
0.305853
0.328119
0.350241
0.372250
0.394119
0.415825
0.437387
0.458700
0.479828
0.500769
0.521472
0.541875
0.562000
0.581875
0.601516
0.620813
0.639716
0.658281
0.676509
0.694400
0.717525
0.736038
0.752516
0.768600
0.784225
0.799300
0.813925
0.828125
0.841925
0.855050
0.867641
0.879762
0.891419
0.902512
0.912959
0.922900
0.932306
0.941150
0.949275
0.956838
0.963853
0.970287
0.976069
0.981175
0.985722
0.989675
0.993019
0.995675
0.997609
0.998969
0.999766
1.000000
0.999375
0.998187
0.996403
0.994013
0.990966
0.987162
0.982834
0.977950
0.972450
0.966200
0.957456
0.948638
0.940450
0.931700
0.922231
0.912200
0.901663
0.890663
0.878944
0.866725
0.854016
0.840819
0.827147
0.812875
0.798153
0.783012
0.767469
0.751375
0.734822
0.717875
0.700556
0.682900
0.664775
0.646312
0.627512
0.608388
0.588934
0.569138
0.549059
0.528725
0.508166
0.487306
0.466209
0.444925
0.423472
0.401831
0.379975
0.358000
0.335913
0.313712
0.291369
0.268963
0.242559
0.214281
0.191703
0.169050
0.146394
0.123769
0.101191
0.078613
0.056100
0.033644
0.011248
-0.011080
-0.033260
-0.055333
-0.077288
-0.099117
-0.120789
-0.142276
-0.163601
-0.184758
-0.205739
-0.226474
-0.246994
-0.267309
-0.287413
-0.307281
-0.326853
-0.346190
-0.365285
-0.384131
-0.402647
-0.420881
-0.438850
-0.456547
-0.473954
-0.490993
-0.507745
-0.524214
-0.540398
-0.556219
-0.571698
-0.586880
-0.603098
-0.622450
-0.636473
-0.650199
-0.663622
-0.676743
-0.689508
-0.701909
-0.714008
-0.725808
-0.737314
-0.748416
-0.759214
-0.769722
-0.779938
-0.789829
-0.799367
-0.808625
-0.817602
-0.826299
-0.834658
-0.842724
-0.850525
-0.858066
-0.865339
-0.872283
-0.878984
-0.885446
-0.891673
-0.897619
-0.903300
-0.908763
-0.914012
-0.919051
-0.923807
-0.928367
-0.932735
-0.936913
-0.940878
-0.944629
-0.948209
-0.951622
-0.954913
-0.958927
-0.961997
-0.964676
-0.967218
-0.969612
-0.971845
-0.973958
-0.975953
-0.977836
-0.979581
-0.981214
-0.982750
-0.984192
-0.985540
-0.986775
-0.987931
-0.989012
-0.990019
-0.990943
-0.991792
-0.992580
-0.993311
-0.993988
-0.994594
-0.995154
-0.995669
-0.996142
-0.996570
-0.996954
-0.997304
-0.997624
-0.997914
-0.998169
-0.998399
-0.998606
-0.998792
-0.998957
-0.999100
-0.999228
-0.999342
-0.999442
-0.999527
-0.999618
-0.999692
-0.999745
-0.999790
-0.999827
-0.999859
-0.999886
-0.999909
-0.999928
-0.999943
-0.999956
-0.999966
-0.999975
-0.999981
-0.999986
-0.999989
-0.999992
-0.999995
-0.999996
-0.999997
-0.999998
-0.999999
-1.000000
-1.000000
-1.000000
-1.000000
-1.000000
-1.000000
-1.000000
-1.000000
-1.000000
-1.000000
-1.000000
-1.000000
-1.000000
-1.000000
-1.000000
-1.000000
-1.000000
-1.000000
-1.000000
-1.000000
-1.000000
-1.000000
-0.999999
-0.999999
-0.999998
-0.999997
-0.999996
-0.999994
-0.999992
-0.999989
-0.999984
-0.999979
-0.999972
-0.999963
-0.999952
-0.999939
-0.999922
-0.999902
-0.999877
-0.999848
-0.999815
-0.999774
-0.999726
-0.999670
-0.999606
-0.999533
-0.999446
-0.999347
-0.999236
-0.999110
-0.998966
-0.998801
-0.998618
-0.998414
-0.998188
-0.997928
-0.997641
-0.997326
-0.996980
-0.996595
-0.996167
-0.995699
-0.995127
-0.994383
-0.993745
-0.993051
-0.992302
-0.991494
-0.990618
-0.989657
-0.988627
-0.987523
-0.986342
-0.985057
-0.983676
-0.982204
-0.980637
-0.978967
-0.977158
-0.975239
-0.973206
-0.971056
-0.968756
-0.966305
-0.963720
-0.960995
-0.958128
-0.955054
-0.951823
-0.948432
-0.944876
-0.941122
-0.937153
-0.933000
-0.928660
-0.924128
-0.919334
-0.914322
-0.909102
-0.903669
-0.897994
-0.892034
-0.885840
-0.879409
-0.872550
-0.863175
-0.855350
-0.847726
-0.839841
-0.831677
-0.823153
-0.814364
-0.805301
-0.795957
-0.786270
-0.776248
-0.765939
-0.755341
-0.744450
-0.733145
-0.721548
-0.709652
-0.697453
-0.684906
-0.671994
-0.658780
-0.645263
-0.631441
-0.617214
-0.602673
-0.587830
-0.572686
-0.557218
-0.541375
-0.525240
-0.508813
-0.492094
-0.475024
-0.457635
-0.439975
-0.422049
-0.403838
-0.385282
-0.366473
-0.347414
-0.328109
-0.308515
-0.283028
-0.259949
-0.239566
-0.218980
-0.198121
-0.177081
-0.155869
-0.134490
-0.112927
-0.091193
-0.069323
-0.047328
-0.025219
-0.002946
0.019381
0.041762
0.064216
0.086794
0.109372
0.132000
0.154656
0.177306
0.199884
0.222462
0.245000
0.267500
0.290000
0.312275
0.334488
0.356613
0.378616
0.400412
0.422078
0.443588
0.464906
0.486000
0.506781
0.527394
0.547769
0.567862
0.587628
0.607119
0.630041
0.653075
0.671416
0.689306
0.706900
0.724100
0.740881
0.757287
0.773119
0.788550
0.803559
0.818125
0.832187
0.845687
0.858722
0.871288
0.883319
0.894675
0.905525
0.915869
0.925706
0.934925
0.943488
0.951488
0.958947
0.965900
0.971994
0.977581
0.982594
0.987000
0.990750
0.993744
0.996212
0.998125
0.999419
0.999888
0.999763
0.999038
0.997725
0.995850
0.993113
0.989850
0.985434
0.979462
0.973994
0.967963
0.961344
0.954144
0.946409
0.937925
0.928931
0.919400
0.909306
0.898525
0.887219
0.875419
0.863134
0.850400
0.836884
0.822975
0.808637
0.793850
0.778538
0.762744
0.746556
0.729975
0.713000
0.695500
0.677644
0.659450
0.640919
0.622013
0.602747
0.583150
0.563272
0.543169
0.522778
0.502075
0.481172
0.460081
0.438753
0.417200
0.395478
0.373619
0.350756
0.321225
0.297731
0.275300
0.252800
0.230300
0.207722
0.185087
0.162466
0.139875
0.117219
0.094631
0.072053
0.049525
0.027106
0.004746
-0.017512
-0.039675
-0.061734
-0.083656
-0.105413
-0.127025
-0.148485
-0.169786
-0.190864
-0.211749
-0.232438
-0.252926
-0.273199
-0.293188
-0.312952
-0.332488
-0.351790
-0.370790
-0.389501
-0.407952
-0.426140
-0.444070
-0.461617
-0.478888
-0.495880
-0.512590
-0.528965
-0.549596
-0.567333
-0.582625
-0.597624
-0.612218
-0.626497
-0.640477
-0.654159
-0.667502
-0.680451
-0.693105
-0.705461
-0.717514
-0.729186
-0.740526
-0.751569
-0.762317
-0.772762
-0.782818
-0.792591
-0.802083
-0.811295
-0.820170
-0.828723
-0.837010
-0.845032
-0.852790
-0.860196
-0.867349
-0.874253
-0.880911
-0.887294
-0.893395
-0.899268
-0.904917
-0.910346
-0.915492
-0.920420
-0.925146
-0.929675
-0.933990
-0.938067
-0.942745
-0.947219
-0.950694
-0.953962
-0.957058
-0.960003
-0.962802
-0.965450
-0.967918
-0.970258
-0.972472
-0.974565
-0.976517
-0.978340
-0.980059
-0.981677
-0.983197
-0.984589
-0.985895
-0.987118
-0.988262
-0.989318
-0.990287
-0.991190
-0.992030
-0.992809
-0.993512
-0.994161
-0.994760
-0.995313
-0.995816
-0.996267
-0.996681
-0.997060
-0.997406
-0.997712
-0.997987
-0.998237
-0.998463
-0.998665
-0.998840
-0.998998
-0.999154
-0.999312
-0.999415
-0.999503
-0.999581
-0.999650
-0.999709
-0.999758
-0.999801
-0.999837
-0.999868
-0.999894
-0.999915
-0.999933
-0.999948
-0.999959
-0.999969
-0.999976
-0.999982
-0.999987
-0.999991
-0.999993
-0.999995
-0.999997
-0.999998
-0.999999
-0.999999
-0.999999
-1.000000
-1.000000
-1.000000
-1.000000
-1.000000
-1.000000
-1.000000
-1.000000
-1.000000
-1.000000
-1.000000
-1.000000
-1.000000
-1.000000
-1.000000
-1.000000
-1.000000
-1.000000
-1.000000
-1.000000
-0.999999
-0.999999
-0.999999
-0.999998
-0.999997
-0.999996
-0.999994
-0.999991
-0.999988
-0.999983
-0.999977
-0.999970
-0.999960
-0.999948
-0.999934
-0.999916
-0.999895
-0.999870
-0.999840
-0.999803
-0.999760
-0.999711
-0.999654
-0.999586
-0.999508
-0.999419
-0.999318
-0.999202
-0.999068
-0.998918
-0.998751
-0.998564
-0.998350
-0.998111
-0.997847
-0.997555
-0.997233
-0.996747
-0.996290
-0.995837
-0.995344
-0.994797
-0.994196
-0.993546
-0.992844
-0.992083
-0.991243
-0.990338
-0.989366
-0.988325
-0.987193
-0.985968
-0.984659
-0.983264
-0.981778
-0.980159
-0.978438
-0.976611
-0.974675
-0.972606
-0.970390
-0.968047
-0.965575
-0.962968
-0.960175
-0.957227
-0.954128
-0.950872
-0.947439
-0.943792
-0.939971
-0.935971
-0.931790
-0.927368
-0.922730
-0.917890
-0.912847
-0.907584
-0.902032
-0.894880
-0.887621
-0.881285
-0.874660
-0.867746
-0.860585
-0.853174
-0.845510
-0.837487
-0.829193
-0.820630
-0.811795
-0.802639
-0.793146
-0.783363
-0.773293
-0.762940
-0.752198
-0.741147
-0.729800
-0.718155
-0.706178
-0.693821
-0.681160
-0.668198
-0.654937
-0.641281
-0.627294
-0.613008
-0.598423
-0.583516
-0.568213
-0.552616
-0.536727
-0.520545
-0.504006
-0.487139
-0.469986
-0.452555
-0.434860
-0.416782
-0.398439
-0.377052
-0.352860
-0.333610
-0.314064
-0.294296
-0.274305
-0.254091
-0.233606
-0.212914
-0.192033
-0.170967
-0.149701
-0.128234
-0.106620
-0.084865
-0.062976
-0.040929
-0.018764
0.003513
0.025881
0.048303
0.070800
0.093353
0.115931
0.138519
0.161175
0.183831
0.206444
0.229022
0.251600
0.274022
0.296444
0.318763
0.340937
0.363047
0.384950
0.406731
0.428375
0.449847
0.471019
0.492012
0.512800
0.534691
0.561644
0.582056
0.601600
0.620862
0.639881
0.658397
0.676600
0.694441
0.711906
0.729016
0.745675
0.761891
0.777656
0.792991
0.807912
0.822244
0.836112
0.849531
0.862500
0.874766
0.886581
0.897878
0.908637
0.918872
0.928419
0.937403
0.945850
0.953788
0.960975
0.967628
0.973700
0.979169
0.984012
0.988066
0.991600
0.994572
0.996931
0.998572
0.999525
0.999900
0.999694
0.998834
0.996550
0.993941
0.990862
0.987184
0.982888
0.977869
0.972275
0.966119
0.959400
0.951978
0.943937
0.935347
0.926250
0.916562
0.906188
0.895297
0.883900
0.872000
0.859500
0.846466
0.832925
0.818909
0.804456
0.789428
0.774000
0.758150
0.741856
0.725059
0.707888
0.690338
0.672413
0.654131
0.635400
0.616384
0.597087
0.577500
0.557500
0.537238
0.516750
0.496038
0.475100
0.453928
0.427300
0.401644
0.379875
0.357844
0.335744
0.313541
0.291225
0.268800
0.246300
0.223741
0.201163
0.178569
0.155913
0.133256
0.110650
0.088072
0.065500
0.043000
0.020625
-0.001698
-0.023964
-0.046104
-0.068103
-0.089967
-0.111697
-0.133289
-0.154695
-0.175904
-0.196936
-0.217786
-0.238450
-0.258825
-0.278997
-0.298950
-0.318674
-0.338135
-0.357300
-0.376223
-0.394895
-0.413302
-0.431365
-0.449143
-0.469376
-0.491128
-0.507917
-0.524339
-0.540470
-0.556308
-0.571853
-0.587017
-0.601850
-0.616385
-0.630619
-0.644533
-0.658043
-0.671253
-0.684163
-0.696768
-0.709003
-0.720889
-0.732482
-0.743780
-0.754780
-0.765366
-0.775671
-0.785687
-0.795414
-0.804812
-0.813874
-0.822660
-0.831172
-0.839416
-0.847306
-0.854924
-0.862286
-0.869399
-0.876242
-0.882770
-0.889065
-0.895130
-0.900966
-0.906519
-0.911831
-0.916934
-0.922189
-0.928373
-0.932771
-0.936919
-0.940886
-0.944674
-0.948253
-0.951640
-0.954867
-0.957939
-0.960859
-0.963579
-0.966161
-0.968610
-0.970929
-0.973102
-0.975131
-0.977048
-0.978855
-0.980557
-0.982126
-0.983595
-0.984974
-0.986267
-0.987468
-0.988570
-0.989600
-0.990559
-0.991451
-0.992263
-0.993011
-0.993704
-0.994344
-0.994932
-0.995460
-0.995946
-0.996391
-0.996799
-0.997165
-0.997493
-0.997793
-0.998064
-0.998309
-0.998587
-0.998791
-0.998955
-0.999102
-0.999231
-0.999342
-0.999440
-0.999528
-0.999604
-0.999668
-0.999723
-0.999771
-0.999812
-0.999847
-0.999876
-0.999900
-0.999920
-0.999938
-0.999951
-0.999962
-0.999971
-0.999978
-0.999984
-0.999989
-0.999992
-0.999994
-0.999996
-0.999997
-0.999998
-0.999999
-0.999999
-1.000000
-1.000000
-1.000000
-1.000000
-1.000000
-1.000000
-1.000000
-1.000000
-1.000000
-1.000000
-1.000000
-1.000000
-1.000000
-1.000000
-1.000000
-1.000000
-1.000000
-1.000000
-1.000000
-1.000000
-1.000000
-1.000000
-0.999999
-0.999999
-0.999998
-0.999996
-0.999995
-0.999993
-0.999990
-0.999986
-0.999981
-0.999975
-0.999967
-0.999957
-0.999944
-0.999929
-0.999911
-0.999889
-0.999861
-0.999829
-0.999791
-0.999748
-0.999696
-0.999634
-0.999564
-0.999484
-0.999392
-0.999284
-0.999163
-0.999027
-0.998874
-0.998699
-0.998502
-0.998237
-0.997926
-0.997644
-0.997325
-0.996973
-0.996588
-0.996168
-0.995701
-0.995184
-0.994624
-0.994016
-0.993359
-0.992627
-0.991837
-0.990986
-0.990071
-0.989078
-0.987997
-0.986839
-0.985601
-0.984279
-0.982840
-0.981303
-0.979667
-0.977930
-0.976075
-0.974078
-0.971963
-0.969726
-0.967364
-0.964835
-0.962153
-0.959328
-0.956357
-0.953225
-0.949883
-0.946377
-0.942702
-0.938854
-0.934787
-0.930504
-0.926029
-0.920886
-0.914331
-0.909077
-0.903608
-0.897921
-0.892011
-0.885832
-0.879363
-0.872654
-0.865703
-0.858509
-0.850978
-0.843167
-0.835096
-0.826763
-0.818131
-0.809146
-0.799885
-0.790343
-0.780515
-0.770328
-0.759815
-0.749010
-0.737911
-0.726497
-0.714692
-0.702585
-0.690177
-0.677471
-0.664393
-0.650967
-0.637234
-0.623198
-0.608870
-0.594112
-0.579062
-0.563716
-0.548073
-0.532088
-0.515746
-0.499117
-0.482203
-0.464770
-0.441270
-0.421897
-0.403658
-0.385162
-0.366373
-0.347275
-0.327935
-0.308359
-0.288553
-0.268467
-0.248144
-0.227615
-0.206889
-0.185967
-0.164798
-0.143469
-0.121983
-0.100343
-0.078530
-0.056573
-0.034501
-0.012313
0.010000
0.032344
0.054800
0.077334
0.099912
0.122491
0.145137
0.167794
0.190425
0.213003
0.235581
0.258100
0.280562
0.302953
0.325219
0.347341
0.369400
0.391319
0.413025
0.434587
0.461587
0.486087
0.506950
0.527575
0.547900
0.567947
0.587744
0.607297
0.626438
0.645250
0.663737
0.681866
0.699600
0.716944
0.733894
0.750416
0.766512
0.782216
0.797369
0.812072
0.826325
0.840128
0.853331
0.866059
0.878262
0.889934
0.901106
0.911631
0.921650
0.931134
0.940056
0.948259
0.955900
0.962994
0.969506
0.975366
0.980550
0.985175
0.989206
0.992628
0.995363
0.997375
0.998944
0.999900
0.999900
0.999041
0.997675
0.995734
0.993175
0.989894
0.985925
0.981394
0.976300
0.970644
0.964237
0.957238
0.949675
0.941550
0.932800
0.923403
0.913500
0.903062
0.892075
0.880513
0.868325
0.855697
0.842619
0.828947
0.814750
0.800106
0.785012
0.769478
0.753463
0.736988
0.720119
0.702856
0.685200
0.667075
0.648669
0.629947
0.610888
0.591434
0.571638
0.551606
0.529125
0.501962
0.481025
0.459909
0.438588
0.417056
0.395338
0.373475
0.351450
0.329313
0.307106
0.284684
0.262263
0.239759
0.217181
0.194603
0.171950
0.149347
0.126737
0.104091
0.081513
0.059000
0.036544
0.014144
-0.008200
-0.030395
-0.052484
-0.074455
-0.096301
-0.117997
-0.139506
-0.160855
-0.182035
-0.203040
-0.223798
-0.244348
-0.264694
-0.284830
-0.304728
-0.324332
-0.343700
-0.362829
-0.382203
-0.406867
-0.426256
-0.444136
-0.461747
-0.479067
-0.496012
-0.512677
-0.529053
-0.545137
-0.560864
-0.576242
-0.591327
-0.606116
-0.620600
-0.634670
-0.648437
-0.661903
-0.675069
-0.687873
-0.700321
-0.712461
-0.724300
-0.735846
-0.746994
-0.757834
-0.768381
-0.778638
-0.788575
-0.798146
-0.807440
-0.816458
-0.825201
-0.833592
-0.841695
-0.849535
-0.857113
-0.864418
-0.871400
-0.878135
-0.884629
-0.890887
-0.896864
-0.904104
-0.910343
-0.915525
-0.920498
-0.925189
-0.929686
-0.933992
-0.938111
-0.942019
-0.945714
-0.949240
-0.952601
-0.955802
-0.958798
-0.961640
-0.964339
-0.966899
-0.969312
-0.971562
-0.973691
-0.975703
-0.977601
-0.979361
-0.981008
-0.982557
-0.984012
-0.985373
-0.986620
-0.987786
-0.988877
-0.989894
-0.990828
-0.991685
-0.992482
-0.993221
-0.993905
-0.994518
-0.995083
-0.995605
-0.996084
-0.996517
-0.996905
-0.997322
-0.997713
-0.997994
-0.998241
-0.998463
-0.998663
-0.998843
-0.999002
-0.999140
-0.999263
-0.999372
-0.999469
-0.999551
-0.999622
-0.999684
-0.999738
-0.999784
-0.999823
-0.999856
-0.999884
-0.999907
-0.999926
-0.999941
-0.999955
-0.999965
-0.999974
-0.999980
-0.999985
-0.999989
-0.999992
-0.999995
-0.999996
-0.999997
-0.999998
-0.999999
-0.999999
-1.000000
-1.000000
-1.000000
-1.000000
-1.000000
-1.000000
-1.000000
-1.000000
-1.000000
-1.000000
-1.000000
-1.000000
-1.000000
-1.000000
-1.000000
-1.000000
-1.000000
-1.000000
-1.000000
-1.000000
-1.000000
-0.999999
-0.999999
-0.999998
-0.999997
-0.999996
-0.999994
-0.999992
-0.999989
-0.999985
-0.999980
-0.999973
-0.999964
-0.999953
-0.999940
-0.999924
-0.999904
-0.999881
-0.999852
-0.999820
-0.999780
-0.999733
-0.999678
-0.999616
-0.999544
-0.999458
-0.999360
-0.999251
-0.999122
-0.998926
-0.998749
-0.998559
-0.998348
-0.998114
-0.997846
-0.997550
-0.997225
-0.996869
-0.996473
-0.996033
-0.995552
-0.995028
-0.994461
-0.993829
-0.993143
-0.992402
-0.991603
-0.990735
-0.989785
-0.988765
-0.987671
-0.986501
-0.985228
-0.983859
-0.982399
-0.980847
-0.979190
-0.977397
-0.975493
-0.973477
-0.971343
-0.969061
-0.966628
-0.964061
-0.961357
-0.958511
-0.955458
-0.952249
-0.948881
-0.945349
-0.941620
-0.936459
-0.931727
-0.927326
-0.922732
-0.917871
-0.912794
-0.907506
-0.902003
-0.896260
-0.890223
-0.883950
-0.877444
-0.870706
-0.863651
-0.856315
-0.848722
-0.840870
-0.832745
-0.824268
-0.815515
-0.806487
-0.797182
-0.787534
-0.777557
-0.767291
-0.756732
-0.745880
-0.734622
-0.723066
-0.711212
-0.699059
-0.686551
-0.673679
-0.660504
-0.647025
-0.633243
-0.619063
-0.604569
-0.589773
-0.574674
-0.559244
-0.543441
-0.523820
-0.503862
-0.487057
-0.469893
-0.452416
-0.434671
-0.416659
-0.398362
-0.379720
-0.360830
-0.341692
-0.322310
-0.302646
-0.282720
-0.262573
-0.242215
-0.221660
-0.200824
-0.179814
-0.158629
-0.137273
-0.115726
-0.094007
-0.072157
-0.050183
-0.028091
-0.005856
0.016473
0.038863
0.061316
0.083894
0.106472
0.129100
0.151728
0.174313
0.196969
0.219562
0.242100
0.264600
0.287100
0.309450
0.331688
0.356719
0.385116
0.406912
0.428512
0.449944
0.471184
0.492200
0.512981
0.533481
0.553734
0.573750
0.593438
0.612850
0.631897
0.650600
0.669022
0.687069
0.704641
0.721875
0.738781
0.755187
0.771091
0.786600
0.801688
0.816325
0.830387
0.843950
0.857062
0.869706
0.881816
0.893250
0.904178
0.914600
0.924506
0.933725
0.942353
0.950475
0.958047
0.965000
0.971250
0.976881
0.981928
0.986588
0.991509
0.994575
0.996872
0.998550
0.999613
0.999925
0.999584
0.998700
0.997263
0.995075
0.992241
0.988800
0.984741
0.980075
0.974763
0.968763
0.962225
0.955163
0.947506
0.939100
0.930131
0.920631
0.910625
0.900000
0.888719
0.876962
0.864734
0.852000
0.838641
0.824831
0.810572
0.795850
0.780538
0.764813
0.748656
0.732100
0.715203
0.697781
0.679944
0.661788
0.643319
0.624413
0.599181
0.577250
0.557344
0.537162
0.516694
0.495913
0.474931
0.453762
0.432356
0.410800
0.389025
0.367087
0.345038
0.322850
0.300597
0.278244
0.255778
0.233200
0.210622
0.188044
0.165431
0.142775
0.120119
0.097531
0.074953
0.052425
0.030006
0.007662
-0.014628
-0.036819
-0.058887
-0.080825
-0.102604
-0.124240
-0.145721
-0.167039
-0.188148
-0.209057
-0.229775
-0.250293
-0.270598
-0.290618
-0.314828
-0.338246
-0.357471
-0.376393
-0.395019
-0.413388
-0.431494
-0.449330
-0.466791
-0.483976
-0.500879
-0.517495
-0.533776
-0.549700
-0.565331
-0.580668
-0.595706
-0.610346
-0.624672
-0.638692
-0.652407
-0.665789
-0.678791
-0.691490
-0.703885
-0.715977
-0.727688
-0.739067
-0.750153
-0.760946
-0.771431
-0.781533
-0.791347
-0.800879
-0.810129
-0.819035
-0.827626
-0.835952
-0.844013
-0.851810
-0.859248
-0.866438
-0.874336
-0.882839
-0.889143
-0.895166
-0.900967
-0.906547
-0.911907
-0.916985
-0.921847
-0.926509
-0.930976
-0.935230
-0.939249
-0.943091
-0.946759
-0.950258
-0.953549
-0.956666
-0.959631
-0.962449
-0.965118
-0.967605
-0.969962
-0.972194
-0.974303
-0.976270
-0.978109
-0.979843
-0.981474
-0.983008
-0.984413
-0.985731
-0.986966
-0.988120
-0.989186
-0.990165
-0.991077
-0.991926
-0.992712
-0.993424
-0.994080
-0.994686
-0.995275
-0.995942
-0.996395
-0.996797
-0.997165
-0.997500
-0.997797
-0.998065
-0.998306
-0.998525
-0.998720
-0.998889
-0.999041
-0.999177
-0.999298
-0.999402
-0.999493
-0.999572
-0.999641
-0.999702
-0.999752
-0.999795
-0.999832
-0.999864
-0.999891
-0.999913
-0.999931
-0.999946
-0.999958
-0.999968
-0.999975
-0.999982
-0.999987
-0.999991
-0.999993
-0.999995
-0.999997
-0.999998
-0.999999
-0.999999
-0.999999
-1.000000
-1.000000
-1.000000
-1.000000
-1.000000
-1.000000
-1.000000
-1.000000
-1.000000
-1.000000
-1.000000
-1.000000
-1.000000
-1.000000
-1.000000
-1.000000
-1.000000
-1.000000
-1.000000
-1.000000
-1.000000
-0.999999
-0.999999
-0.999998
-0.999997
-0.999996
-0.999994
-0.999991
-0.999988
-0.999984
-0.999978
-0.999971
-0.999961
-0.999950
-0.999936
-0.999918
-0.999898
-0.999873
-0.999844
-0.999808
-0.999766
-0.999717
-0.999662
-0.999595
-0.999496
-0.999389
-0.999285
-0.999164
-0.999026
-0.998870
-0.998697
-0.998504
-0.998282
-0.998035
-0.997763
-0.997462
-0.997130
-0.996755
-0.996346
-0.995898
-0.995411
-0.994869
-0.994276
-0.993633
-0.992938
-0.992186
-0.991354
-0.990459
-0.989496
-0.988465
-0.987344
-0.986130
-0.984833
-0.983451
-0.981978
-0.980373
-0.978666
-0.976854
-0.974934
-0.972881
-0.970682
-0.968357
-0.965904
-0.963316
-0.960543
-0.957616
-0.954004
-0.949867
-0.946380
-0.942677
-0.938799
-0.934742
-0.930500
-0.926017
-0.921314
-0.916409
-0.911299
-0.905966
-0.900343
-0.894497
-0.888424
-0.882119
-0.875525
-0.868649
-0.861527
-0.854153
-0.846520
-0.838536
-0.830281
-0.821757
-0.812961
-0.803844
-0.794383
-0.784641
-0.774615
-0.764302
-0.753607
-0.742597
-0.731289
-0.719684
-0.707754
-0.695437
-0.682815
-0.669892
-0.656671
-0.643062
-0.629121
-0.614878
-0.599121
-0.579207
-0.563613
-0.547922
-0.531936
-0.515655
-0.499030
-0.482070
-0.464828
-0.447309
-0.429520
-0.411364
-0.392937
-0.374255
-0.355325
-0.336106
-0.316599
-0.296864
-0.276905
-0.256722
-0.236269
-0.215602
-0.194744
-0.173703
-0.152469
-0.131019
-0.109425
-0.087691
-0.065817
-0.043786
-0.021636
0.000625
0.022981
0.045403
0.067900
0.090453
0.113031
0.135619
0.158275
0.180931
0.203544
0.226122
0.248700
0.278622
0.303088
0.325363
0.347525
0.369556
0.391450
0.413184
0.434750
0.456147
0.477319
0.498253
0.518962
0.539431
0.559588
0.579456
0.599100
0.618434
0.637394
0.656066
0.674300
0.692181
0.709725
0.726912
0.743500
0.759744
0.775619
0.791091
0.806012
0.820409
0.834356
0.847853
0.860900
0.873244
0.885081
0.896447
0.907337
0.917572
0.927187
0.936297
0.944850
0.952794
0.960138
0.968312
0.975325
0.980638
0.985325
0.989222
0.992550
0.995316
0.997512
0.998919
0.999700
0.999878
0.999456
0.998441
0.996675
0.994294
0.991294
0.987694
0.983475
0.978534
0.973019
0.966963
0.960400
0.952978
0.944994
0.936481
0.927463
0.917853
0.907556
0.896744
0.885425
0.873600
0.861100
0.848125
0.834700
0.820809
0.806356
0.791400
0.776000
0.760178
0.743963
0.727244
0.710088
0.689450
0.666994
0.648634
0.629825
0.610678
0.591256
0.571591
0.551513
0.531172
0.510606
0.489816
0.468800
0.447550
0.426075
0.404444
0.382688
0.360734
0.338644
0.316441
0.294125
0.271700
0.249200
0.226641
0.204063
0.181469
0.158813
0.136156
0.113550
0.090972
0.068400
0.045900
0.023525
[truncated: 344,991 more chars]
